# Supplementary material for: Pollination Type Recognition from a Distance by the Ovary Is Revealed Through a Global Transcriptomic Analysis
Source: Plants (Basel). 2019 Jun 24;8(6):185. doi: 10.3390/plants8060185 (PMC6630372; doi:10.3390/plants8060185)
Supplement: Supplementary file 1 [file plants-08-00185-s001.zip]

Archive with 7 entries (6 files):
- Joly-2019-Plants_SuppMat_R1/
- Joly-2019-Plants_SuppMat_R1/Joly-2019-Plants_Dataset_S3.xlsx
- Joly-2019-Plants_SuppMat_R1/Joly-2019-Plants_Dataset_S5.xlsx
- Joly-2019-Plants_SuppMat_R1/Joly-2019-Plants_Dataset_S4.xlsx
- Joly-2019-Plants_SuppMat_R1/Joly-2019-Plants_Suppl_Fig_Tab.pdf
- Joly-2019-Plants_SuppMat_R1/Joly-2019-Plants_Dataset_S1.xlsx
- Joly-2019-Plants_SuppMat_R1/Joly-2019-Plants_Dataset_S2.xlsx
