# Supplementary material for: Pollination Type Recognition from a Distance by the Ovary Is Revealed Through a Global Transcriptomic Analysis
Source: Plants (Basel). 2019 Jun 24;8(6):185. doi: 10.3390/plants8060185 (PMC6630372; doi:10.3390/plants8060185)
Supplement: Supplementary file 1 [file plants-08-00185-s001.zip › Joly-2019-Plants_SuppMat_R1/Joly-2019-Plants_Dataset_S3.xlsx]

## Sheet: Dataset S3
	Dataset S3. Detailed view of differential expression data for ovary genes modulated by pollination.
	(a)	Detailed view of genes regulated 6 HAP.
	(b)	Detailed view of genes regulated 24 HAP.
	(c)	Detailed view of genes regulated 48 HAP.
	(d)	Detailed view of genes belonging to each cluster.

## Sheet: a
	(a) Detailed view of genes regulated 6 HAP.
	Secretion predictions and clusters ID are given in columns “Secr.” and “Cl.”, respectively. Numeric values correspond to fold-changes against the control (UO) condition. Values between brackets are not significant (p > 0.05).
	SeqID	Description	Secr.	Cl.	CCP 6 h	CIP 6 h	HCP 6 h	Wound 6 h	Touch 6 h	CCP 24 h	CIP 24 h	HCP 24 h	Wound 24 h	Touch 24 h	CCP 48 h	CIP 48 h	HCP 48 h	Wound 48 h	Touch 48 h	6h	24h	48h
	SV5_35H07	12S seed storage protein CRD-like	NS	5	+1.539	(+1.237)	(+1.265)	(+1.456)	(+1.318)	(-1.462)	(-1.145)	(-1.177)	(-1.255)	+1.530	-3.211	(-1.362)	(+1.054)	(-1.193)	(+1.428)	1	99	2
	SV6_46A07	12S seed storage protein CRD-like	NS	5	+1.606	(+1.242)	(+1.389)	(+1.519)	(+1.371)	(-1.357)	(-1.041)	(-1.072)	(-1.078)	+1.673	-3.981	(-1.315)	(+1.094)	(-1.275)	(+1.345)	1	99	2
	SV6_20E08	ADP-glucose pyrophosphorylase small subunit-like	NS	1	+1.611	(+1.309)	(+1.331)	+1.548	(+1.189)	(-1.440)	(+1.218)	(+1.449)	(-1.095)	(-1.176)	(-1.261)	-2.047	+1.597	-1.500	(-1.226)	1	99	17
	SV6_33E04	ATP-dependent Clp protease ATP-binding subunit ClpA homolog CD4B-like	NS	8	+1.608	(+1.491)	(+1.291)	(+1.384)	(+1.217)	(+1.144)	(+1.213)	(+1.556)	(+1.193)	(+1.069)	(-1.173)	(+1.573)	(+1.283)	(+1.210)	(-1.051)	1	99	99
	SV5_41H10	catechol oxidase B-like	NS	12	+1.517	(+1.285)	(+1.045)	(+1.464)	(-1.146)	(-1.377)	(-1.133)	(-1.417)	(-1.122)	+1.625	(-1.330)	(-1.091)	(-1.321)	(-1.231)	+1.570	1	99	99
	SV5_02C12	chaperonin-60 beta subunit-like	NS	13	+1.600	(+1.155)	(+1.320)	(+1.325)	+1.836	+1.867	(+1.053)	(+1.052)	(+1.401)	+1.912	(+1.391)	(+1.164)	(+1.175)	(+1.265)	+1.649	1	1	99
	SV6_41A02	cyprosin-like	SP	5	+1.525	(+1.457)	(+1.389)	(+1.302)	(+1.288)	(-1.258)	(-1.064)	(+1.300)	(+1.053)	(+1.044)	-1.515	(+1.243)	(+1.219)	(+1.131)	(+1.127)	1	99	2
	SV5_55B08	DEAD-box ATP-dependent RNA helicase 7-like	NS	5	+1.566	(+1.492)	(+1.313)	(+1.416)	(+1.142)	(-1.447)	(+1.093)	(+1.202)	(+1.052)	(-1.176)	-2.308	(+1.070)	(+1.019)	(+1.028)	(-1.094)	1	99	2
	SV5_54C03	glyceraldehyde-3-phosphate dehydrogenase-like	NS	13	+1.616	(+1.277)	(+1.365)	(+1.476)	(+1.302)	(+1.369)	(+1.097)	(+1.156)	(+1.348)	(+1.318)	+1.619	(+1.033)	(+1.387)	(-1.108)	(+1.128)	1	99	1
	SV6_22C04	keratin, type II cytoskeletal 60 kDa, component III-like	CRP	11	+1.924	(+1.478)	(+1.340)	+1.891	+1.611	(-1.464)	(-1.205)	(-1.186)	(-1.100)	+1.616	-2.189	(-1.193)	(+1.034)	-1.672	+1.553	1	99	2
	SV5_36E08	L-Ala-D/L-amino acid epimerase-like	NS	12	+1.517	(+1.391)	(+1.163)	(+1.071)	(+1.090)	(+1.140)	(-1.140)	(-1.272)	(-1.114)	(+1.006)	(+1.154)	(+1.387)	(-1.472)	(-1.211)	(-1.028)	1	99	99
	SV6_41A08	NAD(P)H dehydrogenase (quinone) FQR1-like	NS	20	+1.622	(+1.356)	(+1.258)	+1.726	(+1.497)	(+1.417)	(+1.137)	(-1.222)	(+1.142)	+1.836	(+1.425)	(+1.083)	(-1.071)	(-1.208)	+1.500	1	99	99
	SV5_38D05	nucleolar protein 5-2-like	NS	13	+1.749	(+1.316)	(+1.370)	+1.549	(+1.160)	+1.688	(+1.357)	(+1.295)	(+1.266)	(+1.132)	+2.478	(+1.097)	(+1.243)	(-1.000)	(+1.084)	1	1	1
	SV6_20D01	peroxidase 44-like	SP	5	+1.545	(+1.169)	(+1.190)	+1.538	(+1.438)	(-1.131)	(+1.012)	(+1.034)	(+1.007)	+2.188	(-1.583)	(-1.391)	(+1.339)	(-1.349)	(+1.244)	1	99	99
	SV5_37F10	plasma membrane ATPase 1-like-like	NS	8	+1.521	(+1.494)	(+1.213)	(+1.402)	(+1.125)	(+1.155)	(+1.118)	(+1.455)	(+1.084)	(-1.038)	(-1.389)	(+1.489)	(+1.221)	(+1.160)	(-1.149)	1	99	99
	SV6_22E03	pollen allergen Che a 1-like	CRP	5	+1.503	(+1.195)	(+1.165)	(+1.464)	(+1.288)	(-1.007)	(+1.039)	(+1.075)	(+1.138)	+1.607	-1.724	(-1.035)	(+1.225)	(-1.263)	(+1.154)	1	99	2
	SV5_04F12	proteinase inhibitor type-2-like	CRP	16	+1.722	(+1.363)	(+1.184)	+1.793	(+1.163)	(-1.029)	(-1.197)	-1.847	(+1.094)	(+1.274)	+3.451	(-1.789)	(-1.017)	-1.806	(-1.054)	1	6	1
	SV6_44B09	proteinase inhibitor type-2-like	CRP	16	+1.807	(+1.446)	(+1.291)	+1.687	(+1.301)	(+1.097)	(-1.152)	-1.754	(+1.195)	(+1.489)	+3.197	(-1.698)	(+1.185)	(-1.497)	(+1.113)	1	6	1
	SV5_50G11	subtilisin-like protease SBT1.7-like	SP	5	+1.629	(+1.306)	(+1.206)	(+1.391)	(+1.420)	(-1.078)	(+1.045)	(+1.168)	(-1.076)	(+1.223)	(-1.216)	(-1.062)	(+1.375)	-1.547	(-1.036)	1	99	99
	SV5_07F04	transmembrane protein 214-A-like	NS	11	+1.551	(+1.224)	(+1.285)	(+1.323)	(+1.483)	(-1.002)	(-1.061)	(-1.177)	(-1.003)	(+1.466)	(-1.103)	(-1.085)	(-1.014)	(-1.181)	(+1.335)	1	99	99
	SV6_14C05	unknown transcript	NS	12	+1.552	(+1.852)	(+1.452)	+1.908	(+1.343)	(+1.300)	(+1.302)	(+1.381)	(+1.167)	+2.017	(+1.273)	(+1.467)	(+1.138)	(+1.235)	+1.823	1	99	99
	SV5_06H11	xyloglucan endotransglucosylase/hydrolase protein 23-like	SP	11	+1.539	(+1.321)	(+1.424)	(+1.475)	+1.508	-1.708	(+1.061)	(-1.004)	(+1.058)	(+1.294)	(-1.317)	(+1.226)	(+1.454)	(-1.142)	(+1.089)	1	2	99
	SV6_10G06	agamous-like MADS-box protein AGL29-like	NS	7	-1.725	(-1.585)	(-1.011)	-1.957	(-1.145)	(+1.175)	(+1.417)	(+1.367)	(+1.343)	(-1.597)	-2.449	(-1.098)	(+1.130)	(+1.405)	-1.513	2	99	2
	SV6_13G02	bidirectional sugar transporter SWEET14-like	NS	6	-1.651	(-1.428)	(-1.350)	(-1.288)	(-1.224)	-1.983	(-1.365)	+1.859	(-1.293)	(-1.495)	-2.725	(-1.315)	(+1.468)	(-1.486)	-1.707	2	13	2
	SV6_11A09	C2-DOMAIN ABA-RELATED 4-like	NS	8	-1.503	(-1.275)	(-1.328)	-1.501	(-1.261)	(-1.369)	(-1.309)	(-1.318)	(-1.064)	(-1.247)	-2.001	(-1.184)	(-1.178)	(-1.031)	(-1.237)	2	99	2
	SV5_49E02	cyclic dof factor 3-like	NS	25	-1.543	(-1.258)	(-1.448)	(-1.445)	(-1.457)	(-1.110)	(-1.126)	(+1.001)	(-1.071)	(+1.005)	(-1.330)	(+1.179)	(-1.277)	(+1.142)	(+1.072)	2	99	99
	SV6_23G08	ferredoxin-1-like	NS	25	-1.900	(-1.618)	(-1.437)	-1.922	(-1.548)	(+1.213)	(-1.003)	(-1.090)	+1.647	(+1.334)	(-1.119)	(+1.251)	(-1.273)	(+1.111)	(+1.197)	2	99	99
	SV6_35F03	ferredoxin-1-like	NS	25	-1.661	(-1.480)	(-1.401)	-1.767	(-1.437)	(+1.235)	(+1.072)	(-1.097)	+2.006	(+1.268)	(-1.089)	(+1.356)	(-1.270)	(+1.230)	(+1.204)	2	99	99
	SV6_40F02	ferredoxin-1-like	NS	25	-1.563	(-1.414)	(-1.301)	-1.642	(-1.431)	(+1.439)	(+1.085)	(-1.043)	+2.066	(+1.256)	(+1.280)	(+1.350)	(-1.227)	(+1.102)	(+1.356)	2	99	99
	SV5_55D11	hypoxia-responsive family protein-like	NS	24	-1.586	(-1.592)	(-1.365)	-1.511	(-1.463)	(-1.146)	(-1.116)	(-1.353)	(-1.135)	(-1.380)	(-1.181)	(-1.227)	(-1.107)	(-1.061)	(-1.069)	2	99	99
	SV6_03B08	kirola-like	NS	25	-1.702	(-1.367)	(-1.220)	(-1.467)	-1.674	(+1.016)	(+1.101)	(+1.242)	(-1.263)	-1.525	(-1.086)	(+1.245)	(-1.318)	(-1.059)	-1.736	2	99	99
	SV6_14H09	kirola-like	NS	25	-1.709	(-1.112)	(-1.080)	-1.516	-1.609	(+1.112)	(+1.261)	(+1.712)	(-1.171)	-1.510	(-1.441)	(+1.356)	(-1.225)	(+1.412)	-1.673	2	99	99
	SV6_34A09	kirola-like	NS	25	-1.608	(-1.124)	(-1.078)	(-1.411)	(-1.493)	(+1.355)	(+1.339)	+1.673	(-1.099)	(-1.432)	-1.652	(+1.506)	(-1.218)	(+1.431)	(-1.453)	2	5	2
	SV5_57D07	magnesium-protoporphyrin IX monomethyl ester [oxidative] cyclase-like	NS	25	-1.523	(-1.465)	(-1.394)	-1.638	-1.537	(-1.205)	(-1.110)	(+1.020)	(+1.335)	(+1.240)	(-1.246)	(+1.043)	(-1.196)	(+1.071)	(+1.301)	2	99	99
	SV6_08C09	magnesium-protoporphyrin IX monomethyl ester [oxidative] cyclase-like	NS	25	-1.543	(-1.494)	(-1.403)	-1.799	-1.536	(-1.065)	(-1.027)	(-1.061)	(+1.362)	(+1.155)	(-1.104)	(+1.102)	(-1.105)	(+1.060)	(+1.285)	2	99	99
	SV6_05H06	maternal effect embryo arrest protein-like	NS	25	-1.521	(-1.347)	(-1.332)	(-1.384)	-1.618	(+1.060)	(+1.084)	(-1.488)	(+1.081)	(-1.088)	(-1.101)	(+1.087)	(-1.235)	(+1.113)	(-1.132)	2	99	99
	SV6_20F04	membrane family protein-like	NS	24	-1.613	(-1.465)	(-1.425)	-1.598	(-1.421)	(-1.415)	(-1.227)	(-1.333)	(-1.153)	(-1.238)	(-1.124)	(-1.149)	(-1.273)	(-1.020)	(-1.132)	2	99	99
	SV6_11A02	metallocarboxypeptidase inhibitor IIa precursor-like	NS	9	-1.582	(-1.259)	(-1.364)	-1.682	(-1.220)	-1.837	(-1.177)	-2.064	(+1.273)	(-1.046)	-6.604	(-1.034)	(-1.858)	(-1.261)	(-1.163)	2	14	2
	SV6_17E05	metallocarboxypeptidase inhibitor IIa precursor-like	NS	9	-1.535	(-1.223)	(-1.329)	-1.745	(-1.192)	-1.742	(-1.141)	-2.073	(+1.409)	(+1.054)	-7.444	(-1.060)	(-1.772)	(-1.274)	(-1.167)	2	14	2
	SV6_48A08	metallocarboxypeptidase inhibitor IIa precursor-like	NS	9	-1.707	(-1.244)	(-1.353)	-1.792	(-1.340)	-1.917	(-1.186)	-2.127	(+1.265)	(+1.061)	-8.190	(-1.061)	(-1.916)	(-1.430)	(-1.109)	2	14	2
	SV6_40A01	metallocarboxypeptidase inhibitor IIa-like	NS	9	-1.541	(-1.175)	(-1.324)	-1.554	(-1.225)	-1.638	(-1.160)	-1.907	(+1.196)	(+1.015)	-5.653	(+1.008)	(-1.792)	(-1.308)	(-1.029)	2	14	2
	SV6_43D07	metallocarboxypeptidase inhibitor precursor-like	CRP	7	-1.737	(-1.468)	(+1.102)	(-1.644)	(+1.009)	(+1.254)	(+1.454)	(+1.757)	(+1.448)	(-1.440)	-3.146	(-1.137)	(+1.208)	(+1.445)	(-1.614)	2	99	2
	SV6_17B11	metallocarboxypeptidase inhibitor-like	CRP	7	-1.563	(-1.093)	(-1.031)	(-1.170)	(+1.077)	(+1.303)	+1.647	(+1.618)	(+1.321)	(-1.147)	(-1.623)	(-1.099)	(+1.362)	(+1.183)	(-1.592)	2	3	99
	SV6_48H09	metallocarboxypeptidase inhibitor-like	CRP	7	-1.568	(-1.134)	(+1.076)	(-1.170)	(+1.138)	(+1.251)	+1.706	(+1.500)	(+1.431)	(+1.129)	-1.969	(-1.211)	(+1.277)	(+1.037)	(-1.333)	2	3	2
	SV6_39G02	mini zinc finger protein-like	NS	4	-1.512	(-1.330)	(-1.479)	(-1.329)	(-1.180)	(-1.298)	(-1.112)	+1.519	(+1.094)	(+1.077)	-1.776	(-1.417)	(+1.400)	(-1.240)	(+1.026)	2	5	2
	SV6_48H08	NRT1/ PTR FAMILY 2.11-like	NS	7	-1.655	(-1.460)	(+1.075)	(-1.773)	(-1.107)	(+1.210)	+1.543	(+1.619)	(+1.418)	(-1.366)	-1.929	(-1.043)	(+1.221)	(+1.436)	(-1.499)	2	3	2
	SV6_41G06	peroxidase 51-like	SP	24	-1.505	(-1.496)	(-1.399)	-1.514	(-1.469)	(-1.169)	(-1.167)	(-1.081)	(+1.068)	(-1.087)	(+1.134)	(-1.186)	(+1.039)	(-1.056)	(-1.210)	2	99	99
	SV6_02E03	phospholipase A1-IIgamma-like	NS	23	-1.575	(+1.081)	(-1.200)	(-1.155)	-2.397	(+1.285)	(+1.285)	(-1.357)	(+1.408)	(-1.097)	(+1.228)	+1.792	-2.392	(+1.065)	(+1.009)	2	99	16
	SV6_05G05	photosystem I reaction center subunit VI-like	NS	3	-1.508	(-1.369)	(-1.417)	-1.730	(-1.451)	-1.778	(-1.403)	(-1.099)	(-1.328)	(-1.430)	-1.588	(-1.416)	(-1.224)	(-1.162)	(-1.434)	2	2	2
	SV5_39D03	small heat shock protein-like	NS	22	-1.613	(-1.332)	(-1.203)	(-1.451)	+2.988	+1.952	(+1.096)	(-1.920)	(+1.278)	+1.503	+3.027	(+1.528)	(+1.013)	+5.356	(+1.034)	2	1	1
	SV6_44E09	transcription factor bHLH148-like	NS	7	-1.631	(-1.390)	(+1.015)	(-1.647)	(+1.011)	(+1.099)	(+1.510)	(+1.473)	(+1.431)	(-1.151)	-2.448	(-1.182)	(+1.195)	(+1.193)	-1.664	2	99	2
	SV6_33A06	VMA21 superfamily protein-like	NS	20	-1.544	(-1.406)	(-1.433)	(-1.454)	-1.628	(+1.010)	(+1.206)	-1.649	(+1.479)	(+1.176)	(+1.186)	(-1.323)	-1.605	(-1.202)	(+1.186)	2	6	6
	SV5_38B03	50S ribosomal protein L2-like	NS	12	(+1.495)	+1.599	(+1.403)	(+1.456)	(+1.394)	(+1.154)	(+1.282)	(+1.193)	(+1.283)	(+1.054)	(+1.295)	(+1.356)	(+1.134)	(+1.299)	(+1.441)	3	99	99
	SV5_59D07	ATP synthase subunit beta-like	NS	12	(+1.389)	+1.518	(+1.401)	(+1.135)	(+1.133)	(-1.038)	(+1.195)	(+1.173)	+1.512	(-1.472)	(+1.467)	(+1.363)	(+1.159)	(+1.757)	(+1.159)	3	99	99
	SV5_58G09	EIN3-binding F-box protein 1-like	NS	22	(+1.331)	+1.512	(+1.168)	(+1.227)	(-1.107)	+3.755	(+1.039)	(-1.223)	(-1.268)	(-1.141)	(+1.310)	+1.824	(-1.531)	(+1.336)	(-1.229)	3	1	3
	SV6_44B03	ethylene-responsive transcription factor RAP2-3-like	NS	23	(+1.310)	+1.501	(+1.243)	(+1.308)	(+1.110)	+1.627	+1.568	(+1.257)	(+1.114)	(+1.109)	-1.518	+2.476	(-1.138)	(+1.369)	(+1.236)	3	7	9
	SV6_07H10	indole-3-acetic acid-amido synthetase GH3.1-like	NS	20	(+1.205)	+1.608	(-1.129)	(-1.098)	(+1.015)	+2.363	(-1.089)	(-5.681)	(-1.014)	(-1.330)	+2.618	(-1.294)	(-1.436)	(+1.104)	(+1.012)	3	1	1
	SV5_48F11	maturase K-like	NS	12	(+1.427)	+1.655	(+1.306)	(+1.369)	(+1.163)	(+1.211)	(+1.397)	(+1.271)	(+1.288)	(+1.056)	+1.524	(+1.232)	(+1.133)	(+1.130)	(+1.394)	3	99	1
	SV5_52F06	non-specific lipid-transfer protein 2-like	CRP	12	(+1.373)	+1.693	(+1.149)	(+1.315)	(+1.220)	(+1.324)	(+1.198)	(-1.084)	+1.525	(-1.870)	(+1.384)	(+1.741)	(+1.194)	+2.551	(+1.075)	3	99	99
	SV6_24D08	phosphatase 2C 37-like	NS	22	(+1.178)	+1.571	(+1.072)	(+1.137)	(+1.215)	+1.511	(-1.229)	(-1.382)	+1.783	(-2.073)	(+1.214)	(+1.747)	(+1.044)	+2.495	(+1.430)	3	1	99
	SV6_44F10	serine/arginine-rich SC35-like splicing factor SCL30A-like	NS	12	(+1.229)	+1.506	(+1.257)	(+1.239)	(+1.228)	(+1.153)	(+1.329)	(+1.157)	(+1.135)	(-1.027)	(+1.110)	(+1.437)	(+1.129)	(+1.012)	(+1.007)	3	99	99
	SV5_51C09	serine/threonine-protein kinase STY17-like	NS	22	(+1.229)	+1.530	(+1.293)	(-1.003)	(+1.274)	+1.634	(-1.291)	(-1.042)	+1.694	(-2.132)	(+1.436)	(+1.674)	(+1.181)	+2.721	(+1.356)	3	1	99
	SV5_01F03	thimet oligopeptidase-like	NS	12	(+1.111)	+1.546	(+1.113)	(+1.068)	(+1.005)	(-1.142)	(-1.154)	(-1.189)	(+1.024)	(-1.507)	(-1.338)	(+1.258)	(-1.239)	(+1.271)	(-1.094)	3	99	99
	SV5_09F06	trichome birefringence-like	SP	12	(+1.797)	+1.738	(+1.588)	+2.039	(+1.518)	(+1.398)	(+1.497)	(-1.317)	(+1.243)	+1.926	(+1.009)	(+1.514)	(-1.197)	(+1.329)	(+1.374)	3	99	99
	SV6_18F06	unknown transcript	NS	22	(+1.169)	+1.564	(+1.035)	(+1.354)	(+1.380)	(+1.359)	(-1.111)	(-1.098)	(+1.324)	(-2.142)	(-1.149)	(+1.317)	(+1.220)	+1.682	(+1.456)	3	99	99
	SV6_22E08	unknown transcript	NS	12	(+1.459)	+1.732	(+1.346)	(+1.418)	(+1.486)	(+1.094)	(-1.055)	(-1.204)	(+1.379)	(-1.608)	(+1.139)	(+1.550)	(+1.094)	+1.559	(+1.441)	3	99	99
	SV5_48E05	xyloglucan endotransglucosylase/hydrolase protein 15-like	SP	5	(+1.403)	+1.508	(+1.357)	+1.611	+1.704	-1.604	(+1.171)	(+1.338)	(-1.448)	(+1.345)	-3.414	(-1.005)	(+1.309)	(-1.102)	(+1.463)	3	2	2
	SV5_01G03	14 kDa proline-rich protein DC2.15-like	CRP	4	(-1.483)	-1.620	(-1.307)	-1.557	(-1.058)	-1.857	(+1.050)	(+1.459)	(+1.130)	(+1.229)	-1.836	(-1.844)	(+1.453)	(-1.327)	(+1.057)	4	2	2
	SV6_33F06	14 kDa proline-rich protein DC2.15-like	CRP	4	(-1.405)	-1.550	(-1.204)	-1.542	(+1.026)	-1.811	(+1.068)	(+1.476)	(+1.175)	(+1.312)	-1.914	(-1.961)	+1.624	(-1.498)	(+1.092)	4	2	13
	SV6_36G12	Alcohol dehydrogenase 1-like	NS	24	(-1.675)	-1.810	(-1.875)	(-2.396)	(-1.962)	(-1.059)	(-1.062)	(-1.437)	(+1.002)	(-1.568)	(+1.100)	(-1.204)	(+1.012)	(-1.142)	(-1.037)	4	99	99
	SV6_49A11	DNA binding protein homolog-like	NS	19	(-1.467)	-1.531	(-1.479)	-1.841	-1.616	(+1.136)	(+1.293)	-2.034	(-1.051)	(-1.385)	(-1.176)	(-1.055)	(+1.150)	(+1.056)	(-1.081)	4	6	99
	SV6_09D08	maternal effect embryo arrest protein-like	NS	25	(-1.529)	-1.611	(-1.468)	(-1.490)	(-1.609)	(-1.018)	(-1.037)	(-1.681)	(-1.025)	(-1.137)	(-1.048)	(+1.077)	(-1.360)	(+1.094)	(-1.208)	4	99	99
	SV5_58H11	proteasome subunit beta type-5-like	NS	4	(-1.679)	-1.852	(-1.390)	(-1.964)	(-1.246)	(-1.072)	(+1.151)	(+1.534)	(+1.239)	(+1.206)	(-1.309)	(+1.101)	(+1.216)	(+1.281)	(+1.191)	4	99	99
	SV6_42C12	unknown transcript	NS	3	(-1.279)	-1.669	(-1.472)	(-1.130)	-1.854	-2.839	(+1.027)	(+1.774)	-1.820	(-1.456)	-1.904	(+1.407)	(-1.030)	(-1.041)	(-1.397)	4	2	2
	SV6_34F09	calcium-binding allergen Ole e 8-like	NS	1	(+1.165)	(+1.122)	+1.793	(+1.350)	+1.677	-1.686	+1.807	+2.031	(-1.297)	(+1.351)	-1.624	(-1.325)	(+1.551)	(+1.294)	(+1.388)	5	23	2
	SV5_38H11	calmodulin-binding protein 25-like	NS	4	(+1.428)	(+1.365)	+1.542	+1.806	+1.724	(-1.260)	+1.606	(+3.779)	(-1.067)	(+1.164)	(-1.117)	(-1.237)	+2.759	(+1.130)	(+1.362)	5	3	5
	SV6_30A02	ethylene-responsive transcription factor RAP2-4-like	NS	4	(+1.376)	(+1.334)	+1.645	(+1.370)	+1.800	-1.577	(+1.162)	+2.288	(-1.246)	(-1.254)	-1.769	(-1.103)	+2.233	(+1.182)	(-1.089)	5	13	13
	SV6_43G10	GDT1-like	NS	1	(+1.132)	(+1.032)	+1.553	(+1.212)	(+1.369)	(+1.252)	(+1.388)	+1.553	(+1.158)	(-1.094)	(-1.089)	(-1.341)	(+1.098)	(+1.502)	(+1.085)	5	5	99
	SV6_50B03	glycine-rich protein A3-like	NS	1	(+1.336)	(+1.344)	+1.515	(+1.448)	(+1.479)	(+1.033)	(+1.108)	(+1.138)	(+1.069)	(+1.230)	(-1.145)	(+1.029)	(-1.014)	(+1.247)	(+1.274)	5	99	99
	SV5_51F05	lipoxygenase homology domain-containing protein 1-like	SP	1	(+1.185)	(+1.169)	+1.518	(+1.177)	+1.556	(-1.186)	(+1.037)	(+1.034)	(-1.023)	(-1.024)	-1.544	(-1.270)	(-1.041)	(+1.011)	(-1.009)	5	99	2
	SV5_58G02	phosphoprotein ECPP44-like	NS	8	(+1.259)	(+1.482)	+1.507	(+1.335)	(+1.361)	(+1.193)	(+1.168)	+1.533	(-1.145)	(-1.354)	(-1.366)	+1.536	(+1.369)	+2.170	(+1.229)	5	5	3
	SV6_03D03	phosphoprotein ECPP44-like	NS	8	(+1.213)	(+1.439)	+1.504	(+1.193)	(+1.332)	(+1.110)	(+1.127)	+1.545	(-1.241)	(-1.413)	-1.511	+1.614	(+1.329)	+2.116	(+1.199)	5	5	9
	SV5_42D09	sodium/calcium exchanger NCL-like	SP	1	(+1.355)	(+1.397)	+1.690	+1.565	+1.814	(-1.107)	(+1.414)	+1.686	(+1.044)	(+1.159)	(+1.001)	(-1.153)	(+1.703)	+1.547	(+1.518)	5	5	99
	SV6_09C07	SRE1A protein-like	NS	11	(+1.419)	(+1.583)	+1.559	(+1.306)	(+1.125)	(-1.497)	(-1.118)	(+1.096)	(+1.010)	(-1.176)	-1.735	(+1.372)	(+1.034)	(+1.204)	(-1.050)	5	99	2
	SV6_24B04	tetraspanin-8-like	NS	1	(+1.396)	(+1.456)	+1.848	+1.612	+2.060	(-1.450)	+1.854	(+1.952)	(-1.216)	(+1.308)	-1.609	(-1.303)	+1.557	(+1.151)	(+1.447)	5	3	13
	SV6_18C01	annexin D4-like	NS	19	(-1.396)	(-1.478)	-1.529	-1.647	-2.253	-1.689	(-1.128)	(-1.729)	(-1.170)	-4.570	(-1.460)	(-1.286)	(+1.203)	(-1.166)	-2.827	6	2	99
	SV5_46G08	sucrose synthase 2-like	NS	4	(-1.249)	(-1.451)	-1.616	(-1.448)	-1.769	(-1.195)	(-1.156)	(+1.233)	(-1.330)	(-1.323)	(-1.461)	(-1.280)	(+1.086)	(-1.260)	(-1.505)	6	99	99
	SV5_48E06	1-aminocyclopropane-1-carboxylate oxidase-like	NS	11	+1.806	+1.817	(+1.346)	+1.860	+1.694	(-1.316)	(-1.198)	(-1.298)	(-1.477)	(+1.512)	-2.416	(+1.266)	(-1.373)	(-1.072)	(+1.353)	7	99	2
	SV6_47G03	3-demethylubiquinone-9 3-methyltransferase domain protein-like	NS	20	+1.785	+1.524	(+1.371)	+1.533	+1.608	(+1.030)	(+1.060)	(+1.017)	(+1.051)	+1.554	+1.599	(+1.158)	(+1.028)	(-1.107)	(+1.334)	7	99	1
	SV6_31G03	agamous-like MADS-box protein AGL11-like	NS	12	+1.765	+1.603	(+1.436)	+1.744	+1.609	(-1.045)	(+1.223)	(+1.021)	(+1.023)	+1.745	(+1.058)	(+1.450)	(-1.046)	(-1.179)	(+1.432)	7	99	99
	SV5_39G01	argonaute 4-like	NS	12	+2.186	+1.798	(+1.468)	+2.111	+1.966	(-1.113)	(-1.014)	(-1.279)	(-1.072)	+2.023	(-1.173)	(+1.306)	(-1.239)	(+1.053)	(+1.473)	7	99	99
	SV6_18F01	argonaute 4-like	NS	12	+2.086	+1.683	(+1.447)	+1.990	+2.035	(-1.109)	(-1.053)	(-1.284)	(-1.149)	+1.833	(-1.171)	(+1.358)	(-1.256)	(-1.035)	+1.540	7	99	99
	SV5_55C09	ATP synthase subunit alpha-like	NS	12	+2.179	+2.711	(+1.829)	(+1.908)	(+1.603)	(+1.767)	+1.713	+1.920	+1.580	(-1.173)	+1.601	+2.447	+1.847	+2.644	(+1.651)	7	15	19
	SV5_40G02	auxin response factor 5-like	NS	12	+1.772	+2.141	(+1.407)	(+1.675)	+1.615	(-1.062)	(+1.119)	(-1.060)	(+1.020)	(+1.384)	(-1.225)	(+1.641)	(-1.233)	(+1.343)	(+1.357)	7	99	99
	SV5_56B09	BRASSINOSTEROID INSENSITIVE 1-associated receptor kinase 1-like	SP	11	+1.715	+1.611	(+1.428)	+1.678	(+1.469)	(-1.179)	(+1.263)	(+1.176)	(+1.016)	(+1.271)	-1.816	(+1.481)	(+1.188)	(+1.152)	(+1.369)	7	99	2
	SV6_32C10	caffeic acid 3-O-methyltransferase 1-like	NS	12	+1.711	+1.605	(+1.386)	+1.848	+1.754	(+1.450)	(+1.478)	(-1.364)	(+1.238)	+2.389	(-1.065)	+1.813	(-1.296)	(+1.214)	+1.621	7	99	3
	SV5_57E04	catechol oxidase B-like	NS	12	+1.819	+1.624	(+1.115)	+1.677	(-1.195)	(-1.308)	(-1.044)	(-1.415)	(-1.075)	(+1.320)	(-1.131)	(-1.008)	(-1.258)	(-1.099)	+1.612	7	99	99
	SV6_15D10	NAD(P)H dehydrogenase (quinone) FQR1-like	NS	12	+2.412	+2.102	(+1.902)	+2.961	+1.909	(+1.362)	(+1.267)	(-1.395)	(+1.321)	+2.791	(+1.090)	(+1.401)	(+1.009)	(+1.006)	(+1.650)	7	99	99
	SV5_35G03	non-specific lipid-transfer protein-like	CRP	20	+1.877	+1.825	(+1.328)	+1.845	(+1.396)	+1.607	(+1.182)	(-1.261)	(+1.017)	+1.868	+1.943	(+1.064)	(-1.643)	(-1.128)	+1.803	7	1	1
	SV5_40D05	non-specific lipid-transfer protein-like	CRP	20	+1.725	+1.914	(+1.407)	+2.128	(+1.205)	(+1.300)	(+1.212)	(-4.235)	(+1.174)	+1.753	+2.356	(+1.222)	(-1.313)	(+1.016)	+1.526	7	99	1
	SV5_60G09	non-specific lipid-transfer protein-like	CRP	20	+1.935	+1.814	(+1.478)	+2.056	(+1.287)	+1.505	+1.637	(-1.419)	(+1.024)	+2.696	+2.051	(+1.110)	-1.613	(-1.055)	(+1.593)	7	7	12
	SV6_25E02	non-specific lipid-transfer protein-like	CRP	20	+1.702	+1.610	(+1.487)	+1.721	(+1.351)	(+1.451)	(+1.119)	(-1.081)	(+1.095)	+2.137	+1.565	(+1.177)	(-1.259)	(+1.008)	+1.503	7	99	1
	SV5_43H11	unknown transcript	NS	11	+1.579	+1.522	(+1.291)	+1.637	(+1.447)	(+1.244)	(+1.089)	(+1.297)	(-1.037)	(+1.797)	(+1.171)	(+1.045)	(+1.051)	(+1.317)	(+1.676)	7	99	99
	SV5_50E06	17.3 kDa class II heat shock protein-like	NS	22	-2.356	-2.487	(-1.435)	-1.935	+1.817	+6.136	(-1.295)	(-3.629)	(+1.329)	(+1.271)	+2.340	(+1.058)	(-1.136)	+3.883	(+1.192)	10	1	1
	SV6_50C01	60S ribosomal protein L9-1-like	NS	2	-1.522	-1.519	(+1.038)	-1.785	(-1.137)	(+1.225)	(+1.249)	(+1.183)	(+1.189)	(-1.503)	(+1.232)	(-1.143)	(+1.119)	(-1.040)	(-1.602)	10	99	99
	SV5_59E03	blue copper protein-like	SP	10	-1.625	-1.508	(-1.445)	(-1.306)	-1.508	(-1.436)	(+1.174)	-1.707	(+1.098)	-1.582	(-1.433)	(-1.210)	-1.730	(-1.061)	-1.607	10	6	6
	SV6_13G09	chlorophyll a-b binding protein CP26-like	NS	24	-1.637	-1.538	(-1.479)	-2.502	(-1.190)	(-1.023)	(-1.220)	(+1.060)	(+1.256)	(+1.081)	(-1.062)	(-1.039)	(-1.054)	(+1.198)	(+1.310)	10	99	99
	SV6_28D08	metallocarboxypeptidase inhibitor-like	CRP	7	-1.792	-1.625	(+1.078)	-1.789	(-1.059)	(+1.163)	(+1.502)	(+1.473)	(+1.402)	-1.523	-2.652	(-1.163)	(+1.284)	(+1.328)	-1.591	10	99	2
	SV6_13C11	QUIRKY-like	NS	2	-2.497	-1.800	(-1.654)	-2.975	(-1.024)	(-1.245)	-2.089	+2.369	(+1.051)	(-1.017)	(-1.163)	(+1.039)	+1.738	(+1.171)	(+1.585)	10	17	5
	SV5_45H08	SRC2-like	NS	7	-1.664	-1.543	(-1.030)	-1.799	(-1.189)	(+1.088)	(+1.358)	(+1.201)	(+1.230)	-1.618	-2.670	(-1.123)	(+1.107)	(+1.249)	-1.524	10	99	2
	SV6_46B07	universal stress protein A-like protein-like	NS	4	-1.708	-1.580	(-1.450)	(-1.420)	-1.553	(-1.204)	(-1.025)	(-1.101)	(-1.035)	-1.655	(-1.711)	(-1.374)	(+1.052)	(-1.135)	(-1.383)	10	99	99
	SV6_29F01	unknown transcript	NS	7	-1.569	-1.547	(-1.095)	-1.771	(-1.215)	(-1.032)	(+1.169)	(+1.278)	(+1.093)	-1.616	-1.705	(-1.179)	(+1.034)	(+1.082)	-1.586	10	99	2
	SV5_09F03	disulfide-isomerase-like	SP	11	+1.643	(+1.427)	+1.624	+1.515	(+1.420)	(-1.142)	(-1.111)	(-1.114)	(+1.124)	+1.585	-1.543	(-1.159)	(+1.158)	(-1.124)	(+1.280)	11	99	2
	SV6_09A05	eukaryotic peptide chain release factor subunit 1-3-like	NS	11	+1.573	(+1.308)	+1.504	(+1.366)	(+1.327)	(+1.270)	(+1.053)	(+1.259)	(+1.271)	(+1.104)	(+1.091)	(+1.346)	(+1.213)	(+1.441)	(+1.105)	11	99	99
	SV6_31D06	SRE1A protein-like	NS	11	+1.829	(+2.150)	+1.831	(+1.555)	(+1.357)	(-1.150)	(-1.060)	(+1.314)	(+1.205)	(-1.192)	-1.608	(+1.800)	(+1.178)	+1.924	(+1.095)	11	99	2
	SV5_11C05	xyloglucan endotransglucosylase/hydrolase 2-like	SP	11	+1.611	(+1.466)	+1.597	+1.722	+2.256	-2.169	(-1.319)	(-1.387)	(-1.045)	(+1.203)	-2.319	(+1.455)	(+1.083)	(-1.171)	(-1.055)	11	2	2
	SV6_04G06	xyloglucan endotransglucosylase/hydrolase 2-like	SP	11	+1.814	(+1.396)	+1.804	+1.760	+2.218	-2.441	(-1.287)	(-1.393)	(-1.023)	(+1.208)	-2.523	+1.506	(+1.038)	(-1.273)	(+1.059)	11	2	9
	SV6_35F11	xyloglucan endotransglucosylase/hydrolase 2-like	SP	11	+2.137	(+1.968)	+2.241	+2.206	+2.442	(-1.771)	(+1.064)	(+1.207)	(+1.295)	(+1.602)	(-1.724)	(+1.947)	(+1.369)	(+1.009)	(+1.115)	11	99	99
	SV5_35G07	chlorophyll a-b binding protein 7-like	NS	24	-1.528	(-1.400)	-1.554	-1.771	(-1.410)	(-1.126)	(-1.330)	(-1.200)	(-1.055)	(-1.131)	(-1.100)	(-1.475)	(-1.275)	(-1.056)	(+1.045)	14	99	99
	SV6_33C09	chlorophyll a-b binding protein CP26-like	NS	24	-1.849	(-1.410)	-1.693	-2.343	(-1.304)	(+1.151)	(-1.081)	(+1.222)	(+1.323)	(+1.389)	(+1.058)	(+1.053)	(+1.030)	(+1.150)	(+1.444)	14	99	99
	SV6_06H05	photosystem I reaction center subunit VI-like	NS	3	-1.511	(-1.329)	-1.520	-1.671	(-1.438)	-1.667	(-1.344)	(-1.064)	(-1.286)	-1.531	(-1.364)	(-1.438)	(-1.187)	(-1.250)	(-1.341)	14	2	99
	SV6_26H01	photosystem II 10 kDa polypeptide-like	NS	8	-1.744	(-1.314)	-1.526	-1.856	(-1.378)	-1.761	(-1.447)	(+1.069)	(-1.218)	-1.507	-2.850	(+1.203)	(-1.245)	(+1.038)	(-1.187)	14	2	2
	SV6_33B11	ATP sulfurylase 1-like	NS	8	(+1.365)	+1.763	+1.525	(+1.110)	(+1.396)	(-1.132)	(+1.013)	+1.699	(+1.025)	(+1.176)	-2.927	(+1.446)	(+1.295)	(+1.231)	(+1.267)	15	5	2
	SV6_44B06	phosphoprotein ECPP44-like	NS	8	(+1.352)	+1.722	+2.056	(+1.437)	+1.660	(+1.481)	(+1.507)	+1.987	(-1.131)	(-1.183)	(-1.174)	(+1.696)	+1.662	+2.753	(+1.321)	15	5	5
	SV6_20G01	soluble inorganic pyrophosphatase-like	NS	3	(-1.233)	-1.561	-1.777	(-1.224)	-2.681	-2.134	-1.560	(+1.256)	-1.837	-1.883	(-1.341)	(+1.076)	(+1.169)	(-1.173)	-1.583	18	10	99
	SV5_51C10	argonaute 4-like	NS	12	+2.480	+2.389	+1.746	+2.599	+2.359	(+1.126)	(+1.299)	(-1.076)	(+1.191)	+2.055	(-1.092)	(+1.693)	(-1.070)	(+1.126)	+1.839	19	99	99
	SV5_60A10	ATP synthase subunit 1-like	NS	21	+1.717	+1.642	+1.543	+1.631	+1.557	(+1.368)	+1.758	+1.957	(+1.264)	(+1.138)	+1.535	+2.039	+1.676	+1.973	(+1.480)	19	15	19
	SV6_29E02	B3 domain-containing protein At5g60140-like	NS	11	+1.664	+1.725	+1.568	+1.831	+1.673	(+1.185)	(+1.088)	(+1.237)	(+1.176)	(+1.395)	(-1.357)	+1.672	(+1.246)	(+1.256)	(+1.298)	19	99	3
	SV5_35C08	basic 7S globulin-like	SP	11	+4.508	+3.064	+1.867	+4.113	+1.750	(-1.486)	-1.672	-1.736	(-1.446)	+2.406	-2.650	-1.505	(-1.006)	-2.216	+2.027	19	18	10
	SV5_48H12	basic 7S globulin-like	SP	11	+5.662	+3.996	+2.809	+5.678	+1.933	(-1.308)	(-1.252)	(-1.284)	(-1.230)	+3.055	-2.217	(-1.245)	(+1.221)	-2.145	(+2.216)	19	99	2
	SV5_41F04	calcium-transporting ATPase 2-like	NS	1	+1.675	+1.518	+1.864	+1.631	+2.094	(-1.158)	(+1.321)	(+1.171)	(+1.063)	(+1.490)	(-1.120)	(-1.680)	(+1.213)	+1.529	+1.666	19	99	99
	SV5_55E04	ethylene-responsive transcription factor RAP2-4-like	NS	4	+1.512	+1.562	+1.855	+1.521	+2.074	-1.572	(+1.347)	+2.602	(-1.014)	(-1.178)	(-1.492)	(+1.058)	+2.714	(+1.332)	(+1.249)	19	13	5
	SV6_11C05	NAD(P)H dehydrogenase (quinone) FQR1-like	NS	12	+2.443	+2.057	+1.681	+2.672	+2.085	(+1.230)	(+1.047)	(-1.380)	(+1.137)	+2.550	(+1.171)	(+1.309)	(-1.229)	(-1.144)	+1.681	19	99	99
	SV6_27D04	NAD(P)H dehydrogenase (quinone) FQR1-like	NS	12	+2.299	+1.864	+1.576	+2.430	+1.801	(+1.179)	(-1.010)	(-1.439)	(+1.136)	+1.989	(+1.170)	(+1.339)	(-1.199)	(-1.086)	+1.567	19	99	99
	SV6_29A05	NAD(P)H dehydrogenase (quinone) FQR1-like	NS	12	+2.439	+1.894	+1.725	+2.616	+1.928	(+1.173)	(-1.082)	(-1.485)	(+1.067)	+2.333	(+1.059)	(+1.486)	(-1.274)	(-1.027)	(+1.640)	19	99	99
	SV6_05B07	non-specific lipid-transfer protein-like	CRP	20	+2.997	+2.648	+2.062	+2.830	+1.797	+1.970	+2.145	(-1.102)	(+1.224)	+4.008	+3.107	(+1.277)	(-1.302)	(-1.048)	+2.150	19	7	1
	SV5_56B02	peptidyl-prolyl cis-trans isomerase FKBP62-like	NS	21	+1.817	+1.591	+1.663	+1.604	+2.259	+2.425	(+1.263)	(+1.258)	+1.693	+2.110	+2.379	(+1.638)	(+1.492)	+2.365	+1.543	19	1	1
	SV6_37C09	purine permease 9-like	NS	10	+2.155	+2.126	+1.547	+2.102	+1.608	+1.884	+2.509	(-1.331)	(+1.228)	+3.425	-2.026	(+1.242)	(-1.304)	(+1.147)	+2.130	19	7	2
	SV5_35F01	repetitive proline-rich cell wall protein 2-like	SP	12	+1.989	+2.560	+1.758	+2.347	+2.069	+1.807	(+1.471)	(-1.108)	(+1.076)	+3.231	+1.643	+2.480	-1.906	+1.965	+2.310	19	1	20
	SV5_40A11	repetitive proline-rich cell wall protein 2-like	SP	12	+2.122	+2.327	+1.812	+2.287	+1.675	+1.535	(+1.450)	(-1.123)	(+1.020)	+2.847	(+1.223)	+2.297	-1.677	+1.630	+1.869	19	1	16
	SV5_49E04	ribonuclease 1-like	SP	12	+2.726	+2.748	+1.877	+2.665	+2.067	(+1.298)	(+1.203)	(-1.453)	(+1.144)	+2.516	(-1.125)	(+1.491)	(-1.484)	(+1.077)	+2.456	19	99	99
	SV6_45A07	ribonuclease 1-like	SP	12	+3.609	+3.502	+2.541	+3.641	+2.860	(+1.416)	+1.547	-1.528	(+1.184)	+3.677	(+1.015)	(+1.652)	-1.648	(-1.016)	+3.197	19	16	6
	SV5_38B04	ribosomal protein L2-like	NS	12	+2.113	+2.224	+1.850	+1.945	+1.888	+1.520	+1.742	+1.842	+1.642	(+1.350)	+2.061	+1.990	+1.586	+1.852	+1.921	19	19	19
	SV5_04G01	RNA polymerase alpha subunit-like	NS	12	+1.767	+1.822	+1.735	(+1.405)	(+1.482)	(+1.252)	(+1.397)	(+1.364)	(+1.315)	(+1.296)	(+1.188)	+1.764	(+1.174)	+1.511	+1.523	19	99	3
	SV6_02F12	serine carboxypeptidase-like	SP	12	+1.833	+1.812	+1.586	+2.064	+1.882	(+1.137)	(+1.237)	(+1.000)	(+1.113)	+1.905	(+1.275)	(+1.353)	(+1.207)	(+1.166)	(+1.493)	19	99	99
	SV6_22B10	serine carboxypeptidase-like	SP	11	+2.067	+1.611	+1.833	+2.135	+2.125	(+1.045)	(+1.013)	(-1.195)	(+1.075)	+2.337	(-1.322)	(+1.129)	(+1.070)	(-1.043)	(+1.391)	19	99	99
	SV6_43G05	superoxide dismutase [Cu-Zn] 2-like	NS	21	+1.730	+1.637	+1.627	+1.898	(+1.386)	+1.953	(+1.309)	+1.643	+1.715	+2.499	+1.691	+1.689	(+1.532)	+1.622	+2.172	19	11	7
	SV6_43F01	xyloglucan endotransglucosylase/hydrolase 2-like	SP	11	+1.906	+1.524	+1.816	+1.969	+2.586	-2.045	(-1.249)	(-1.232)	(+1.015)	(+1.267)	-2.064	+1.817	(+1.219)	(-1.166)	(+1.104)	19	2	9
	SV5_34G03	Ycf1-like	NS	12	+2.012	+1.818	+1.824	+1.742	(+1.675)	(+1.415)	+1.682	+1.553	(+1.412)	+1.619	(+1.420)	+1.778	(+1.405)	+1.764	+1.707	19	15	3
	SV6_48C06	Alcohol dehydrogenase 1-like	NS	24	-1.952	-2.182	-1.925	-1.775	-2.475	(+1.063)	(-1.084)	(-1.002)	(-1.013)	-2.080	(+1.404)	(-1.269)	(-1.089)	(-1.270)	-1.773	26	99	99
	SV6_36F11	chlorophyll a-b binding protein 1C-like	NS	2	-2.943	-1.919	-1.899	-3.013	(-1.438)	(-1.418)	-1.941	+2.266	(-1.074)	(-1.087)	(-1.015)	(-1.165)	+1.571	(+1.080)	(+1.482)	26	17	5
	SV5_49D03	chlorophyll a-b binding protein 40-like	NS	2	-3.532	-2.346	-2.209	-3.997	(-1.133)	(-1.242)	-1.962	+2.322	(+1.061)	(-1.070)	(+1.025)	(-1.189)	(+1.412)	(+1.058)	+1.594	26	17	99
	SV6_19D08	chlorophyll a-b binding protein 4-like	NS	24	-2.568	-2.191	-1.899	-2.338	-1.614	(-1.133)	(-1.232)	(-1.004)	(-1.006)	(-1.083)	(-1.054)	(-1.429)	(-1.569)	(+1.256)	(-1.055)	26	99	99
	SV6_30G08	chlorophyll a-b binding protein 4-like	NS	24	-2.740	-2.329	-2.188	-3.614	-1.599	(-1.088)	(-1.357)	(+1.010)	(-1.100)	(-1.012)	(-1.015)	(-1.319)	(-1.380)	(+1.333)	(+1.170)	26	99	99
	SV6_04G04	chlorophyll a-b binding protein 6A-like	NS	3	-1.847	-1.582	-1.636	-2.020	-1.588	-2.325	-1.521	(+1.080)	(-1.499)	-1.598	-1.607	-1.808	(-1.213)	(-1.320)	(-1.181)	26	10	10
	SV6_30G12	chlorophyll a-b binding protein CP26-like	NS	24	-2.192	-1.774	-1.931	-3.059	-1.546	(-1.161)	(-1.233)	(-1.023)	(+1.112)	(-1.001)	(-1.340)	(-1.181)	(-1.295)	(+1.060)	(+1.158)	26	99	99
	SV6_19E04	ferredoxin-1-like	NS	25	-1.873	-1.737	-1.658	-2.291	-1.719	(+1.097)	(-1.092)	(-1.299)	+1.702	(+1.084)	(-1.359)	(+1.294)	(-1.486)	(+1.060)	(+1.193)	26	99	99
	SV6_08B02	gamma-thionin-like	CRP	20	-1.743	-1.528	-1.605	-1.605	-1.850	(+1.100)	(+1.169)	-1.852	+1.692	(+1.064)	(+1.427)	(-1.342)	-1.721	(-1.182)	(+1.277)	26	6	6
	SV6_19D07	gamma-thionin-like	CRP	20	-1.696	-1.504	-1.601	-1.586	-1.751	(+1.148)	(+1.198)	-1.786	+1.695	(+1.160)	(+1.363)	(-1.285)	-1.676	(-1.200)	(+1.309)	26	6	6
	SV5_59G05	LNK1-like	NS	25	-1.654	-1.619	-1.578	-1.659	(-1.522)	+2.052	(+1.047)	(+1.010)	+1.724	+1.685	(-1.145)	+1.884	(-1.083)	+1.925	(+1.250)	26	1	3
	SV5_49D02	QUIRKY-like	NS	2	-2.152	-1.892	-1.869	-2.370	(-1.211)	-1.532	-1.992	+1.720	(-1.073)	(-1.231)	(-1.374)	(-1.185)	(+1.221)	(-1.053)	(+1.229)	26	25	99
	SV6_35E12	superoxide dismutase [Fe]-like	NS	17	-2.244	-2.442	-2.022	-2.142	(-1.415)	-3.435	(-1.122)	-4.005	-2.325	(-2.588)	-3.076	-3.709	(-2.414)	-2.604	(-2.008)	26	14	10
	SV6_46C06	universal stress protein A-like protein-like	NS	24	-1.820	-1.658	-1.689	-1.516	-1.830	(+1.018)	(-1.035)	(-1.115)	(+1.045)	-1.754	(-1.195)	(+1.105)	(+1.161)	(+1.123)	(-1.453)	26	99	99

## Sheet: b
	(b) Detailed view of genes regulated 24 HAP.
	Secretion predictions and clusters ID are given in columns “Secr.” and “Cl.”, respectively. Numeric values correspond to fold-changes against the control (UO) condition. Values between brackets are not significant (p > 0.05).
	SeqID	Description	Secr.	Cl.	CCP 6 h	CIP 6 h	HCP 6 h	Wound 6 h	Touch 6 h	CCP 24 h	CIP 24 h	HCP 24 h	Wound 24 h	Touch 24 h	CCP 48 h	CIP 48 h	HCP 48 h	Wound 48 h	Touch 48 h	6h	24h	48h
	SV5_60E12	10 kDa chaperonin-like	NS	13	(+1.062)	(-1.008)	(+1.217)	(+1.141)	(+1.416)	+1.861	(+1.072)	(+1.062)	(+1.264)	(+1.334)	+1.556	(-1.062)	(+1.186)	(+1.096)	(+1.190)	99	1	1
	SV6_26A09	10 kDa chaperonin-like	NS	13	(+1.230)	(+1.083)	(+1.349)	(+1.232)	(+1.417)	+1.854	(+1.220)	(+1.129)	(+1.416)	(+1.395)	+2.137	(+1.002)	(+1.222)	(+1.229)	(+1.202)	99	1	1
	SV5_50E06	17.3 kDa class II heat shock protein-like	NS	22	-2.356	-2.487	(-1.435)	-1.935	+1.817	+6.136	(-1.295)	(-3.629)	(+1.329)	(+1.271)	+2.340	(+1.058)	(-1.136)	+3.883	(+1.192)	10	1	1
	SV5_36B12	20 kDa chaperonin-like	NS	14	(+1.139)	(-1.110)	(+1.158)	(+1.078)	(+1.498)	+1.665	(+1.079)	(+1.019)	(+1.132)	(+1.695)	+1.957	(+1.076)	(+1.105)	(+1.409)	(+1.253)	99	1	1
	SV6_16A02	20 kDa chaperonin-like	NS	14	(+1.169)	(+1.061)	(+1.218)	(+1.106)	+1.530	+2.007	(+1.167)	(+1.014)	(+1.288)	+1.527	+2.227	(+1.056)	(+1.284)	(+1.381)	(+1.312)	99	1	1
	SV6_23H06	20 kDa chaperonin-like	NS	14	(+1.139)	(+1.007)	(+1.126)	(-1.009)	(+1.378)	+1.563	(+1.066)	(-1.027)	(+1.256)	(+1.353)	+1.867	(+1.038)	(+1.175)	(+1.262)	(+1.491)	99	1	1
	SV5_54H08	40S ribosomal protein S23-like	NS	14	(+1.097)	(-1.005)	(+1.102)	(+1.156)	(+1.044)	+1.622	(+1.213)	(+1.106)	(+1.150)	(+1.189)	+1.971	(-1.085)	(+1.223)	(-1.181)	(+1.037)	99	1	1
	SV6_22A10	40S ribosomal protein S24-1-like	NS	13	(+1.168)	(+1.052)	(+1.193)	(+1.329)	(+1.137)	+1.701	(+1.336)	(+1.156)	(+1.299)	(+1.238)	(+1.829)	(-1.123)	(+1.157)	(+1.080)	(-1.044)	99	1	99
	SV6_24H10	40S ribosomal protein S24-1-like	NS	14	(+1.021)	(+1.074)	(+1.086)	(+1.158)	(+1.043)	+1.579	(+1.178)	(+1.087)	(+1.171)	(+1.178)	+1.960	(-1.049)	(+1.042)	(-1.049)	(-1.080)	99	1	1
	SV5_50F08	40S ribosomal protein S26-3-like	NS	14	(+1.184)	(+1.023)	(+1.163)	(+1.222)	(+1.114)	+1.799	(+1.251)	(+1.126)	(+1.319)	(+1.256)	+2.553	(-1.094)	(+1.172)	(-1.049)	(+1.036)	99	1	1
	SV6_41H10	40S ribosomal protein S28-like	NS	13	(+1.090)	(+1.064)	(+1.043)	(+1.200)	(+1.062)	+1.620	(+1.227)	(+1.250)	(+1.169)	(+1.231)	+1.775	(-1.093)	(+1.265)	(-1.187)	(+1.235)	99	1	1
	SV5_39C10	40S ribosomal protein S3-2-like	NS	14	(-1.005)	(-1.103)	(-1.113)	(-1.004)	(-1.086)	+1.549	(+1.015)	(-1.081)	(+1.060)	(+1.003)	+2.007	(-1.237)	(-1.018)	(-1.317)	(-1.057)	99	1	1
	SV5_51G01	40S ribosomal protein S6-1-like	NS	13	(+1.338)	(+1.127)	(+1.167)	(+1.311)	(+1.123)	+1.764	(+1.162)	(+1.295)	(+1.303)	(+1.118)	+2.004	(-1.147)	(+1.192)	(-1.182)	(+1.002)	99	1	1
	SV5_36B07	40S ribosomal protein SA-like	NS	14	(+1.016)	(-1.131)	(-1.062)	(+1.099)	(-1.098)	+1.548	(+1.136)	(-1.022)	(+1.074)	(+1.051)	+1.779	(-1.105)	(+1.065)	(-1.304)	(-1.093)	99	1	1
	SV5_40E01	60S acidic ribosomal protein P0-like	NS	13	(+1.358)	(+1.059)	(+1.050)	(+1.362)	(-1.089)	+1.694	(+1.321)	(+1.168)	(+1.149)	(+1.175)	(+1.228)	(-1.048)	(+1.145)	(-1.242)	(+1.163)	99	1	99
	SV6_30D06	60S acidic ribosomal protein P2-like	SP	13	(+1.099)	(-1.018)	(+1.099)	(+1.079)	(+1.053)	+1.652	(+1.190)	(+1.064)	(+1.265)	(+1.140)	(+1.486)	(-1.319)	(+1.081)	(-1.209)	(+1.030)	99	1	99
	SV6_36D08	60S ribosomal protein L13a-4-like	NS	13	(+1.116)	(-1.028)	(-1.026)	(+1.142)	(-1.061)	+1.501	(+1.198)	(+1.117)	(+1.111)	(+1.146)	(+1.519)	(-1.292)	(+1.065)	(-1.387)	(+1.048)	99	1	99
	SV5_40E08	60S ribosomal protein L15-like	NS	14	(+1.083)	(-1.007)	(+1.045)	(+1.117)	(+1.050)	+1.516	(+1.116)	(+1.029)	(+1.150)	(+1.004)	+2.203	(-1.165)	(+1.053)	(-1.238)	(-1.147)	99	1	1
	SV5_56H08	60S ribosomal protein L17-1-like	NS	14	(-1.107)	(-1.201)	(-1.037)	(+1.009)	(-1.130)	+1.525	(+1.087)	(-1.099)	(+1.022)	(-1.069)	+1.761	(-1.199)	(-1.123)	(-1.225)	(-1.052)	99	1	1
	SV5_36F06	60S ribosomal protein L18-2-like	NS	14	(+1.056)	(+1.143)	(+1.002)	(+1.155)	(+1.035)	+1.594	(+1.144)	(+1.086)	(+1.056)	(+1.045)	+1.921	(+1.045)	(+1.145)	(+1.077)	(-1.007)	99	1	1
	SV6_22C01	60S ribosomal protein L18-2-like	NS	14	(+1.057)	(-1.078)	(+1.001)	(+1.106)	(+1.056)	+1.744	(+1.128)	(+1.033)	(+1.087)	(+1.080)	+1.795	(-1.002)	(+1.066)	(-1.097)	(+1.127)	99	1	1
	SV5_44H05	60S ribosomal protein L22-3-like	NS	14	(+1.067)	(+1.010)	(+1.005)	(+1.112)	(+1.024)	+1.540	(+1.225)	(+1.127)	(+1.226)	(+1.104)	+2.025	(-1.082)	(+1.077)	(-1.087)	(+1.085)	99	1	1
	SV6_34G11	60S ribosomal protein L22-3-like	NS	14	(+1.075)	(+1.013)	(+1.000)	(+1.125)	(+1.068)	+1.566	(+1.219)	(+1.139)	(+1.146)	(+1.148)	+2.091	(-1.063)	(+1.092)	(-1.060)	(+1.058)	99	1	1
	SV6_05F08	60S ribosomal protein L26-1-like	NS	14	(+1.114)	(+1.018)	(+1.144)	(+1.185)	(+1.090)	+1.673	(+1.227)	(+1.237)	(+1.303)	(+1.254)	+2.227	(-1.032)	(+1.072)	(-1.055)	(-1.009)	99	1	1
	SV5_55D10	60S ribosomal protein L28-1-like	NS	13	(+1.093)	(-1.128)	(+1.055)	(+1.174)	(+1.109)	+1.585	(+1.252)	(+1.005)	(+1.178)	(+1.162)	(+1.452)	(-1.180)	(+1.186)	(-1.232)	(+1.028)	99	1	99
	SV5_55F10	60S ribosomal protein L30-like	NS	14	(+1.172)	(-1.019)	(+1.106)	(+1.287)	(+1.051)	+1.710	(+1.341)	(+1.169)	(+1.197)	(+1.197)	+2.399	(-1.152)	(+1.140)	(-1.190)	(+1.047)	99	1	1
	SV6_21B06	60S ribosomal protein L30-like	NS	14	(+1.071)	(-1.065)	(-1.019)	(+1.163)	(-1.020)	+1.564	(+1.212)	(+1.112)	(+1.102)	(+1.052)	+2.030	(-1.136)	(+1.055)	(-1.200)	(-1.063)	99	1	1
	SV6_43F08	60S ribosomal protein L30-like	NS	14	(+1.046)	(-1.099)	(+1.009)	(+1.151)	(-1.055)	+1.777	(+1.156)	(+1.084)	(+1.083)	(+1.120)	+2.468	(-1.281)	(+1.048)	(-1.153)	(+1.054)	99	1	1
	SV6_04D10	60S ribosomal protein L34-like	NS	13	(+1.105)	(+1.073)	(+1.172)	(+1.176)	(+1.100)	+1.531	(+1.276)	(+1.104)	(+1.292)	(+1.173)	+1.645	(-1.051)	(+1.016)	(-1.088)	(+1.158)	99	1	1
	SV6_07E06	60S ribosomal protein L34-like	NS	13	(+1.196)	(+1.059)	(+1.252)	(+1.261)	(+1.222)	+1.678	(+1.307)	(+1.205)	(+1.210)	(+1.319)	+1.913	(-1.106)	(+1.183)	(-1.052)	(+1.093)	99	1	1
	SV6_15H09	60S ribosomal protein L34-like	NS	13	(+1.089)	(+1.044)	(+1.154)	(+1.226)	(+1.152)	+1.762	(+1.292)	(+1.214)	(+1.306)	(+1.293)	+1.514	(-1.091)	(+1.103)	(-1.077)	(+1.110)	99	1	1
	SV5_50A07	60S ribosomal protein L35a-2-like	NS	14	(+1.015)	(-1.095)	(+1.043)	(+1.083)	(-1.043)	+1.535	(+1.119)	(+1.044)	(+1.018)	(+1.137)	+1.838	(-1.168)	(+1.069)	(-1.054)	(-1.002)	99	1	1
	SV6_23E10	60S ribosomal protein L35a-3-like	NS	13	(+1.108)	(-1.021)	(+1.067)	(+1.188)	(+1.058)	+1.569	(+1.179)	(+1.041)	(+1.153)	(+1.314)	(+1.392)	(-1.290)	(+1.106)	(-1.139)	(+1.030)	99	1	99
	SV6_18G04	60S ribosomal protein L35-like	NS	13	(+1.213)	(-1.006)	(+1.030)	(+1.229)	(+1.034)	+1.613	(+1.235)	(+1.072)	(+1.121)	(+1.213)	(+1.498)	(-1.109)	(+1.070)	(-1.218)	(+1.062)	99	1	99
	SV6_32B10	60S ribosomal protein L35-like	NS	14	(+1.038)	(-1.050)	(+1.023)	(+1.136)	(-1.010)	+1.564	(+1.314)	(+1.072)	(+1.121)	(+1.216)	+1.740	(-1.223)	(+1.092)	(-1.152)	(+1.107)	99	1	1
	SV6_34B03	60S ribosomal protein L35-like	NS	14	(+1.129)	(+1.018)	(+1.087)	(+1.180)	(+1.041)	+1.631	(+1.322)	(+1.139)	(+1.178)	(+1.187)	+2.176	(+1.055)	(+1.103)	(-1.111)	(+1.133)	99	1	1
	SV6_36D11	60S ribosomal protein L35-like	NS	14	(-1.002)	(-1.094)	(-1.039)	(+1.069)	(-1.053)	+1.511	(+1.172)	(+1.069)	(-1.038)	(+1.190)	+1.775	(-1.125)	(+1.078)	(-1.240)	(+1.092)	99	1	1
	SV6_03E08	60S ribosomal protein L39-3-like	NS	13	(+1.087)	(-1.030)	(+1.048)	(+1.188)	(+1.016)	+1.502	(+1.219)	(+1.006)	(+1.142)	(+1.131)	+1.710	(-1.190)	(+1.039)	(-1.052)	(+1.049)	99	1	1
	SV5_39D12	60S ribosomal protein L4-1-like	NS	14	(-1.022)	(-1.058)	(+1.015)	(+1.006)	(-1.019)	+1.517	(+1.229)	(-1.032)	(+1.098)	(+1.060)	+1.975	(-1.024)	(+1.016)	(-1.161)	(+1.070)	99	1	1
	SV6_39G01	60S ribosomal protein L4-1-like	NS	14	(-1.032)	(-1.108)	(-1.052)	(+1.037)	(-1.066)	+1.561	(+1.119)	(-1.039)	(+1.050)	(+1.064)	+1.832	(-1.153)	(-1.046)	(-1.134)	(+1.037)	99	1	1
	SV6_39H09	60S ribosomal protein L4-like	NS	13	(+1.305)	(+1.156)	(+1.081)	(+1.304)	(+1.103)	+1.692	(+1.276)	(+1.287)	(+1.278)	(+1.272)	(+1.564)	(-1.040)	(+1.313)	(-1.251)	(+1.123)	99	1	99
	SV6_18E04	60S ribosomal protein L5-like	NS	13	(+1.366)	(+1.068)	(+1.129)	(+1.324)	(+1.065)	+1.502	(+1.242)	(+1.129)	(+1.160)	(+1.084)	(+1.379)	(-1.049)	(+1.049)	(-1.128)	(+1.128)	99	1	99
	SV6_48D02	60S ribosomal protein L5-like	NS	13	(+1.327)	(+1.085)	(+1.091)	(+1.272)	(-1.007)	+1.526	(+1.185)	(+1.052)	(+1.093)	(+1.004)	(+1.576)	(-1.077)	(+1.047)	(-1.065)	(+1.091)	99	1	99
	SV6_30H08	60S ribosomal protein L9-1-like	NS	13	(+1.223)	(+1.088)	(+1.196)	(+1.221)	(+1.088)	+1.708	(+1.280)	(+1.266)	(+1.247)	(+1.275)	+1.948	(-1.099)	(+1.137)	(-1.233)	(+1.204)	99	1	1
	SV5_04B11	acyl carrier protein 2-like	NS	22	(-1.017)	(-1.005)	(+1.021)	(+1.176)	(+1.159)	+1.586	(+1.048)	(+1.138)	(+1.122)	(+1.350)	(+1.444)	(+1.121)	(+1.101)	(+1.264)	(+1.198)	99	1	99
	SV5_52H01	aldose 1-epimerase-like	SP	13	(+1.215)	(+1.210)	(+1.170)	(+1.341)	(+1.180)	+1.533	(+1.166)	(+1.143)	(+1.195)	(+1.270)	+1.579	(+1.021)	(+1.169)	(+1.327)	(+1.178)	99	1	1
	SV6_44D07	allene oxide cyclase-like	NS	20	(-1.139)	(-1.147)	(-1.050)	(+1.148)	(-1.348)	+1.601	(+1.375)	(-1.355)	(+1.405)	(+1.159)	+2.271	(-1.001)	(-1.309)	(+1.174)	(+1.183)	99	1	1
	SV6_10A06	CASP-like protein 4C2-like	NS	10	(-1.023)	(+1.032)	(+1.017)	(-1.157)	(-1.017)	+1.587	(+1.005)	(-1.129)	(+1.033)	(-1.214)	(-1.322)	(+1.399)	(-1.239)	(+1.224)	(-1.019)	99	1	99
	SV6_11C08	CBL-interacting serine/threonine-protein kinase 25-like	NS	22	(+1.307)	(+1.449)	(+1.145)	(+1.263)	(+1.329)	+1.741	(-1.473)	(-1.524)	+2.007	(-1.342)	(+1.304)	(+1.694)	(+1.006)	(+1.464)	(+1.554)	99	1	99
	SV6_27D01	chaperone protein ClpB1-like	NS	22	(+1.063)	(+1.164)	(+1.298)	(+1.053)	+2.340	+2.048	(+1.099)	(-1.445)	(+1.373)	(+1.312)	+2.133	(+1.446)	(+1.189)	+2.914	(+1.300)	99	1	1
	SV6_28G02	chaperone protein dnaJ 6-like	NS	13	(+1.271)	(+1.122)	(+1.104)	(+1.259)	(+1.175)	+1.509	(+1.144)	(+1.120)	(+1.184)	(+1.242)	+1.809	(-1.108)	(+1.224)	(-1.027)	(+1.267)	99	1	1
	SV6_47B03	chaperone protein DnaJ-like	NS	22	(+1.050)	(-1.003)	(+1.012)	(+1.029)	(+1.127)	+1.509	(+1.050)	(+1.072)	(+1.181)	(+1.067)	(+1.366)	(+1.101)	(+1.057)	(+1.140)	(+1.082)	99	1	99
	SV6_04H09	chaperonin CPN60-2-like	NS	14	(+1.219)	(-1.012)	(+1.103)	(+1.167)	(+1.089)	+1.543	(+1.065)	(-1.128)	(+1.121)	(+1.173)	+1.627	(-1.109)	(-1.050)	(-1.202)	(-1.027)	99	1	1
	SV5_02C12	chaperonin-60 beta subunit-like	NS	13	+1.600	(+1.155)	(+1.320)	(+1.325)	+1.836	+1.867	(+1.053)	(+1.052)	(+1.401)	+1.912	(+1.391)	(+1.164)	(+1.175)	(+1.265)	+1.649	1	1	99
	SV6_21F11	chloride conductance regulatory protein ICln-like	NS	14	(+1.096)	(+1.052)	(+1.083)	(+1.067)	(+1.242)	+1.711	(+1.233)	(+1.176)	(+1.246)	(+1.396)	+1.950	(+1.198)	(+1.357)	(+1.014)	(+1.087)	99	1	1
	SV6_41A09	clathrin light chain 2-like	NS	14	(+1.058)	(-1.105)	(-1.047)	(+1.072)	(-1.001)	+1.557	(+1.271)	(+1.096)	(+1.112)	(+1.196)	+1.983	(-1.210)	(+1.127)	(-1.143)	(+1.151)	99	1	1
	SV6_44E04	clathrin light chain 2-like	NS	14	(+1.032)	(-1.198)	(-1.035)	(+1.030)	(-1.087)	+1.565	(+1.142)	(+1.131)	(+1.093)	(+1.149)	+2.069	(-1.278)	(+1.028)	(-1.354)	(+1.019)	99	1	1
	SV5_48D10	CLAVATA3/ESR (CLE)-related protein 41-like	NS	22	(-1.081)	(-1.052)	(+1.005)	(-1.142)	(+1.118)	+1.753	(-1.109)	(-3.082)	(+1.122)	(+1.123)	(+1.371)	(+1.320)	(+1.178)	(+1.575)	(+1.139)	99	1	99
	SV6_29H11	DEAD-box ATP-dependent RNA helicase 32-like	NS	21	(+1.792)	(+1.632)	(+1.636)	(+1.672)	(+1.757)	+2.157	(+1.735)	(+1.546)	(+1.555)	(+1.565)	(+1.992)	(+1.788)	(+1.764)	(+1.614)	(+1.816)	99	1	99
	SV6_23D06	DEAD-box ATP-dependent RNA helicase 5-like	NS	22	(+1.116)	(-1.032)	(+1.071)	(-1.056)	(-1.064)	+1.701	(+1.186)	(+1.247)	(+1.092)	(+1.068)	+1.623	(+1.236)	(+1.099)	(+1.179)	(-1.014)	99	1	1
	SV6_46G02	deoxyuridine 5'-triphosphate nucleotidohydrolase-like	NS	14	(+1.129)	(-1.026)	(+1.064)	(+1.158)	(+1.124)	+1.642	(+1.173)	(+1.097)	(+1.182)	(-1.017)	+2.126	(+1.084)	(+1.372)	(-1.095)	(+1.269)	99	1	1
	SV6_26F09	desumoylating isopeptidase 1-like	NS	21	(+1.183)	(+1.240)	(+1.229)	(+1.055)	+2.244	+1.839	(+1.131)	(+1.449)	(+1.441)	+2.107	+1.559	+1.626	+1.525	+2.105	(+1.390)	99	1	19
	SV6_49C08	DNA-directed RNA polymerase subunit beta'-like	NS	14	(-1.019)	(-1.101)	(+1.007)	(+1.028)	(+1.022)	+1.505	(+1.069)	(-1.081)	(+1.191)	(+1.167)	+2.164	(+1.060)	(-1.009)	(-1.027)	(-1.020)	99	1	1
	SV5_42G09	dnaJ homolog subfamily B member 1-like	NS	22	(+1.051)	(+1.116)	(-1.019)	(-1.069)	+1.624	+1.571	(+1.077)	(-1.016)	(+1.221)	(+1.443)	(+1.489)	+1.743	(+1.380)	(+1.472)	(+1.296)	99	1	3
	SV5_58G09	EIN3-binding F-box protein 1-like	NS	22	(+1.331)	+1.512	(+1.168)	(+1.227)	(-1.107)	+3.755	(+1.039)	(-1.223)	(-1.268)	(-1.141)	(+1.310)	+1.824	(-1.531)	(+1.336)	(-1.229)	3	1	3
	SV6_41G11	elongation factor 1-alpha-like	NS	14	(+1.004)	(-1.119)	(-1.085)	(+1.021)	(-1.134)	+1.528	(+1.040)	(+1.071)	(+1.027)	(-1.030)	+1.791	(-1.181)	(+1.168)	(-1.328)	(+1.033)	99	1	1
	SV6_45H01	elongation factor 1-alpha-like protein-like	NS	14	(+1.242)	(-1.005)	(+1.149)	(+1.310)	(+1.023)	+1.559	(+1.186)	(+1.276)	(+1.138)	(+1.150)	+1.858	(+1.051)	(+1.200)	(-1.118)	(+1.162)	99	1	1
	SV5_43E10	elongation factor 1-delta 1-like	NS	14	(+1.088)	(-1.114)	(-1.015)	(+1.076)	(+1.015)	+1.561	(+1.254)	(+1.106)	(+1.113)	(+1.203)	+1.914	(-1.062)	(+1.207)	(+1.070)	(+1.078)	99	1	1
	SV6_47H08	enolase-like	NS	13	(+1.233)	(+1.042)	(+1.099)	(+1.263)	(+1.018)	+1.687	(+1.318)	(+1.243)	(+1.256)	(+1.168)	+1.831	(+1.007)	(+1.251)	(-1.072)	(+1.070)	99	1	1
	SV6_03E10	gibberellin 2-beta-dioxygenase 1-like	NS	23	(+1.023)	(+1.226)	(+1.340)	(+1.430)	(+1.162)	+1.645	(+1.470)	(+1.087)	(+1.195)	+1.517	(+1.306)	+2.373	(-1.154)	+1.551	(+1.132)	99	1	3
	SV6_10D01	gibberellin 2-beta-dioxygenase 1-like	NS	23	(+1.038)	(+1.247)	(+1.306)	(+1.491)	(+1.151)	+1.547	(+1.359)	(+1.137)	(+1.359)	(+1.347)	(+1.416)	+2.100	(-1.138)	(+1.463)	(+1.205)	99	1	3
	SV6_28C05	gibberellin 2-beta-dioxygenase 1-like	NS	23	(-1.053)	(+1.122)	(+1.266)	(+1.450)	(+1.030)	+1.579	(+1.223)	(-1.081)	(+1.176)	(+1.250)	(+1.309)	+2.222	(-1.323)	+1.517	(+1.203)	99	1	3
	SV5_48D12	glutathionyl-hydroquinone reductase YqjG-like	NS	22	(-1.104)	(-1.013)	(-1.112)	(-1.184)	(-1.022)	+2.152	(-1.030)	(-1.132)	(+1.217)	(+1.307)	(-1.146)	+1.583	(-1.034)	+1.530	(-1.001)	99	1	3
	SV6_01H03	glycoprotein family protein-like	NS	22	(+1.193)	(-1.111)	(-1.100)	(+1.047)	(-1.193)	+1.696	(+1.130)	(-1.007)	(+1.257)	(+1.219)	+1.733	(+1.159)	(+1.091)	(-1.036)	(+1.125)	99	1	1
	SV6_20B08	glycoprotein family protein-like	NS	13	(+1.433)	(+1.065)	(+1.189)	(+1.435)	(-1.009)	+1.943	(+1.403)	(+1.220)	(+1.211)	(+1.164)	+1.713	(-1.151)	(+1.252)	(-1.233)	(+1.133)	99	1	1
	SV5_59A01	GRF1-interacting factor 2-like	NS	22	(+1.106)	(+1.289)	(+1.129)	(-1.047)	(+1.173)	+1.570	(-1.222)	(-1.187)	(+1.438)	(-1.621)	+1.724	(+1.422)	(+1.081)	+2.220	(+1.295)	99	1	1
	SV6_32E11	heat shock 70 kDa protein 15-like	NS	14	(+1.126)	(+1.094)	(+1.025)	(+1.092)	(+1.387)	+1.602	(-1.033)	(-1.027)	(+1.365)	(+1.398)	+2.100	(+1.048)	(+1.216)	(+1.274)	(+1.330)	99	1	1
	SV6_47B04	heat shock 70 kDa protein 15-like	NS	22	(+1.239)	(+1.197)	(+1.070)	(+1.172)	+1.565	+2.162	(+1.262)	(+1.164)	+1.605	+1.792	+2.436	(+1.473)	(+1.310)	(+1.486)	(+1.491)	99	1	1
	SV5_42A09	heat shock cognate 70 kDa protein 2-like	NS	22	(+1.440)	(+1.524)	(+1.325)	(+1.342)	+2.239	+2.666	(+1.234)	(+1.082)	(+1.409)	(+1.872)	(+1.457)	(+2.059)	(+1.473)	+2.326	+1.517	99	1	99
	SV5_49D07	heat shock cognate 70 kDa protein 2-like	NS	14	(-1.056)	(-1.013)	(-1.064)	(-1.126)	+1.645	+2.201	(+1.261)	(+1.382)	(+1.393)	+1.838	+1.821	(+1.579)	(+1.509)	(+1.314)	(+1.535)	99	1	1
	SV5_50A02	heat shock cognate protein 80-like	NS	21	(+1.421)	(+1.397)	(+1.217)	(+1.178)	+1.544	+1.622	(+1.309)	(+1.306)	(+1.493)	(+1.201)	(+1.266)	(+1.718)	(+1.432)	(+1.310)	+1.572	99	1	99
	SV6_49B02	heat shock protein 83-like	NS	22	(-1.026)	(+1.074)	(+1.011)	(-1.130)	(+1.472)	+2.842	(-1.019)	(+1.008)	(+1.410)	(-1.860)	+1.751	(+1.420)	(+1.343)	+3.236	(+1.437)	99	1	1
	SV6_39H04	heterogeneous nuclear ribonucleoprotein 1-like	NS	22	(+1.306)	(+1.225)	(+1.064)	(+1.237)	(+1.176)	+1.773	(+1.161)	(+1.175)	(+1.379)	(+1.395)	+1.702	(+1.579)	(+1.306)	(+1.181)	(+1.204)	99	1	1
	SV5_51F06	hsp70-Hsp90 organizing protein 2-like	NS	22	(+1.393)	(+1.317)	(+1.392)	(+1.292)	+2.107	+2.678	(+1.449)	(+1.133)	+1.757	+2.217	+2.648	(+1.945)	(+1.367)	+1.887	(+1.601)	99	1	1
	SV6_23D05	hsp70-Hsp90 organizing protein 2-like	NS	22	(-1.068)	(-1.070)	(-1.013)	(-1.234)	+1.524	+2.438	(+1.110)	(-1.103)	(+1.167)	(+1.492)	+2.057	(+1.340)	(+1.113)	+1.516	(+1.293)	99	1	1
	SV6_29A06	hsp70-Hsp90 organizing protein 2-like	NS	22	(+1.179)	(+1.091)	(+1.109)	(+1.089)	+1.899	+2.575	(+1.236)	(+1.008)	+1.514	+2.335	+2.088	+1.744	(+1.206)	+1.638	+1.589	99	1	7
	SV6_07H10	indole-3-acetic acid-amido synthetase GH3.1-like	NS	20	(+1.205)	+1.608	(-1.129)	(-1.098)	(+1.015)	+2.363	(-1.089)	(-5.681)	(-1.014)	(-1.330)	+2.618	(-1.294)	(-1.436)	(+1.104)	(+1.012)	3	1	1
	SV5_42D11	L-ascorbate peroxidase 1-like	SP	13	(+1.385)	(+1.247)	(+1.306)	(+1.370)	(+1.487)	+1.604	(+1.168)	(+1.110)	(+1.343)	(+2.042)	(+1.427)	(+1.038)	(+1.319)	(+1.466)	+1.889	99	1	99
	SV5_34H07	LHY-like	NS	23	(-1.062)	(-1.104)	(-1.071)	(+1.078)	(-1.309)	+1.880	(+1.291)	(-1.059)	+2.812	+1.711	(-1.192)	+2.382	(-1.129)	(+1.066)	(+1.185)	99	1	3
	SV5_59G05	LNK1-like	NS	25	-1.654	-1.619	-1.578	-1.659	(-1.522)	+2.052	(+1.047)	(+1.010)	+1.724	+1.685	(-1.145)	+1.884	(-1.083)	+1.925	(+1.250)	26	1	3
	SV6_24C10	luminal-binding protein 5-like	SP	14	(+1.162)	(+1.016)	(+1.031)	(+1.322)	(+1.203)	+1.778	(+1.042)	(-1.239)	(+1.186)	+1.629	+2.118	(-1.039)	(+1.279)	(-1.181)	(+1.250)	99	1	1
	SV6_42B05	mannan endo-1,4-beta-mannosidase 7-like	SP	22	(-1.020)	(-1.064)	(-1.039)	(-1.087)	(-1.092)	+1.578	(-1.213)	(-1.176)	(+1.222)	(+1.270)	(-1.004)	(-1.018)	(-1.144)	(+1.030)	(+1.363)	99	1	99
	SV6_30D07	mediator of RNA polymerase II transcription subunit 36a-like	NS	13	(+1.278)	(+1.022)	(+1.152)	(+1.306)	(+1.015)	+1.777	(+1.364)	(-1.026)	(+1.122)	(+1.133)	+1.619	(-1.143)	(+1.072)	(-1.300)	(+1.006)	99	1	1
	SV6_47H03	mitochondrial inner membrane protein OXA1-like	NS	22	(+1.157)	(+1.421)	(+1.230)	(-1.013)	(+1.272)	+1.752	(-1.297)	(-1.188)	+1.656	(-2.677)	+1.835	(+1.388)	(+1.090)	+2.430	(+1.265)	99	1	1
	SV6_16F03	myeloid leukemia factor 1-like	NS	22	(+1.178)	(+1.117)	(+1.351)	(+1.210)	+2.006	+2.098	(+1.144)	(+1.143)	+1.591	+1.959	(+1.234)	+1.613	(+1.437)	+1.821	(+1.386)	99	1	3
	SV5_35G03	non-specific lipid-transfer protein-like	CRP	20	+1.877	+1.825	(+1.328)	+1.845	(+1.396)	+1.607	(+1.182)	(-1.261)	(+1.017)	+1.868	+1.943	(+1.064)	(-1.643)	(-1.128)	+1.803	7	1	1
	SV5_59A04	non-specific lipid-transfer protein-like	CRP	20	(+1.455)	(+1.460)	(+1.201)	(+1.460)	(+1.003)	+1.616	(+1.155)	(-1.130)	(+1.115)	(+1.453)	+2.795	(+1.099)	(-1.207)	(-1.130)	(+1.247)	99	1	1
	SV5_38D05	nucleolar protein 5-2-like	NS	13	+1.749	(+1.316)	(+1.370)	+1.549	(+1.160)	+1.688	(+1.357)	(+1.295)	(+1.266)	(+1.132)	+2.478	(+1.097)	(+1.243)	(-1.000)	(+1.084)	1	1	1
	SV6_16B11	nucleolar protein 5-2-like	NS	14	(+1.156)	(+1.008)	(+1.126)	(+1.193)	(-1.070)	+1.669	(+1.294)	(+1.227)	(-1.078)	(+1.045)	+2.238	(-1.138)	(+1.131)	(-1.288)	(+1.017)	99	1	1
	SV5_49F08	pectinesterase inhibitor-like	SP	22	(-1.048)	(-1.022)	(-1.040)	(-1.097)	(+1.116)	+1.705	(-1.078)	(-1.178)	(+1.246)	(+1.439)	(+1.070)	(+1.594)	(+1.038)	+1.725	(+1.202)	99	1	99
	SV5_56B02	peptidyl-prolyl cis-trans isomerase FKBP62-like	NS	21	+1.817	+1.591	+1.663	+1.604	+2.259	+2.425	(+1.263)	(+1.258)	+1.693	+2.110	+2.379	(+1.638)	(+1.492)	+2.365	+1.543	19	1	1
	SV5_44G10	peroxidase 17-like	SP	14	(-1.037)	(-1.028)	(+1.091)	(+1.049)	(+1.274)	+1.560	(-1.112)	(+1.096)	(-1.073)	(+1.023)	+2.937	(+1.088)	(-1.109)	(+1.269)	(+1.345)	99	1	1
	SV6_24D08	phosphatase 2C 37-like	NS	22	(+1.178)	+1.571	(+1.072)	(+1.137)	(+1.215)	+1.511	(-1.229)	(-1.382)	+1.783	(-2.073)	(+1.214)	(+1.747)	(+1.044)	+2.495	(+1.430)	3	1	99
	SV6_34A11	polygalacturonase inhibitor-like	SP	20	(+1.074)	(+1.052)	(+1.039)	(+1.022)	(-1.049)	+1.522	(+1.170)	(-1.376)	(+1.232)	(+1.204)	(+1.476)	(+1.131)	(-1.412)	(+1.135)	(+1.349)	99	1	99
	SV5_48D11	REF/SRPP-like protein At1g67360-like	NS	22	(-1.132)	(-1.154)	(-1.135)	(-1.172)	+1.849	+3.526	(+1.022)	(+1.047)	+1.937	+2.932	(+1.421)	+3.236	(+1.343)	+3.409	+1.777	99	1	3
	SV5_35F01	repetitive proline-rich cell wall protein 2-like	SP	12	+1.989	+2.560	+1.758	+2.347	+2.069	+1.807	(+1.471)	(-1.108)	(+1.076)	+3.231	+1.643	+2.480	-1.906	+1.965	+2.310	19	1	20
	SV5_40A11	repetitive proline-rich cell wall protein 2-like	SP	12	+2.122	+2.327	+1.812	+2.287	+1.675	+1.535	(+1.450)	(-1.123)	(+1.020)	+2.847	(+1.223)	+2.297	-1.677	+1.630	+1.869	19	1	16
	SV6_49B07	rhodanese-like domain-containing protein 6-like	NS	22	(+1.500)	(+1.478)	(+1.380)	(+1.388)	(+1.437)	+1.858	(-1.396)	(-1.195)	+1.873	(-2.342)	(+1.543)	(+1.651)	(+1.080)	+2.971	(+1.391)	99	1	99
	SV6_14D04	ribosomal protein S7-like protein-like	NS	13	(+1.151)	(-1.015)	(-1.001)	(+1.187)	(-1.102)	+1.520	(+1.150)	(+1.116)	(+1.108)	(+1.118)	+1.548	(-1.179)	(+1.009)	(-1.319)	(+1.042)	99	1	1
	SV5_09F08	rRNA-processing protein CGR1-like	NS	14	(-1.021)	(-1.021)	(-1.011)	(+1.071)	(-1.051)	+1.684	(+1.193)	(+1.432)	(+1.247)	(+1.196)	+1.665	(+1.107)	(+1.424)	(+1.047)	(+1.078)	99	1	1
	SV6_06E10	rRNA-processing protein CGR1-like	NS	14	(-1.004)	(+1.034)	(-1.074)	(+1.161)	(+1.016)	+1.676	(+1.212)	(+1.377)	(+1.324)	(+1.063)	+1.833	(+1.061)	(+1.348)	(-1.129)	(+1.113)	99	1	1
	SV5_05E09	rRNA-processing protein EBP2-like	NS	13	(+1.241)	(+1.012)	(+1.097)	(+1.186)	(-1.037)	+1.706	(+1.038)	(+1.072)	(+1.030)	(+1.040)	+1.539	(-1.125)	(+1.057)	(-1.191)	(-1.109)	99	1	1
	SV5_38F08	rRNA-processing protein EBP2-like	NS	13	(+1.196)	(+1.020)	(+1.117)	(+1.090)	(+1.036)	+1.553	(+1.093)	(+1.081)	(+1.042)	(+1.003)	(+1.417)	(-1.146)	(+1.175)	(-1.160)	(-1.055)	99	1	99
	SV6_21B12	rRNA-processing protein EBP2-like	NS	22	(+1.005)	(+1.031)	(+1.006)	(+1.230)	(+1.052)	+1.824	(+1.035)	(+1.025)	(+1.029)	(+1.068)	(+1.141)	(+1.049)	(+1.246)	(-1.086)	(+1.078)	99	1	99
	SV6_28A09	rRNA-processing protein EBP2-like	NS	14	(+1.120)	(-1.035)	(+1.047)	(+1.099)	(+1.060)	+1.588	(+1.092)	(+1.036)	(+1.074)	(+1.010)	+1.665	(-1.170)	(+1.122)	(-1.200)	(-1.091)	99	1	1
	SV6_36F02	ruBisCO large subunit-binding protein subunit alpha-like	NS	21	(+1.432)	(+1.245)	(+1.171)	(+1.156)	(+1.630)	+1.601	(+1.207)	(-1.066)	(+1.360)	(+1.450)	+1.689	(+1.300)	(+1.122)	(+1.197)	(+1.288)	99	1	1
	SV6_28F06	serine hydroxymethyltransferase 4-like	NS	14	(+1.093)	(-1.157)	(+1.006)	(+1.144)	(-1.383)	+1.536	(+1.315)	(+1.174)	(+1.495)	(+1.357)	+2.602	(-1.254)	(+1.413)	(-1.261)	(+1.125)	99	1	1
	SV5_51C09	serine/threonine-protein kinase STY17-like	NS	22	(+1.229)	+1.530	(+1.293)	(-1.003)	(+1.274)	+1.634	(-1.291)	(-1.042)	+1.694	(-2.132)	(+1.436)	(+1.674)	(+1.181)	+2.721	(+1.356)	3	1	99
	SV5_39D03	small heat shock protein-like	NS	22	-1.613	(-1.332)	(-1.203)	(-1.451)	+2.988	+1.952	(+1.096)	(-1.920)	(+1.278)	+1.503	+3.027	(+1.528)	(+1.013)	+5.356	(+1.034)	2	1	1
	SV5_40B10	small heat shock protein-like	NS	22	(-1.352)	(-1.218)	(-1.323)	(-1.313)	+3.043	+1.869	(+1.035)	(-2.194)	(+1.274)	(+1.411)	+2.313	+1.696	(-1.012)	+3.418	(+1.017)	99	1	7
	SV5_38C04	tetratricopeptide repeat protein 1-like	NS	21	(+1.208)	(+1.151)	(+1.168)	(+1.174)	+1.547	+1.501	(+1.197)	(+1.188)	(+1.145)	+1.510	(+1.408)	(+1.179)	(+1.270)	(+1.262)	(+1.283)	99	1	99
	SV6_27F07	transmembrane protein 214-like	NS	22	(+1.151)	(+1.424)	(+1.091)	(-1.060)	(+1.303)	+1.593	(-1.287)	(-1.207)	+1.516	(-2.497)	(+1.338)	(+1.395)	(+1.108)	+1.719	(+1.175)	99	1	99
	SV5_58C03	UBP1-associated protein 2C-like	NS	22	(+1.140)	(+1.121)	(-1.101)	(+1.237)	(+1.022)	+1.693	(+1.229)	(+1.025)	(+1.014)	(+1.119)	(+1.440)	(+1.083)	(+1.079)	(-1.024)	(+1.242)	99	1	99
	SV6_20F06	UBP1-associated protein 2C-like	NS	13	(+1.337)	(+1.267)	(+1.180)	(+1.331)	(+1.082)	+1.782	(+1.280)	(+1.254)	(+1.322)	(+1.214)	+2.110	(+1.091)	(+1.226)	(-1.090)	(+1.093)	99	1	1
	SV6_09B07	UDP-glucuronic acid decarboxylase 2-like	NS	14	(-1.032)	(-1.066)	(-1.129)	(+1.056)	(-1.100)	+1.545	(+1.064)	(+1.313)	(+1.046)	(+1.175)	(+1.558)	(+1.054)	(+1.138)	(+1.033)	(+1.064)	99	1	99
	SV6_11E09	unknown transcript	NS	22	(-1.007)	(+1.119)	(+1.220)	(+1.011)	+1.863	+1.505	(+1.137)	(-1.212)	(+1.212)	(+1.123)	(+1.354)	(+1.457)	(+1.094)	+1.861	(-1.112)	99	1	99
	SV6_17D08	unknown transcript	NS	25	(+1.002)	(-1.033)	(-1.056)	(-1.050)	(-1.136)	+1.675	(+1.246)	(+1.253)	(+1.179)	(+1.167)	(-1.031)	(+1.198)	(+1.124)	(+1.029)	(+1.013)	99	1	99
	SV6_46F01	unknown transcript	NS	22	(+1.166)	(+1.309)	(+1.128)	(+1.048)	(+1.227)	+1.577	(-1.065)	(+1.130)	(+1.244)	(-1.286)	+1.501	(+1.327)	(+1.191)	+1.747	(+1.341)	99	1	1
	SV5_01G03	14 kDa proline-rich protein DC2.15-like	CRP	4	(-1.483)	-1.620	(-1.307)	-1.557	(-1.058)	-1.857	(+1.050)	(+1.459)	(+1.130)	(+1.229)	-1.836	(-1.844)	(+1.453)	(-1.327)	(+1.057)	4	2	2
	SV6_33F06	14 kDa proline-rich protein DC2.15-like	CRP	4	(-1.405)	-1.550	(-1.204)	-1.542	(+1.026)	-1.811	(+1.068)	(+1.476)	(+1.175)	(+1.312)	-1.914	(-1.961)	+1.624	(-1.498)	(+1.092)	4	2	13
	SV5_06A02	2-alkenal reductase (NADP(+)-dependent)-like	NS	9	(-1.146)	(-1.005)	(-1.097)	(-1.219)	(-1.145)	-1.581	(-1.302)	(-1.414)	(-1.341)	(-1.335)	-2.171	(+1.061)	(-1.235)	(-1.026)	(-1.330)	99	2	2
	SV6_34C02	3-hydroxy-3-methylglutaryl-coenzyme A reductase 1-like	NS	9	(-1.162)	(-1.016)	(-1.388)	(-1.445)	(-1.386)	-3.217	(+1.072)	(-1.714)	-1.661	(-1.351)	-4.123	-2.050	(-1.442)	-1.822	(-1.369)	99	2	10
	SV5_01H08	AAA-ATPase At3g28600-like	NS	4	(-1.099)	(-1.054)	(+1.457)	(+1.097)	+1.714	-2.355	(+1.462)	(+3.201)	(-1.487)	(+1.070)	-1.616	-1.801	(+2.187)	+1.525	(+1.283)	99	2	10
	SV5_06B03	AAA-ATPase At3g28600-like	NS	4	(+1.024)	(-1.192)	(+1.148)	(+1.117)	(+1.185)	-1.799	(+1.198)	(+2.455)	(-1.248)	(-1.044)	(-1.490)	-1.829	(+1.771)	(+1.367)	(+1.233)	99	2	4
	SV6_03F03	adagio protein 3-like	NS	6	(+1.201)	(+1.298)	(+1.126)	(+1.062)	(+1.157)	-2.363	(-1.258)	(-1.024)	-1.881	-2.837	-1.820	(-1.112)	(+1.024)	-1.522	-1.655	99	2	2
	SV5_41F10	alanine--glyoxylate aminotransferase 2 homolog 2-like	NS	9	(+1.308)	(+1.316)	(-1.094)	(+1.088)	(-1.180)	-1.600	(-1.059)	(-1.258)	(-1.288)	(+1.064)	-3.657	(+1.502)	(-1.072)	(+1.166)	(-1.032)	99	2	2
	SV6_31C12	alpha-1,4 glucan phosphorylase L-1 isozyme-like	NS	6	(+1.111)	(-1.057)	(+1.049)	(-1.040)	(-1.023)	-1.516	(+1.006)	(+1.352)	(-1.164)	(-1.010)	-2.629	(-1.468)	(+1.300)	(-1.112)	(-1.161)	99	2	2
	SV6_12E08	ankyrin repeat-containing protein At5g02620-like	NS	6	(-1.136)	(-1.003)	(-1.133)	(-1.067)	(-1.080)	-1.835	(-1.285)	(+1.272)	(-1.365)	-1.615	(-2.371)	(+1.119)	(+1.135)	(+1.117)	(-1.427)	99	2	99
	SV6_18C01	annexin D4-like	NS	19	(-1.396)	(-1.478)	-1.529	-1.647	-2.253	-1.689	(-1.128)	(-1.729)	(-1.170)	-4.570	(-1.460)	(-1.286)	(+1.203)	(-1.166)	-2.827	6	2	99
	SV5_51F04	aquaporin PIP2-7-like	NS	1	(+1.421)	(+1.229)	(+1.165)	(+1.288)	(+1.447)	-1.520	(-1.190)	(+1.072)	(+1.355)	+1.582	(+1.095)	(+1.219)	(+1.198)	(+1.074)	(+1.370)	99	2	99
	SV5_46A02	aquaporin PIP-type pTOM75-like	NS	3	(-1.005)	(-1.038)	(-1.132)	(-1.096)	(-1.118)	-1.739	(-1.119)	(+1.003)	(+1.126)	(+1.033)	(-1.081)	(+1.270)	(-1.068)	(+1.073)	(+1.031)	99	2	99
	SV5_53A10	aquaporin PIP-type pTOM75-like	NS	3	(-1.156)	(-1.136)	(-1.271)	(-1.104)	(-1.167)	-1.875	(-1.203)	(-1.051)	(+1.101)	(+1.058)	(-1.263)	(+1.235)	(-1.134)	(+1.028)	(-1.125)	99	2	99
	SV5_53H02	aquaporin PIP-type pTOM75-like	NS	3	(-1.107)	(-1.110)	(-1.256)	(-1.141)	(-1.154)	-1.804	(-1.200)	(-1.055)	(+1.024)	(+1.029)	(-1.320)	(+1.232)	(-1.154)	(+1.047)	(-1.043)	99	2	99
	SV5_37G04	aquaporin TIP1-1-like	NS	16	(-1.116)	(-1.195)	(-1.133)	(-1.104)	(-1.114)	-1.692	(-1.076)	(-1.427)	(+1.236)	(+1.025)	(+1.231)	-1.579	(-1.167)	(-1.127)	(-1.130)	99	2	4
	SV5_50G09	aquaporin TIP1-1-like	NS	16	(-1.100)	(-1.118)	(-1.027)	(+1.060)	(+1.068)	-1.622	(-1.169)	(-1.377)	(+1.242)	(-1.040)	(+1.564)	(-2.218)	(-1.055)	(-1.034)	(+1.235)	99	2	99
	SV5_48C09	aquaporin-like	NS	16	(-1.092)	(-1.225)	(-1.169)	(-1.090)	(-1.054)	-1.791	(-1.127)	(-1.393)	(+1.109)	(+1.043)	+1.716	(-1.462)	(-1.098)	(-1.183)	(-1.038)	99	2	1
	SV6_47E02	aquaporin-like	NS	16	(+1.033)	(-1.065)	(+1.042)	(+1.064)	(+1.072)	-1.557	(+1.077)	(-1.257)	(+1.292)	(+1.224)	(+1.400)	(-1.353)	(+1.001)	(-1.114)	(+1.098)	99	2	99
	SV5_45A06	argonaute 18-like	NS	4	(-1.270)	(-1.152)	(-1.079)	(-1.141)	(+1.017)	-1.525	(+1.103)	(+1.567)	(-1.325)	(-1.099)	-1.503	(-1.179)	+1.840	(+1.031)	(+1.053)	99	2	13
	SV6_32F06	auxin-repressed 12.5 kDa protein-like	NS	3	(-1.019)	(+1.026)	(-1.084)	(-1.037)	(-1.004)	-2.168	(-1.063)	(+1.047)	-2.324	(-1.366)	(-1.333)	(+1.332)	(-1.395)	(-1.077)	(-1.334)	99	2	99
	SV6_39G10	beta-glucosidase BoGH3B-like	SP	1	(-1.146)	(-1.143)	(-1.163)	(-1.184)	(-1.254)	-1.603	(-1.110)	(+1.012)	(-1.289)	(-1.409)	(+1.051)	(-1.634)	(-1.062)	-1.790	(-1.305)	99	2	99
	SV5_01H01	BPS1-like	NS	8	(-1.023)	(+1.066)	(-1.089)	(-1.010)	(-1.071)	-1.697	(-1.071)	(+1.156)	(-1.394)	(-1.147)	-3.127	(+1.087)	(-1.087)	(+1.046)	(-1.120)	99	2	2
	SV5_47C10	BPS1-like	NS	8	(-1.047)	(+1.023)	(-1.108)	(-1.039)	(-1.121)	-1.862	(-1.144)	(+1.127)	(-1.434)	(-1.237)	-2.513	(+1.117)	(-1.091)	(-1.046)	(-1.182)	99	2	2
	SV6_20A09	BPS1-like	NS	8	(-1.012)	(+1.009)	(-1.062)	(-1.000)	(-1.102)	-1.859	(-1.078)	(+1.122)	(-1.342)	(-1.216)	-2.236	(+1.203)	(-1.054)	(-1.035)	(-1.151)	99	2	2
	SV6_20B09	BPS1-like	NS	8	(+1.017)	(+1.080)	(-1.050)	(+1.007)	(-1.166)	-1.651	(-1.032)	(+1.173)	(-1.286)	(-1.200)	(-1.879)	(+1.211)	(+1.014)	(-1.034)	(-1.080)	99	2	99
	SV6_36E01	BURP domain-containing protein 17-like	SP	1	(+1.082)	(-1.060)	(+1.056)	(-1.088)	(-1.191)	-1.898	(-1.258)	(-1.097)	(-1.047)	(-1.017)	(-1.410)	-2.102	(+1.007)	(-1.297)	(-1.008)	99	2	4
	SV5_38H01	calmodulin-binding protein 25-like	NS	4	(+1.228)	(+1.100)	(+1.331)	(+1.441)	(+1.302)	-1.633	(+1.329)	(+2.946)	(-1.464)	(-1.040)	(-1.575)	-2.051	(+1.979)	(-1.159)	(+1.186)	99	2	4
	SV6_34A08	calvin cycle protein CP12-1-like	NS	6	(-1.182)	(-1.007)	(-1.056)	(-1.090)	(-1.137)	-1.578	(-1.215)	(-1.003)	(-1.299)	-1.699	(-1.425)	(-1.240)	(-1.077)	(-1.232)	(-1.232)	99	2	99
	SV5_01A07	classical arabinogalactan protein 4-like	NS	4	(-1.043)	(-1.115)	(-1.029)	(+1.089)	(+1.081)	-1.685	(+1.014)	(+1.384)	(-1.039)	(+1.064)	(-1.334)	(-1.275)	(+1.228)	(+1.060)	(-1.058)	99	2	99
	SV5_52H04	CREG1-like	SP	5	(-1.173)	(-1.017)	(-1.103)	(-1.310)	(+1.005)	-1.611	(-1.127)	(-1.062)	(-1.051)	(-1.227)	-3.970	(-1.430)	(+1.097)	(-1.510)	(-1.566)	99	2	2
	SV5_46D05	cycloartenol-C-24-methyltransferase 1-like	NS	4	(+1.000)	(-1.054)	(+1.053)	(-1.031)	(+1.010)	-1.599	(-1.135)	(+1.269)	(-1.133)	(-1.235)	(-1.146)	(-1.053)	(+1.151)	(-1.058)	(-1.290)	99	2	99
	SV5_58B04	cysteine proteinase 3-like	SP	6	(-1.141)	(-1.007)	(-1.082)	(-1.148)	(-1.055)	-2.318	(-1.414)	(+1.365)	-2.117	-2.678	-2.302	(-1.347)	(+1.081)	(+1.128)	-1.859	99	2	2
	SV6_03G06	dnaJ protein ERDJ2A-like	NS	6	(-1.023)	(+1.007)	(-1.062)	(-1.164)	(+1.003)	-1.595	(-1.132)	(-1.003)	(-1.209)	(-1.098)	-1.734	(-1.356)	(+1.093)	(-1.267)	(-1.236)	99	2	2
	SV6_18G02	EARLY RESPONSIVE TO DEHYDRATION 15-like	NS	9	(-1.029)	(+1.033)	(+1.015)	(+1.085)	(+1.076)	-1.631	(+1.113)	(-1.118)	(-1.321)	(-1.098)	-1.534	(-1.120)	(-1.111)	(+1.109)	(+1.040)	99	2	2
	SV6_26H02	EARLY RESPONSIVE TO DEHYDRATION 15-like	NS	9	(-1.097)	(-1.072)	(-1.053)	(-1.020)	(-1.006)	-1.638	(+1.003)	(-1.188)	(-1.421)	(-1.188)	-1.546	(-1.146)	(-1.218)	(+1.009)	(-1.076)	99	2	2
	SV6_46E02	epoxide hydrolase-like	NS	9	(+1.085)	(-1.004)	(+1.061)	(+1.039)	(-1.015)	-1.585	(+1.041)	(-1.241)	(-1.103)	(+1.035)	-1.530	(-1.137)	(-1.044)	(-1.133)	(+1.086)	99	2	2
	SV6_03G05	ESCRT-related protein CHMP1A-like	NS	6	(-1.024)	(+1.068)	(+1.022)	(-1.003)	(+1.142)	-1.974	(-1.028)	(+1.277)	(-1.423)	(-1.144)	-1.841	(-1.358)	(+1.189)	(-1.129)	(-1.032)	99	2	2
	SV6_18C12	ESCRT-related protein CHMP1A-like	NS	6	(-1.131)	(-1.048)	(-1.107)	(-1.017)	(+1.003)	-1.716	(-1.085)	(+1.026)	(-1.345)	(-1.003)	(-1.470)	(-1.128)	(+1.109)	(-1.034)	(+1.032)	99	2	99
	SV6_37G07	ETHYLENE INSENSITIVE 3-like	NS	8	(+1.134)	(+1.179)	(-1.050)	(+1.005)	(-1.060)	-1.519	(-1.110)	(+1.119)	(-1.267)	(-1.134)	-2.705	(+1.164)	(-1.003)	(-1.057)	(-1.235)	99	2	2
	SV5_37H10	ethylene-responsive transcription factor ERF017-like	NS	4	(-1.304)	(-1.304)	(-1.142)	(-1.378)	(-1.154)	-2.358	(-1.256)	(+3.287)	(-1.491)	(-1.506)	(-1.586)	(-1.585)	+3.949	(+1.184)	(-1.122)	99	2	5
	SV6_36A09	FBD-associated F-box protein At4g10400-like	NS	17	(-1.433)	(-1.422)	(-1.277)	-1.645	(-1.367)	-1.780	(-1.135)	(-1.528)	(-1.326)	-1.603	(-1.344)	(-1.785)	(-1.285)	(-1.130)	(-1.163)	99	2	99
	SV5_02C07	F-box protein GID2-like	NS	9	(-1.192)	(-1.010)	(-1.207)	(-1.213)	(-1.285)	-2.009	(-1.118)	(-1.229)	(-1.230)	(-1.298)	-2.710	(-1.078)	(-1.353)	(-1.079)	(-1.245)	99	2	2
	SV5_36D04	F-box protein GID2-like	NS	9	(-1.338)	(-1.208)	(-1.422)	(-1.350)	-1.509	-2.448	(-1.283)	(-1.350)	(-1.435)	(-1.486)	-3.423	(-1.209)	-1.501	(-1.316)	(-1.426)	99	2	14
	SV5_56E08	F-box protein GID2-like	NS	9	(-1.063)	(-1.097)	(-1.204)	(-1.221)	(-1.242)	-1.987	(-1.017)	(-1.225)	(-1.235)	(-1.324)	-1.858	(-1.174)	(-1.391)	(-1.173)	(-1.280)	99	2	2
	SV6_07D05	F-box protein GID2-like	NS	9	(-1.177)	(-1.069)	(-1.377)	(-1.306)	(-1.298)	-1.733	(-1.147)	(-1.210)	(-1.266)	(-1.295)	-1.804	(-1.165)	(-1.266)	(-1.086)	(-1.136)	99	2	2
	SV6_27F03	floral homeotic protein AGAMOUS-like	NS	6	(-1.134)	(+1.013)	(-1.200)	(-1.094)	(-1.181)	-1.538	(-1.119)	(+1.215)	(-1.120)	(-1.226)	-1.722	(+1.047)	(+1.095)	(-1.210)	(-1.181)	99	2	2
	SV6_48E11	FMP32-like	NS	5	(-1.178)	(-1.212)	(-1.149)	(-1.189)	(-1.040)	-1.578	(-1.299)	(-1.230)	(-1.112)	(-1.245)	-3.491	(-1.812)	(+1.056)	(-1.771)	(+1.012)	99	2	2
	SV5_55B03	GDSL esterase/lipase 6-like	NS	4	(-1.592)	(-1.452)	(-1.407)	(-1.468)	(-1.155)	-2.003	(-1.245)	(+2.020)	(-1.506)	(-1.383)	(-1.448)	(-1.443)	(+1.417)	(+1.262)	(-1.049)	99	2	99
	SV5_40F04	glucose-1-phosphate adenylyltransferase small subunit-like	NS	1	(+1.110)	(-1.128)	(-1.004)	(+1.118)	(-1.049)	-1.632	(-1.145)	(+1.166)	(-1.342)	(-1.330)	(-1.400)	(-1.807)	(+1.227)	(-1.472)	(-1.247)	99	2	99
	SV5_05A02	glutathione S-transferase-like	NS	8	(-1.237)	(-1.190)	(-1.195)	(-1.226)	(-1.277)	-1.815	(-1.368)	(+1.020)	(-1.368)	(-1.446)	-2.678	(+1.008)	(-1.124)	(-1.171)	(-1.323)	99	2	2
	SV6_14G04	glycine-rich protein A3-like	NS	5	(+1.007)	(-1.023)	(-1.040)	(+1.109)	(-1.040)	-1.567	(-1.185)	(+1.035)	(-1.118)	(-1.010)	-2.500	(-1.276)	(+1.114)	(-1.430)	(+1.049)	99	2	2
	SV5_07B10	heavy metal-associated isoprenylated plant protein 26-like	NS	4	(-1.096)	(-1.083)	(-1.146)	(-1.026)	(-1.138)	-1.673	(-1.219)	(+1.356)	(-1.352)	(-1.306)	-1.564	(-1.467)	(+1.212)	(-1.453)	(-1.322)	99	2	2
	SV6_03C09	heavy metal-associated isoprenylated plant protein 26-like	NS	4	(-1.158)	(-1.170)	(-1.170)	(-1.113)	(-1.160)	-1.510	(-1.142)	(+1.260)	(-1.329)	(-1.210)	-1.631	-1.502	(+1.102)	(-1.269)	(-1.245)	99	2	10
	SV6_16A08	heavy metal-associated isoprenylated plant protein 26-like	NS	4	(-1.076)	(-1.119)	(-1.070)	(-1.114)	(-1.134)	-1.662	(-1.090)	(+1.507)	(-1.345)	(-1.295)	(-1.530)	(-1.534)	(+1.339)	(-1.703)	(-1.316)	99	2	99
	SV6_16D02	heavy metal-associated isoprenylated plant protein 26-like	NS	4	(-1.069)	(-1.029)	(-1.068)	(+1.031)	(-1.112)	-1.710	(-1.004)	(+1.435)	(-1.434)	(-1.279)	(-1.407)	(-1.334)	(+1.388)	-1.560	(-1.190)	99	2	99
	SV6_24A10	heavy metal-associated isoprenylated plant protein 26-like	NS	4	(-1.130)	(-1.134)	(-1.156)	(-1.092)	(-1.092)	-1.683	(-1.095)	(+1.378)	(-1.376)	(-1.238)	-1.673	(-1.529)	(+1.249)	(-1.610)	(+1.002)	99	2	2
	SV5_01F05	heavy metal-associated isoprenylated plant protein 3-like	NS	6	(-1.152)	(+1.008)	(+1.213)	(-1.097)	(+1.023)	-1.815	(+1.010)	(+1.296)	-1.612	(-1.164)	-1.512	(-1.255)	(+1.251)	(+1.286)	(-1.218)	99	2	2
	SV6_19D03	histone H1-like	NS	11	(-1.001)	(+1.363)	(+1.102)	(+1.018)	(+1.057)	-2.950	(-1.603)	(-1.027)	-1.888	-1.768	-2.977	(+1.461)	(-1.496)	(+1.078)	(-1.253)	99	2	2
	SV6_22G08	histone H2B.1-like	NS	1	(+1.033)	(-1.104)	(+1.033)	(+1.048)	(+1.066)	-1.781	(-1.327)	(+1.071)	-1.645	(-1.322)	(-1.026)	(-1.674)	(+1.090)	(-1.434)	(-1.321)	99	2	99
	SV6_21D11	Histone H2B.3-like	NS	16	(-1.055)	(-1.061)	(-1.142)	(+1.077)	(-1.113)	-1.541	(-1.400)	(-1.027)	-1.534	(-1.135)	(+1.161)	(-1.625)	(+1.116)	(-1.150)	(-1.331)	99	2	99
	SV6_04E01	histone H2B-like	NS	16	(-1.057)	(-1.091)	(-1.175)	(+1.051)	(-1.055)	-1.501	(-1.319)	(-1.077)	(-1.417)	(-1.132)	(+1.262)	-1.501	(-1.000)	(-1.491)	(-1.172)	99	2	4
	SV6_05B09	histone H3.3-like	NS	1	(+1.004)	(+1.020)	(+1.086)	(-1.009)	(+1.093)	-1.601	(-1.435)	(+1.136)	(-1.298)	(-1.016)	(-1.042)	(-1.095)	(+1.019)	(-1.209)	(-1.052)	99	2	99
	SV6_36E05	HMG1/2-like	NS	1	(+1.084)	(+1.061)	(+1.031)	(+1.180)	(-1.028)	-1.943	(-1.342)	(+1.146)	(-1.390)	-1.536	(-1.221)	(-1.354)	(+1.018)	-1.932	(-1.282)	99	2	99
	SV6_27C02	HMG-Y-related protein B-like	NS	16	(+1.121)	(+1.073)	(-1.067)	(+1.078)	(-1.030)	-1.596	(-1.467)	(-1.239)	(-1.233)	(-1.092)	(+1.136)	(-1.256)	(-1.077)	(-1.175)	(-1.109)	99	2	99
	SV6_48D12	HSP20-like chaperones superfamily protein-like	NS	5	(-1.523)	(-1.337)	(-1.464)	(-1.468)	(-1.264)	-1.906	(-1.402)	(-1.303)	(-1.345)	(-1.457)	-3.493	-2.147	(+1.070)	-1.574	(-1.580)	99	2	10
	SV5_50B04	interactor of constitutive active ROPs 3-like	NS	1	(+1.027)	(-1.112)	(-1.085)	(-1.020)	(-1.029)	-1.739	(-1.261)	(+1.035)	(-1.491)	(-1.267)	(-1.120)	(-1.529)	(+1.064)	(-1.481)	(-1.137)	99	2	99
	SV6_46D03	interactor of constitutive active ROPs 3-like	NS	1	(+1.012)	(-1.029)	(-1.082)	(-1.032)	(-1.052)	-1.720	(-1.216)	(-1.070)	(-1.410)	(-1.226)	(-1.200)	-1.611	(-1.066)	(-1.558)	(-1.234)	99	2	4
	SV5_46D06	L-ascorbate oxidase-like	SP	1	(-1.180)	(-1.304)	(-1.093)	(-1.193)	(-1.081)	-1.554	(-1.226)	(-1.256)	(-1.174)	(-1.264)	(-1.172)	(-1.336)	(-1.149)	(-1.266)	(-1.254)	99	2	99
	SV6_38H03	methyltransferase type 11-like	NS	3	(-1.266)	(-1.247)	(-1.208)	(-1.380)	(-1.274)	-1.534	(-1.164)	(-1.072)	(-1.330)	(-1.368)	(-1.195)	(-1.359)	(-1.124)	(-1.380)	(-1.328)	99	2	99
	SV5_49C11	MYBST1 protein-like	NS	9	(-1.223)	(+1.023)	(-1.136)	(-1.103)	(-1.230)	-1.513	(+1.001)	(-1.418)	(-1.439)	(-1.059)	-1.686	(+1.124)	(-1.440)	(+1.333)	(+1.145)	99	2	2
	SV5_41B04	NAC domain-containing protein 91-like	NS	1	(+1.177)	(+1.196)	(+1.432)	(+1.265)	+1.756	-1.616	(+1.183)	(+1.406)	(-1.226)	(+1.158)	(-1.391)	(-1.126)	(+1.106)	(+1.250)	(+1.570)	99	2	99
	SV5_43H10	nucleobase-ascorbate transporter 6-like	NS	6	(-1.288)	(+1.002)	(-1.090)	(-1.058)	(-1.025)	-1.650	(-1.263)	(+1.210)	(-1.241)	(-1.258)	-1.677	(-1.134)	(+1.283)	(+1.005)	(-1.005)	99	2	2
	SV5_59E10	oxygen-evolving enhancer protein 1-like	NS	3	(-1.307)	(-1.106)	(-1.340)	-1.595	(-1.285)	-1.968	(-1.469)	(-1.141)	(-1.353)	(-1.314)	(-1.366)	(-1.205)	(-1.303)	(-1.131)	(-1.234)	99	2	99
	SV6_25G03	oxygen-evolving enhancer protein 1-like	NS	3	(-1.147)	(+1.005)	(-1.229)	(-1.347)	(-1.219)	-1.755	(-1.160)	(-1.024)	(-1.203)	(-1.453)	(-1.417)	(-1.082)	(-1.223)	(-1.095)	(-1.170)	99	2	99
	SV5_60G02	oxygen-evolving enhancer protein 2-like	NS	3	(-1.522)	(-1.355)	(-1.433)	-1.883	(-1.484)	-1.858	(-1.312)	(-1.208)	(-1.171)	(-1.217)	(-1.405)	(-1.366)	(-1.337)	(-1.042)	(-1.112)	99	2	99
	SV6_14A04	oxygen-evolving enhancer protein 3-2-like	NS	6	(-1.158)	(-1.050)	(-1.057)	(-1.490)	(-1.063)	-1.656	(-1.171)	(+1.147)	(-1.218)	(-1.359)	-1.912	(-1.224)	(-1.115)	(-1.018)	(+1.043)	99	2	2
	SV6_43F11	phosphoglucan phosphatase DSP4-like	NS	6	(+1.186)	(+1.232)	(+1.267)	(+1.089)	(+1.065)	-2.080	(-1.062)	(+1.162)	-1.686	(-1.899)	-2.615	(-1.573)	(+1.075)	(-1.740)	(-1.434)	99	2	2
	SV6_23A12	phospholipase A2-alpha-like	NS	4	(-1.094)	(-1.045)	(-1.036)	(+1.003)	(+1.044)	-1.559	(-1.315)	(+1.029)	-1.655	(-1.647)	(-1.321)	-1.585	(+1.118)	-1.595	(-1.288)	99	2	4
	SV6_39F12	photosystem I reaction center subunit III-like	NS	3	(-1.532)	(-1.206)	(-1.382)	-1.638	(-1.344)	-1.584	(-1.248)	(-1.126)	(-1.342)	(-1.298)	(-1.257)	(-1.312)	(-1.213)	(-1.160)	(-1.179)	99	2	99
	SV6_29A04	photosystem I reaction center subunit IV B-like	NS	6	(-1.474)	(-1.115)	(-1.198)	-1.655	(-1.251)	-1.872	(-1.365)	(-1.074)	-1.522	-1.675	-1.620	(-1.237)	(-1.206)	(-1.083)	(-1.337)	99	2	2
	SV6_05G05	photosystem I reaction center subunit VI-like	NS	3	-1.508	(-1.369)	(-1.417)	-1.730	(-1.451)	-1.778	(-1.403)	(-1.099)	(-1.328)	(-1.430)	-1.588	(-1.416)	(-1.224)	(-1.162)	(-1.434)	2	2	2
	SV6_06H05	photosystem I reaction center subunit VI-like	NS	3	-1.511	(-1.329)	-1.520	-1.671	(-1.438)	-1.667	(-1.344)	(-1.064)	(-1.286)	-1.531	(-1.364)	(-1.438)	(-1.187)	(-1.250)	(-1.341)	14	2	99
	SV6_16G07	photosystem II 10 kDa polypeptide-like	NS	8	(-1.478)	(-1.277)	(-1.286)	-1.768	(-1.240)	-1.635	(-1.231)	(+1.157)	(-1.102)	(-1.188)	-2.421	(+1.370)	(-1.170)	(+1.046)	(-1.102)	99	2	2
	SV6_26H01	photosystem II 10 kDa polypeptide-like	NS	8	-1.744	(-1.314)	-1.526	-1.856	(-1.378)	-1.761	(-1.447)	(+1.069)	(-1.218)	-1.507	-2.850	(+1.203)	(-1.245)	(+1.038)	(-1.187)	14	2	2
	SV6_14G06	photosystem II reaction center W protein-like	NS	6	(-1.435)	(-1.230)	(-1.228)	(-1.487)	(-1.200)	-1.686	(-1.289)	(+1.006)	(-1.227)	(-1.493)	-1.734	(-1.306)	(-1.128)	(-1.165)	(-1.285)	99	2	2
	SV6_16F11	photosystem II reaction center W protein-like	NS	6	(-1.240)	(-1.042)	(-1.028)	(-1.422)	(-1.027)	-1.644	(-1.188)	(+1.191)	(-1.295)	(-1.233)	-1.762	(-1.125)	(-1.048)	(+1.022)	(-1.075)	99	2	2
	SV6_27G03	photosystem II reaction center W protein-like	NS	6	(-1.428)	(-1.124)	(-1.203)	-1.565	(-1.176)	-1.870	(-1.363)	(+1.051)	(-1.219)	(-1.509)	-1.815	(-1.160)	(-1.111)	(-1.039)	(-1.304)	99	2	2
	SV6_38H02	protochlorophyllide reductase-like	NS	4	(-1.189)	(-1.198)	(-1.212)	(-1.432)	(-1.332)	-1.766	(-1.057)	(+1.335)	(-1.298)	-1.743	(-1.147)	(-1.209)	(+1.068)	(-1.169)	(-1.258)	99	2	99
	SV6_45H09	protochlorophyllide reductase-like	NS	1	(+1.036)	(+1.292)	(+1.146)	(+1.003)	(+1.186)	-1.755	(-1.015)	(+1.374)	(-1.417)	(-1.718)	(-1.301)	-1.904	(+1.021)	(-1.067)	(-1.105)	99	2	4
	SV5_11F02	RAFTIN 1B-like	SP	1	(+1.422)	(+1.087)	(+1.229)	(+1.167)	(-1.132)	-1.579	(-1.134)	(-1.241)	(+1.093)	+1.505	-1.702	-2.154	(+1.023)	-1.573	(+1.235)	99	2	10
	SV6_06G04	RAFTIN 1B-like	SP	1	(-1.072)	(-1.272)	(-1.007)	(-1.357)	(-1.347)	-1.966	(-1.203)	(-1.106)	(-1.028)	(-1.099)	-1.943	-2.089	(-1.093)	(-1.271)	(-1.105)	99	2	10
	SV6_41E08	RAFTIN 1B-like	SP	1	(+1.378)	(+1.120)	(+1.215)	(+1.123)	(-1.081)	-1.610	(-1.189)	(-1.227)	(+1.158)	+1.592	-1.961	-2.135	(+1.056)	-1.632	(+1.334)	99	2	10
	SV6_46B10	RAFTIN 1B-like	SP	1	(+1.038)	(-1.101)	(+1.161)	(-1.301)	(-1.187)	-1.985	(+1.009)	(+1.115)	(+1.218)	(-1.049)	-2.134	-1.931	(+1.092)	(-1.317)	(+1.011)	99	2	10
	SV6_39G09	rapid alkalinization factor-like	CRP	6	(-1.226)	(-1.226)	(-1.209)	(-1.169)	(-1.251)	-1.979	(-1.082)	(-1.038)	(-1.249)	(-1.410)	-2.413	(-1.575)	(+1.027)	-1.513	(-1.433)	99	2	2
	SV6_48A11	rapid alkalinization factor-like	CRP	6	(-1.173)	(-1.127)	(-1.260)	(-1.223)	(-1.167)	-1.671	(-1.160)	(-1.097)	(-1.264)	(-1.363)	(-1.469)	(-1.351)	(+1.042)	(-1.228)	(-1.092)	99	2	99
	SV5_06D12	receptor-like serine/threonine-protein kinase At4g34500-like	NS	9	(-1.260)	(-1.055)	(-1.279)	(-1.258)	(-1.301)	-1.650	(-1.206)	(-1.456)	(-1.030)	(-1.052)	(-1.421)	(-1.180)	(-1.431)	(-1.169)	(-1.067)	99	2	99
	SV6_21D03	remorin-like	NS	8	(-1.200)	(-1.208)	(-1.203)	(-1.115)	(-1.099)	-1.579	(-1.194)	(+1.048)	(-1.039)	(+1.078)	-1.638	(+1.155)	(-1.017)	(-1.099)	(-1.114)	99	2	2
	SV5_47D02	S-adenosyl-L-methionine-dependent methyltransferases superfamily protein-like	NS	4	(+1.151)	(-1.061)	(+1.191)	(+1.233)	(+1.264)	-1.508	(-1.174)	(+1.270)	(-1.084)	(+1.216)	(-1.322)	(-1.230)	(+1.461)	(-1.229)	(+1.021)	99	2	99
	SV6_14G05	salicylate carboxymethyltransferase-like	NS	8	(-1.204)	(-1.270)	(-1.019)	(-1.083)	(-1.221)	-1.633	(-1.343)	(+1.291)	(+1.163)	(-1.193)	-2.963	(+1.099)	(+1.232)	(-1.091)	(-1.320)	99	2	2
	SV5_42E09	salt responsive protein 2-like	NS	4	(+1.034)	(-1.009)	(+1.430)	(+1.099)	+1.834	-2.786	(+1.240)	(+5.937)	(-1.561)	(-1.467)	-2.436	(-1.639)	(+3.668)	(+1.229)	(-1.056)	99	2	2
	SV5_35D11	scarecrow-like	NS	6	(-1.159)	(-1.181)	(-1.254)	(-1.208)	(-1.012)	-1.658	(+1.078)	(-1.091)	(-1.285)	(-1.096)	-1.833	(-1.503)	(+1.059)	(-1.051)	(+1.109)	99	2	2
	SV5_49A11	selenium-binding protein 2-like	NS	8	(+1.004)	(+1.077)	(+1.027)	(+1.037)	(-1.050)	-1.710	(-1.259)	(+1.055)	(-1.483)	(-1.471)	-2.468	(+1.041)	(-1.043)	(+1.147)	(-1.442)	99	2	2
	SV5_45A09	serine/threonine-protein kinase SRK2I-like	NS	6	(+1.236)	(+1.278)	(+1.193)	(+1.091)	(+1.082)	-2.471	(-1.142)	(+1.379)	-1.858	-2.426	(-1.831)	(-1.281)	(+1.177)	(-1.491)	(-1.480)	99	2	99
	SV6_09E04	single-stranded DNA binding protein precursor-like	NS	1	(+1.187)	(+1.105)	(+1.050)	(+1.135)	(-1.069)	-1.577	(-1.026)	(-1.016)	(-1.459)	-2.084	(-1.146)	-1.681	(-1.189)	(-1.452)	(-1.639)	99	2	4
	SV6_31G08	snakin-1-like	CRP	6	(+1.019)	(-1.158)	(+1.099)	(-1.030)	(+1.049)	-1.641	(-1.294)	(+1.093)	(-1.008)	(-1.112)	-2.943	(-1.538)	(+1.552)	(-1.323)	(-1.187)	99	2	2
	SV5_38E02	SRE1A protein-like	NS	11	(+1.211)	(+1.376)	(+1.274)	(+1.143)	(-1.005)	-1.531	(-1.282)	(+1.036)	(-1.065)	(-1.309)	-1.857	(+1.248)	(-1.115)	(+1.183)	(-1.099)	99	2	2
	SV5_41G11	stem-specific protein TSJT1-like	NS	17	(-1.096)	(+1.144)	(-1.087)	(-1.147)	(-1.139)	-1.842	(-1.148)	(-1.283)	-1.675	-1.521	(-1.088)	(-1.335)	(-1.465)	(-1.174)	(-1.046)	99	2	99
	SV5_46G02	stress induced protein-like	NS	4	(-1.375)	(-1.250)	(+1.060)	(-1.141)	(+1.207)	-2.223	(+1.003)	(+2.157)	-1.745	(-1.260)	-2.040	-2.136	(+1.221)	(+1.209)	(+1.166)	99	2	10
	SV5_34C06	TAP1-like	CRP	6	(-1.021)	(-1.030)	(-1.166)	(+1.054)	(+1.054)	-1.606	(-1.077)	(+1.012)	(-1.035)	(+1.037)	(-1.471)	(-1.511)	(+1.278)	(+1.063)	(-1.211)	99	2	99
	SV6_21C12	TAP1-like	CRP	5	(-1.224)	(-1.305)	(-1.203)	(-1.414)	(-1.163)	-1.915	(-1.616)	(-1.429)	(-1.403)	-1.778	-5.013	(-2.477)	(+1.228)	-1.533	-2.026	99	2	2
	SV6_32B08	TAP1-like	CRP	5	(-1.283)	(-1.281)	(-1.304)	(-1.368)	(-1.153)	-1.727	(-1.572)	(-1.482)	(-1.274)	(-1.441)	-4.535	(-2.713)	(+1.130)	-1.550	-2.453	99	2	2
	SV6_48D11	TAP1-like	CRP	5	(-1.190)	(-1.177)	(-1.132)	(-1.327)	(+1.006)	-1.774	(-1.502)	(-1.327)	(-1.132)	(-1.294)	-4.928	(-2.380)	(+1.409)	(-1.405)	-1.862	99	2	2
	SV6_47G12	tetraspanin-3-like	NS	6	(-1.179)	(-1.145)	(-1.205)	(-1.095)	(-1.244)	-1.814	(-1.112)	(-1.192)	-1.635	(-1.306)	(-1.503)	(-1.238)	(-1.118)	(-1.198)	(-1.073)	99	2	99
	SV6_25E12	transcription factor bHLH68-like	NS	3	(-1.028)	(-1.054)	(-1.242)	(-1.125)	(-1.075)	-1.752	(-1.191)	(-1.103)	(-1.129)	(-1.142)	(-1.436)	(-1.058)	(-1.088)	(-1.197)	(+1.121)	99	2	99
	SV6_13E07	translation factor SUI1-like	NS	8	(+1.123)	(+1.162)	(+1.263)	(+1.068)	(+1.275)	-1.549	(-1.020)	(+1.301)	(-1.202)	(+1.193)	-2.535	(+1.448)	(-1.040)	(+1.030)	(+1.109)	99	2	2
	SV6_18A04	trichome birefringence-like	NS	5	(-1.329)	(-1.411)	(-1.323)	(-1.372)	(-1.277)	-1.852	(-1.276)	(+1.106)	(+1.039)	(+1.078)	-3.417	(-1.260)	(+1.296)	(-1.168)	(-1.027)	99	2	2
	SV5_08B06	tyramine N-feruloyltransferase 4/11-like	NS	6	(-1.418)	(-1.364)	(-1.269)	(-1.281)	(+1.005)	-2.117	(-1.235)	(+1.447)	-1.519	(-1.271)	(-1.898)	(-1.079)	(+1.144)	(-1.203)	(-1.311)	99	2	99
	SV6_42A12	tyramine N-feruloyltransferase 4/11-like	NS	4	(-1.302)	(-1.210)	(-1.184)	(-1.230)	(-1.003)	-2.518	(-1.084)	(+1.363)	-1.617	(-1.273)	-1.791	(-1.537)	(+1.372)	(-1.269)	(+1.085)	99	2	2
	SV6_06C10	universal stress protein A-like	NS	8	(-1.238)	(-1.122)	(-1.160)	(-1.164)	(-1.207)	-1.606	(-1.122)	(-1.133)	(-1.241)	(-1.146)	-2.129	(-1.013)	(-1.090)	(-1.252)	(-1.287)	99	2	2
	SV5_04E05	unknown transcript	NS	9	(+1.039)	(+1.057)	(+1.007)	(+1.092)	(+1.080)	-1.744	(-1.059)	(-1.164)	(-1.201)	(-1.254)	-2.406	(-1.121)	(-1.263)	(+1.093)	(-1.065)	99	2	2
	SV6_02C10	unknown transcript	NS	1	(+1.112)	(+1.360)	(+1.198)	(+1.186)	(+1.210)	-1.744	(-1.049)	(+1.459)	(-1.334)	-2.551	-1.822	-1.848	(+1.287)	-1.614	-1.657	99	2	10
	SV6_06B12	unknown transcript	NS	8	(-1.281)	(-1.169)	(-1.123)	(-1.250)	(-1.093)	-1.517	(-1.194)	(-1.146)	(-1.350)	(-1.238)	-1.667	(-1.090)	(-1.149)	(-1.099)	(-1.216)	99	2	2
	SV6_10A01	unknown transcript	NS	6	(-1.133)	(-1.140)	(-1.136)	(-1.103)	(-1.209)	-3.723	(-1.297)	(+1.121)	-2.001	(-3.755)	-2.429	-2.237	(+1.090)	(-1.808)	(-1.196)	99	2	10
	SV6_16G11	unknown transcript	NS	9	(-1.189)	(-1.142)	(-1.094)	(-1.270)	(-1.232)	-1.509	(+1.053)	(-1.048)	(-1.213)	(-1.329)	(-1.449)	(-1.176)	(-1.139)	(-1.406)	(-1.353)	99	2	99
	SV6_27E06	unknown transcript	NS	8	(-1.301)	(-1.070)	(-1.058)	-1.507	(-1.190)	-2.063	(-1.365)	(+1.107)	(-1.250)	(-1.128)	-3.068	(+1.116)	(-1.113)	(+1.159)	(-1.282)	99	2	2
	SV6_29C09	unknown transcript	NS	8	(-1.136)	(-1.020)	(+1.057)	(-1.110)	(+1.110)	-1.544	(-1.174)	(+1.229)	(+1.063)	(-1.061)	-3.393	(+1.371)	(+1.017)	(+1.122)	(-1.121)	99	2	2
	SV6_33A07	unknown transcript	NS	17	(-1.042)	(+1.041)	(+1.066)	(-1.055)	(-1.057)	-1.535	(+1.313)	(-1.319)	(-1.190)	(+1.158)	(-1.203)	(-1.265)	(-1.270)	(-1.089)	(+1.083)	99	2	99
	SV6_41A05	unknown transcript	NS	9	(-1.000)	(+1.030)	(+1.012)	(+1.020)	(+1.059)	-1.697	(-1.041)	(-1.186)	(-1.181)	(-1.291)	-2.619	(-1.192)	(-1.182)	(-1.052)	(-1.132)	99	2	2
	SV6_42C12	unknown transcript	NS	3	(-1.279)	-1.669	(-1.472)	(-1.130)	-1.854	-2.839	(+1.027)	(+1.774)	-1.820	(-1.456)	-1.904	(+1.407)	(-1.030)	(-1.041)	(-1.397)	4	2	2
	SV6_48A12	unknown transcript	NS	6	(-1.203)	(-1.232)	(-1.289)	(-1.420)	(-1.161)	-1.623	(-1.145)	(-1.148)	(-1.198)	(-3.790)	-1.965	(-1.533)	(+1.030)	(-1.368)	(-1.053)	99	2	2
	SV6_49E04	unknown transcript	NS	5	(-1.205)	(-1.129)	(-1.092)	(-1.240)	(-1.265)	-1.543	(-1.082)	(+1.079)	(-1.095)	(-1.491)	-2.419	(-1.307)	(-1.010)	(-1.079)	(-1.474)	99	2	2
	SV5_59D03	vitellogenin-2-like	NS	9	(+1.001)	(+1.174)	(+1.129)	(+1.126)	(+1.011)	-1.500	(-1.013)	(-1.100)	(-1.114)	(-1.169)	-1.827	+1.585	(-1.367)	+1.690	(-1.056)	99	2	9
	SV5_11C05	xyloglucan endotransglucosylase/hydrolase 2-like	SP	11	+1.611	(+1.466)	+1.597	+1.722	+2.256	-2.169	(-1.319)	(-1.387)	(-1.045)	(+1.203)	-2.319	(+1.455)	(+1.083)	(-1.171)	(-1.055)	11	2	2
	SV6_04G06	xyloglucan endotransglucosylase/hydrolase 2-like	SP	11	+1.814	(+1.396)	+1.804	+1.760	+2.218	-2.441	(-1.287)	(-1.393)	(-1.023)	(+1.208)	-2.523	+1.506	(+1.038)	(-1.273)	(+1.059)	11	2	9
	SV6_12G12	xyloglucan endotransglucosylase/hydrolase 2-like	SP	10	(+1.158)	(+1.152)	(+1.184)	(+1.355)	(+1.269)	-1.660	(-1.096)	(-1.661)	(-1.049)	(+1.175)	-1.552	(+1.410)	(-1.148)	(-1.373)	(+1.180)	99	2	2
	SV6_43F01	xyloglucan endotransglucosylase/hydrolase 2-like	SP	11	+1.906	+1.524	+1.816	+1.969	+2.586	-2.045	(-1.249)	(-1.232)	(+1.015)	(+1.267)	-2.064	+1.817	(+1.219)	(-1.166)	(+1.104)	19	2	9
	SV5_48E05	xyloglucan endotransglucosylase/hydrolase protein 15-like	SP	5	(+1.403)	+1.508	(+1.357)	+1.611	+1.704	-1.604	(+1.171)	(+1.338)	(-1.448)	(+1.345)	-3.414	(-1.005)	(+1.309)	(-1.102)	(+1.463)	3	2	2
	SV5_06H11	xyloglucan endotransglucosylase/hydrolase protein 23-like	SP	11	+1.539	(+1.321)	(+1.424)	(+1.475)	+1.508	-1.708	(+1.061)	(-1.004)	(+1.058)	(+1.294)	(-1.317)	(+1.226)	(+1.454)	(-1.142)	(+1.089)	1	2	99
	SV5_60F07	zinc finger A20 and AN1 domain-containing stress-associated protein 8-like-like	NS	8	(-1.133)	(-1.074)	(+1.049)	(-1.136)	(+1.073)	-1.604	(-1.190)	(+1.172)	(-1.182)	(-1.097)	-2.869	(+1.294)	(-1.097)	(+1.230)	(-1.243)	99	2	2
	SV5_07H07	zinc finger transcription factor YY1-like	NS	9	(-1.061)	(+1.037)	(+1.010)	(-1.051)	(-1.097)	-1.555	(-1.142)	(-1.401)	(-1.416)	(-1.049)	-1.788	(+1.306)	-1.565	(+1.134)	(-1.161)	99	2	14
	SV5_38H11	calmodulin-binding protein 25-like	NS	4	(+1.428)	(+1.365)	+1.542	+1.806	+1.724	(-1.260)	+1.606	(+3.779)	(-1.067)	(+1.164)	(-1.117)	(-1.237)	+2.759	(+1.130)	(+1.362)	5	3	5
	SV6_27D11	diphosphomevalonate decarboxylase-like	NS	20	(+1.274)	(+1.181)	(+1.209)	(+1.372)	(-1.142)	(+1.267)	+1.794	(-1.254)	+1.575	+2.143	+2.064	(+1.039)	(-1.031)	(-1.061)	(+1.425)	99	3	1
	SV6_33A08	hyoscyamine 6-dioxygenase-like	NS	17	(+1.102)	(+1.168)	(+1.018)	(+1.107)	(+1.069)	(-1.454)	+1.697	(-1.356)	(-1.144)	(+1.109)	(+1.003)	-1.788	(-1.306)	(-1.045)	(+1.237)	99	3	4
	SV6_04F08	metallocarboxypeptidase inhibitor-like	CRP	7	(-1.097)	(+1.062)	(+1.086)	(+1.029)	(+1.141)	(+1.165)	+1.729	(+1.535)	(+1.454)	(+1.165)	-1.708	(-1.237)	(+1.219)	(+1.094)	(-1.077)	99	3	2
	SV6_17B11	metallocarboxypeptidase inhibitor-like	CRP	7	-1.563	(-1.093)	(-1.031)	(-1.170)	(+1.077)	(+1.303)	+1.647	(+1.618)	(+1.321)	(-1.147)	(-1.623)	(-1.099)	(+1.362)	(+1.183)	(-1.592)	2	3	99
	SV6_48H09	metallocarboxypeptidase inhibitor-like	CRP	7	-1.568	(-1.134)	(+1.076)	(-1.170)	(+1.138)	(+1.251)	+1.706	(+1.500)	(+1.431)	(+1.129)	-1.969	(-1.211)	(+1.277)	(+1.037)	(-1.333)	2	3	2
	SV6_48H08	NRT1/ PTR FAMILY 2.11-like	NS	7	-1.655	(-1.460)	(+1.075)	(-1.773)	(-1.107)	(+1.210)	+1.543	(+1.619)	(+1.418)	(-1.366)	-1.929	(-1.043)	(+1.221)	(+1.436)	(-1.499)	2	3	2
	SV6_18H09	ornithine decarboxylase-like	NS	10	(+1.068)	(+1.114)	(-1.050)	(+1.115)	(-1.123)	(+1.060)	+1.859	(-1.106)	+1.702	+1.677	(-1.198)	(+1.133)	(-1.031)	(+1.116)	(+1.478)	99	3	99
	SV6_24B04	tetraspanin-8-like	NS	1	(+1.396)	(+1.456)	+1.848	+1.612	+2.060	(-1.450)	+1.854	(+1.952)	(-1.216)	(+1.308)	-1.609	(-1.303)	+1.557	(+1.151)	(+1.447)	5	3	13
	SV6_21G04	BASIC PENTACYSTEINE2-like	NS	22	(-1.138)	(+1.341)	(-1.300)	(-1.161)	(+1.087)	(+1.294)	-1.618	(-1.458)	(+1.310)	(-2.187)	(-1.072)	(+1.197)	(-1.086)	+1.514	(-1.093)	99	4	99
	SV6_47A02	cytokinin hydroxylase-like	NS	2	(-1.120)	(-1.138)	(-1.162)	(-1.499)	(-1.137)	(+1.023)	-1.649	(+1.087)	(+1.189)	(-1.188)	(-1.154)	(-1.234)	(+1.140)	(-1.245)	(-1.117)	99	4	99
	SV5_60F12	histone H3.2-like	NS	16	(-1.056)	(-1.124)	(-1.119)	(-1.049)	(-1.099)	(-1.363)	-1.519	(-1.216)	(-1.398)	(-1.160)	(+1.363)	(-1.406)	(+1.016)	-1.696	(-1.212)	99	4	99
	SV5_36H11	histone H4-like	NS	16	(-1.007)	(-1.218)	(-1.243)	(+1.120)	(-1.202)	(-1.331)	-1.567	(-1.158)	(-1.360)	(-1.037)	+1.947	-2.288	(+1.263)	-2.346	(-1.270)	99	4	8
	SV5_39B03	histone H4-like	NS	16	(-1.031)	(-1.238)	(-1.379)	(+1.061)	(-1.214)	(-1.333)	-1.585	(-1.348)	(-1.394)	(-1.082)	+2.150	-2.547	(+1.445)	-2.194	(-1.370)	99	4	8
	SV6_03F05	TAP1-like	CRP	5	(-1.225)	(-1.171)	(-1.340)	(-1.411)	(-1.132)	(-1.487)	-1.591	(-1.380)	(-1.435)	-1.666	-5.301	(-2.078)	(+1.119)	(-1.492)	-2.085	99	4	2
	SV6_27C01	transport protein Sec61 subunit beta-like	NS	24	(-1.430)	(-1.415)	(-1.490)	(-1.392)	(-1.437)	(-1.275)	-1.517	(-1.349)	(-1.496)	(-1.409)	(-1.194)	(-1.533)	(-1.364)	(-1.297)	(-1.495)	99	4	99
	SV5_37C06	UPF0392 protein RCOM_0530710-like	NS	22	(-1.008)	(+1.283)	(-1.129)	(-1.395)	(+1.054)	(+1.380)	-1.554	(-1.247)	(+1.314)	(-3.506)	(-1.049)	(+1.218)	(-1.009)	+2.353	(+1.027)	99	4	99
	SV6_14G01	adenine phosphoribosyltransferase 4-like	NS	4	(-1.095)	(-1.164)	(-1.153)	(-1.134)	(+1.200)	(-1.195)	(+1.142)	+1.546	(+1.011)	(+1.282)	-1.509	(-1.051)	(+1.238)	(-1.186)	(+1.131)	99	5	2
	SV6_20F02	adenine phosphoribosyltransferase 4-like	NS	4	(-1.115)	(-1.112)	(-1.048)	(-1.111)	(+1.224)	(-1.305)	(+1.095)	+1.613	(+1.042)	(+1.291)	(-1.498)	(-1.088)	(+1.306)	(-1.204)	(+1.081)	99	5	99
	SV6_16B02	ASPARTIC PROTEASE IN GUARD CELL 2-like	SP	2	(+1.212)	(-1.137)	(+1.412)	(+1.034)	(+1.139)	(+1.040)	(+1.250)	+1.573	(+1.313)	(+1.079)	+2.343	(-1.236)	(+1.404)	(+1.095)	(+1.030)	99	5	1
	SV6_49H10	aspartic proteinase nepenthesin-1-like	SP	4	(+1.139)	(+1.016)	(+1.352)	(+1.252)	(+1.296)	(-1.077)	(-1.067)	+1.840	(+1.004)	(+1.060)	(-1.237)	(-1.459)	+2.340	(-1.298)	(+1.026)	99	5	5
	SV6_33B11	ATP sulfurylase 1-like	NS	8	(+1.365)	+1.763	+1.525	(+1.110)	(+1.396)	(-1.132)	(+1.013)	+1.699	(+1.025)	(+1.176)	-2.927	(+1.446)	(+1.295)	(+1.231)	(+1.267)	15	5	2
	SV5_56E07	beta-D-glucosyl crocetin beta-1,6-glucosyltransferase-like	NS	4	(-1.063)	(-1.193)	(+1.136)	(+1.118)	(+1.129)	(-1.212)	(+1.383)	+2.284	(+1.004)	(-1.309)	(-1.274)	(-1.414)	+2.038	(-1.085)	(+1.030)	99	5	5
	SV6_13G08	beta-D-glucosyl crocetin beta-1,6-glucosyltransferase-like	NS	4	(-1.022)	(-1.125)	(+1.040)	(+1.046)	+1.685	(-1.183)	(+1.043)	+4.340	(+1.355)	(-1.052)	(-1.421)	(-1.747)	+3.947	(-1.377)	(-1.178)	99	5	5
	SV6_26E01	beta-D-glucosyl crocetin beta-1,6-glucosyltransferase-like	NS	4	(-1.170)	(-1.203)	(-1.148)	(-1.117)	(+1.434)	(-1.328)	(-1.032)	+3.486	(+1.094)	(-1.209)	(-1.477)	(-1.530)	+3.325	(-1.294)	(-1.218)	99	5	5
	SV6_37E04	beta-D-glucosyl crocetin beta-1,6-glucosyltransferase-like	NS	4	(+1.001)	(-1.101)	(+1.062)	(+1.049)	+1.675	(-1.262)	(+1.039)	+4.581	(+1.342)	(-1.105)	(-1.479)	(-1.945)	+4.092	-1.542	(-1.150)	99	5	5
	SV6_39C01	beta-D-glucosyl crocetin beta-1,6-glucosyltransferase-like	NS	4	(-1.038)	(-1.114)	(+1.108)	(+1.132)	(+1.216)	(+1.086)	(+1.405)	+2.311	(+1.146)	(-1.250)	(+1.012)	(-1.168)	+2.302	(+1.060)	(-1.037)	99	5	5
	SV6_41G07	beta-D-glucosyl crocetin beta-1,6-glucosyltransferase-like	NS	4	(-1.083)	(-1.134)	(-1.001)	(-1.037)	(+1.504)	(-1.231)	(-1.006)	+3.932	(+1.182)	(-1.072)	(-1.439)	(-1.541)	+3.592	(-1.377)	(-1.098)	99	5	5
	SV5_01A03	bZIP transcription factor 53-like	NS	4	(-1.033)	(+1.125)	(+1.133)	(+1.085)	(+1.259)	(+1.023)	(+1.033)	+1.818	(+1.056)	(+1.182)	(-1.144)	(+1.029)	(+1.538)	(+1.198)	(+1.414)	99	5	99
	SV5_04H09	bZIP transcription factor 53-like	NS	6	(+1.046)	(+1.016)	(-1.013)	(-1.040)	(+1.317)	(-1.096)	(-1.149)	+1.778	(+1.239)	(+1.147)	-1.789	(-1.041)	+1.741	(-1.155)	(-1.002)	99	5	13
	SV6_05C01	bZIP transcription factor 53-like	NS	6	(+1.199)	(+1.196)	(+1.118)	(+1.127)	(+1.458)	(-1.036)	(-1.027)	+2.224	(+1.360)	(+1.166)	-1.932	(+1.235)	+2.135	(+1.051)	(+1.069)	99	5	13
	SV6_40H05	bZIP transcription factor 53-like	NS	6	(+1.150)	(+1.093)	(+1.086)	(+1.054)	(+1.249)	(-1.029)	(-1.005)	+2.157	(+1.389)	(+1.172)	(-2.125)	(+1.013)	(+1.608)	(-1.168)	(+1.001)	99	5	99
	SV6_15G01	caffeoylshikimate esterase-like	NS	4	(+1.094)	(+1.092)	(+1.173)	(+1.113)	(+1.395)	(-1.361)	(-1.020)	+1.656	(-1.177)	(+1.005)	(-1.042)	(-1.208)	+1.580	(+1.188)	(+1.016)	99	5	5
	SV5_42B03	calcium-binding protein CAST-like	NS	4	(-1.183)	(-1.063)	(-1.054)	(-1.113)	(+1.078)	(-1.480)	(-1.010)	+1.941	(-1.064)	(-1.043)	(-1.442)	(-1.173)	(+1.620)	(+1.004)	(-1.041)	99	5	99
	SV6_35H06	calcium-binding protein CML36-like	NS	4	(+1.271)	(+1.251)	(+1.467)	(+1.235)	+1.671	(-1.097)	(+1.413)	+2.466	(-1.180)	(+1.103)	-1.560	(-1.235)	+2.125	(+1.160)	(+1.009)	99	5	13
	SV6_41E04	calcium-binding protein CML36-like	NS	6	(+1.069)	(+1.102)	(+1.340)	(+1.102)	(+1.309)	(-1.251)	(+1.043)	+1.546	(-1.043)	(-1.040)	-1.992	(-1.184)	+1.558	(+1.216)	(-1.057)	99	5	13
	SV6_41H02	calcium-binding protein CML36-like	NS	4	(+1.209)	(+1.170)	(+1.282)	(+1.272)	(+1.463)	(-1.143)	(+1.366)	+2.297	(-1.224)	(-1.027)	(-1.480)	(-1.115)	+2.137	(+1.123)	(+1.044)	99	5	5
	SV5_52G02	cathepsin B-like	SP	8	(+1.148)	(+1.160)	(+1.119)	(+1.068)	(+1.063)	(-1.221)	(+1.108)	+1.573	(-1.138)	(-1.128)	-1.934	(+1.483)	(+1.253)	+1.590	(-1.142)	99	5	2
	SV5_10B05	CBL-interacting serine/threonine-protein kinase 14-like	NS	6	(+1.097)	(-1.017)	(+1.028)	(+1.124)	(+1.442)	(-1.035)	(+1.154)	+1.889	(+1.131)	(+1.459)	(-1.545)	(-1.054)	(+1.515)	(+1.114)	(+1.308)	99	5	99
	SV5_53A08	classical arabinogalactan protein 5-like	SP	4	(+1.147)	(+1.166)	(+1.269)	(+1.295)	(+1.500)	(-1.338)	(-1.027)	+1.762	(-1.038)	(+1.072)	(+1.177)	(+1.054)	(+1.565)	(+1.516)	(+1.050)	99	5	99
	SV5_34F06	disease resistance protein RGA2-like	NS	4	(-1.009)	(-1.026)	(-1.067)	(-1.066)	(+1.046)	(-1.075)	(-1.105)	+1.539	(+1.012)	(-1.019)	(-1.046)	(-1.147)	(+1.491)	(-1.002)	(+1.019)	99	5	99
	SV5_53A05	disease resistance protein RGA2-like	NS	2	(+1.057)	(+1.056)	(+1.015)	(+1.057)	(+1.050)	(-1.106)	(+1.043)	+1.611	(-1.062)	(-1.046)	(+1.132)	(-1.005)	(+1.466)	(-1.044)	(-1.036)	99	5	99
	SV6_38A01	DNA helicase MCM8-like	NS	4	(-1.233)	(-1.084)	(-1.004)	(-1.425)	(+1.045)	(-1.037)	(-1.111)	+1.539	(+1.026)	(-3.194)	(-1.221)	(-1.050)	(+1.328)	(-1.151)	(+1.592)	99	5	99
	SV5_43G08	E3 ubiquitin-protein ligase RING1-like	NS	4	(+1.173)	(+1.166)	(+1.165)	(+1.037)	(+1.323)	(-1.404)	(+1.134)	+3.293	(-1.118)	(-1.117)	(-1.402)	(-1.217)	+2.951	(-1.031)	(+1.171)	99	5	5
	SV6_26B12	ethylene-responsive transcription factor RAP2-4-like	NS	4	(-1.005)	(+1.169)	(+1.247)	(+1.145)	(+1.383)	(-1.299)	(+1.040)	+1.655	(-1.170)	(-1.103)	(-1.737)	(-1.126)	+2.070	(+1.044)	(+1.027)	99	5	5
	SV5_03H09	EXORDIUM-like	SP	4	(+1.112)	(+1.126)	(+1.114)	(+1.162)	(+1.211)	(-1.363)	(+1.317)	+2.534	(-1.172)	(+1.224)	(-1.190)	(-1.332)	+2.062	(+1.086)	(+1.036)	99	5	5
	SV5_54G03	EXORDIUM-like	SP	4	(+1.156)	(-1.060)	(+1.025)	(+1.129)	+1.537	(-1.209)	(+1.094)	+3.247	(+1.198)	(+1.092)	(+1.276)	-1.679	+3.028	(-1.453)	(+1.130)	99	5	17
	SV5_58C10	EXORDIUM-like	SP	4	(+1.060)	(-1.157)	(-1.106)	(-1.127)	(+1.216)	(-1.567)	(-1.084)	+3.582	(+1.064)	(+1.028)	(-1.148)	(-1.556)	+2.812	(-1.166)	(+1.021)	99	5	5
	SV6_40B05	EXORDIUM-like	SP	2	(+1.029)	(-1.033)	(+1.117)	(+1.101)	(+1.303)	(+1.023)	(+1.185)	+1.634	(-1.152)	(+1.088)	(+1.097)	(-1.434)	+1.822	(-1.074)	(+1.024)	99	5	5
	SV6_42C06	fasciclin-like arabinogalactan protein 10-like	SP	2	(+1.125)	(-1.113)	(+1.044)	(+1.054)	(+1.147)	(+1.047)	(-1.023)	+1.806	(+1.416)	(+1.261)	+2.014	(-1.348)	(+1.339)	(-1.195)	(+1.195)	99	5	1
	SV6_14A10	fasciclin-like arabinogalactan protein 17-like	SP	2	(+1.103)	(+1.133)	(+1.058)	(+1.182)	(+1.416)	(-1.013)	(+1.097)	+1.532	(+1.299)	(+1.079)	(+1.136)	(-1.520)	(+1.448)	(-1.042)	(+1.365)	99	5	99
	SV5_59D05	fasciclin-like arabinogalactan protein 1-like	SP	2	(-1.078)	(-1.078)	(-1.091)	(+1.046)	(-1.065)	(-1.068)	(+1.032)	+1.828	(+1.144)	(+1.065)	(+1.206)	(-1.134)	+1.584	(-1.095)	(-1.006)	99	5	5
	SV5_34H08	GAST1-like	CRP	1	(+1.363)	(+1.246)	(+1.356)	+1.654	(+1.363)	(-1.339)	(+1.067)	+1.745	(-1.230)	(-1.307)	(-1.177)	(-1.209)	(+1.233)	(-1.132)	(-1.175)	99	5	99
	SV6_10C08	GDSL esterase/lipase At5g33370-like	SP	2	(-1.285)	(-1.480)	(+1.047)	(-1.005)	(-1.225)	(+1.052)	(+1.285)	+1.691	(+1.400)	(+1.438)	(-1.029)	(-1.359)	(+1.342)	(+1.113)	(+1.153)	99	5	99
	SV6_46G06	GDSL esterase/lipase At5g33370-like	SP	2	(-1.290)	(-1.231)	(-1.079)	(+1.065)	(-1.174)	(+1.152)	(+1.293)	+1.684	(+1.273)	(+1.365)	(+1.016)	(-1.228)	(+1.172)	(+1.139)	(+1.212)	99	5	99
	SV6_43G10	GDT1-like	NS	1	(+1.132)	(+1.032)	+1.553	(+1.212)	(+1.369)	(+1.252)	(+1.388)	+1.553	(+1.158)	(-1.094)	(-1.089)	(-1.341)	(+1.098)	(+1.502)	(+1.085)	5	5	99
	SV5_10E09	glycerol-3-phosphate transporter family protein-like	NS	4	(-1.272)	(-1.305)	(-1.016)	(-1.372)	(-1.294)	(-1.003)	(-1.231)	+2.381	(+1.045)	(+1.041)	(-1.192)	(+1.453)	(+1.338)	(+1.282)	(+1.003)	99	5	99
	SV6_14E02	heavy metal-associated isoprenylated plant protein 26-like	NS	6	(+1.270)	(+1.201)	(+1.141)	(+1.195)	(+1.356)	(+1.012)	(+1.310)	+1.534	(+1.062)	(+1.224)	-1.718	(-1.154)	(+1.493)	(-1.035)	(+1.181)	99	5	2
	SV6_34A09	kirola-like	NS	25	-1.608	(-1.124)	(-1.078)	(-1.411)	(-1.493)	(+1.355)	(+1.339)	+1.673	(-1.099)	(-1.432)	-1.652	(+1.506)	(-1.218)	(+1.431)	(-1.453)	2	5	2
	SV6_39E08	kirola-like	NS	25	(-1.485)	(-1.160)	(-1.038)	(-1.330)	(-1.449)	(+1.406)	(+1.336)	+1.571	(-1.100)	(-1.420)	(-1.199)	(+1.521)	(-1.186)	(+1.318)	-1.573	99	5	99
	SV6_38A02	LRR receptor-like serine/threonine-protein kinase At4g20940-like	NS	4	(-1.062)	(-1.036)	(+1.024)	(+1.016)	(+1.339)	(-1.155)	(-1.018)	+2.891	(+1.222)	(+1.009)	(+1.055)	(-1.240)	+2.641	(+1.021)	(+1.211)	99	5	5
	SV6_20A02	methylsterol monooxygenase 1-1-like	NS	4	(+1.120)	(+1.070)	(+1.069)	(+1.123)	(+1.140)	(-1.184)	(+1.317)	+1.592	(+1.092)	(+1.087)	(-1.176)	(+1.033)	(+1.488)	(+1.067)	(+1.240)	99	5	99
	SV5_38C05	methyltransferase PMT20-like	NS	4	(+1.091)	(+1.088)	(+1.080)	(+1.118)	(+1.147)	(+1.055)	(+1.135)	+1.506	(+1.009)	(+1.006)	(+1.000)	(+1.230)	(+1.335)	(+1.086)	(+1.044)	99	5	99
	SV6_39G02	mini zinc finger protein-like	NS	4	-1.512	(-1.330)	(-1.479)	(-1.329)	(-1.180)	(-1.298)	(-1.112)	+1.519	(+1.094)	(+1.077)	-1.776	(-1.417)	(+1.400)	(-1.240)	(+1.026)	2	5	2
	SV5_60A03	molybdate-anion transporter-like	NS	2	(+1.208)	(+1.068)	(+1.218)	(+1.241)	(+1.285)	(+1.122)	(+1.277)	+1.689	(+1.214)	(+1.161)	(+1.425)	(-1.057)	+1.507	(-1.065)	(+1.053)	99	5	5
	SV6_42B01	myb-like protein D-like	NS	2	(-1.034)	(-1.038)	(-1.128)	(-1.064)	(+1.165)	(+1.091)	(-1.058)	+1.713	(+1.234)	(-1.078)	(-1.125)	(-1.025)	+1.785	(-1.006)	(+1.047)	99	5	5
	SV5_09C11	neurofilament medium polypeptide-like	NS	23	(-1.189)	(+1.120)	(+1.270)	(-1.180)	(-1.045)	(+1.153)	(-1.205)	+1.560	(+1.233)	(+1.392)	(+1.060)	+6.158	+1.602	+5.524	(+1.118)	99	5	15
	SV6_35E07	NRT1/ PTR FAMILY 3.1-like	NS	8	(+1.474)	(+1.489)	(+1.375)	(+1.413)	(-1.005)	(+1.486)	(+1.286)	+1.696	(+1.227)	(+1.260)	(-1.427)	+1.682	(+1.258)	(+1.141)	(+1.119)	99	5	3
	SV5_60B05	oxalate--CoA ligase-like	NS	8	(+1.154)	(+1.176)	(+1.240)	(+1.228)	(+1.245)	(+1.104)	(+1.334)	+1.839	(+1.071)	(+1.345)	-1.719	+1.604	(+1.161)	(+1.432)	(+1.418)	99	5	9
	SV6_10F02	pectate lyase P56-like	SP	2	(-1.338)	(-1.047)	(-1.572)	(-1.265)	(-1.023)	(-1.393)	(-1.064)	+1.964	(-1.310)	(-1.426)	(+1.419)	(+1.086)	(+1.641)	(-1.148)	(+1.042)	99	5	99
	SV6_41B07	peroxisome biogenesis protein 2-like	NS	4	(+1.107)	(+1.046)	(+1.032)	(+1.040)	(+1.017)	(+1.040)	(+1.057)	+1.521	(+1.009)	(-1.064)	(-1.114)	(+1.048)	(+1.145)	(-1.035)	(-1.074)	99	5	99
	SV5_58G02	phosphoprotein ECPP44-like	NS	8	(+1.259)	(+1.482)	+1.507	(+1.335)	(+1.361)	(+1.193)	(+1.168)	+1.533	(-1.145)	(-1.354)	(-1.366)	+1.536	(+1.369)	+2.170	(+1.229)	5	5	3
	SV6_03D03	phosphoprotein ECPP44-like	NS	8	(+1.213)	(+1.439)	+1.504	(+1.193)	(+1.332)	(+1.110)	(+1.127)	+1.545	(-1.241)	(-1.413)	-1.511	+1.614	(+1.329)	+2.116	(+1.199)	5	5	9
	SV6_44B06	phosphoprotein ECPP44-like	NS	8	(+1.352)	+1.722	+2.056	(+1.437)	+1.660	(+1.481)	(+1.507)	+1.987	(-1.131)	(-1.183)	(-1.174)	(+1.696)	+1.662	+2.753	(+1.321)	15	5	5
	SV6_38E01	plasma membrane-associated cation-binding protein 1-like	NS	2	(-1.173)	(+1.139)	(+1.041)	(+1.075)	(+1.040)	(+1.015)	(+1.039)	+2.095	(+1.122)	(+1.152)	(+1.293)	(+1.133)	+1.836	(+1.683)	(+1.286)	99	5	5
	SV5_04D01	proline dehydrogenase 2-like	NS	4	(-1.063)	(-1.129)	(+1.004)	(-1.036)	(+1.202)	(-1.353)	(-1.140)	+2.444	(+1.361)	(+1.461)	(-1.341)	(+1.026)	+2.021	(+1.213)	(-1.063)	99	5	5
	SV5_51F07	proline dehydrogenase 2-like	NS	4	(+1.273)	(+1.313)	(+1.156)	(+1.114)	(+1.421)	(-1.039)	(+1.139)	+3.500	+1.709	+1.573	(-1.409)	(+1.176)	+2.552	+1.718	(+1.080)	99	5	5
	SV6_38E09	proline dehydrogenase 2-like	NS	6	(+1.454)	(+1.001)	(+1.210)	(+1.109)	(+1.149)	(-1.429)	(+1.007)	+2.310	+1.722	(+1.586)	-1.961	(+1.273)	+2.427	(+1.014)	(-1.072)	99	5	13
	SV5_38A06	rapid alkalinization factor-like	CRP	4	(-1.026)	(-1.072)	(+1.087)	(-1.015)	(+1.240)	(-1.193)	(+1.098)	+1.517	(-1.016)	(-1.046)	(-1.298)	(-1.210)	(+1.332)	(+1.003)	(-1.056)	99	5	99
	SV6_24C03	rapid alkalinization factor-like	CRP	4	(+1.018)	(+1.015)	(+1.264)	(+1.164)	(+1.452)	(-1.290)	(+1.053)	+2.067	(+1.092)	(+1.010)	(-1.436)	(-1.162)	(+1.453)	(+1.125)	(+1.093)	99	5	99
	SV5_46D02	receptor-like serine/threonine-protein kinase At5g57670-like	NS	4	(-1.031)	(+1.089)	(+1.014)	(+1.022)	(+1.292)	(-1.374)	(+1.130)	+1.903	(-1.005)	(-1.197)	(-1.369)	(+1.418)	(+1.378)	(+1.497)	(+1.400)	99	5	99
	SV5_03B08	S-adenosylmethionine synthase 3-like	NS	2	(-1.111)	(-1.422)	(-1.083)	(+1.067)	(-1.002)	(-1.069)	(+1.163)	+1.569	(+1.032)	(+1.052)	(+1.106)	-1.578	(+1.482)	(-1.261)	(-1.042)	99	5	4
	SV5_56A11	scarecrow-like	NS	4	(-1.193)	(-1.174)	(-1.022)	(-1.019)	(+1.095)	(-1.388)	(+1.069)	+3.471	(-1.136)	(-1.061)	(-1.386)	(-1.467)	+2.534	(-1.012)	(-1.055)	99	5	5
	SV5_42D09	sodium/calcium exchanger NCL-like	SP	1	(+1.355)	(+1.397)	+1.690	+1.565	+1.814	(-1.107)	(+1.414)	+1.686	(+1.044)	(+1.159)	(+1.001)	(-1.153)	(+1.703)	+1.547	(+1.518)	5	5	99
	SV6_15B08	squamosa promoter-binding-like	NS	2	(-1.058)	(+1.103)	(+1.164)	(+1.059)	(-1.133)	(+1.553)	(+1.154)	+1.843	(+1.206)	(-1.046)	(+1.527)	(+1.230)	(+1.075)	(+1.064)	(-1.097)	99	5	99
	SV5_46G03	stress induced protein-like	NS	4	(-1.016)	(-1.003)	(+1.120)	(-1.064)	+1.622	(-1.170)	(+1.205)	+2.067	(-1.033)	(-1.034)	(-1.413)	(-1.180)	(+1.432)	(+1.316)	(+1.053)	99	5	99
	SV5_50B10	subtilisin-like protease SBT1.7-like	SP	4	(+1.088)	(+1.049)	(+1.096)	(+1.285)	(+1.197)	(-1.025)	(+1.233)	+2.127	(-1.048)	(+1.253)	(+1.117)	(+1.208)	+1.712	(+1.086)	(+1.010)	99	5	5
	SV5_41A11	sugar transporter ERD6-like	NS	4	(-1.016)	(-1.009)	(+1.420)	(+1.067)	(+1.340)	(-1.270)	(+1.082)	+1.689	(-1.160)	(+1.024)	(-1.199)	(+1.025)	+1.505	(+1.462)	(-1.082)	99	5	5
	SV6_44H07	thaumatin-like protein 1b-like	SP	4	(+1.007)	(+1.004)	(+1.190)	(+1.055)	(+1.264)	(-1.179)	(+1.186)	+1.862	(-1.059)	(-1.022)	(-1.485)	(-1.251)	(+1.539)	(+1.072)	(+1.051)	99	5	99
	SV6_47A04	thioredoxin-like protein CDSP32-like	NS	4	(-1.220)	(-1.187)	(+1.102)	(-1.278)	(+1.095)	(-1.176)	(-1.223)	+1.531	(-1.052)	(-1.050)	(-1.453)	(-1.206)	(+1.497)	(-1.072)	(+1.263)	99	5	99
	SV5_45H12	transcription factor HBI1-like	NS	6	(+1.146)	(+1.083)	(+1.205)	(+1.140)	(+1.300)	(-1.063)	(+1.026)	+1.552	(+1.067)	(+1.030)	(-1.358)	(+1.159)	(+1.176)	(+1.387)	(+1.128)	99	5	99
	SV5_59H06	transcription factor MYB44-like	NS	4	(+1.109)	(+1.130)	(+1.143)	(+1.132)	(+1.135)	(-1.012)	(+1.168)	+1.838	(+1.070)	(-2.979)	(-1.271)	(+1.461)	(+1.432)	(+1.044)	(+1.123)	99	5	99
	SV6_28G05	transcription factor TCP7-like	NS	2	(+1.027)	(+1.171)	(+1.183)	(+1.115)	(+1.214)	(+1.030)	(+1.108)	+1.857	(+1.195)	(+1.161)	(+1.227)	(+1.078)	(+1.241)	(+1.127)	(+1.220)	99	5	99
	SV6_34F03	translation factor SUI1-like	NS	4	(-1.181)	(-1.009)	(+1.089)	(+1.040)	(+1.318)	(+1.126)	(+1.044)	+1.737	(+1.054)	(+1.370)	(-1.430)	(+1.369)	(+1.233)	+1.902	(+1.260)	99	5	99
	SV5_40F10	trichome birefringence-like	SP	4	(+1.069)	(+1.139)	(-1.037)	(+1.030)	(+1.130)	(+1.001)	(+1.028)	+1.784	(+1.135)	(+1.198)	(-1.241)	(+1.320)	+1.639	(+1.208)	(-1.013)	99	5	5
	SV6_26G10	type-2 histone deacetylase 1-like	NS	2	(+1.034)	(+1.005)	(-1.096)	(+1.037)	(+1.038)	(+1.181)	(-1.013)	+1.815	(+1.083)	(+1.022)	(+1.155)	(-1.054)	(+1.596)	(-1.289)	(-1.077)	99	5	99
	SV6_36F07	ubiquitin-conjugating enzyme E2 7-like	NS	4	(-1.010)	(+1.105)	(+1.144)	(+1.034)	(+1.016)	(-1.073)	(+1.111)	+1.500	(+1.081)	(+1.186)	(-1.275)	(+1.360)	(+1.244)	(+1.110)	(+1.056)	99	5	99
	SV6_38B04	UDP-galactose transporter 2-like	NS	2	(+1.064)	(+1.006)	(-1.033)	(+1.009)	(+1.099)	(+1.072)	(+1.057)	+1.540	(+1.137)	(+1.070)	(+1.306)	(+1.164)	(+1.379)	(-1.057)	(+1.026)	99	5	99
	SV5_43B02	UDP-glucuronate 4-epimerase 1-like	NS	2	(+1.083)	(+1.055)	(+1.272)	(+1.267)	(+1.416)	(+1.020)	(+1.340)	+2.487	(-1.088)	(+1.028)	(+1.179)	(-1.520)	(+1.845)	(-1.052)	(+1.240)	99	5	99
	SV5_02B05	unknown transcript	NS	4	(+1.042)	(-1.006)	(+1.114)	(+1.031)	(+1.020)	(-1.206)	(+1.240)	+2.014	(+1.047)	(+1.175)	(-1.507)	(-1.132)	+1.637	(-1.184)	(-1.001)	99	5	5
	SV5_03C05	unknown transcript	NS	4	(-1.252)	(-1.232)	(-1.087)	(-1.193)	(+1.052)	(-1.486)	(+1.096)	+1.903	(-1.340)	(-1.317)	-1.554	(-1.054)	+1.533	(-1.002)	(-1.332)	99	5	13
	SV5_43B06	unknown transcript	NS	2	(+1.020)	(+1.118)	(-1.052)	(-1.052)	(+1.024)	(+1.163)	(-1.028)	+1.630	(+1.145)	(-1.210)	(+1.088)	(+1.097)	(-1.024)	(+1.422)	(+1.316)	99	5	99
	SV6_13G07	unknown transcript	NS	4	(-1.003)	(-1.067)	(+1.029)	(-1.043)	(+1.032)	(-1.014)	(+1.020)	+1.726	(+1.223)	(+1.092)	(-1.232)	(-1.276)	+1.751	(-1.176)	(+1.011)	99	5	5
	SV6_21F07	unknown transcript	NS	4	(+1.236)	(+1.244)	(+1.414)	(+1.384)	+1.663	(-1.312)	(+1.014)	+2.047	(-1.037)	(+1.152)	(+1.061)	(+1.039)	+1.687	(+1.479)	(+1.122)	99	5	5
	SV6_23D12	unknown transcript	NS	4	(-1.314)	(-1.152)	(-1.050)	(-1.079)	(+1.061)	(-1.704)	(+1.132)	+3.339	(-1.493)	(-1.195)	(-1.230)	(-1.158)	+2.683	(-1.127)	(-1.093)	99	5	5
	SV6_39F04	unknown transcript	NS	2	(+1.148)	(+1.154)	(+1.096)	(+1.090)	(+1.183)	(+1.218)	(+1.034)	+1.980	(+1.211)	(-1.140)	(+1.325)	(+1.302)	(+1.071)	(+1.366)	(+1.366)	99	5	99
	SV6_48G08	unknown transcript	NS	2	(-1.049)	(-1.099)	(-1.126)	(-1.082)	(-1.179)	(+1.030)	(+1.082)	+1.539	(+1.202)	(+1.196)	(+1.124)	(+1.013)	(+1.151)	(-1.060)	(+1.318)	99	5	99
	SV5_35F02	vacuolar-processing enzyme-like	SP	14	(+1.026)	(+1.243)	(-1.051)	(+1.012)	(+1.227)	(+1.265)	(-1.000)	+1.931	(+1.185)	(+1.139)	+2.532	(+1.334)	(+1.042)	+1.510	(+1.281)	99	5	1
	SV6_30A03	VQ motif-containing protein 4-like	NS	4	(-1.036)	(+1.021)	(-1.018)	(-1.033)	(+1.079)	(+1.022)	(+1.073)	+1.740	(+1.067)	(-1.045)	(-1.306)	(+1.164)	(+1.236)	(+1.073)	(+1.070)	99	5	99
	SV5_10A09	xyloglucan endotransglucosylase/hydrolase protein 28-like	SP	8	(+1.278)	(+1.432)	(+1.293)	(+1.289)	(+1.386)	(-1.158)	(+1.243)	+1.634	(+1.418)	(+1.504)	-2.300	+1.765	(+1.393)	(+1.349)	(+1.395)	99	5	9
	SV6_05B03	1,2-dihydroxy-3-keto-5-methylthiopentene dioxygenase 2-like	NS	10	(-1.027)	(+1.044)	(-1.038)	(-1.027)	(-1.183)	(+1.004)	(-1.044)	-1.512	(-1.097)	(+1.010)	-1.964	(+1.069)	(-1.460)	(-1.051)	(-1.057)	99	6	2
	SV6_05G11	3-oxo-5-alpha-steroid 4-dehydrogenase (DUF1295)-like	NS	18	(-1.079)	(-1.040)	(+1.009)	(-1.085)	(-1.179)	(+1.146)	(+1.207)	-2.523	(+1.153)	(+1.254)	(+1.223)	(-1.058)	(-1.812)	(+1.217)	(+1.108)	99	6	99
	SV6_06G09	3-oxo-5-alpha-steroid 4-dehydrogenase-like	NS	18	(-1.077)	(-1.027)	(+1.069)	(-1.176)	(-1.188)	(+1.221)	(+1.247)	-2.339	(+1.145)	(+1.328)	(+1.175)	(-1.098)	(-1.793)	(+1.159)	(+1.162)	99	6	99
	SV6_42G11	3-oxo-5-alpha-steroid 4-dehydrogenase-like	NS	18	(-1.118)	(-1.010)	(-1.014)	(-1.085)	(-1.152)	(+1.087)	(+1.101)	-1.632	(+1.219)	(+1.133)	(+1.126)	(-1.012)	(-1.462)	(-1.103)	(+1.100)	99	6	99
	SV6_08G01	4,5-DOPA dioxygenase extradiol-like	NS	20	(-1.360)	(-1.088)	(-1.195)	(-1.224)	(-1.393)	(+1.091)	(+1.268)	-1.926	(-1.008)	(+1.091)	+1.558	(+1.013)	-1.901	(+1.113)	(-1.003)	99	6	12
	SV6_15B12	4,5-DOPA dioxygenase extradiol-like	NS	20	(-1.365)	(-1.098)	(-1.171)	(-1.243)	(-1.241)	(+1.033)	(+1.101)	-1.752	(-1.035)	(+1.131)	(+1.169)	(-1.120)	(-1.571)	(-1.185)	(+1.009)	99	6	99
	SV6_28B12	50S ribosomal protein L18-like	NS	19	(-1.249)	(-1.039)	(-1.189)	(-1.049)	(-1.117)	(+1.033)	(+1.094)	-1.598	(-1.098)	(-1.073)	(-1.089)	(+1.081)	(+1.096)	(-1.053)	(-1.327)	99	6	99
	SV6_16C05	ABSCISIC ACID-INSENSITIVE 5-like	NS	18	(+1.125)	(+1.130)	(+1.042)	(+1.120)	(-1.194)	(-1.290)	(-1.017)	-1.739	(-1.021)	(-1.210)	(-1.317)	(-1.011)	(-1.287)	(+1.016)	(-1.441)	99	6	99
	SV6_02C11	acetolactate synthase small subunit 1-like	NS	20	(-1.022)	(+1.026)	(-1.054)	(-1.041)	(-1.239)	(+1.027)	(+1.026)	-1.682	(-1.041)	(-1.055)	(+1.182)	(-1.095)	(-1.183)	(-1.135)	(-1.120)	99	6	99
	SV6_09E05	acidic endochitinase-like	SP	18	(+1.074)	(+1.090)	(+1.036)	(+1.044)	(+1.018)	(-1.128)	(-1.238)	-1.871	(-1.125)	(+1.154)	(-1.131)	(-1.285)	(-1.305)	(-1.316)	(-1.088)	99	6	99
	SV6_20E11	acidic endochitinase-like	SP	18	(-1.025)	(-1.036)	(+1.010)	(-1.051)	(+1.069)	(+1.059)	(-1.155)	-1.539	(-1.091)	(+1.157)	(-1.074)	(-1.272)	(-1.528)	(-1.334)	(+1.167)	99	6	99
	SV6_35F06	acidic endochitinase-like	SP	18	(+1.197)	(+1.115)	(+1.142)	(+1.119)	(+1.017)	(+1.060)	(-1.049)	-1.713	(-1.055)	(+1.294)	(-1.194)	(-1.215)	(-1.516)	(-1.323)	(+1.044)	99	6	99
	SV6_43C10	aminotransferase TAT2-like	NS	10	(-1.267)	(-1.079)	(-1.107)	(-1.400)	(-1.038)	(-1.221)	(-1.074)	-1.570	(-1.269)	(-1.122)	(-1.325)	(+1.203)	(-1.339)	(+1.426)	(-1.120)	99	6	99
	SV6_42D12	ATP-citrate synthase alpha chain protein 2-like	NS	20	(-1.021)	(-1.120)	(+1.028)	(+1.026)	(-1.203)	(+1.084)	(+1.235)	-1.651	(+1.445)	+1.504	(+1.219)	(-1.090)	(-1.079)	(-1.186)	(+1.311)	99	6	99
	SV6_20C09	ATP-citrate synthase beta chain protein 1-like	NS	20	(-1.047)	(-1.111)	(-1.145)	(-1.219)	(-1.468)	(+1.049)	(+1.261)	-2.421	(+1.157)	(+1.224)	+1.707	(-1.096)	-1.901	(-1.119)	(+1.036)	99	6	12
	SV6_47F02	auxin efflux carrier component 4-like	NS	18	(-1.036)	(-1.012)	(-1.028)	(-1.082)	(-1.066)	(+1.019)	(+1.062)	-1.593	(+1.187)	(+1.076)	(+1.195)	(-1.076)	(-1.499)	(-1.159)	(+1.254)	99	6	99
	SV5_59E03	blue copper protein-like	SP	10	-1.625	-1.508	(-1.445)	(-1.306)	-1.508	(-1.436)	(+1.174)	-1.707	(+1.098)	-1.582	(-1.433)	(-1.210)	-1.730	(-1.061)	-1.607	10	6	6
	SV6_48G03	C-4 methyl sterol oxidase-like	NS	20	(+1.079)	(-1.001)	(+1.024)	(-1.026)	(-1.184)	(+1.090)	(+1.250)	-1.776	(+1.381)	+1.610	(+1.344)	(-1.131)	(-1.450)	(-1.204)	(+1.394)	99	6	99
	SV6_08E01	caffeoylshikimate esterase-like	NS	20	(-1.137)	(-1.134)	(-1.243)	(-1.059)	(-1.186)	(-1.016)	(-1.019)	-1.628	(-1.025)	(+1.147)	(+1.419)	(-1.081)	(-1.452)	(-1.086)	(+1.090)	99	6	99
	SV6_15G10	caffeoylshikimate esterase-like	NS	20	(-1.018)	(-1.202)	(-1.047)	(-1.034)	(-1.350)	(-1.041)	(+1.146)	-1.579	(+1.009)	(+1.125)	(+1.225)	(-1.103)	(-1.162)	(-1.162)	(-1.222)	99	6	99
	SV6_14A03	calcium-dependent phosphotriesterase superfamily protein-like	NS	18	(+1.048)	(+1.057)	(+1.029)	(-1.025)	(-1.166)	(+1.154)	(+1.316)	-1.963	(+1.242)	(+1.346)	(+1.086)	(-1.081)	(-1.263)	(-1.141)	(+1.128)	99	6	99
	SV6_47G02	cell division control protein 2 homolog D-like	NS	20	(+1.144)	(+1.040)	(-1.011)	(+1.064)	(-1.053)	(-1.054)	(+1.018)	-1.616	(+1.022)	(+1.127)	+1.654	(-1.219)	(-1.343)	(-1.211)	(+1.077)	99	6	1
	SV6_08B04	chitin-binding lectin 1-like	CRP	18	(+1.031)	(+1.246)	(+1.151)	(-1.026)	(-1.045)	(+1.319)	(+1.334)	-2.617	+1.502	+4.212	(+1.142)	(+1.274)	-2.949	(+1.241)	+3.121	99	6	6
	SV6_08F03	copper chaperone-like	NS	10	(-1.469)	(-1.426)	(-1.356)	(-1.356)	(-1.312)	(-1.491)	(-1.255)	-1.666	(-1.254)	-1.713	-1.694	(-1.208)	(-1.521)	(-1.280)	-1.691	99	6	2
	SV6_22B04	copper chaperone-like	NS	10	(-1.432)	(-1.387)	(-1.309)	(-1.251)	(-1.209)	(-1.311)	(-1.155)	-1.552	(-1.230)	-1.651	(-1.643)	(-1.222)	(-1.467)	(-1.311)	(-1.383)	99	6	99
	SV5_48E11	cycloeucalenol cycloisomerase-like	NS	20	(+1.057)	(+1.067)	(+1.090)	(+1.038)	(-1.142)	(+1.229)	(+1.355)	-1.502	(+1.266)	+1.516	+1.510	(-1.103)	(-1.252)	(-1.058)	(+1.280)	99	6	1
	SV6_33G02	cysteine proteinase inhibitor 5-like	NS	18	(+1.028)	(+1.189)	(+1.185)	(+1.160)	(+1.124)	(-1.019)	(+1.009)	-1.543	(-1.064)	(+1.188)	(-1.067)	(+1.019)	(-1.138)	(-1.028)	(+1.091)	99	6	99
	SV5_49B03	cytochrome b5 isoform E-like	NS	20	(-1.041)	(-1.156)	(-1.044)	(-1.008)	(-1.080)	(+1.122)	(+1.170)	-1.633	(+1.292)	+1.586	(+1.376)	(-1.086)	(-1.187)	(-1.083)	(+1.257)	99	6	99
	SV6_49A05	cytosolic sulfotransferase 16-like	NS	20	(-1.225)	(-1.278)	(-1.186)	(-1.285)	(-1.484)	(+1.316)	(+1.428)	-2.281	(+1.282)	(+1.329)	(+1.342)	(-1.035)	(-1.575)	(-1.178)	(+1.088)	99	6	99
	SV6_22B03	delta(24)-sterol reductase-like	NS	20	(+1.186)	(+1.135)	(+1.161)	(+1.341)	(-1.271)	(+1.155)	(+1.450)	-2.221	+1.976	+2.201	+2.272	(+1.027)	(-1.356)	(-1.131)	+1.747	99	6	1
	SV6_49A11	DNA binding protein homolog-like	NS	19	(-1.467)	-1.531	(-1.479)	-1.841	-1.616	(+1.136)	(+1.293)	-2.034	(-1.051)	(-1.385)	(-1.176)	(-1.055)	(+1.150)	(+1.056)	(-1.081)	4	6	99
	SV6_38C06	DUF538 family protein-like	SP	10	(-1.202)	(-1.205)	(-1.008)	(-1.075)	(-1.168)	(-1.195)	(-1.110)	-1.558	(-1.187)	(-1.204)	(-1.273)	(-1.043)	(-1.187)	(-1.094)	(-1.394)	99	6	99
	SV5_57H02	DUF581 family protein-like	NS	18	(-1.118)	(+1.040)	(+1.079)	(-1.038)	(-1.000)	(+1.092)	(+1.117)	-2.123	(+1.122)	(+1.062)	(-1.015)	(+1.008)	(-1.079)	(+1.279)	(+1.030)	99	6	99
	SV6_12G10	E3 ubiquitin-protein ligase RMA1H1-like	NS	18	(-1.322)	(-1.014)	(-1.038)	(-1.214)	(-1.334)	(+1.222)	(+1.295)	-3.249	(+1.204)	(+1.489)	(+1.075)	(-1.089)	-3.008	(+1.001)	(+1.347)	99	6	6
	SV6_30E04	E3 ubiquitin-protein ligase RMA1H1-like	NS	18	(-1.134)	(+1.092)	(+1.098)	(-1.049)	(-1.210)	(+1.126)	(+1.276)	-2.624	(+1.162)	(+1.363)	(+1.087)	(-1.055)	-2.507	(+1.232)	(+1.265)	99	6	6
	SV5_58H07	elongation of fatty acids protein 3-like	NS	18	(-1.205)	(-1.138)	(-1.111)	(-1.087)	(-1.134)	(-1.058)	(-1.134)	-1.612	(-1.070)	(-1.120)	(-1.059)	(-1.015)	-1.728	(+1.024)	(-1.108)	99	6	6
	SV5_55B04	embryo-specific protein ATS3B-like	CRP	20	(-1.095)	(-1.016)	(+1.065)	(-1.027)	(-1.186)	(+1.056)	(+1.293)	-1.834	(+1.373)	(+1.193)	(+1.275)	(-1.138)	(-1.446)	(-1.031)	(+1.168)	99	6	99
	SV5_46E06	ergosterol biosynthetic protein 28-like	NS	20	(-1.414)	(-1.265)	(-1.231)	(-1.247)	(-1.413)	(-1.103)	(-1.072)	-1.743	(-1.067)	(+1.052)	+1.539	(-1.256)	-1.624	(-1.029)	(-1.149)	99	6	12
	SV6_46B02	ergosterol biosynthetic protein 28-like	NS	20	(-1.189)	(-1.167)	(-1.145)	(-1.088)	(-1.228)	(+1.048)	(+1.007)	-1.532	(+1.024)	(+1.010)	+1.614	(-1.342)	(-1.476)	(-1.143)	(+1.086)	99	6	1
	SV6_11A06	ETHYLENE INSENSITIVE 3-like 1 protein-like	NS	20	(-1.102)	(-1.030)	(-1.085)	(-1.063)	(-1.257)	(-1.159)	(+1.080)	-1.735	(-1.044)	(+1.414)	(+1.472)	(-1.098)	-1.512	(-1.177)	(+1.235)	99	6	6
	SV5_02D12	factor of DNA methylation 4-like	NS	18	(-1.165)	(-1.146)	(-1.057)	(-1.185)	(-1.060)	(-1.019)	(-1.145)	-1.520	(-1.150)	(-1.008)	(-1.146)	(-1.089)	(-1.263)	(-1.085)	(-1.238)	99	6	99
	SV6_22E10	gamma aminobutyrate transaminase 2-like	NS	18	(-1.340)	(-1.236)	(-1.301)	(-1.254)	-1.764	(-1.204)	(+1.468)	-2.220	(+1.156)	(+1.253)	(+1.138)	(-1.375)	-2.327	(-1.228)	(+1.159)	99	6	6
	SV6_08B02	gamma-thionin-like	CRP	20	-1.743	-1.528	-1.605	-1.605	-1.850	(+1.100)	(+1.169)	-1.852	+1.692	(+1.064)	(+1.427)	(-1.342)	-1.721	(-1.182)	(+1.277)	26	6	6
	SV6_19D07	gamma-thionin-like	CRP	20	-1.696	-1.504	-1.601	-1.586	-1.751	(+1.148)	(+1.198)	-1.786	+1.695	(+1.160)	(+1.363)	(-1.285)	-1.676	(-1.200)	(+1.309)	26	6	6
	SV6_30D04	gamma-thionin-like	CRP	20	(-1.495)	(-1.403)	(-1.368)	(-1.446)	-1.617	(+1.060)	(+1.173)	-1.771	+1.663	(+1.182)	(+1.335)	(-1.225)	-1.641	(-1.049)	(+1.237)	99	6	6
	SV6_32B03	glutathione peroxidase-like	NS	17	(+1.042)	(+1.187)	(-1.001)	(+1.031)	(-1.074)	(-1.304)	(+1.163)	-1.546	(-1.021)	(+1.109)	(+1.022)	(-1.302)	(-1.354)	(-1.180)	(+1.092)	99	6	99
	SV5_48G04	granule-bound starch synthase 2-like	NS	20	(-1.095)	(-1.080)	(-1.121)	(-1.088)	(-1.200)	(-1.111)	(-1.074)	-1.531	(+1.017)	(-1.069)	(+1.020)	(-1.241)	(-1.099)	(-1.149)	(-1.092)	99	6	99
	SV6_26E06	GTP diphosphokinase RSH2-like	NS	18	(+1.117)	(+1.154)	(-1.052)	(+1.044)	(-1.131)	(-1.439)	(+1.013)	-1.889	(-1.245)	(-1.243)	(-1.312)	(+1.183)	-1.675	(+1.312)	(-1.130)	99	6	6
	SV5_06C09	HMG-Y-related protein A-like	NS	9	(-1.248)	(-1.184)	(-1.205)	(-1.318)	(-1.241)	(-1.549)	(-1.249)	-1.711	(-1.028)	(-1.009)	-2.063	(-1.081)	-1.586	(-1.126)	(-1.252)	99	6	14
	SV5_49G09	IAA-amino acid hydrolase ILR1-like	NS	18	(-1.183)	(-1.127)	(-1.018)	(-1.149)	(-1.202)	(+1.021)	(+1.031)	-1.619	(+1.039)	(+1.090)	(+1.022)	(-1.170)	(-1.162)	(-1.140)	(-1.050)	99	6	99
	SV6_28G11	IN2-1 homolog B-like	NS	20	(-1.153)	(+1.009)	(+1.017)	(-1.000)	(-1.244)	(+1.064)	(+1.322)	-2.098	(+1.168)	+1.711	+1.890	(-1.360)	-1.834	(-1.302)	(+1.395)	99	6	12
	SV5_09E06	indole-3-acetic acid-amido synthetase GH3.1-like	NS	20	(-1.050)	(+1.219)	(-1.007)	(-1.063)	(-1.023)	(+1.093)	(-1.017)	-1.568	(-1.023)	(-1.200)	(+1.172)	(-1.068)	(-1.360)	(+1.161)	(+1.031)	99	6	99
	SV6_36F04	inositol polyphosphate multikinase-like	NS	20	(+1.013)	(+1.007)	(+1.079)	(+1.094)	(-1.183)	(+1.064)	(+1.198)	-1.690	(+1.175)	(+1.183)	(+1.258)	(+1.018)	(-1.203)	(-1.022)	(-1.091)	99	6	99
	SV6_21D01	IQ domain-containing protein IQM3-like	NS	17	(-1.139)	(-1.198)	(-1.173)	(-1.221)	(-1.298)	(-1.473)	(-1.138)	-1.650	(-1.231)	(-1.162)	(-1.238)	(-1.307)	(-1.308)	(-1.081)	(-1.285)	99	6	99
	SV6_30H02	isopentenyl-diphosphate Delta-isomerase I-like	NS	20	(+1.174)	(+1.240)	(+1.138)	(+1.297)	(-1.093)	(+1.080)	(+1.437)	-1.532	(+1.331)	+1.645	+1.577	(-1.050)	(-1.246)	(-1.040)	(+1.432)	99	6	1
	SV5_43C12	katanin p60 ATPase-containing subunit A-like	NS	18	(+1.076)	(+1.183)	(+1.014)	(-1.036)	(+1.003)	(+1.080)	(+1.489)	-1.766	(+1.406)	+1.663	(+1.008)	(+1.206)	-1.611	(+1.124)	(+1.347)	99	6	6
	SV6_39G04	MADS-box protein FBP24-like	NS	12	(+1.302)	(+1.201)	(+1.027)	(+1.296)	(+1.400)	(+1.040)	(-1.102)	-1.582	(-1.026)	(+1.274)	(-1.101)	(+1.235)	-1.523	(-1.105)	(+1.306)	99	6	6
	SV6_18F05	MARD1-like	NS	17	(-1.399)	(-1.292)	(-1.363)	(-1.335)	(-1.518)	(-1.620)	(-1.513)	-1.755	(-1.508)	-2.445	(-1.468)	(-1.737)	(-1.609)	(-1.546)	-2.040	99	6	99
	SV6_09E09	metallocarboxypeptidase inhibitor IIa precursor-like	NS	9	(-1.399)	(-1.192)	(-1.185)	-1.592	(-1.235)	(-1.407)	(-1.163)	-2.080	(+1.147)	(-1.084)	-3.626	(-1.012)	(-1.787)	(-1.139)	(-1.129)	99	6	2
	SV6_46A04	omega-3 fatty acid desaturase-like	NS	18	(-1.030)	(-1.005)	(-1.023)	(-1.018)	(-1.019)	(-1.358)	(+1.021)	-1.666	(-1.021)	(-1.060)	(-1.327)	(-1.103)	(-1.393)	(+1.004)	(+1.205)	99	6	99
	SV5_41H01	pentatricopeptide repeat-containing protein At1g26460-like	NS	20	(-1.276)	(-1.107)	(-1.287)	(-1.148)	(-1.243)	(+1.028)	(-1.146)	-1.631	(-1.105)	-1.548	(+1.220)	(-1.115)	(-1.355)	(+1.073)	(-1.219)	99	6	99
	SV6_23G07	phenylalanine ammonia-lyase-like	NS	10	(+1.422)	(+1.402)	(+1.095)	(+1.200)	(+1.026)	(-1.180)	(+1.283)	-1.835	(+1.222)	+1.892	-1.984	(+1.252)	-1.885	(-1.103)	+1.792	99	6	14
	SV5_57H05	plant/protein-like	NS	18	(-1.009)	(+1.148)	(+1.109)	(+1.114)	(+1.064)	(-1.187)	(+1.078)	-1.624	(-1.089)	(-1.091)	(-1.207)	(+1.045)	-1.927	(+1.287)	(+1.090)	99	6	6
	SV6_12B08	PLAT domain-containing protein 2-like	SP	18	(-1.126)	(-1.020)	(+1.049)	(-1.040)	(-1.052)	(+1.116)	(+1.275)	-2.290	(+1.155)	+1.544	(+1.138)	(-1.282)	-2.179	(-1.092)	(+1.429)	99	6	6
	SV6_31G09	PLAT domain-containing protein 2-like	SP	18	(-1.199)	(-1.262)	(+1.034)	(-1.149)	(-1.055)	(-1.094)	(+1.043)	-1.824	(-1.059)	(+1.354)	(-1.127)	(-1.535)	-1.876	(-1.377)	(+1.138)	99	6	6
	SV6_24C11	polyamine transporter At1g31830-like	NS	18	(-1.263)	(-1.080)	(-1.027)	(-1.289)	(-1.221)	(+1.126)	(+1.240)	-2.563	(+1.169)	(+1.355)	(+1.193)	(-1.065)	-2.533	(+1.036)	(+1.133)	99	6	6
	SV6_28F12	polygalacturonase inhibitor-like	SP	18	(-1.197)	(-1.180)	(-1.037)	(-1.408)	(-1.033)	(-1.214)	(-1.049)	-2.552	(+1.018)	(-1.131)	(-1.238)	(-1.074)	-1.615	(+1.078)	(-1.072)	99	6	6
	SV6_24A05	proteinase inhibitor 1-like	SP	10	(-1.341)	(-1.132)	(-1.090)	(-1.290)	(-1.120)	(+1.102)	(-1.370)	-2.155	(+1.311)	(+1.344)	-3.051	(-1.325)	(-1.725)	(-1.504)	(+1.116)	99	6	2
	SV5_04F12	proteinase inhibitor type-2-like	CRP	16	+1.722	(+1.363)	(+1.184)	+1.793	(+1.163)	(-1.029)	(-1.197)	-1.847	(+1.094)	(+1.274)	+3.451	(-1.789)	(-1.017)	-1.806	(-1.054)	1	6	1
	SV5_39H10	proteinase inhibitor type-2-like	CRP	16	(+1.481)	(+1.215)	(+1.091)	(+1.506)	(+1.051)	(-1.035)	(-1.329)	-2.141	(-1.070)	(+1.178)	+2.570	-1.691	(-1.064)	(-1.562)	(-1.070)	99	6	8
	SV6_44B09	proteinase inhibitor type-2-like	CRP	16	+1.807	(+1.446)	(+1.291)	+1.687	(+1.301)	(+1.097)	(-1.152)	-1.754	(+1.195)	(+1.489)	+3.197	(-1.698)	(+1.185)	(-1.497)	(+1.113)	1	6	1
	SV5_01G11	pyruvate dehydrogenase E1 component subunit beta-1-like	NS	10	(-1.226)	(-1.313)	(-1.242)	(-1.215)	(-1.274)	(-1.133)	(-1.166)	-1.526	(-1.159)	(+1.002)	(-1.275)	(+1.049)	(-1.311)	(-1.195)	(-1.117)	99	6	99
	SV6_33A03	replication protein A 70 kDa DNA-binding subunit B-like	NS	20	(+1.162)	(+1.041)	(+1.239)	(+1.129)	(-1.248)	(+1.160)	(+1.281)	-1.583	(+1.463)	(+1.369)	(+1.429)	(-1.035)	(-1.217)	(-1.012)	(+1.291)	99	6	99
	SV6_09E01	reticuline oxidase-like protein-like	NS	20	(-1.113)	(-1.038)	(-1.074)	(-1.080)	(-1.366)	(+1.135)	(+1.156)	-2.197	(+1.237)	(+1.456)	(+1.385)	(-1.565)	-1.542	(-1.088)	(+1.349)	99	6	6
	SV6_34E10	rhamnose:beta-solanine/beta-chaconine rhamnosyltransferase-like	NS	20	(-1.070)	(-1.234)	(-1.098)	(-1.003)	-1.545	(-1.021)	(+1.490)	-2.096	+1.565	(+1.479)	(+1.243)	(-1.302)	-1.693	(-1.282)	(+1.199)	99	6	6
	SV5_59H07	RNA-binding protein 25-like	NS	18	(+1.005)	(+1.090)	(+1.001)	(-1.082)	(-1.019)	(+1.020)	(+1.153)	-1.513	(+1.115)	(+1.432)	(+1.127)	(+1.064)	(-1.497)	(+1.050)	(+1.201)	99	6	99
	SV6_22F01	RNA-binding protein 26-like	SP	10	(+1.378)	(+1.304)	(+1.382)	(+1.411)	+1.559	(+1.033)	(+1.405)	-1.726	(+1.355)	(+1.650)	-1.837	(-1.071)	-1.748	(+1.026)	+1.524	99	6	14
	SV5_41D10	serine carboxypeptidase-like	SP	20	(+1.006)	(+1.035)	(-1.172)	(+1.038)	(+1.033)	(-1.127)	(-1.069)	-1.613	(-1.122)	(-1.069)	(+1.369)	(+1.003)	(-1.220)	(-1.034)	(+1.144)	99	6	99
	SV6_11H08	serine carboxypeptidase-like	NS	18	(-1.082)	(+1.017)	(+1.027)	(-1.039)	(-1.113)	(-1.077)	(+1.333)	-2.080	(+1.059)	(+1.271)	(+1.109)	(-1.243)	-1.814	(-1.064)	(+1.086)	99	6	6
	SV6_49B06	short-chain dehydrogenase TIC 32-like	NS	20	(-1.046)	(-1.117)	(-1.102)	(-1.117)	(-1.369)	(+1.038)	(+1.499)	-1.959	(+1.292)	(+1.369)	+1.568	(-1.316)	-1.656	(-1.274)	(+1.451)	99	6	12
	SV6_09A06	structural constituent of ribosome protein-like	NS	10	(-1.199)	(-1.088)	(-1.278)	(-1.347)	(-1.355)	(-1.160)	(-1.055)	-1.743	(-1.180)	(-1.173)	-1.619	(-1.160)	(-1.331)	(-1.207)	(-1.347)	99	6	2
	SV6_38D02	structural constituent of ribosome protein-like	NS	10	(-1.052)	(+1.029)	(+1.019)	(-1.182)	(-1.045)	(-1.052)	(+1.100)	-1.563	(-1.036)	(-1.072)	(-1.332)	(+1.031)	(-1.232)	(-1.064)	(+1.046)	99	6	99
	SV6_41D07	thiamine triphosphatase-like	NS	20	(-1.060)	(+1.051)	(-1.079)	(-1.009)	(-1.387)	(+1.005)	(+1.315)	-1.664	(+1.231)	(+1.245)	+1.636	(-1.119)	(-1.362)	(-1.011)	(+1.186)	99	6	1
	SV6_24D05	TIFY 10B-like	NS	18	(-1.155)	(-1.010)	(-1.156)	(-1.154)	(-1.180)	(+1.134)	(+1.232)	-3.304	(+1.152)	(-1.182)	(+1.059)	(-1.356)	-1.772	(+1.319)	(+1.007)	99	6	6
	SV5_44C03	transcription factor BIM1-like	NS	20	(-1.116)	(-1.118)	(-1.099)	(-1.239)	(-1.012)	(-1.005)	(-1.144)	-1.595	(+1.028)	(-1.087)	(+1.195)	(+1.017)	(-1.162)	(+1.082)	(+1.096)	99	6	99
	SV5_05F06	transcription factor MYB1R1-like	NS	18	(-1.207)	(+1.078)	(-1.191)	(-1.206)	(-1.458)	(-1.383)	(-1.126)	-1.663	(-1.139)	(-1.197)	(-1.202)	(+1.190)	-2.127	(+1.470)	(-1.056)	99	6	6
	SV5_11A08	transcription factor MYC2-like	NS	18	(-1.005)	(+1.097)	(-1.091)	(-1.008)	(-1.141)	(+1.093)	(+1.083)	-1.835	(-1.008)	(+1.066)	(+1.064)	(-1.040)	-1.735	(+1.128)	(+1.021)	99	6	6
	SV5_59E11	tRNA:m(4)X modification enzyme TRM13-like	NS	18	(+1.007)	(+1.248)	(-1.044)	(-1.032)	(-1.263)	(-1.381)	(-1.155)	-2.817	(-1.227)	(-1.440)	(-1.586)	(+1.103)	-2.187	(+1.309)	(-1.350)	99	6	6
	SV6_30B12	UDP-glycosyltransferase 74E2-like	NS	20	(-1.126)	(-1.127)	(-1.143)	(-1.168)	(-1.272)	(+1.058)	(+1.078)	-1.785	(-1.113)	(-1.091)	(+1.168)	(-1.080)	(-1.489)	(-1.125)	(-1.113)	99	6	99
	SV5_07H08	unknown transcript	NS	18	(-1.072)	(-1.069)	(-1.020)	(-1.068)	(-1.059)	(-1.039)	(-1.029)	-1.533	(-1.036)	(-1.090)	(-1.175)	(+1.115)	(-1.327)	(+1.084)	(-1.131)	99	6	99
	SV5_11H06	unknown transcript	NS	18	(-1.330)	(-1.188)	(-1.231)	(-1.360)	(-1.455)	(-1.145)	(-1.100)	-1.834	(-1.193)	(-1.327)	(-1.209)	(-1.036)	(-1.362)	(-1.020)	(-1.407)	99	6	99
	SV5_37E07	unknown transcript	NS	18	(-1.095)	(+1.152)	(+1.015)	(-1.071)	(-1.018)	(-1.114)	(+1.045)	-2.034	(-1.011)	(+1.004)	(+1.070)	(+1.154)	-1.791	(+1.499)	(-1.016)	99	6	6
	SV5_41B02	unknown transcript	NS	18	(-1.256)	(-1.009)	(-1.188)	(-1.290)	(-1.366)	(-1.047)	(+1.150)	-4.832	(+1.032)	-1.933	(-1.340)	(+1.206)	-2.963	+1.779	(-1.427)	99	6	6
	SV5_47G02	unknown transcript	NS	10	(-1.209)	(+1.054)	(-1.165)	(-1.215)	(-1.248)	(-1.255)	(-1.014)	-1.564	(-1.150)	(-1.276)	(-1.429)	(-1.023)	(-1.213)	(+1.001)	(-1.084)	99	6	99
	SV6_20D10	unknown transcript	NS	18	(-1.002)	(+1.025)	(+1.072)	(-1.081)	(+1.039)	(-1.158)	(+1.182)	-2.215	(-1.011)	(+1.137)	(-1.099)	(-1.125)	(-1.423)	(+1.087)	(+1.023)	99	6	99
	SV6_21G05	unknown transcript	NS	17	(-1.191)	(-1.200)	(-1.091)	(-1.144)	(-1.353)	(-1.378)	(-1.131)	-1.570	(-1.270)	-1.869	(-1.268)	(-1.277)	(-1.432)	(-1.243)	-1.654	99	6	99
	SV6_24G08	unknown transcript	NS	18	(-1.195)	(+1.071)	(-1.108)	(-1.258)	(-1.066)	(+1.182)	(-1.119)	-3.159	(+1.145)	(-1.378)	(+1.077)	(+1.223)	-1.533	+1.946	(+1.162)	99	6	6
	SV6_30B04	unknown transcript	NS	18	(-1.227)	(-1.110)	(-1.141)	(-1.222)	(-1.210)	(-1.047)	(-1.007)	-3.243	(+1.020)	(-1.405)	(-1.058)	(-1.005)	-1.541	(+1.169)	(-1.056)	99	6	6
	SV6_36A04	unknown transcript	NS	18	(+1.184)	(+1.196)	(+1.243)	(+1.248)	(+1.036)	(-1.177)	(+1.057)	-1.693	(-1.097)	(-1.096)	(-1.132)	(+1.165)	-1.813	(+1.152)	(+1.055)	99	6	6
	SV6_33A06	VMA21 superfamily protein-like	NS	20	-1.544	(-1.406)	(-1.433)	(-1.454)	-1.628	(+1.010)	(+1.206)	-1.649	(+1.479)	(+1.176)	(+1.186)	(-1.323)	-1.605	(-1.202)	(+1.186)	2	6	6
	SV6_14B10	wound-induced protein 1-like	NS	18	(-1.186)	(-1.020)	(+1.069)	(-1.076)	(-1.102)	(+1.296)	(+1.196)	-1.778	(-1.142)	(+1.045)	(+1.065)	(+1.070)	(-1.600)	(+1.074)	(-1.273)	99	6	99
	SV5_11D12	WRKY transcription factor 40-like	NS	18	(-1.182)	(-1.032)	(-1.063)	(-1.118)	(+1.221)	(+1.087)	(+1.153)	-2.561	(-1.028)	(+1.007)	(-1.072)	(-1.287)	(-1.240)	(+1.409)	(+1.297)	99	6	99
	SV6_30G11	zeatin O-glucosyltransferase-like	NS	20	(-1.016)	(+1.010)	(+1.032)	(+1.006)	-1.578	(+1.530)	(+1.505)	-2.131	+1.925	+1.572	+2.192	(+1.156)	-1.581	(+1.130)	(+1.351)	99	6	12
	SV5_48G02	17.4 kDa class I heat shock protein-like	NS	22	(+1.105)	(+1.121)	(+1.203)	(+1.056)	+4.670	+2.746	+2.052	(-1.519)	+1.834	+1.889	+4.734	+2.104	+2.155	+5.830	+1.605	99	7	19
	SV5_56A01	17.4 kDa class I heat shock protein-like	NS	22	(+1.014)	(+1.054)	(+1.201)	(-1.019)	+3.978	+2.897	+1.891	(-1.736)	+1.828	+1.897	+6.441	+2.038	+2.006	+8.351	(+1.441)	99	7	19
	SV6_42G03	2-oxoglutarate-dependent dioxygenase AOP1.2-like	NS	25	(+1.237)	(+1.075)	(+1.307)	(+1.395)	(-1.028)	+2.054	+2.221	(+1.132)	+3.012	+1.926	(+1.453)	(+1.429)	(+1.264)	(+1.274)	+1.946	99	7	99
	SV6_44B03	ethylene-responsive transcription factor RAP2-3-like	NS	23	(+1.310)	+1.501	(+1.243)	(+1.308)	(+1.110)	+1.627	+1.568	(+1.257)	(+1.114)	(+1.109)	-1.518	+2.476	(-1.138)	(+1.369)	(+1.236)	3	7	9
	SV5_60G09	non-specific lipid-transfer protein-like	CRP	20	+1.935	+1.814	(+1.478)	+2.056	(+1.287)	+1.505	+1.637	(-1.419)	(+1.024)	+2.696	+2.051	(+1.110)	-1.613	(-1.055)	(+1.593)	7	7	12
	SV6_05B07	non-specific lipid-transfer protein-like	CRP	20	+2.997	+2.648	+2.062	+2.830	+1.797	+1.970	+2.145	(-1.102)	(+1.224)	+4.008	+3.107	(+1.277)	(-1.302)	(-1.048)	+2.150	19	7	1
	SV6_37C09	purine permease 9-like	NS	10	+2.155	+2.126	+1.547	+2.102	+1.608	+1.884	+2.509	(-1.331)	(+1.228)	+3.425	-2.026	(+1.242)	(-1.304)	(+1.147)	+2.130	19	7	2
	SV6_41H04	trifunctional UDP-glucose 4,6-dehydratase/UDP-4-keto-6-deoxy-D-glucose 3,5-epimerase/UDP-4-keto-L-rhamnose-reductase RHM1-like	NS	20	(+1.227)	(+1.104)	(+1.261)	(+1.393)	(-1.009)	+1.888	+1.884	(-1.234)	+1.935	+1.800	+2.861	(+1.159)	(-1.199)	(-1.016)	+1.756	99	7	1
	SV6_27E09	unknown transcript	NS	21	(+1.441)	(+1.454)	(+1.304)	(+1.311)	(+1.707)	+1.951	+1.581	(+1.790)	+1.545	(+1.799)	+1.580	(+1.932)	(+1.764)	(+1.416)	+1.602	99	7	1
	SV5_37H12	CBL-interacting serine/threonine-protein kinase 6-like	NS	6	(-1.166)	(-1.178)	(-1.164)	(-1.104)	(-1.177)	-1.664	-1.608	(+1.490)	(-1.345)	(-1.268)	-2.970	(-1.252)	(+1.285)	(-1.456)	(-1.264)	99	10	2
	SV6_04G04	chlorophyll a-b binding protein 6A-like	NS	3	-1.847	-1.582	-1.636	-2.020	-1.588	-2.325	-1.521	(+1.080)	(-1.499)	-1.598	-1.607	-1.808	(-1.213)	(-1.320)	(-1.181)	26	10	10
	SV6_25E11	ethylene-responsive transcription factor ERF061-like	NS	6	(+1.064)	(-1.039)	(+1.023)	(+1.056)	(-1.022)	-2.672	-1.777	(+1.092)	(-1.324)	(-1.407)	-2.932	-1.558	(+1.123)	-1.889	(-1.276)	99	10	10
	SV5_06E02	ganglioside-induced differentiation-associated protein 2-like	NS	8	(+1.065)	(+1.038)	(+1.317)	(-1.221)	(+1.120)	-1.673	-1.672	(+1.226)	(-1.379)	(-1.481)	-3.327	(+1.022)	(-1.097)	(-1.182)	(-1.022)	99	10	2
	SV5_05D06	histone H1-like	NS	16	(+1.056)	(+1.104)	(-1.084)	(+1.040)	(-1.096)	-2.173	-1.851	(-1.059)	-1.675	(-1.462)	(+1.427)	(-1.254)	(-1.237)	-1.638	(-1.257)	99	10	99
	SV5_56E04	histone H2A-like	NS	16	(-1.098)	(-1.053)	(-1.100)	(+1.010)	(-1.054)	-1.947	-1.605	(-1.224)	-1.887	(-1.394)	(+1.261)	-2.038	(+1.050)	-1.848	(-1.164)	99	10	4
	SV5_56F11	histone H2A-like	NS	16	(+1.024)	(+1.026)	(-1.037)	(+1.100)	(+1.020)	-1.733	-1.665	(-1.061)	(-1.379)	(-1.381)	(+1.328)	-1.911	(+1.078)	-1.542	(-1.275)	99	10	4
	SV6_20G10	histone H2A-like	NS	16	(+1.102)	(+1.036)	(+1.061)	(+1.069)	(+1.084)	-1.688	-1.648	(-1.094)	(-1.497)	(-1.195)	(+1.266)	-1.857	(+1.111)	-1.764	(-1.238)	99	10	4
	SV5_37C08	histone H2B.3-like	NS	1	(-1.053)	(-1.111)	(-1.110)	(-1.019)	(-1.021)	-2.244	-1.591	(-1.023)	-1.879	-1.514	(-1.023)	-1.818	(-1.016)	-1.668	-1.547	99	10	4
	SV5_49C01	Histone H2B.3-like	NS	16	(-1.027)	(-1.125)	(-1.196)	(-1.005)	(-1.184)	-1.586	-1.554	(-1.176)	-1.556	(-1.250)	(+1.484)	-1.778	(-1.008)	-1.541	(-1.322)	99	10	4
	SV5_48F10	histone H4-like	NS	16	(-1.080)	(-1.286)	(-1.420)	(+1.048)	(-1.335)	-1.531	-1.749	(-1.313)	-1.543	(-1.253)	+2.355	-2.768	(+1.091)	-2.656	(-1.304)	99	10	8
	SV5_60B03	histone H4-like	NS	16	(-1.099)	(-1.295)	(-1.469)	(-1.082)	(-1.326)	-1.668	-1.893	(-1.330)	-1.578	(-1.238)	+2.048	-2.737	(+1.080)	-2.739	(-1.389)	99	10	8
	SV6_16H01	Sn-1-like protein-like	NS	6	(-1.197)	(-1.146)	(+1.003)	(-1.140)	(+1.041)	-2.199	-1.562	(+1.343)	(-1.340)	(-1.175)	-3.215	(-1.532)	(+1.116)	(-1.147)	(-1.240)	99	10	2
	SV6_46C04	Sn-1-like protein-like	NS	6	(-1.141)	(-1.125)	(+1.016)	(-1.034)	(+1.137)	-1.998	-1.514	(+1.401)	(-1.229)	(-1.111)	-3.985	(-1.513)	(+1.199)	(-1.219)	(-1.053)	99	10	2
	SV6_20G01	soluble inorganic pyrophosphatase-like	NS	3	(-1.233)	-1.561	-1.777	(-1.224)	-2.681	-2.134	-1.560	(+1.256)	-1.837	-1.883	(-1.341)	(+1.076)	(+1.169)	(-1.173)	-1.583	18	10	99
	SV6_30B06	TAP1-like	CRP	5	(-1.227)	(-1.196)	(-1.271)	(-1.311)	(-1.026)	-2.012	-1.590	(-1.454)	(-1.166)	-1.620	-5.656	-2.867	(+1.173)	-1.705	-2.364	99	10	10
	SV6_34E02	TAP1-like	CRP	5	(-1.220)	(-1.232)	(-1.349)	(-1.340)	(-1.252)	-1.735	-1.642	(-1.488)	(-1.402)	(-1.670)	-3.482	-2.908	(+1.152)	(-1.387)	-2.317	99	10	10
	SV5_34D08	unknown transcript	NS	16	(-1.070)	(+1.069)	(-1.005)	(+1.053)	(-1.009)	-1.733	-1.562	(-1.076)	-1.515	(-1.353)	(+1.333)	(-1.365)	(-1.121)	(-1.394)	(-1.205)	99	10	99
	SV6_18A07	bZIP transcription factor 53-like	NS	21	(+1.160)	(+1.168)	(+1.315)	(+1.159)	(+1.450)	+1.990	(+1.290)	+1.644	(+1.467)	+1.508	(+1.428)	(+1.555)	+1.574	+1.674	(+1.158)	99	11	5
	SV5_39B02	calreticulin-like	SP	21	(+1.555)	(+1.289)	(+1.281)	+1.549	(+1.477)	+1.726	(+1.359)	+1.516	(+1.486)	(+1.802)	+1.779	(+1.501)	+1.530	(+1.319)	(+1.211)	99	11	11
	SV5_44C06	heat shock protein 83-like	NS	21	(+1.136)	(+1.378)	(+1.085)	(+1.078)	+2.115	+1.672	(+1.132)	+1.632	(+1.287)	(-1.005)	+1.815	(+1.749)	+1.557	+2.045	(+1.220)	99	11	11
	SV6_01C04	NAC domain-containing protein 83-like	NS	23	(-1.139)	(+1.240)	(+1.206)	(+1.012)	(-1.060)	+1.794	(+1.025)	+1.905	(+1.149)	(+1.315)	+1.576	+3.019	(+1.141)	+2.270	(-1.030)	99	11	7
	SV6_43G05	superoxide dismutase [Cu-Zn] 2-like	NS	21	+1.730	+1.637	+1.627	+1.898	(+1.386)	+1.953	(+1.309)	+1.643	+1.715	+2.499	+1.691	+1.689	(+1.532)	+1.622	+2.172	19	11	7
	SV6_41E10	acetyl-CoA-benzylalcohol acetyltransferase-like	NS	20	(-1.124)	(-1.096)	(-1.201)	(-1.351)	(-1.246)	+1.582	(+1.028)	-3.110	(+1.427)	(-1.053)	(+1.380)	(+1.014)	-2.190	(+1.061)	(+1.067)	99	12	6
	SV5_07B01	aquaporin PIP1-1-like	NS	22	(-1.433)	(-1.277)	(-1.455)	(-1.407)	(-1.491)	+2.032	(+1.113)	-1.906	(+1.308)	(+1.376)	(+1.039)	(+1.283)	-1.686	(+1.330)	(+1.244)	99	12	6
	SV5_49F03	glutathione S-transferase-like	NS	22	(+1.000)	(+1.047)	(-1.209)	(+1.019)	(-1.195)	+1.621	(+1.007)	-1.684	(+1.291)	(+1.357)	(+1.153)	(+1.253)	(-1.284)	(+1.183)	(+1.363)	99	12	99
	SV6_45B09	zinc finger CCCH domain-containing protein 67-like	NS	18	(+1.232)	(+1.400)	(+1.214)	(+1.239)	(+1.172)	+1.575	(+1.478)	-1.735	+1.693	+2.146	(+1.225)	+1.621	-1.792	(+1.266)	+1.644	99	12	16
	SV6_28E11	14 kDa proline-rich protein DC2.15-like	CRP	4	(-1.397)	(-1.472)	(-1.324)	(-1.466)	(-1.047)	-1.849	(-1.077)	+1.610	(+1.032)	(+1.136)	-1.757	(-1.757)	(+1.357)	(-1.453)	(+1.036)	99	13	2
	SV6_13G02	bidirectional sugar transporter SWEET14-like	NS	6	-1.651	(-1.428)	(-1.350)	(-1.288)	(-1.224)	-1.983	(-1.365)	+1.859	(-1.293)	(-1.495)	-2.725	(-1.315)	(+1.468)	(-1.486)	-1.707	2	13	2
	SV5_40C09	CCR4-associated factor 1 homolog 9-like	NS	4	(-1.162)	(-1.015)	(-1.076)	(-1.101)	(+1.292)	-2.550	(+1.307)	+3.889	-1.704	(-1.211)	-2.507	(-1.280)	+5.454	(+1.178)	(-1.125)	99	13	13
	SV5_45A05	CCR4-associated factor 1-like	NS	4	(-1.048)	(-1.055)	(+1.085)	(-1.036)	(+1.148)	-1.646	(+1.424)	+2.898	(-1.360)	(-1.234)	-2.156	(-1.201)	+3.504	(+1.163)	(+1.039)	99	13	13
	SV5_39G04	copper transport protein CCH-like	NS	4	(-1.216)	(-1.153)	(+1.029)	(-1.181)	(+1.060)	-2.018	(+1.017)	+2.284	-1.560	(-1.245)	-1.524	(-1.186)	+1.653	(+1.238)	(-1.266)	99	13	13
	SV6_01F01	ethylene-responsive transcription factor 3-like	NS	4	(-1.046)	(-1.011)	(+1.020)	(+1.006)	(+1.319)	-2.028	(+1.295)	+2.719	-1.673	(-1.081)	-1.998	(-1.276)	+2.479	(-1.001)	(-1.017)	99	13	13
	SV6_11G06	ethylene-responsive transcription factor RAP2-12-like	NS	6	(+1.080)	(+1.130)	(+1.138)	(+1.009)	(+1.075)	-1.788	(+1.367)	+1.535	(-1.280)	(-1.013)	-2.267	(+1.163)	(+1.180)	(+1.037)	(+1.018)	99	13	2
	SV5_59F09	ethylene-responsive transcription factor RAP2-13-like	NS	6	(-1.118)	(-1.012)	(+1.095)	(+1.082)	(+1.142)	-1.512	(+1.078)	+1.700	(-1.284)	(-1.229)	-2.003	(+1.382)	(+1.089)	(+1.497)	(-1.086)	99	13	2
	SV6_46G04	ethylene-responsive transcription factor RAP2-13-like	NS	6	(+1.027)	(+1.089)	(+1.277)	(+1.190)	(+1.220)	-1.622	(+1.116)	+1.651	(-1.208)	(-1.190)	-2.388	+1.582	(+1.092)	+1.557	(-1.056)	99	13	9
	SV5_55E04	ethylene-responsive transcription factor RAP2-4-like	NS	4	+1.512	+1.562	+1.855	+1.521	+2.074	-1.572	(+1.347)	+2.602	(-1.014)	(-1.178)	(-1.492)	(+1.058)	+2.714	(+1.332)	(+1.249)	19	13	5
	SV6_30A02	ethylene-responsive transcription factor RAP2-4-like	NS	4	(+1.376)	(+1.334)	+1.645	(+1.370)	+1.800	-1.577	(+1.162)	+2.288	(-1.246)	(-1.254)	-1.769	(-1.103)	+2.233	(+1.182)	(-1.089)	5	13	13
	SV6_15H01	EXORDIUM-like	SP	4	(+1.143)	(+1.124)	(+1.166)	(+1.320)	+1.632	-1.509	(+1.109)	+2.472	(-1.331)	(+1.045)	(-1.412)	(-1.259)	+2.933	(-1.138)	(+1.096)	99	13	5
	SV6_23B09	EXORDIUM-like	SP	4	(+1.112)	(+1.013)	(+1.097)	(+1.009)	(+1.467)	-1.738	(+1.026)	+3.512	(+1.124)	(+1.096)	(-1.277)	-2.193	+2.361	-1.866	(-1.068)	99	13	17
	SV6_26A05	EXORDIUM-like	SP	4	(+1.125)	(+1.013)	(-1.013)	(-1.013)	+1.548	-1.918	(-1.029)	+4.846	(+1.216)	(+1.005)	(-1.429)	-1.924	+4.408	(-1.580)	(+1.118)	99	13	17
	SV6_28A03	EXORDIUM-like	SP	4	(-1.106)	(-1.090)	(-1.030)	(-1.092)	(+1.362)	-1.553	(-1.059)	+3.960	(+1.052)	(+1.096)	(-1.204)	(-1.328)	+3.140	(-1.185)	(+1.023)	99	13	5
	SV6_28B09	EXORDIUM-like	SP	4	(+1.097)	(+1.005)	(+1.064)	(+1.014)	+1.512	-1.586	(-1.048)	+4.554	(+1.210)	(+1.124)	(-1.078)	-1.820	+4.820	(-1.276)	(+1.019)	99	13	17
	SV5_40D10	expansin-like protein-like	SP	4	(-1.144)	(-1.142)	(+1.000)	(-1.124)	(+1.162)	-1.942	(+1.261)	+2.899	(-1.236)	(-1.295)	-2.082	-1.637	+2.384	(-1.041)	(+1.102)	99	13	25
	SV6_21H11	peroxisomal nicotinamide adenine dinucleotide carrier-like	NS	4	(+1.044)	(+1.008)	(-1.053)	(-1.023)	(+1.018)	-8.535	(+1.088)	+10.354	-5.085	(+1.010)	(-1.254)	(-2.184)	+7.569	(-3.278)	(+1.244)	99	13	5
	SV5_41E08	unknown transcript	NS	4	(-1.042)	(-1.096)	(+1.077)	(+1.091)	(+1.153)	-1.508	(+1.394)	+2.054	(-1.217)	(-1.064)	-2.081	(-1.174)	+1.846	(-1.152)	(-1.048)	99	13	13
	SV6_34B09	unknown transcript	NS	6	(-1.207)	(-1.211)	(-1.232)	(-1.413)	(-1.116)	-1.693	(-1.077)	+1.649	(-1.189)	(-1.206)	-2.773	-1.869	+1.659	(-1.348)	(-1.326)	99	13	25
	SV6_34B12	unknown transcript	NS	4	(-1.183)	(-1.133)	(-1.255)	(-1.298)	(-1.028)	-2.117	(+1.073)	+1.608	(-1.258)	(-1.158)	(-1.287)	-1.692	+1.812	(+1.036)	(-1.068)	99	13	17
	SV6_41E05	zinc finger protein ZAT10-like	NS	4	(-1.428)	(-1.363)	(-1.363)	-1.502	(-1.187)	-1.694	(+1.323)	+2.230	(-1.465)	(-1.344)	-2.632	(-1.193)	+2.127	(-1.089)	(-1.255)	99	13	13
	SV5_07C07	chaperone protein dnaJ 20-like	NS	9	(-1.368)	(-1.101)	(-1.158)	(-1.256)	(-1.235)	-3.395	(-1.405)	-2.554	-2.499	(-1.366)	-6.259	(+1.269)	-2.566	(+1.212)	(-1.332)	99	14	14
	SV5_46F06	epoxide hydrolase-like	NS	17	(-1.027)	(-1.146)	(-1.034)	(-1.048)	(-1.206)	-1.506	(+1.180)	-1.530	(-1.029)	(+1.192)	(-1.161)	(-1.126)	(-1.208)	(-1.212)	(+1.046)	99	14	99
	SV5_59B07	glutamate carboxypeptidase 2-like	NS	9	(-1.105)	(+1.067)	(+1.068)	(-1.200)	(-1.013)	-2.551	(-1.314)	-2.001	-1.917	-1.558	-3.309	(+1.187)	-1.951	(+1.149)	(-1.323)	99	14	14
	SV6_11A02	metallocarboxypeptidase inhibitor IIa precursor-like	NS	9	-1.582	(-1.259)	(-1.364)	-1.682	(-1.220)	-1.837	(-1.177)	-2.064	(+1.273)	(-1.046)	-6.604	(-1.034)	(-1.858)	(-1.261)	(-1.163)	2	14	2
	SV6_17E05	metallocarboxypeptidase inhibitor IIa precursor-like	NS	9	-1.535	(-1.223)	(-1.329)	-1.745	(-1.192)	-1.742	(-1.141)	-2.073	(+1.409)	(+1.054)	-7.444	(-1.060)	(-1.772)	(-1.274)	(-1.167)	2	14	2
	SV6_48A08	metallocarboxypeptidase inhibitor IIa precursor-like	NS	9	-1.707	(-1.244)	(-1.353)	-1.792	(-1.340)	-1.917	(-1.186)	-2.127	(+1.265)	(+1.061)	-8.190	(-1.061)	(-1.916)	(-1.430)	(-1.109)	2	14	2
	SV6_40A01	metallocarboxypeptidase inhibitor IIa-like	NS	9	-1.541	(-1.175)	(-1.324)	-1.554	(-1.225)	-1.638	(-1.160)	-1.907	(+1.196)	(+1.015)	-5.653	(+1.008)	(-1.792)	(-1.308)	(-1.029)	2	14	2
	SV6_35E12	superoxide dismutase [Fe]-like	NS	17	-2.244	-2.442	-2.022	-2.142	(-1.415)	-3.435	(-1.122)	-4.005	-2.325	(-2.588)	-3.076	-3.709	(-2.414)	-2.604	(-2.008)	26	14	10
	SV5_02C08	thioredoxin M3-like	NS	9	(-1.349)	(-1.244)	(-1.162)	(-1.468)	-1.570	-2.077	(-1.252)	-2.418	(-1.332)	-1.679	-2.182	(-1.081)	-2.175	(+1.015)	(-1.590)	99	14	14
	SV5_38B07	thioredoxin M3-like	NS	18	(-1.258)	(-1.093)	(-1.158)	(-1.417)	(-1.350)	-1.518	(-1.091)	-2.183	(-1.203)	(-1.345)	(-1.449)	(+1.002)	-1.696	(+1.018)	(-1.244)	99	14	6
	SV6_46E07	unknown transcript	NS	1	(+1.012)	(-1.207)	(-1.063)	(-1.173)	(-1.452)	-1.660	(-1.353)	-1.681	(-1.104)	(+1.041)	-2.160	-2.659	(-1.212)	-2.097	(-1.226)	99	14	10
	SV6_47C01	unknown transcript	NS	18	(-1.093)	(+1.041)	(+1.058)	(+1.030)	(-1.086)	-1.508	(-1.116)	-2.347	(-1.203)	(-1.355)	(-1.127)	(-1.012)	-2.586	(+1.147)	(-1.190)	99	14	6
	SV5_56B11	wound-responsive family protein-like	NS	9	(-1.014)	(+1.037)	(-1.048)	(+1.113)	(+1.009)	-2.150	(-1.023)	-1.874	-1.671	(-1.313)	-1.963	(+1.195)	-2.114	(+1.382)	(-1.040)	99	14	14
	SV5_60A10	ATP synthase subunit 1-like	NS	21	+1.717	+1.642	+1.543	+1.631	+1.557	(+1.368)	+1.758	+1.957	(+1.264)	(+1.138)	+1.535	+2.039	+1.676	+1.973	(+1.480)	19	15	19
	SV5_55C09	ATP synthase subunit alpha-like	NS	12	+2.179	+2.711	(+1.829)	(+1.908)	(+1.603)	(+1.767)	+1.713	+1.920	+1.580	(-1.173)	+1.601	+2.447	+1.847	+2.644	(+1.651)	7	15	19
	SV6_12G07	basic 30 kDa endochitinase-like	SP	8	(+1.191)	(+1.318)	(+1.177)	(+1.053)	(-1.065)	(-1.263)	+1.563	+1.592	(-1.149)	(+1.228)	-2.720	(+1.181)	(+1.115)	(+1.142)	(+1.177)	99	15	2
	SV6_35B09	ethylene-responsive transcription factor 5-like	NS	4	(+1.039)	(+1.238)	(+1.474)	(+1.482)	(+1.284)	(-1.002)	+1.887	+2.022	(-1.025)	(+1.397)	(-1.142)	+1.617	+1.772	+1.503	(+1.254)	99	15	15
	SV5_46A08	oxalate--CoA ligase-like	NS	8	(+1.264)	(+1.309)	(+1.223)	(+1.244)	(+1.143)	(+1.252)	+1.541	+2.190	(+1.205)	(-2.607)	-1.824	(+1.376)	(+1.302)	+1.779	(+1.240)	99	15	2
	SV6_47D03	RNA-binding protein 25-like	NS	6	(+1.237)	(+1.325)	(+1.167)	(+1.285)	(+1.398)	(-1.301)	+1.589	+2.429	(+1.204)	(+1.300)	-2.076	(+1.443)	+2.071	(+1.419)	(+1.430)	99	15	13
	SV5_38G04	unknown transcript	NS	4	(+1.154)	(+1.151)	(+1.337)	(+1.273)	(+1.446)	(-1.402)	+1.886	+3.175	(-1.002)	(+1.140)	-1.845	(-1.027)	+3.039	(-1.003)	(+1.013)	99	15	13
	SV5_34G03	Ycf1-like	NS	12	+2.012	+1.818	+1.824	+1.742	(+1.675)	(+1.415)	+1.682	+1.553	(+1.412)	+1.619	(+1.420)	+1.778	(+1.405)	+1.764	+1.707	19	15	3
	SV6_18F09	cytosolic sulfotransferase 18-like	NS	20	(-1.099)	(-1.151)	(-1.146)	(-1.011)	-1.541	(+1.360)	+1.560	-2.440	+1.633	(+1.293)	(+1.372)	(-1.280)	-1.641	(-1.117)	(+1.035)	99	16	6
	SV6_21A09	delta(24)-sterol reductase-like	NS	20	(+1.308)	(+1.262)	(+1.377)	+1.568	(-1.052)	(+1.360)	+1.732	-1.949	+2.080	+2.747	+2.569	(+1.125)	(-1.272)	(-1.041)	+2.354	99	16	1
	SV6_47F03	methylsterol monooxygenase 1-1-like	NS	18	(-1.065)	(+1.095)	(+1.048)	(-1.197)	(-1.108)	(+1.197)	+1.566	-2.627	+1.504	(+1.427)	+1.601	(-1.100)	-2.582	(+1.028)	(+1.461)	99	16	12
	SV6_09D01	methylsterol monooxygenase 2-2-like	NS	20	(+1.015)	(+1.025)	(-1.022)	(+1.078)	(-1.315)	(+1.023)	+1.504	-2.131	+1.537	+1.812	(+1.230)	(-1.436)	-1.575	(-1.166)	+1.670	99	16	6
	SV6_35E04	methylsterol monooxygenase 2-2-like	NS	20	(+1.124)	(+1.121)	(+1.174)	(+1.143)	(-1.170)	(+1.186)	+1.516	-1.784	+1.667	+1.832	(+1.362)	(-1.292)	(-1.320)	(-1.099)	+1.612	99	16	99
	SV6_45A07	ribonuclease 1-like	SP	12	+3.609	+3.502	+2.541	+3.641	+2.860	(+1.416)	+1.547	-1.528	(+1.184)	+3.677	(+1.015)	(+1.652)	-1.648	(-1.016)	+3.197	19	16	6
	SV6_41F05	RNA-binding protein 26-like	SP	10	(+1.418)	(+1.398)	(+1.368)	(+1.443)	+1.578	(+1.326)	+1.527	-2.040	(+1.408)	+1.505	-2.507	(-1.077)	-1.865	(-1.053)	+1.727	99	16	14
	SV6_23A09	scopoletin glucosyltransferase-like	NS	20	(+1.009)	(-1.190)	(-1.006)	(+1.121)	-1.556	(+1.068)	+1.909	-2.091	+1.855	+1.708	(+1.357)	(-1.350)	-1.558	(-1.299)	(+1.424)	99	16	6
	SV6_24C08	scopoletin glucosyltransferase-like	NS	20	(+1.155)	(+1.034)	(+1.228)	(+1.230)	-1.507	(+1.166)	+1.930	-1.795	+2.060	+1.597	+1.735	(-1.060)	(-1.353)	(-1.041)	+1.703	99	16	1
	SV6_33A02	scopoletin glucosyltransferase-like	NS	20	(+1.165)	(-1.030)	(+1.108)	(+1.364)	(-1.356)	(+1.187)	+1.948	-1.760	+2.068	+1.816	(+1.488)	(-1.032)	(-1.316)	(-1.154)	+1.664	99	16	99
	SV6_40A04	scopoletin glucosyltransferase-like	NS	20	(+1.129)	(-1.039)	(-1.005)	(+1.222)	(-1.354)	(+1.087)	+1.803	-1.790	+1.791	(+1.494)	(+1.453)	(-1.019)	(-1.354)	(-1.062)	+1.512	99	16	99
	SV6_18H06	short-chain dehydrogenase TIC 32-like	NS	20	(+1.163)	(+1.209)	(+1.071)	(+1.155)	(-1.230)	(+1.095)	+1.710	-1.518	+1.598	+1.836	(+1.496)	(+1.173)	(-1.268)	(-1.036)	+1.518	99	16	99
	SV5_60C08	sterol 14-demethylase-like	NS	20	(+1.135)	(+1.070)	(+1.092)	(+1.143)	(-1.294)	(-1.016)	+1.704	-1.699	(+1.444)	+1.800	(+1.056)	(-1.170)	(-1.349)	(-1.230)	+1.530	99	16	99
	SV6_08H07	sterol 14-demethylase-like	NS	20	(-1.051)	(-1.093)	(-1.049)	(-1.008)	(-1.346)	(+1.029)	+1.524	-1.862	(+1.280)	+1.900	(-1.045)	(-1.214)	(-1.474)	(-1.307)	(+1.462)	99	16	99
	SV6_26H08	sterol 14-demethylase-like	NS	20	(+1.082)	(-1.091)	(-1.033)	(+1.047)	(-1.335)	(+1.094)	+1.611	-1.919	(+1.257)	(+1.539)	(-1.013)	(-1.366)	(-1.471)	(-1.272)	(+1.360)	99	16	99
	SV6_18A10	UDP-glucose iridoid glucosyltransferase-like	NS	20	(-1.080)	(-1.184)	(-1.237)	(-1.164)	-1.557	(+1.454)	+1.539	-2.835	+1.513	+1.526	(+1.235)	(-1.038)	-1.793	(-1.397)	(+1.150)	99	16	6
	SV6_37C03	zeatin O-glucosyltransferase-like	NS	20	(-1.189)	(-1.200)	(-1.294)	(-1.150)	-2.089	(+1.532)	+1.844	-4.393	+1.841	+1.689	+1.827	(-1.072)	-2.924	(-1.024)	(+1.408)	99	16	12
	SV6_36F11	chlorophyll a-b binding protein 1C-like	NS	2	-2.943	-1.919	-1.899	-3.013	(-1.438)	(-1.418)	-1.941	+2.266	(-1.074)	(-1.087)	(-1.015)	(-1.165)	+1.571	(+1.080)	(+1.482)	26	17	5
	SV5_49D03	chlorophyll a-b binding protein 40-like	NS	2	-3.532	-2.346	-2.209	-3.997	(-1.133)	(-1.242)	-1.962	+2.322	(+1.061)	(-1.070)	(+1.025)	(-1.189)	(+1.412)	(+1.058)	+1.594	26	17	99
	SV6_32H07	pescadillo-like	NS	4	(-1.015)	(+1.182)	(+1.011)	(-1.349)	(+1.175)	(-1.194)	-1.508	+2.406	(+1.053)	(-1.362)	-1.732	(-1.017)	+1.772	(-1.079)	(+1.205)	99	17	13
	SV6_13C11	QUIRKY-like	NS	2	-2.497	-1.800	(-1.654)	-2.975	(-1.024)	(-1.245)	-2.089	+2.369	(+1.051)	(-1.017)	(-1.163)	(+1.039)	+1.738	(+1.171)	(+1.585)	10	17	5
	SV5_35C08	basic 7S globulin-like	SP	11	+4.508	+3.064	+1.867	+4.113	+1.750	(-1.486)	-1.672	-1.736	(-1.446)	+2.406	-2.650	-1.505	(-1.006)	-2.216	+2.027	19	18	10
	SV6_06F09	proteinase inhibitor type-2-like	CRP	16	(+1.166)	(+1.068)	(+1.044)	(+1.190)	(+1.044)	(-1.309)	-1.522	-1.635	(-1.223)	(+1.052)	(+1.466)	-1.590	(-1.045)	(-1.286)	(-1.088)	99	18	4
	SV6_12B09	kirola-like	NS	25	(-1.415)	(-1.012)	(+1.097)	(-1.241)	(-1.306)	+1.544	+1.615	+2.071	(+1.086)	(-1.206)	(-1.352)	(+1.704)	(-1.049)	(+1.632)	(-1.413)	99	19	99
	SV6_25A04	kirola-like	NS	25	(-1.457)	(-1.028)	(+1.040)	(-1.318)	(-1.332)	+1.588	+1.537	+1.736	(-1.055)	(-1.450)	(-1.419)	(+1.583)	(-1.147)	(+1.442)	-1.500	99	19	99
	SV5_38B04	ribosomal protein L2-like	NS	12	+2.113	+2.224	+1.850	+1.945	+1.888	+1.520	+1.742	+1.842	+1.642	(+1.350)	+2.061	+1.990	+1.586	+1.852	+1.921	19	19	19
	SV6_27D10	cytosolic sulfotransferase 18-like	NS	20	(+1.016)	(-1.001)	(-1.022)	(+1.052)	(-1.322)	+1.578	+1.744	-2.093	+1.675	(+1.488)	(+1.433)	(-1.028)	(-1.381)	(+1.060)	(+1.110)	99	20	99
	SV6_45C09	miraculin-like	SP	18	(-1.313)	(+1.450)	(+1.103)	(-1.199)	(-1.159)	+2.616	+2.549	-9.612	+3.051	+4.522	+1.807	+3.241	-10.205	+1.973	+4.092	99	20	20
	SV6_34F09	calcium-binding allergen Ole e 8-like	NS	1	(+1.165)	(+1.122)	+1.793	(+1.350)	+1.677	-1.686	+1.807	+2.031	(-1.297)	(+1.351)	-1.624	(-1.325)	(+1.551)	(+1.294)	(+1.388)	5	23	2
	SV6_44H08	CCR4-associated factor 1-like	NS	4	(+1.063)	(+1.036)	(+1.544)	(+1.131)	+1.569	-2.408	+1.724	+5.996	(-1.445)	(-1.054)	-2.574	(-1.278)	+6.362	(+1.202)	(+1.001)	99	23	13
	SV5_45B08	ethylene-responsive transcription factor 5-like	NS	4	(-1.145)	(+1.079)	(+1.133)	(-1.027)	(+1.123)	-1.706	+1.764	+3.341	(-1.297)	(-1.060)	-1.757	(-1.000)	+4.286	(+1.391)	(+1.071)	99	23	13
	SV6_32D11	ethylene-responsive transcription factor 5-like	NS	4	(-1.055)	(-1.080)	(+1.322)	(-1.016)	(+1.255)	-2.258	+2.149	+7.656	-1.658	(-1.160)	-2.353	(-1.209)	+9.338	(+1.227)	(+1.024)	99	23	13
	SV5_49D02	QUIRKY-like	NS	2	-2.152	-1.892	-1.869	-2.370	(-1.211)	-1.532	-1.992	+1.720	(-1.073)	(-1.231)	(-1.374)	(-1.185)	(+1.221)	(-1.053)	(+1.229)	26	25	99
	SV5_35G12	chitin-binding lectin 1-like	SP	6	(-1.516)	(-1.332)	(-1.435)	-2.200	(-1.303)	-2.720	-1.628	-1.835	(-1.183)	(-1.048)	-2.566	-2.102	(-1.201)	-1.752	(-1.348)	99	26	10
	SV5_47E02	histone H2A.1-like	NS	16	(+1.004)	(-1.260)	(-1.322)	(+1.060)	(-1.304)	-1.562	-1.798	-1.514	-1.677	(-1.134)	(+1.678)	-3.778	(+1.144)	-2.814	(-1.493)	99	26	4
	SV6_16D12	proteinase inhibitor type-2-like	CRP	10	(-1.091)	(-1.037)	(+1.286)	(-1.061)	(+1.412)	-1.665	-1.789	-2.219	(-1.143)	(+1.311)	-1.946	(+1.010)	(-1.251)	(+1.475)	(+1.085)	99	26	2
	SV6_30H06	TAP1-like	CRP	5	(-1.232)	(-1.264)	(-1.281)	(-1.287)	(-1.103)	-1.881	-1.606	-1.505	(-1.124)	(-1.443)	-5.558	-2.886	(+1.203)	-1.603	-2.415	99	26	10

## Sheet: c
	(c) Detailed view of genes regulated 48 HAP.
	Secretion predictions and clusters ID are given in columns “Secr.” and “Cl.”, respectively. Numeric values correspond to fold-changes against the control (UO) condition. Values between brackets are not significant (p > 0.05).
	SeqID	Description	Secr.	Cl.	CCP 6 h	CIP 6 h	HCP 6 h	Wound 6 h	Touch 6 h	CCP 24 h	CIP 24 h	HCP 24 h	Wound 24 h	Touch 24 h	CCP 48 h	CIP 48 h	HCP 48 h	Wound 48 h	Touch 48 h	6h	24h	48h
	SV5_60E12	10 kDa chaperonin-like	NS	13	(+1.062)	(-1.008)	(+1.217)	(+1.141)	(+1.416)	+1.861	(+1.072)	(+1.062)	(+1.264)	(+1.334)	+1.556	(-1.062)	(+1.186)	(+1.096)	(+1.190)	99	1	1
	SV6_26A09	10 kDa chaperonin-like	NS	13	(+1.230)	(+1.083)	(+1.349)	(+1.232)	(+1.417)	+1.854	(+1.220)	(+1.129)	(+1.416)	(+1.395)	+2.137	(+1.002)	(+1.222)	(+1.229)	(+1.202)	99	1	1
	SV5_50E06	17.3 kDa class II heat shock protein-like	NS	22	-2.356	-2.487	(-1.435)	-1.935	+1.817	+6.136	(-1.295)	(-3.629)	(+1.329)	(+1.271)	+2.340	(+1.058)	(-1.136)	+3.883	(+1.192)	10	1	1
	SV5_36B12	20 kDa chaperonin-like	NS	14	(+1.139)	(-1.110)	(+1.158)	(+1.078)	(+1.498)	+1.665	(+1.079)	(+1.019)	(+1.132)	(+1.695)	+1.957	(+1.076)	(+1.105)	(+1.409)	(+1.253)	99	1	1
	SV6_16A02	20 kDa chaperonin-like	NS	14	(+1.169)	(+1.061)	(+1.218)	(+1.106)	+1.530	+2.007	(+1.167)	(+1.014)	(+1.288)	+1.527	+2.227	(+1.056)	(+1.284)	(+1.381)	(+1.312)	99	1	1
	SV6_23H06	20 kDa chaperonin-like	NS	14	(+1.139)	(+1.007)	(+1.126)	(-1.009)	(+1.378)	+1.563	(+1.066)	(-1.027)	(+1.256)	(+1.353)	+1.867	(+1.038)	(+1.175)	(+1.262)	(+1.491)	99	1	1
	SV6_04C12	26S proteasome non-ATPase regulatory subunit 12-like	NS	14	(-1.030)	(+1.095)	(+1.113)	(+1.118)	(+1.138)	(+1.157)	(+1.091)	(+1.193)	(+1.023)	(+1.129)	+1.617	(+1.014)	(+1.052)	(-1.027)	(+1.458)	99	99	1
	SV6_04H04	26S proteasome non-ATPase regulatory subunit 8 homolog A-like	NS	15	(+1.273)	(+1.186)	(+1.066)	(+1.229)	(-1.062)	(+1.230)	(+1.148)	(+1.078)	(+1.091)	(+1.182)	+1.708	(+1.050)	(+1.119)	(-1.120)	(+1.130)	99	99	1
	SV6_45G03	26S proteasome non-ATPase regulatory subunit 8 homolog A-like	NS	15	(+1.146)	(+1.156)	(+1.036)	(+1.228)	(-1.064)	(+1.190)	(+1.121)	(+1.053)	(+1.098)	(+1.105)	+1.609	(+1.076)	(+1.068)	(-1.048)	(+1.083)	99	99	1
	SV6_47G03	3-demethylubiquinone-9 3-methyltransferase domain protein-like	NS	20	+1.785	+1.524	(+1.371)	+1.533	+1.608	(+1.030)	(+1.060)	(+1.017)	(+1.051)	+1.554	+1.599	(+1.158)	(+1.028)	(-1.107)	(+1.334)	7	99	1
	SV5_42A06	40S ribosomal protein S10-like	NS	14	(+1.010)	(-1.035)	(-1.149)	(+1.052)	(-1.092)	(+1.192)	(+1.012)	(+1.055)	(-1.069)	(+1.037)	+1.873	(-1.079)	(-1.036)	(-1.235)	(-1.015)	99	99	1
	SV6_27D02	40S ribosomal protein S10-like	NS	14	(+1.038)	(+1.023)	(-1.138)	(-1.020)	(-1.143)	(+1.132)	(+1.008)	(+1.074)	(-1.114)	(-1.018)	+1.588	(-1.072)	(-1.082)	(-1.169)	(+1.019)	99	99	1
	SV5_58H08	40S ribosomal protein S14-2-like	NS	14	(+1.115)	(-1.031)	(+1.037)	(+1.105)	(+1.056)	(+1.490)	(+1.148)	(-1.005)	(+1.141)	(+1.095)	+1.877	(-1.050)	(+1.003)	(-1.081)	(+1.104)	99	99	1
	SV6_19C11	40S ribosomal protein S14-2-like	NS	14	(+1.053)	(-1.004)	(+1.014)	(+1.118)	(+1.087)	(+1.480)	(+1.114)	(+1.016)	(+1.140)	(+1.122)	+1.859	(-1.030)	(+1.053)	(-1.126)	(+1.008)	99	99	1
	SV6_33C03	40S ribosomal protein S14-2-like	NS	14	(+1.008)	(-1.009)	(+1.055)	(+1.134)	(+1.055)	(+1.462)	(+1.161)	(+1.161)	(+1.149)	(+1.131)	+1.644	(+1.080)	(+1.014)	(+1.014)	(+1.078)	99	99	1
	SV6_33C05	40S ribosomal protein S14-2-like	NS	14	(+1.078)	(+1.051)	(+1.119)	(+1.176)	(+1.076)	(+1.490)	(+1.227)	(+1.254)	(+1.154)	(+1.207)	+1.646	(+1.114)	(+1.065)	(+1.025)	(+1.074)	99	99	1
	SV6_25F05	40S ribosomal protein S15a-1-like	NS	14	(+1.052)	(-1.042)	(-1.049)	(+1.065)	(-1.093)	(+1.384)	(+1.068)	(-1.018)	(+1.065)	(-1.023)	+1.809	(-1.093)	(-1.080)	(-1.208)	(+1.057)	99	99	1
	SV5_38B08	40S ribosomal protein S16-like	NS	14	(-1.024)	(-1.103)	(-1.096)	(+1.053)	(-1.114)	(+1.403)	(-1.046)	(+1.003)	(-1.007)	(-1.002)	+1.625	(-1.304)	(-1.086)	(-1.347)	(-1.048)	99	99	1
	SV5_52F10	40S ribosomal protein S16-like	NS	14	(+1.050)	(-1.040)	(-1.007)	(+1.084)	(-1.051)	(+1.464)	(+1.067)	(+1.071)	(+1.060)	(-1.123)	+1.987	(-1.171)	(-1.022)	(-1.339)	(-1.042)	99	99	1
	SV5_10C12	40S ribosomal protein S17-like	SP	14	(-1.065)	(-1.194)	(-1.166)	(-1.108)	(-1.145)	(+1.116)	(+1.012)	(-1.021)	(-1.091)	(-1.121)	+1.529	(-1.205)	(-1.059)	(-1.229)	(-1.169)	99	99	1
	SV5_44C12	40S ribosomal protein S17-like	NS	14	(+1.011)	(-1.111)	(-1.049)	(+1.085)	(+1.029)	(+1.467)	(-1.015)	(-1.024)	(+1.078)	(+1.103)	+2.003	(-1.332)	(+1.033)	(-1.164)	(+1.303)	99	99	1
	SV5_60C03	40S ribosomal protein S17-like	NS	14	(+1.103)	(-1.071)	(+1.101)	(+1.161)	(+1.072)	(+1.487)	(+1.107)	(-1.020)	(+1.028)	(+1.026)	+1.804	(-1.299)	(+1.022)	(-1.206)	(-1.036)	99	99	1
	SV6_21H02	40S ribosomal protein S17-like	NS	14	(-1.007)	(-1.041)	(-1.096)	(+1.060)	(-1.064)	(+1.201)	(+1.089)	(+1.111)	(+1.025)	(-1.030)	+1.800	(-1.179)	(-1.028)	(-1.175)	(-1.100)	99	99	1
	SV6_29C12	40S ribosomal protein S17-like	NS	14	(-1.103)	(-1.134)	(+1.026)	(-1.007)	(-1.068)	(+1.346)	(+1.060)	(-1.118)	(-1.001)	(-1.021)	+1.660	(-1.242)	(+1.043)	(-1.166)	(+1.092)	99	99	1
	SV6_45H12	40S ribosomal protein S18-like	SP	14	(+1.006)	(+1.040)	(+1.212)	(+1.100)	(-1.035)	(+1.481)	(+1.221)	(+1.130)	(+1.071)	(+1.140)	+1.830	(+1.037)	(+1.110)	(-1.042)	(+1.024)	99	99	1
	SV6_29A03	40S ribosomal protein S20-2-like	NS	14	(+1.039)	(-1.032)	(+1.008)	(+1.073)	(-1.051)	(+1.232)	(+1.067)	(+1.071)	(+1.098)	(+1.021)	+1.523	(-1.203)	(+1.046)	(-1.262)	(-1.002)	99	99	1
	SV6_36E03	40S ribosomal protein S20-2-like	NS	14	(+1.071)	(-1.028)	(-1.031)	(+1.098)	(-1.081)	(+1.261)	(+1.101)	(+1.055)	(+1.012)	(+1.022)	+1.505	(-1.190)	(+1.012)	(-1.211)	(+1.006)	99	99	1
	SV6_22B11	40S ribosomal protein S21-like	NS	14	(-1.039)	(-1.135)	(+1.044)	(+1.036)	(-1.009)	(+1.417)	(+1.114)	(+1.186)	(+1.047)	(+1.224)	+1.853	(-1.310)	(+1.182)	(-1.137)	(-1.003)	99	99	1
	SV5_54H08	40S ribosomal protein S23-like	NS	14	(+1.097)	(-1.005)	(+1.102)	(+1.156)	(+1.044)	+1.622	(+1.213)	(+1.106)	(+1.150)	(+1.189)	+1.971	(-1.085)	(+1.223)	(-1.181)	(+1.037)	99	1	1
	SV6_10B04	40S ribosomal protein S23-like	NS	14	(-1.060)	(-1.163)	(-1.102)	(-1.025)	(-1.091)	(+1.277)	(-1.024)	(-1.042)	(-1.066)	(-1.044)	+1.560	(-1.202)	(-1.143)	(-1.200)	(-1.057)	99	99	1
	SV6_12H01	40S ribosomal protein S23-like	NS	14	(+1.093)	(-1.002)	(+1.107)	(+1.092)	(+1.064)	(+1.345)	(+1.129)	(+1.169)	(+1.067)	(+1.024)	+2.048	(-1.082)	(+1.031)	(-1.130)	(+1.066)	99	99	1
	SV6_36A10	40S ribosomal protein S23-like	NS	14	(-1.068)	(-1.197)	(-1.055)	(+1.019)	(-1.099)	(+1.350)	(+1.026)	(-1.018)	(+1.072)	(-1.085)	+1.961	(-1.215)	(-1.079)	(-1.443)	(+1.005)	99	99	1
	SV6_40C02	40S ribosomal protein S23-like	NS	14	(+1.033)	(-1.106)	(-1.050)	(+1.076)	(-1.055)	(+1.481)	(+1.144)	(+1.032)	(+1.018)	(+1.034)	+1.683	(-1.154)	(-1.103)	(-1.177)	(-1.018)	99	99	1
	SV5_50D06	40S ribosomal protein S24-1-like	NS	14	(+1.113)	(-1.031)	(+1.040)	(+1.173)	(+1.091)	(+1.483)	(+1.160)	(+1.046)	(+1.041)	(+1.130)	+2.191	(-1.101)	(+1.073)	(-1.180)	(+1.085)	99	99	1
	SV6_24H10	40S ribosomal protein S24-1-like	NS	14	(+1.021)	(+1.074)	(+1.086)	(+1.158)	(+1.043)	+1.579	(+1.178)	(+1.087)	(+1.171)	(+1.178)	+1.960	(-1.049)	(+1.042)	(-1.049)	(-1.080)	99	1	1
	SV5_50F08	40S ribosomal protein S26-3-like	NS	14	(+1.184)	(+1.023)	(+1.163)	(+1.222)	(+1.114)	+1.799	(+1.251)	(+1.126)	(+1.319)	(+1.256)	+2.553	(-1.094)	(+1.172)	(-1.049)	(+1.036)	99	1	1
	SV6_03E06	40S ribosomal protein S27-3-like	NS	14	(+1.005)	(-1.121)	(+1.037)	(+1.067)	(-1.002)	(+1.362)	(+1.012)	(+1.005)	(+1.009)	(+1.114)	+1.535	(-1.200)	(-1.018)	(-1.074)	(-1.071)	99	99	1
	SV6_35B05	40S ribosomal protein S28-like	NS	14	(+1.032)	(-1.035)	(-1.004)	(+1.160)	(-1.000)	(+1.485)	(+1.153)	(+1.134)	(+1.054)	(+1.083)	+1.619	(-1.193)	(-1.052)	(-1.211)	(+1.088)	99	99	1
	SV6_41H10	40S ribosomal protein S28-like	NS	13	(+1.090)	(+1.064)	(+1.043)	(+1.200)	(+1.062)	+1.620	(+1.227)	(+1.250)	(+1.169)	(+1.231)	+1.775	(-1.093)	(+1.265)	(-1.187)	(+1.235)	99	1	1
	SV6_02H12	40S ribosomal protein S29-like	NS	14	(-1.155)	(-1.126)	(-1.066)	(+1.007)	(-1.073)	(+1.316)	(+1.102)	(+1.079)	(-1.071)	(+1.083)	+1.524	(-1.251)	(+1.124)	(-1.058)	(+1.023)	99	99	1
	SV6_35H02	40S ribosomal protein S29-like	NS	14	(-1.101)	(-1.151)	(-1.069)	(+1.013)	(-1.032)	(+1.360)	(+1.081)	(+1.031)	(+1.010)	(-1.001)	+1.696	(-1.156)	(-1.007)	(-1.113)	(+1.007)	99	99	1
	SV5_52A06	40S ribosomal protein S30-like	NS	21	(+1.199)	(+1.188)	(+1.142)	(+1.254)	(+1.162)	(+1.433)	(+1.206)	(+1.067)	(+1.287)	(+1.157)	+1.543	(+1.285)	(+1.052)	(+1.225)	(+1.218)	99	99	1
	SV6_12H12	40S ribosomal protein S30-like	NS	14	(-1.015)	(-1.068)	(+1.003)	(+1.112)	(+1.005)	(+1.281)	(+1.083)	(+1.048)	(-1.077)	(+1.148)	+1.842	(-1.325)	(+1.091)	(-1.198)	(+1.178)	99	99	1
	SV6_33H10	40S ribosomal protein S30-like	NS	14	(+1.001)	(-1.043)	(-1.017)	(+1.077)	(-1.004)	(+1.396)	(+1.152)	(+1.111)	(+1.075)	(+1.178)	+1.736	(-1.184)	(+1.129)	(-1.089)	(+1.089)	99	99	1
	SV6_41D01	40S ribosomal protein S30-like	NS	14	(-1.015)	(-1.064)	(+1.011)	(+1.168)	(-1.024)	(+1.198)	(+1.049)	(+1.012)	(-1.014)	(-1.052)	+1.619	(-1.006)	(-1.053)	(-1.025)	(+1.002)	99	99	1
	SV5_39C10	40S ribosomal protein S3-2-like	NS	14	(-1.005)	(-1.103)	(-1.113)	(-1.004)	(-1.086)	+1.549	(+1.015)	(-1.081)	(+1.060)	(+1.003)	+2.007	(-1.237)	(-1.018)	(-1.317)	(-1.057)	99	1	1
	SV5_45E05	40S ribosomal protein S3-3-like	NS	14	(+1.017)	(-1.061)	(-1.040)	(+1.031)	(-1.049)	(+1.354)	(+1.056)	(-1.051)	(-1.025)	(+1.094)	+1.500	(-1.096)	(-1.033)	(-1.142)	(+1.026)	99	99	1
	SV6_10B05	40S ribosomal protein S3-3-like	NS	14	(+1.052)	(-1.048)	(-1.065)	(+1.073)	(-1.056)	(+1.211)	(+1.038)	(-1.023)	(-1.008)	(+1.068)	+1.530	(-1.186)	(-1.020)	(-1.178)	(+1.036)	99	99	1
	SV6_43D04	40S ribosomal protein S5-like	NS	14	(+1.210)	(+1.001)	(+1.079)	(+1.147)	(+1.065)	(+1.358)	(+1.164)	(+1.172)	(+1.027)	(-1.041)	+1.559	(-1.018)	(+1.068)	(-1.057)	(+1.046)	99	99	1
	SV5_51G01	40S ribosomal protein S6-1-like	NS	13	(+1.338)	(+1.127)	(+1.167)	(+1.311)	(+1.123)	+1.764	(+1.162)	(+1.295)	(+1.303)	(+1.118)	+2.004	(-1.147)	(+1.192)	(-1.182)	(+1.002)	99	1	1
	SV6_46C01	40S ribosomal protein S6-like	NS	14	(-1.052)	(-1.001)	(-1.075)	(-1.083)	(+1.032)	(+1.392)	(-1.334)	(-1.104)	(+1.074)	(-1.432)	+1.547	(+1.094)	(-1.137)	(+1.203)	(+1.146)	99	99	1
	SV6_10E12	40S ribosomal protein S8-2-like	NS	14	(-1.024)	(-1.105)	(-1.101)	(+1.061)	(-1.015)	(+1.320)	(+1.068)	(+1.036)	(+1.015)	(-1.000)	+1.653	(-1.159)	(-1.115)	(-1.269)	(-1.099)	99	99	1
	SV6_37C10	40S ribosomal protein S8-like	NS	14	(+1.020)	(-1.008)	(+1.055)	(+1.083)	(+1.049)	(+1.377)	(+1.132)	(-1.028)	(+1.044)	(+1.092)	+1.950	(-1.049)	(-1.060)	(-1.012)	(+1.062)	99	99	1
	SV5_42F08	40S ribosomal protein S9-2-like	NS	14	(+1.069)	(-1.041)	(-1.069)	(+1.063)	(-1.022)	(+1.387)	(+1.035)	(-1.022)	(+1.022)	(-1.054)	+1.736	(-1.273)	(-1.080)	(-1.253)	(-1.071)	99	99	1
	SV5_53A06	40S ribosomal protein S9-2-like	NS	14	(+1.036)	(-1.068)	(-1.093)	(+1.066)	(-1.068)	(+1.276)	(+1.067)	(-1.076)	(-1.111)	(-1.082)	+1.822	(-1.115)	(-1.109)	(-1.219)	(-1.041)	99	99	1
	SV5_36B07	40S ribosomal protein SA-like	NS	14	(+1.016)	(-1.131)	(-1.062)	(+1.099)	(-1.098)	+1.548	(+1.136)	(-1.022)	(+1.074)	(+1.051)	+1.779	(-1.105)	(+1.065)	(-1.304)	(-1.093)	99	1	1
	SV6_22F02	50S ribosomal protein L7/L12-like	NS	14	(+1.215)	(+1.067)	(+1.025)	(+1.231)	(-1.074)	(+1.403)	(+1.141)	(-1.012)	(+1.048)	(-1.093)	+1.716	(-1.040)	(+1.045)	(-1.298)	(+1.002)	99	99	1
	SV6_47F08	54S ribosomal protein L34-like	NS	14	(-1.030)	(+1.032)	(+1.036)	(+1.069)	(-1.013)	(+1.316)	(+1.176)	(+1.154)	(+1.149)	(+1.222)	+2.174	(-1.037)	(+1.076)	(-1.151)	(+1.210)	99	99	1
	SV5_44E02	5-methyltetrahydropteroyltriglutamate--homocysteine methyltransferase-like	NS	14	(+1.005)	(-1.315)	(-1.274)	(+1.027)	(-1.309)	(+1.369)	(+1.154)	(+1.165)	+1.623	(+1.489)	+1.900	(-1.162)	(+1.282)	(-1.285)	(+1.221)	99	99	1
	SV6_30B11	60S acidic ribosomal protein P0-like	NS	14	(+1.016)	(-1.144)	(-1.086)	(+1.039)	(-1.248)	(+1.432)	(+1.130)	(+1.120)	(-1.035)	(-1.011)	+1.688	(-1.117)	(+1.122)	(-1.229)	(+1.003)	99	99	1
	SV5_37H05	60S acidic ribosomal protein P1-like	NS	14	(-1.055)	(-1.160)	(-1.103)	(-1.112)	(-1.091)	(+1.372)	(+1.011)	(+1.036)	(-1.004)	(+1.065)	+1.773	(-1.195)	(+1.006)	(-1.144)	(+1.020)	99	99	1
	SV6_18H02	60S acidic ribosomal protein P3-like	NS	14	(+1.083)	(-1.024)	(-1.050)	(+1.155)	(-1.071)	(+1.367)	(+1.230)	(+1.114)	(+1.068)	(+1.032)	+1.879	(-1.112)	(+1.072)	(-1.233)	(-1.003)	99	99	1
	SV6_34D02	60S ribosomal protein L11-2-like	NS	14	(+1.036)	(-1.022)	(-1.005)	(+1.042)	(+1.004)	(+1.318)	(+1.118)	(+1.050)	(+1.130)	(+1.062)	+1.537	(+1.073)	(+1.070)	(-1.017)	(-1.011)	99	99	1
	SV5_04B08	60S ribosomal protein L12-like	NS	14	(+1.055)	(-1.068)	(-1.022)	(+1.170)	(+1.039)	(+1.469)	(+1.039)	(+1.070)	(+1.058)	(+1.041)	+1.900	(-1.052)	(+1.020)	(-1.197)	(-1.027)	99	99	1
	SV5_46D10	60S ribosomal protein L12-like	NS	14	(-1.038)	(-1.225)	(-1.054)	(+1.036)	(-1.157)	(+1.354)	(+1.104)	(-1.045)	(+1.017)	(-1.009)	+1.517	(-1.246)	(+1.029)	(-1.339)	(-1.060)	99	99	1
	SV6_24F10	60S ribosomal protein L12-like	NS	13	(+1.097)	(-1.050)	(+1.050)	(+1.170)	(+1.019)	(+1.480)	(+1.192)	(+1.147)	(+1.164)	(+1.292)	+1.586	(-1.189)	(+1.225)	(-1.192)	(+1.031)	99	99	1
	SV6_05F04	60S ribosomal protein L14-1-like	NS	14	(-1.006)	(-1.108)	(-1.105)	(+1.124)	(-1.126)	(+1.375)	(+1.083)	(+1.060)	(-1.019)	(-1.017)	+2.114	(-1.177)	(+1.019)	(-1.396)	(-1.042)	99	99	1
	SV5_40E08	60S ribosomal protein L15-like	NS	14	(+1.083)	(-1.007)	(+1.045)	(+1.117)	(+1.050)	+1.516	(+1.116)	(+1.029)	(+1.150)	(+1.004)	+2.203	(-1.165)	(+1.053)	(-1.238)	(-1.147)	99	1	1
	SV5_56H08	60S ribosomal protein L17-1-like	NS	14	(-1.107)	(-1.201)	(-1.037)	(+1.009)	(-1.130)	+1.525	(+1.087)	(-1.099)	(+1.022)	(-1.069)	+1.761	(-1.199)	(-1.123)	(-1.225)	(-1.052)	99	1	1
	SV5_36F06	60S ribosomal protein L18-2-like	NS	14	(+1.056)	(+1.143)	(+1.002)	(+1.155)	(+1.035)	+1.594	(+1.144)	(+1.086)	(+1.056)	(+1.045)	+1.921	(+1.045)	(+1.145)	(+1.077)	(-1.007)	99	1	1
	SV6_22C01	60S ribosomal protein L18-2-like	NS	14	(+1.057)	(-1.078)	(+1.001)	(+1.106)	(+1.056)	+1.744	(+1.128)	(+1.033)	(+1.087)	(+1.080)	+1.795	(-1.002)	(+1.066)	(-1.097)	(+1.127)	99	1	1
	SV6_44C06	60S ribosomal protein L21-1-like	NS	14	(+1.006)	(-1.104)	(+1.062)	(+1.029)	(-1.054)	(+1.484)	(+1.064)	(-1.004)	(+1.056)	(+1.070)	+1.821	(-1.047)	(+1.044)	(-1.091)	(+1.085)	99	99	1
	SV5_41C11	60S ribosomal protein L22-2-like	NS	14	(+1.097)	(-1.022)	(+1.064)	(+1.213)	(+1.023)	(+1.437)	(+1.075)	(+1.077)	(+1.089)	(+1.202)	+2.028	(+1.007)	(+1.054)	(-1.015)	(+1.003)	99	99	1
	SV5_42E02	60S ribosomal protein L22-2-like	NS	14	(-1.026)	(-1.153)	(-1.155)	(+1.015)	(-1.072)	(+1.334)	(+1.086)	(-1.044)	(-1.001)	(-1.043)	+1.785	(-1.265)	(-1.071)	(-1.049)	(-1.028)	99	99	1
	SV5_46F07	60S ribosomal protein L22-2-like	NS	14	(-1.071)	(-1.234)	(-1.103)	(+1.057)	(-1.154)	(+1.364)	(-1.013)	(-1.135)	(-1.002)	(-1.030)	+1.950	(-1.209)	(-1.025)	(-1.267)	(-1.084)	99	99	1
	SV5_44H05	60S ribosomal protein L22-3-like	NS	14	(+1.067)	(+1.010)	(+1.005)	(+1.112)	(+1.024)	+1.540	(+1.225)	(+1.127)	(+1.226)	(+1.104)	+2.025	(-1.082)	(+1.077)	(-1.087)	(+1.085)	99	1	1
	SV6_29D01	60S ribosomal protein L22-3-like	NS	14	(-1.005)	(-1.122)	(-1.067)	(+1.076)	(-1.041)	(+1.286)	(+1.025)	(-1.009)	(+1.024)	(-1.179)	+1.767	(-1.297)	(+1.001)	(-1.251)	(+1.087)	99	99	1
	SV6_34G11	60S ribosomal protein L22-3-like	NS	14	(+1.075)	(+1.013)	(+1.000)	(+1.125)	(+1.068)	+1.566	(+1.219)	(+1.139)	(+1.146)	(+1.148)	+2.091	(-1.063)	(+1.092)	(-1.060)	(+1.058)	99	1	1
	SV6_45C11	60S ribosomal protein L23a-like	NS	14	(+1.066)	(-1.011)	(+1.079)	(+1.255)	(+1.098)	(+1.439)	(+1.281)	(+1.105)	(+1.150)	(+1.261)	+1.657	(+1.021)	(+1.157)	(-1.195)	(+1.128)	99	99	1
	SV5_43D03	60S ribosomal protein L23-like	NS	14	(+1.002)	(-1.146)	(-1.109)	(+1.035)	(-1.102)	(+1.376)	(+1.009)	(-1.064)	(-1.012)	(+1.022)	+2.166	(-1.337)	(-1.021)	(-1.515)	(+1.064)	99	99	1
	SV6_10H05	60S ribosomal protein L23-like	NS	14	(-1.146)	(-1.312)	(-1.285)	(-1.099)	(-1.287)	(+1.301)	(-1.136)	(-1.169)	(-1.025)	(+1.018)	+1.591	(-1.495)	(-1.197)	(-1.415)	(-1.043)	99	99	1
	SV5_42E12	60S ribosomal protein L24-like	NS	14	(-1.060)	(-1.269)	(-1.122)	(+1.016)	(-1.079)	(+1.376)	(-1.003)	(-1.089)	(-1.032)	(-1.117)	+1.644	(-1.330)	(-1.091)	(-1.256)	(-1.025)	99	99	1
	SV5_58C05	60S ribosomal protein L26-1-like	NS	14	(+1.026)	(-1.118)	(-1.048)	(+1.040)	(-1.021)	(+1.472)	(+1.081)	(-1.049)	(-1.019)	(+1.062)	+1.752	(-1.302)	(-1.027)	(-1.201)	(+1.015)	99	99	1
	SV6_05F08	60S ribosomal protein L26-1-like	NS	14	(+1.114)	(+1.018)	(+1.144)	(+1.185)	(+1.090)	+1.673	(+1.227)	(+1.237)	(+1.303)	(+1.254)	+2.227	(-1.032)	(+1.072)	(-1.055)	(-1.009)	99	1	1
	SV5_44F11	60S ribosomal protein L29-2-like	NS	14	(-1.048)	(-1.130)	(-1.080)	(+1.173)	(-1.094)	(+1.232)	(+1.226)	(+1.052)	(-1.077)	(+1.146)	+1.715	(-1.255)	(-1.079)	(-1.240)	(-1.026)	99	99	1
	SV6_09C05	60S ribosomal protein L29-2-like	NS	14	(-1.118)	(-1.223)	(-1.124)	(-1.008)	(-1.162)	(+1.312)	(+1.033)	(-1.065)	(-1.061)	(+1.065)	+1.565	(-1.051)	(-1.110)	(-1.128)	(-1.086)	99	99	1
	SV6_15G07	60S ribosomal protein L29-2-like	NS	14	(+1.030)	(-1.014)	(+1.033)	(+1.192)	(+1.005)	(+1.409)	(+1.356)	(+1.110)	(+1.092)	(+1.381)	+1.990	(-1.055)	(+1.046)	(-1.197)	(-1.020)	99	99	1
	SV6_25G08	60S ribosomal protein L29-2-like	NS	14	(+1.063)	(+1.024)	(+1.049)	(+1.182)	(+1.060)	(+1.498)	(+1.329)	(+1.129)	(+1.152)	(+1.330)	+1.729	(+1.086)	(+1.022)	(-1.061)	(+1.240)	99	99	1
	SV6_29F04	60S ribosomal protein L29-2-like	NS	14	(+1.028)	(-1.006)	(+1.023)	(+1.082)	(+1.032)	(+1.394)	(+1.135)	(+1.080)	(+1.058)	(+1.253)	+1.937	(-1.011)	(-1.010)	(-1.003)	(+1.030)	99	99	1
	SV5_55F10	60S ribosomal protein L30-like	NS	14	(+1.172)	(-1.019)	(+1.106)	(+1.287)	(+1.051)	+1.710	(+1.341)	(+1.169)	(+1.197)	(+1.197)	+2.399	(-1.152)	(+1.140)	(-1.190)	(+1.047)	99	1	1
	SV6_21B06	60S ribosomal protein L30-like	NS	14	(+1.071)	(-1.065)	(-1.019)	(+1.163)	(-1.020)	+1.564	(+1.212)	(+1.112)	(+1.102)	(+1.052)	+2.030	(-1.136)	(+1.055)	(-1.200)	(-1.063)	99	1	1
	SV6_43F08	60S ribosomal protein L30-like	NS	14	(+1.046)	(-1.099)	(+1.009)	(+1.151)	(-1.055)	+1.777	(+1.156)	(+1.084)	(+1.083)	(+1.120)	+2.468	(-1.281)	(+1.048)	(-1.153)	(+1.054)	99	1	1
	SV6_19F02	60S ribosomal protein L31-like	NS	14	(+1.059)	(-1.033)	(-1.000)	(+1.081)	(+1.015)	(+1.362)	(+1.180)	(+1.045)	(+1.035)	(+1.093)	+1.814	(-1.125)	(-1.042)	(-1.071)	(+1.015)	99	99	1
	SV5_39F11	60S ribosomal protein L32-1-like	NS	14	(-1.060)	(-1.138)	(-1.124)	(-1.017)	(-1.093)	(+1.168)	(+1.018)	(-1.060)	(-1.163)	(-1.073)	+1.615	(-1.269)	(-1.116)	(-1.190)	(-1.090)	99	99	1
	SV5_47C05	60S ribosomal protein L32-1-like	NS	14	(+1.024)	(-1.043)	(-1.019)	(+1.056)	(+1.005)	(+1.348)	(+1.155)	(+1.005)	(+1.087)	(+1.080)	+1.580	(-1.098)	(+1.033)	(-1.133)	(-1.020)	99	99	1
	SV6_04D10	60S ribosomal protein L34-like	NS	13	(+1.105)	(+1.073)	(+1.172)	(+1.176)	(+1.100)	+1.531	(+1.276)	(+1.104)	(+1.292)	(+1.173)	+1.645	(-1.051)	(+1.016)	(-1.088)	(+1.158)	99	1	1
	SV6_07E06	60S ribosomal protein L34-like	NS	13	(+1.196)	(+1.059)	(+1.252)	(+1.261)	(+1.222)	+1.678	(+1.307)	(+1.205)	(+1.210)	(+1.319)	+1.913	(-1.106)	(+1.183)	(-1.052)	(+1.093)	99	1	1
	SV6_15H09	60S ribosomal protein L34-like	NS	13	(+1.089)	(+1.044)	(+1.154)	(+1.226)	(+1.152)	+1.762	(+1.292)	(+1.214)	(+1.306)	(+1.293)	+1.514	(-1.091)	(+1.103)	(-1.077)	(+1.110)	99	1	1
	SV5_50A07	60S ribosomal protein L35a-2-like	NS	14	(+1.015)	(-1.095)	(+1.043)	(+1.083)	(-1.043)	+1.535	(+1.119)	(+1.044)	(+1.018)	(+1.137)	+1.838	(-1.168)	(+1.069)	(-1.054)	(-1.002)	99	1	1
	SV6_32B10	60S ribosomal protein L35-like	NS	14	(+1.038)	(-1.050)	(+1.023)	(+1.136)	(-1.010)	+1.564	(+1.314)	(+1.072)	(+1.121)	(+1.216)	+1.740	(-1.223)	(+1.092)	(-1.152)	(+1.107)	99	1	1
	SV6_34B03	60S ribosomal protein L35-like	NS	14	(+1.129)	(+1.018)	(+1.087)	(+1.180)	(+1.041)	+1.631	(+1.322)	(+1.139)	(+1.178)	(+1.187)	+2.176	(+1.055)	(+1.103)	(-1.111)	(+1.133)	99	1	1
	SV6_36D11	60S ribosomal protein L35-like	NS	14	(-1.002)	(-1.094)	(-1.039)	(+1.069)	(-1.053)	+1.511	(+1.172)	(+1.069)	(-1.038)	(+1.190)	+1.775	(-1.125)	(+1.078)	(-1.240)	(+1.092)	99	1	1
	SV6_38A11	60S ribosomal protein L35-like	NS	14	(-1.043)	(-1.102)	(-1.035)	(+1.096)	(-1.007)	(+1.509)	(+1.220)	(+1.038)	(+1.133)	(+1.101)	+2.073	(-1.153)	(+1.070)	(-1.315)	(+1.047)	99	99	1
	SV6_33G01	60S ribosomal protein L37-2-like	NS	14	(+1.177)	(+1.044)	(+1.068)	(+1.172)	(+1.163)	(+1.354)	(+1.189)	(+1.117)	(+1.195)	(+1.180)	+2.074	(-1.030)	(+1.019)	(-1.134)	(+1.149)	99	99	1
	SV6_42E04	60S ribosomal protein L37-2-like	NS	14	(-1.029)	(-1.129)	(-1.049)	(+1.067)	(-1.072)	(+1.357)	(+1.092)	(-1.072)	(+1.078)	(+1.040)	+1.532	(-1.152)	(-1.097)	(-1.272)	(+1.044)	99	99	1
	SV6_07B10	60S ribosomal protein L37-3-like	NS	14	(-1.031)	(-1.025)	(-1.036)	(+1.067)	(-1.083)	(+1.272)	(+1.169)	(+1.192)	(+1.127)	(+1.215)	+1.569	(-1.050)	(+1.131)	(-1.213)	(-1.001)	99	99	1
	SV6_43A01	60S ribosomal protein L37-3-like	NS	14	(+1.028)	(-1.025)	(-1.013)	(+1.158)	(-1.049)	(+1.224)	(+1.034)	(+1.075)	(+1.061)	(+1.095)	+1.795	(+1.004)	(+1.057)	(-1.053)	(+1.003)	99	99	1
	SV6_10E09	60S ribosomal protein L37a-like	NS	14	(-1.117)	(-1.162)	(-1.074)	(-1.018)	(-1.015)	(+1.349)	(+1.070)	(+1.013)	(+1.047)	(+1.055)	+1.818	(-1.208)	(-1.069)	(-1.306)	(-1.115)	99	99	1
	SV6_30A07	60S ribosomal protein L37a-like	NS	14	(-1.067)	(-1.146)	(-1.155)	(-1.067)	(-1.094)	(+1.241)	(+1.059)	(-1.056)	(+1.026)	(+1.009)	+1.726	(-1.231)	(-1.123)	(-1.304)	(+1.083)	99	99	1
	SV6_33G03	60S ribosomal protein L37a-like	NS	14	(+1.025)	(-1.056)	(-1.072)	(+1.088)	(-1.015)	(+1.352)	(+1.125)	(+1.014)	(+1.104)	(+1.129)	+1.648	(-1.071)	(-1.019)	(-1.307)	(+1.086)	99	99	1
	SV5_44B01	60S ribosomal protein L38-like	NS	14	(-1.124)	(-1.097)	(-1.009)	(-1.031)	(-1.068)	(+1.250)	(+1.128)	(+1.101)	(+1.007)	(+1.156)	+1.555	(-1.173)	(-1.080)	(-1.067)	(+1.001)	99	99	1
	SV5_49C06	60S ribosomal protein L38-like	NS	14	(+1.025)	(+1.063)	(+1.019)	(+1.072)	(+1.039)	(+1.425)	(+1.304)	(+1.234)	(+1.165)	(+1.230)	+1.531	(+1.013)	(+1.107)	(-1.043)	(+1.149)	99	99	1
	SV6_03E08	60S ribosomal protein L39-3-like	NS	13	(+1.087)	(-1.030)	(+1.048)	(+1.188)	(+1.016)	+1.502	(+1.219)	(+1.006)	(+1.142)	(+1.131)	+1.710	(-1.190)	(+1.039)	(-1.052)	(+1.049)	99	1	1
	SV6_27H02	60S ribosomal protein L39-3-like	NS	14	(-1.117)	(-1.126)	(-1.027)	(-1.062)	(-1.008)	(+1.264)	(+1.045)	(+1.056)	(-1.081)	(-1.052)	+1.827	(-1.127)	(-1.071)	(-1.200)	(-1.025)	99	99	1
	SV6_35H12	60S ribosomal protein L39-3-like	NS	14	(-1.009)	(-1.005)	(+1.121)	(+1.210)	(+1.131)	(+1.355)	(+1.243)	(+1.144)	(+1.021)	(+1.060)	+1.877	(-1.024)	(+1.155)	(-1.076)	(+1.215)	99	99	1
	SV6_38A10	60S ribosomal protein L39-3-like	NS	14	(-1.108)	(-1.140)	(-1.078)	(-1.002)	(+1.010)	(+1.412)	(+1.068)	(+1.058)	(+1.070)	(+1.112)	+1.875	(-1.266)	(-1.001)	(-1.298)	(+1.024)	99	99	1
	SV5_39D12	60S ribosomal protein L4-1-like	NS	14	(-1.022)	(-1.058)	(+1.015)	(+1.006)	(-1.019)	+1.517	(+1.229)	(-1.032)	(+1.098)	(+1.060)	+1.975	(-1.024)	(+1.016)	(-1.161)	(+1.070)	99	1	1
	SV6_39G01	60S ribosomal protein L4-1-like	NS	14	(-1.032)	(-1.108)	(-1.052)	(+1.037)	(-1.066)	+1.561	(+1.119)	(-1.039)	(+1.050)	(+1.064)	+1.832	(-1.153)	(-1.046)	(-1.134)	(+1.037)	99	1	1
	SV5_59H12	60S ribosomal protein L44-like	NS	14	(-1.007)	(-1.102)	(+1.036)	(+1.054)	(-1.027)	(+1.271)	(+1.078)	(-1.050)	(+1.084)	(+1.210)	+1.577	(+1.002)	(-1.045)	(-1.112)	(-1.058)	99	99	1
	SV6_02D05	60S ribosomal protein L44-like	NS	14	(-1.083)	(-1.239)	(-1.155)	(-1.017)	(-1.193)	(+1.259)	(-1.059)	(-1.191)	(-1.069)	(-1.040)	+1.748	(-1.360)	(-1.133)	(-1.189)	(-1.101)	99	99	1
	SV6_07A09	60S ribosomal protein L44-like	NS	14	(+1.007)	(-1.064)	(+1.014)	(+1.061)	(-1.021)	(+1.494)	(+1.090)	(+1.030)	(+1.050)	(+1.151)	+1.820	(-1.005)	(+1.031)	(+1.050)	(-1.026)	99	99	1
	SV6_44A11	60S ribosomal protein L44-like	NS	14	(-1.023)	(-1.164)	(-1.091)	(-1.004)	(+1.000)	(+1.452)	(+1.026)	(+1.067)	(+1.109)	(+1.084)	+2.003	(+1.079)	(-1.087)	(-1.167)	(+1.180)	99	99	1
	SV6_45F11	60S ribosomal protein L44-like	NS	14	(+1.035)	(-1.031)	(+1.044)	(+1.090)	(+1.036)	(+1.383)	(+1.244)	(+1.157)	(+1.089)	(+1.089)	+1.754	(-1.154)	(+1.156)	(-1.114)	(-1.007)	99	99	1
	SV6_34H01	60S ribosomal protein L4-like	NS	14	(+1.164)	(+1.142)	(+1.089)	(+1.209)	(+1.137)	(+1.343)	(+1.160)	(+1.185)	(+1.149)	(+1.083)	+1.889	(+1.185)	(+1.163)	(+1.008)	(+1.140)	99	99	1
	SV6_36G02	60S ribosomal protein L7-4-like	NS	14	(+1.071)	(-1.047)	(-1.007)	(+1.102)	(-1.075)	(+1.206)	(+1.087)	(+1.073)	(+1.022)	(+1.038)	+1.643	(-1.140)	(-1.036)	(-1.225)	(-1.017)	99	99	1
	SV6_30H08	60S ribosomal protein L9-1-like	NS	13	(+1.223)	(+1.088)	(+1.196)	(+1.221)	(+1.088)	+1.708	(+1.280)	(+1.266)	(+1.247)	(+1.275)	+1.948	(-1.099)	(+1.137)	(-1.233)	(+1.204)	99	1	1
	SV6_43C08	65-kDa microtubule-associated protein 1-like	NS	20	(+1.139)	(+1.005)	(+1.035)	(+1.100)	(-1.075)	(-1.050)	(+1.003)	(-5.086)	(-1.051)	(+1.080)	+1.544	(-1.319)	(+1.046)	(-1.296)	(-1.097)	99	99	1
	SV6_04F04	acetylajmalan esterase-like	SP	20	(+1.077)	(-1.013)	(+1.053)	(+1.085)	(-1.081)	(+1.155)	(+1.074)	(-1.396)	(+1.297)	(+1.337)	+2.000	(-1.045)	(+1.060)	(-1.103)	(+1.131)	99	99	1
	SV6_03B10	acetylglutamate kinase-like	NS	14	(+1.003)	(+1.005)	(-1.061)	(+1.009)	(-1.113)	(+1.414)	(+1.121)	(-1.105)	(+1.039)	(-1.072)	+1.521	(+1.007)	(-1.087)	(-1.148)	(-1.131)	99	99	1
	SV5_53F08	acidic ribosomal protein P1a-like	NS	14	(+1.150)	(-1.001)	(+1.126)	(+1.252)	(+1.109)	(+1.431)	(+1.342)	(+1.138)	(+1.151)	(+1.211)	+1.893	(-1.119)	(+1.059)	(-1.175)	(+1.070)	99	99	1
	SV5_41C06	acyl carrier protein 1-like	NS	14	(-1.171)	(-1.416)	(-1.215)	(+1.007)	(-1.222)	(+1.145)	(+1.068)	(+1.215)	(+1.058)	(+1.031)	+1.677	(-1.173)	(+1.322)	(-1.219)	(-1.150)	99	99	1
	SV6_27E12	acyl carrier protein 1-like	NS	14	(-1.226)	(-1.364)	(-1.246)	(-1.188)	(-1.317)	(+1.147)	(+1.090)	(+1.016)	(-1.001)	(-1.033)	+1.683	(-1.133)	(+1.210)	(-1.365)	(-1.136)	99	99	1
	SV6_39E02	acyl carrier protein 1-like	NS	14	(-1.057)	(-1.209)	(-1.052)	(+1.055)	(-1.068)	(+1.353)	(+1.178)	(+1.201)	(+1.173)	(+1.169)	+2.148	(-1.015)	(+1.327)	(-1.179)	(+1.022)	99	99	1
	SV5_52H01	aldose 1-epimerase-like	SP	13	(+1.215)	(+1.210)	(+1.170)	(+1.341)	(+1.180)	+1.533	(+1.166)	(+1.143)	(+1.195)	(+1.270)	+1.579	(+1.021)	(+1.169)	(+1.327)	(+1.178)	99	1	1
	SV6_27D06	allene oxide cyclase-like	NS	20	(-1.014)	(-1.037)	(+1.057)	(+1.018)	(+1.034)	(+1.437)	(+1.318)	(-1.249)	(+1.280)	(+1.215)	+1.812	(+1.124)	(-1.161)	(+1.231)	(+1.221)	99	99	1
	SV6_33G06	allene oxide cyclase-like	NS	14	(-1.319)	(-1.225)	(-1.251)	(-1.094)	(-1.409)	(+1.294)	(+1.065)	(-1.239)	(+1.123)	(+1.010)	+1.620	(-1.051)	(-1.299)	(-1.011)	(+1.016)	99	99	1
	SV6_38E11	allene oxide cyclase-like	NS	14	(-1.266)	(-1.180)	(+1.001)	(+1.155)	(-1.281)	(+1.504)	(+1.229)	(+1.336)	(+1.274)	(+1.119)	+2.286	(+1.017)	(-1.004)	(+1.040)	(+1.267)	99	99	1
	SV6_44D07	allene oxide cyclase-like	NS	20	(-1.139)	(-1.147)	(-1.050)	(+1.148)	(-1.348)	+1.601	(+1.375)	(-1.355)	(+1.405)	(+1.159)	+2.271	(-1.001)	(-1.309)	(+1.174)	(+1.183)	99	1	1
	SV6_30E09	alpha-1,4-glucan-protein synthase [UDP-forming] 2-like	NS	2	(-1.022)	(-1.167)	(-1.046)	(+1.004)	(-1.111)	(+1.079)	(+1.046)	(+1.562)	(+1.095)	(+1.092)	+1.667	(-1.149)	(+1.427)	(-1.423)	(+1.128)	99	99	1
	SV6_47C05	alpha-1,4-glucan-protein synthase [UDP-forming] 2-like	NS	14	(+1.103)	(-1.106)	(+1.050)	(+1.125)	(-1.043)	(+1.133)	(+1.163)	(+1.165)	(+1.066)	(+1.036)	+1.643	(-1.077)	(+1.177)	(-1.188)	(+1.053)	99	99	1
	SV5_53C07	alpha-L-arabinofuranosidase 1-like	SP	15	(+1.396)	(+1.153)	(+1.178)	(+1.298)	(+1.019)	(+1.252)	(+1.113)	(+1.303)	(+1.128)	(-1.095)	+1.706	(+1.033)	(-1.059)	(-1.084)	(-1.145)	99	99	1
	SV5_35H09	anti-sigma-I factor RsgI6-like	NS	20	(+1.202)	(+1.308)	(+1.305)	(+1.289)	(+1.060)	(+1.216)	(+1.106)	(-1.269)	(+1.027)	+1.773	+2.021	(+1.086)	(-1.185)	(+1.077)	(+1.210)	99	99	1
	SV6_17D01	anti-sigma-I factor RsgI6-like	NS	15	(+1.400)	(+1.263)	(+1.257)	(+1.465)	(+1.228)	(+1.296)	(+1.215)	(+1.077)	(+1.177)	+1.676	+1.972	(+1.117)	(+1.075)	(+1.084)	(+1.308)	99	99	1
	SV5_57D01	aquaporin PIP2-7-like	NS	15	(-1.058)	(-1.053)	(-1.078)	(-1.085)	(+1.021)	(-1.377)	(-1.349)	(-1.053)	(+1.372)	(+1.241)	+1.794	(+1.207)	(+1.007)	(+1.176)	(-1.022)	99	99	1
	SV5_48C09	aquaporin-like	NS	16	(-1.092)	(-1.225)	(-1.169)	(-1.090)	(-1.054)	-1.791	(-1.127)	(-1.393)	(+1.109)	(+1.043)	+1.716	(-1.462)	(-1.098)	(-1.183)	(-1.038)	99	2	1
	SV5_55G06	ASPARTIC PROTEASE IN GUARD CELL 1-like	SP	14	(-1.083)	(-1.153)	(-1.109)	(-1.144)	(-1.127)	(+1.210)	(-1.131)	(+1.261)	(-1.168)	(-1.128)	+2.249	(-1.302)	(+1.153)	(-1.424)	(-1.337)	99	99	1
	SV6_06C01	ASPARTIC PROTEASE IN GUARD CELL 2-like	NS	14	(+1.048)	(-1.060)	(-1.037)	(+1.048)	(-1.166)	(+1.461)	(+1.051)	(+1.423)	(-1.079)	(+1.020)	+2.061	(-1.267)	(+1.382)	(-1.562)	(-1.161)	99	99	1
	SV6_16B02	ASPARTIC PROTEASE IN GUARD CELL 2-like	SP	2	(+1.212)	(-1.137)	(+1.412)	(+1.034)	(+1.139)	(+1.040)	(+1.250)	+1.573	(+1.313)	(+1.079)	+2.343	(-1.236)	(+1.404)	(+1.095)	(+1.030)	99	5	1
	SV5_55F11	aspartic proteinase CDR1-like	NS	14	(+1.046)	(+1.110)	(-1.018)	(-1.048)	(+1.039)	(+1.250)	(+1.175)	(+1.047)	(+1.116)	(+1.122)	+1.507	(+1.124)	(+1.213)	(+1.079)	(+1.137)	99	99	1
	SV6_13E06	auxin-induced protein AUX22-like	NS	14	(-1.167)	(-1.075)	(-1.131)	(-1.154)	(-1.232)	(+1.304)	(-1.077)	(-1.250)	(-1.140)	(-1.008)	+1.807	(-1.089)	(-1.248)	(-1.272)	(-1.154)	99	99	1
	SV6_05H12	B3 domain-containing protein At3g19184-like	NS	14	(+1.013)	(+1.152)	(+1.072)	(+1.088)	(+1.168)	(+1.387)	(+1.288)	(+1.279)	(+1.166)	(+1.239)	+1.843	(-1.098)	(+1.132)	(+1.011)	(+1.262)	99	99	1
	SV6_23E09	B3 domain-containing protein At5g42700-like	NS	20	(-1.104)	(-1.187)	(-1.163)	(-1.117)	(-1.264)	(+1.040)	(-1.041)	(-8.528)	(-1.057)	(+1.028)	+1.822	(-1.296)	(-1.432)	(-1.117)	(-1.134)	99	99	1
	SV5_42H12	bidirectional sugar transporter SWEET16-like	NS	14	(-1.071)	(-1.095)	(-1.026)	(+1.019)	(-1.046)	(+1.248)	(+1.097)	(+1.000)	(+1.052)	(+1.136)	+1.581	(-1.129)	(-1.074)	(-1.017)	(+1.057)	99	99	1
	SV5_36G01	BTB/POZ domain-containing protein At3g22104-like	NS	14	(-1.116)	(-1.182)	(-1.167)	(-1.061)	(-1.069)	(+1.409)	(-1.033)	(-1.045)	(+1.000)	(+1.019)	+1.619	(-1.164)	(-1.087)	(-1.039)	(-1.075)	99	99	1
	SV6_10C05	bystin-like protein-like	NS	14	(-1.028)	(-1.110)	(-1.108)	(+1.037)	(-1.140)	(+1.271)	(+1.016)	(+1.040)	(+1.080)	(-1.095)	+1.537	(-1.186)	(+1.080)	(-1.292)	(-1.103)	99	99	1
	SV5_51B05	calnexin homolog 1-like	SP	16	(+1.287)	(+1.174)	(+1.063)	(+1.475)	(+1.165)	(+1.287)	(+1.103)	(-1.032)	(+1.081)	(+1.485)	+1.785	(-1.033)	(+1.248)	(-1.175)	(+1.273)	99	99	1
	SV6_33C11	calnexin-like	SP	20	(+1.043)	(+1.116)	(+1.134)	(+1.150)	(+1.121)	(+1.254)	(-1.018)	(-1.155)	(+1.005)	(+1.251)	+2.072	(-1.027)	(+1.179)	(-1.018)	(+1.099)	99	99	1
	SV6_35F01	CAP-Gly domain-containing linker protein 1-like	NS	14	(+1.060)	(+1.008)	(-1.045)	(+1.044)	(+1.101)	(+1.112)	(+1.017)	(+1.044)	(+1.036)	(+1.148)	+1.687	(+1.004)	(+1.037)	(-1.050)	(+1.091)	99	99	1
	SV5_54B11	carbohydrate esterase At4g34215-like	SP	14	(-1.033)	(-1.205)	(-1.025)	(+1.007)	(+1.071)	(-1.054)	(-1.125)	(+1.048)	(-1.056)	(+1.084)	+2.019	(-1.414)	(+1.114)	(-1.183)	(-1.042)	99	99	1
	SV6_28D11	Cbl proto-oncogene-like 1, E3 ubiquitin protein ligase-like	NS	20	(+1.198)	(+1.221)	(+1.191)	(+1.115)	(+1.132)	(+1.172)	(+1.138)	(-6.725)	(+1.026)	(+1.266)	+2.510	(-1.028)	(-1.138)	(+1.044)	(+1.063)	99	99	1
	SV5_54H07	CD44 molecule (Indian blood group)-like	NS	20	(+1.162)	(-1.013)	(+1.242)	(+1.247)	(+1.045)	(-1.005)	(+1.019)	(-4.784)	(-1.011)	(+1.178)	+1.728	(-1.219)	(+1.136)	(-1.101)	(-1.017)	99	99	1
	SV6_39F08	cell division control protein 2 homolog C-like	NS	16	(+1.033)	(-1.143)	(-1.014)	(+1.087)	(-1.159)	(-1.079)	(-1.168)	(+1.016)	(-1.010)	(+1.072)	+2.533	(-1.346)	(+1.096)	(-1.230)	(+1.001)	99	99	1
	SV6_39F09	cell division control protein 2 homolog C-like	NS	16	(+1.041)	(-1.036)	(-1.025)	(+1.087)	(-1.051)	(-1.031)	(-1.108)	(+1.100)	(+1.057)	(+1.066)	+2.758	(-1.169)	(+1.241)	(-1.204)	(+1.039)	99	99	1
	SV6_24B05	cell division control protein 2 homolog D-like	NS	16	(+1.423)	(+1.164)	(+1.295)	(+1.408)	(+1.376)	(-1.210)	(+1.049)	(+1.186)	(-1.098)	(+1.228)	+1.658	(-1.492)	(+1.335)	(-1.092)	(+1.120)	99	99	1
	SV6_47G02	cell division control protein 2 homolog D-like	NS	20	(+1.144)	(+1.040)	(-1.011)	(+1.064)	(-1.053)	(-1.054)	(+1.018)	-1.616	(+1.022)	(+1.127)	+1.654	(-1.219)	(-1.343)	(-1.211)	(+1.077)	99	6	1
	SV6_27D01	chaperone protein ClpB1-like	NS	22	(+1.063)	(+1.164)	(+1.298)	(+1.053)	+2.340	+2.048	(+1.099)	(-1.445)	(+1.373)	(+1.312)	+2.133	(+1.446)	(+1.189)	+2.914	(+1.300)	99	1	1
	SV6_20E10	chaperone protein dnaJ 6-like	NS	14	(-1.015)	(-1.036)	(-1.116)	(+1.052)	(-1.155)	(+1.140)	(-1.135)	(-1.007)	(+1.136)	(-1.118)	+1.551	(-1.109)	(+1.041)	(-1.366)	(+1.028)	99	99	1
	SV6_28G02	chaperone protein dnaJ 6-like	NS	13	(+1.271)	(+1.122)	(+1.104)	(+1.259)	(+1.175)	+1.509	(+1.144)	(+1.120)	(+1.184)	(+1.242)	+1.809	(-1.108)	(+1.224)	(-1.027)	(+1.267)	99	1	1
	SV6_04H09	chaperonin CPN60-2-like	NS	14	(+1.219)	(-1.012)	(+1.103)	(+1.167)	(+1.089)	+1.543	(+1.065)	(-1.128)	(+1.121)	(+1.173)	+1.627	(-1.109)	(-1.050)	(-1.202)	(-1.027)	99	1	1
	SV6_43H08	chaperonin CPN60-2-like	NS	14	(+1.033)	(-1.118)	(-1.056)	(-1.017)	(-1.050)	(+1.520)	(-1.067)	(-1.288)	(-1.062)	(-1.047)	+1.839	(-1.238)	(-1.154)	(-1.263)	(+1.075)	99	99	1
	SV6_21F11	chloride conductance regulatory protein ICln-like	NS	14	(+1.096)	(+1.052)	(+1.083)	(+1.067)	(+1.242)	+1.711	(+1.233)	(+1.176)	(+1.246)	(+1.396)	+1.950	(+1.198)	(+1.357)	(+1.014)	(+1.087)	99	1	1
	SV6_13A04	chlorophyll synthase-like	NS	13	(+1.287)	(+1.152)	(+1.196)	(+1.148)	(+1.128)	(+1.326)	(+1.106)	(+1.022)	(+1.081)	(+1.321)	+1.647	(-1.074)	(+1.152)	(-1.033)	(+1.059)	99	99	1
	SV5_44G11	clathrin light chain 2-like	NS	14	(-1.066)	(-1.141)	(-1.059)	(+1.058)	(-1.093)	(+1.408)	(+1.106)	(+1.181)	(-1.010)	(+1.086)	+1.873	(-1.253)	(+1.050)	(-1.345)	(+1.022)	99	99	1
	SV6_29F03	clathrin light chain 2-like	NS	14	(+1.017)	(-1.081)	(-1.067)	(+1.101)	(-1.077)	(+1.447)	(+1.194)	(+1.164)	(+1.124)	(+1.017)	+2.292	(-1.166)	(+1.078)	(-1.229)	(+1.010)	99	99	1
	SV6_40F03	clathrin light chain 2-like	NS	14	(-1.004)	(-1.173)	(-1.084)	(+1.072)	(-1.118)	(+1.304)	(+1.153)	(+1.121)	(+1.076)	(+1.127)	+2.125	(-1.161)	(+1.042)	(-1.218)	(-1.040)	99	99	1
	SV6_41A09	clathrin light chain 2-like	NS	14	(+1.058)	(-1.105)	(-1.047)	(+1.072)	(-1.001)	+1.557	(+1.271)	(+1.096)	(+1.112)	(+1.196)	+1.983	(-1.210)	(+1.127)	(-1.143)	(+1.151)	99	1	1
	SV6_44E04	clathrin light chain 2-like	NS	14	(+1.032)	(-1.198)	(-1.035)	(+1.030)	(-1.087)	+1.565	(+1.142)	(+1.131)	(+1.093)	(+1.149)	+2.069	(-1.278)	(+1.028)	(-1.354)	(+1.019)	99	1	1
	SV6_47D06	copper methylamine oxidase-like	NS	20	(+1.066)	(+1.056)	(-1.055)	(+1.063)	(-1.198)	(+1.172)	(+1.465)	(-1.396)	(+1.228)	(+1.495)	+1.769	(+1.049)	(-1.478)	(-1.077)	(+1.227)	99	99	1
	SV6_49A01	CTD small phosphatase-like	NS	15	(+1.195)	(+1.085)	(-1.029)	(-1.017)	(+1.113)	(+1.129)	(-1.093)	(-1.078)	(+1.053)	(+1.072)	+1.655	(+1.030)	(+1.061)	(+1.059)	(+1.109)	99	99	1
	SV5_53F07	cycloartenol Synthase-like	NS	20	(+1.147)	(+1.318)	(-1.104)	(+1.146)	(-1.325)	(-1.157)	(+1.211)	(-1.846)	(+1.010)	(+1.024)	+1.557	(-1.239)	(-1.267)	(-1.316)	(-1.077)	99	99	1
	SV5_48E11	cycloeucalenol cycloisomerase-like	NS	20	(+1.057)	(+1.067)	(+1.090)	(+1.038)	(-1.142)	(+1.229)	(+1.355)	-1.502	(+1.266)	+1.516	+1.510	(-1.103)	(-1.252)	(-1.058)	(+1.280)	99	6	1
	SV5_53F10	cycloeucalenol cycloisomerase-like	NS	20	(+1.173)	(+1.142)	(+1.180)	(+1.146)	(-1.120)	(+1.179)	(+1.449)	(-1.464)	(+1.335)	+1.507	+1.598	(-1.102)	(-1.257)	(-1.222)	(+1.285)	99	99	1
	SV5_44H01	CYPRO4-like	NS	14	(-1.023)	(-1.115)	(-1.053)	(+1.029)	(+1.010)	(+1.313)	(-1.031)	(-1.012)	(-1.106)	(+1.074)	+1.656	(-1.209)	(+1.030)	(-1.146)	(+1.014)	99	99	1
	SV6_04D07	cytochrome P450 78A5-like	NS	15	(-1.004)	(+1.049)	(+1.061)	(+1.009)	(+1.107)	(+1.137)	(+1.034)	(-1.004)	(+1.143)	(+1.148)	+2.898	(+1.175)	(+1.012)	(+1.196)	(+1.145)	99	99	1
	SV6_32A11	cytochrome P450 78A5-like	NS	14	(+1.022)	(+1.010)	(-1.208)	(-1.021)	(+1.055)	(+1.130)	(-1.023)	(+1.583)	(+1.080)	(-1.136)	+2.331	(+1.137)	(+1.367)	(+1.079)	(+1.373)	99	99	1
	SV6_30B07	D-cysteine desulfhydrase-like	NS	20	(+1.033)	(+1.016)	(+1.108)	(+1.029)	(-1.208)	(-1.080)	(+1.086)	(-1.364)	(+1.212)	+1.559	+1.822	(-1.234)	(-1.147)	(-1.334)	(+1.298)	99	99	1
	SV5_40E10	DDB1- and CUL4-associated factor 13-like	NS	21	(+1.519)	(+1.388)	(+1.230)	(+1.026)	(+1.123)	(+1.369)	(+1.233)	(+1.152)	(+1.291)	(+1.147)	+1.583	(+1.287)	(+1.125)	(+1.411)	(+1.011)	99	99	1
	SV6_25G07	DEAD-box ATP-dependent RNA helicase 32-like	NS	14	(+1.028)	(-1.003)	(+1.046)	(+1.121)	(+1.001)	(+1.317)	(+1.022)	(-1.077)	(+1.063)	(+1.030)	+1.686	(+1.026)	(-1.083)	(-1.069)	(-1.051)	99	99	1
	SV6_23D06	DEAD-box ATP-dependent RNA helicase 5-like	NS	22	(+1.116)	(-1.032)	(+1.071)	(-1.056)	(-1.064)	+1.701	(+1.186)	(+1.247)	(+1.092)	(+1.068)	+1.623	(+1.236)	(+1.099)	(+1.179)	(-1.014)	99	1	1
	SV6_17H09	delta(24)-sterol reductase-like	NS	20	(+1.065)	(-1.185)	(+1.127)	(+1.208)	(-1.377)	(+1.114)	(+1.147)	(-5.574)	(+1.435)	+2.522	+2.001	(-1.182)	(-1.139)	(-1.230)	(+1.563)	99	99	1
	SV6_21A09	delta(24)-sterol reductase-like	NS	20	(+1.308)	(+1.262)	(+1.377)	+1.568	(-1.052)	(+1.360)	+1.732	-1.949	+2.080	+2.747	+2.569	(+1.125)	(-1.272)	(-1.041)	+2.354	99	16	1
	SV6_22B03	delta(24)-sterol reductase-like	NS	20	(+1.186)	(+1.135)	(+1.161)	(+1.341)	(-1.271)	(+1.155)	(+1.450)	-2.221	+1.976	+2.201	+2.272	(+1.027)	(-1.356)	(-1.131)	+1.747	99	6	1
	SV5_43H05	deoxyuridine 5'-triphosphate nucleotidohydrolase-like	NS	20	(+1.096)	(+1.003)	(-1.053)	(+1.065)	(+1.072)	(+1.126)	(+1.350)	(-4.699)	(+1.142)	(-3.083)	+1.518	(-1.044)	(+1.105)	(-1.027)	(+1.002)	99	99	1
	SV6_08E04	deoxyuridine 5'-triphosphate nucleotidohydrolase-like	NS	14	(+1.188)	(-1.045)	(+1.101)	(+1.262)	(+1.045)	(+1.445)	(+1.147)	(-1.056)	(+1.127)	(+1.389)	+2.033	(-1.056)	(+1.168)	(-1.053)	(+1.182)	99	99	1
	SV6_46G02	deoxyuridine 5'-triphosphate nucleotidohydrolase-like	NS	14	(+1.129)	(-1.026)	(+1.064)	(+1.158)	(+1.124)	+1.642	(+1.173)	(+1.097)	(+1.182)	(-1.017)	+2.126	(+1.084)	(+1.372)	(-1.095)	(+1.269)	99	1	1
	SV6_47G05	deoxyuridine 5'-triphosphate nucleotidohydrolase-like	NS	14	(-1.101)	(-1.298)	(-1.248)	(-1.117)	(-1.211)	(+1.224)	(-1.173)	(-1.247)	(-1.126)	(-1.161)	+1.807	(-1.224)	(-1.029)	(-1.289)	(-1.048)	99	99	1
	SV6_27D11	diphosphomevalonate decarboxylase-like	NS	20	(+1.274)	(+1.181)	(+1.209)	(+1.372)	(-1.142)	(+1.267)	+1.794	(-1.254)	+1.575	+2.143	+2.064	(+1.039)	(-1.031)	(-1.061)	(+1.425)	99	3	1
	SV6_45D12	disulfide-isomerase like 2-1-like	SP	16	(+1.185)	(+1.134)	(+1.109)	(+1.344)	(+1.129)	(+1.166)	(+1.036)	(+1.129)	(+1.017)	(+1.276)	+1.707	(-1.139)	(+1.324)	(+1.004)	(+1.087)	99	99	1
	SV6_23G05	DNA repair protein recA homolog 3-like	NS	14	(+1.120)	(+1.012)	(-1.035)	(+1.156)	(-1.011)	(+1.303)	(+1.124)	(-1.053)	(+1.092)	(-1.014)	+1.693	(-1.010)	(+1.022)	(-1.256)	(+1.024)	99	99	1
	SV5_49G08	DNA-directed RNA polymerase III subunit RPC5-like	NS	20	(+1.036)	(+1.150)	(+1.083)	(+1.035)	(+1.051)	(+1.022)	(-1.078)	(-1.281)	(-1.093)	(+1.056)	+1.914	(-1.028)	(-1.214)	(-1.160)	(-1.005)	99	99	1
	SV6_49C08	DNA-directed RNA polymerase subunit beta'-like	NS	14	(-1.019)	(-1.101)	(+1.007)	(+1.028)	(+1.022)	+1.505	(+1.069)	(-1.081)	(+1.191)	(+1.167)	+2.164	(+1.060)	(-1.009)	(-1.027)	(-1.020)	99	1	1
	SV6_09C06	dof zinc finger protein DOF5.6-like	NS	14	(-1.113)	(-1.121)	(-1.115)	(+1.004)	(-1.041)	(+1.343)	(+1.157)	(-1.000)	(-1.012)	(+1.149)	+1.699	(+1.017)	(-1.066)	(-1.043)	(-1.060)	99	99	1
	SV5_35D07	D-type cyclin family 3 subgroup 2-like	NS	15	(+1.303)	(+1.386)	(+1.156)	+1.601	+1.861	(+1.096)	(+1.195)	(+1.362)	(+1.193)	+1.525	+2.603	(+1.267)	(+1.281)	(-1.205)	(+1.699)	99	99	1
	SV5_59H09	D-type cyclin family 3 subgroup 2-like	NS	15	(+1.328)	(+1.107)	(+1.118)	(+1.403)	(+1.322)	(-1.003)	(-1.026)	(+1.174)	(+1.028)	(+1.329)	+2.059	(+1.041)	(+1.081)	(-1.154)	(+1.133)	99	99	1
	SV6_27D12	D-type cyclin family 3 subgroup 2-like	NS	15	(+1.443)	(+1.279)	(+1.379)	(+1.485)	(+1.227)	(+1.274)	(+1.257)	(+1.468)	(+1.177)	(+1.257)	+2.310	(+1.188)	(+1.421)	(+1.257)	(+1.488)	99	99	1
	SV6_38C05	D-type cyclin family 3 subgroup 2-like	NS	15	(+1.196)	(+1.170)	(-1.024)	(+1.158)	(+1.309)	(-1.153)	(-1.039)	(+1.163)	(+1.057)	(+1.217)	+2.080	(-1.014)	(+1.054)	(-1.422)	(+1.212)	99	99	1
	SV6_12H04	dynamin-related protein 1E-like	NS	14	(-1.018)	(-1.088)	(-1.091)	(-1.045)	(-1.040)	(+1.121)	(-1.043)	(+1.189)	(+1.032)	(+1.035)	+1.511	(+1.080)	(+1.109)	(-1.140)	(-1.054)	99	99	1
	SV5_59F07	early nodulin-like protein 1-like	SP	15	(+1.298)	(+1.028)	(-1.191)	(+1.019)	(-1.022)	(-1.419)	(-1.299)	(-1.325)	(-1.158)	(-1.017)	+2.441	(-1.470)	(-1.025)	(-1.218)	(-1.097)	99	99	1
	SV6_43D11	early nodulin-like protein 1-like	SP	14	(-1.055)	(-1.086)	(-1.018)	(+1.001)	(-1.069)	(+1.053)	(-1.098)	(+1.174)	(-1.095)	(-1.101)	+2.307	(-1.283)	(-1.087)	(-1.030)	(-1.157)	99	99	1
	SV6_21B08	EH domain-containing protein 1-like	NS	16	(+1.056)	(-1.152)	(-1.051)	(+1.032)	(-1.096)	(-1.205)	(-1.246)	(+1.033)	(-1.149)	(-1.026)	+1.683	(-1.225)	(+1.046)	(-1.141)	(-1.166)	99	99	1
	SV6_41G11	elongation factor 1-alpha-like	NS	14	(+1.004)	(-1.119)	(-1.085)	(+1.021)	(-1.134)	+1.528	(+1.040)	(+1.071)	(+1.027)	(-1.030)	+1.791	(-1.181)	(+1.168)	(-1.328)	(+1.033)	99	1	1
	SV6_45H01	elongation factor 1-alpha-like protein-like	NS	14	(+1.242)	(-1.005)	(+1.149)	(+1.310)	(+1.023)	+1.559	(+1.186)	(+1.276)	(+1.138)	(+1.150)	+1.858	(+1.051)	(+1.200)	(-1.118)	(+1.162)	99	1	1
	SV5_43E10	elongation factor 1-delta 1-like	NS	14	(+1.088)	(-1.114)	(-1.015)	(+1.076)	(+1.015)	+1.561	(+1.254)	(+1.106)	(+1.113)	(+1.203)	+1.914	(-1.062)	(+1.207)	(+1.070)	(+1.078)	99	1	1
	SV5_57A07	elongation factor 2-like	NS	15	(+1.472)	(+1.106)	(+1.139)	(+1.328)	(+1.059)	(+1.370)	(+1.026)	(+1.226)	(+1.201)	(-1.065)	+1.581	(+1.254)	(+1.177)	(-1.155)	(-1.254)	99	99	1
	SV5_60E09	elongation factor Tu-like	NS	13	(+1.153)	(+1.024)	(+1.184)	(+1.209)	(-1.003)	(+1.214)	(+1.176)	(-1.000)	(+1.011)	(+1.042)	+1.577	(-1.184)	(+1.075)	(-1.254)	(-1.196)	99	99	1
	SV6_13A03	endoplasmin-like	SP	20	(+1.298)	(+1.166)	(+1.262)	(+1.384)	(+1.272)	(+1.426)	(+1.091)	(-1.191)	(+1.194)	+1.614	+1.894	(+1.059)	(+1.091)	(+1.099)	(+1.233)	99	99	1
	SV6_36D03	endoribonuclease Dicer homolog 2-like	NS	15	(+1.190)	(+1.075)	(+1.127)	(+1.215)	(+1.122)	(+1.413)	(+1.107)	(+1.035)	(+1.196)	(+1.232)	+1.932	(+1.019)	(+1.038)	(-1.149)	(+1.083)	99	99	1
	SV6_30E07	ENHANCED DISEASE RESISTANCE 4-like	NS	14	(+1.087)	(-1.050)	(+1.063)	(+1.115)	(-1.111)	(+1.355)	(+1.084)	(-1.160)	(+1.035)	(+1.010)	+1.751	(-1.207)	(-1.024)	(-1.352)	(-1.167)	99	99	1
	SV6_47H08	enolase-like	NS	13	(+1.233)	(+1.042)	(+1.099)	(+1.263)	(+1.018)	+1.687	(+1.318)	(+1.243)	(+1.256)	(+1.168)	+1.831	(+1.007)	(+1.251)	(-1.072)	(+1.070)	99	1	1
	SV6_31A05	ERBB-3 BINDING PROTEIN 1-like	NS	14	(-1.014)	(-1.117)	(-1.203)	(+1.028)	(-1.144)	(+1.234)	(-1.018)	(-1.149)	(-1.086)	(-1.005)	+1.795	(-1.089)	(-1.191)	(-1.361)	(-1.259)	99	99	1
	SV6_40D01	ERBB-3 BINDING PROTEIN 1-like	NS	14	(+1.076)	(-1.058)	(-1.056)	(+1.038)	(-1.054)	(+1.209)	(-1.009)	(-1.073)	(-1.006)	(-1.036)	+1.527	(-1.113)	(-1.050)	(-1.110)	(-1.058)	99	99	1
	SV6_46B02	ergosterol biosynthetic protein 28-like	NS	20	(-1.189)	(-1.167)	(-1.145)	(-1.088)	(-1.228)	(+1.048)	(+1.007)	-1.532	(+1.024)	(+1.010)	+1.614	(-1.342)	(-1.476)	(-1.143)	(+1.086)	99	6	1
	SV6_20D03	Erwinia induced protein 1-like	SP	16	(+1.245)	(+1.039)	(+1.062)	(+1.104)	(+1.054)	(+1.101)	(+1.092)	(-1.046)	(-1.025)	(+1.298)	+1.525	(-1.094)	(+1.041)	(-1.174)	(+1.034)	99	99	1
	SV6_41A07	eukaryotic translation initiation factor 3 subunit F-like	NS	13	(+1.153)	(+1.036)	(+1.063)	(+1.217)	(+1.032)	(+1.395)	(+1.203)	(+1.048)	(+1.118)	(+1.241)	+1.534	(-1.138)	(+1.023)	(-1.295)	(+1.152)	99	99	1
	SV5_38G12	eukaryotic translation initiation factor 3 subunit I-like	NS	14	(+1.170)	(-1.014)	(+1.072)	(+1.256)	(-1.034)	(+1.322)	(+1.042)	(+1.104)	(+1.016)	(+1.039)	+1.728	(-1.042)	(-1.001)	(-1.285)	(-1.039)	99	99	1
	SV5_43F10	eukaryotic translation initiation factor 3 subunit I-like	NS	15	(+1.353)	(+1.095)	(+1.078)	(+1.141)	(+1.088)	(+1.424)	(+1.097)	(+1.057)	(+1.198)	(+1.156)	+1.858	(+1.040)	(+1.133)	(+1.049)	(+1.125)	99	99	1
	SV5_55D07	eukaryotic translation initiation factor-like	NS	14	(+1.153)	(+1.010)	(+1.178)	(+1.196)	(+1.135)	(+1.493)	(+1.144)	(+1.042)	(+1.162)	(+1.211)	+1.756	(-1.094)	(-1.055)	(-1.092)	(+1.115)	99	99	1
	SV6_27G10	exosome complex exonuclease RRP42-like	NS	14	(+1.064)	(-1.023)	(-1.034)	(+1.104)	(-1.048)	(+1.296)	(+1.095)	(-1.015)	(+1.063)	(+1.101)	+1.739	(-1.053)	(+1.060)	(-1.076)	(+1.046)	99	99	1
	SV6_45C12	expansin-B3-like	NS	14	(-1.148)	(-1.098)	(-1.202)	(-1.058)	(-1.066)	(+1.271)	(-1.008)	(-1.023)	(+1.017)	(-1.080)	+1.843	(-1.107)	(+1.032)	(-1.035)	(+1.177)	99	99	1
	SV6_43E01	FAM179B-like	NS	15	(+1.074)	(+1.067)	(+1.008)	(-1.004)	(+1.082)	(-1.049)	(-1.144)	(-1.180)	(+1.105)	(-1.028)	+1.749	(+1.025)	(+1.040)	(+1.052)	(-1.034)	99	99	1
	SV6_42C06	fasciclin-like arabinogalactan protein 10-like	SP	2	(+1.125)	(-1.113)	(+1.044)	(+1.054)	(+1.147)	(+1.047)	(-1.023)	+1.806	(+1.416)	(+1.261)	+2.014	(-1.348)	(+1.339)	(-1.195)	(+1.195)	99	5	1
	SV5_39G05	fasciclin-like arabinogalactan protein 7-like	SP	14	(+1.017)	(+1.087)	(-1.039)	(-1.008)	(+1.171)	(+1.144)	(+1.098)	(+1.060)	(+1.017)	(+1.270)	+1.851	(-1.018)	(-1.176)	(+1.074)	(+1.237)	99	99	1
	SV5_47H10	fasciclin-like arabinogalactan protein 7-like	SP	14	(+1.097)	(+1.004)	(+1.078)	(+1.088)	(+1.201)	(+1.120)	(+1.131)	(+1.181)	(+1.001)	(+1.207)	+1.708	(-1.051)	(+1.022)	(+1.211)	(+1.036)	99	99	1
	SV6_33F11	fatty acid 2-hydroxylase 2-like	NS	14	(-1.064)	(-1.025)	(+1.034)	(+1.050)	(+1.001)	(+1.351)	(-1.013)	(+1.295)	(-1.036)	(+1.070)	+1.971	(+1.117)	(+1.220)	(-1.040)	(+1.079)	99	99	1
	SV6_09B05	fatty acid amide hydrolase-like	NS	14	(-1.035)	(-1.093)	(-1.002)	(+1.033)	(+1.032)	(+1.366)	(-1.045)	(-1.027)	(-1.093)	(+1.135)	+1.874	(-1.151)	(-1.079)	(-1.014)	(-1.024)	99	99	1
	SV6_01E10	F-box/kelch-repeat protein SKIP30-like	NS	14	(-1.153)	(-1.311)	(-1.265)	(-1.119)	(-1.185)	(+1.165)	(+1.040)	(-1.157)	(-1.071)	(-1.061)	+1.543	(-1.243)	(-1.108)	(-1.184)	(-1.257)	99	99	1
	SV5_03A04	ferredoxin, root R-B2-like	NS	14	(-1.080)	(-1.074)	(-1.132)	(+1.032)	(-1.065)	(+1.110)	(+1.002)	(+1.065)	(+1.063)	(+1.103)	+1.511	(+1.030)	(+1.090)	(-1.088)	(-1.011)	99	99	1
	SV6_48C07	fructokinase-like	NS	14	(-1.038)	(-1.120)	(-1.173)	(-1.035)	(-1.177)	(-1.039)	(+1.019)	(+1.199)	(-1.012)	(+1.083)	+2.138	(+1.250)	(-1.018)	(-1.071)	(-1.022)	99	99	1
	SV6_33E09	fumarate hydratase 1-like	NS	13	(+1.150)	(+1.059)	(+1.085)	(+1.108)	(+1.041)	(+1.291)	(+1.129)	(+1.117)	(+1.177)	(+1.161)	+1.529	(-1.083)	(+1.162)	(-1.090)	(+1.063)	99	99	1
	SV6_25H01	Gar1 RNA-binding region family protein-like	NS	14	(+1.086)	(+1.005)	(-1.043)	(+1.130)	(+1.039)	(+1.393)	(+1.086)	(+1.025)	(-1.003)	(-1.043)	+1.936	(-1.096)	(+1.135)	(-1.087)	(-1.044)	99	99	1
	SV6_04G02	gibberellin-regulated protein 10-like	CRP	15	(+1.023)	(+1.264)	(+1.104)	(+1.149)	(+1.203)	(-1.001)	(+1.178)	(-1.068)	(+1.145)	(+1.155)	+1.779	(+1.290)	(-1.095)	(+1.433)	(+1.204)	99	99	1
	SV6_36G07	glucan endo-1,3-beta-glucosidase 12-like	SP	14	(-1.006)	(-1.034)	(-1.045)	(+1.015)	(-1.044)	(+1.049)	(+1.002)	(+1.183)	(+1.004)	(+1.185)	+2.072	(-1.307)	(+1.246)	(-1.030)	(+1.315)	99	99	1
	SV5_54C03	glyceraldehyde-3-phosphate dehydrogenase-like	NS	13	+1.616	(+1.277)	(+1.365)	(+1.476)	(+1.302)	(+1.369)	(+1.097)	(+1.156)	(+1.348)	(+1.318)	+1.619	(+1.033)	(+1.387)	(-1.108)	(+1.128)	1	99	1
	SV6_01H03	glycoprotein family protein-like	NS	22	(+1.193)	(-1.111)	(-1.100)	(+1.047)	(-1.193)	+1.696	(+1.130)	(-1.007)	(+1.257)	(+1.219)	+1.733	(+1.159)	(+1.091)	(-1.036)	(+1.125)	99	1	1
	SV6_20B08	glycoprotein family protein-like	NS	13	(+1.433)	(+1.065)	(+1.189)	(+1.435)	(-1.009)	+1.943	(+1.403)	(+1.220)	(+1.211)	(+1.164)	+1.713	(-1.151)	(+1.252)	(-1.233)	(+1.133)	99	1	1
	SV5_48G03	Golgi apparatus membrane protein-like protein ECHIDNA-like	NS	14	(+1.145)	(+1.079)	(+1.192)	(+1.086)	(+1.349)	(+1.342)	(+1.152)	(+1.032)	(+1.213)	(+1.083)	+1.998	(+1.223)	(+1.316)	+2.268	(+1.131)	99	99	1
	SV6_38G04	GPN-loop GTPase 1-like	NS	21	(+1.137)	(+1.317)	(+1.221)	(+1.254)	(+1.282)	(+1.364)	(+1.181)	(+1.160)	(+1.189)	(+1.309)	+1.547	(+1.365)	(+1.109)	(+1.223)	(+1.435)	99	99	1
	SV5_44B06	GRF1-interacting factor 2-like	NS	14	(-1.077)	(-1.082)	(-1.085)	(-1.062)	(-1.107)	(+1.218)	(+1.047)	(-1.006)	(-1.052)	(-1.016)	+1.664	(-1.002)	(-1.133)	(+1.247)	(-1.004)	99	99	1
	SV5_59A01	GRF1-interacting factor 2-like	NS	22	(+1.106)	(+1.289)	(+1.129)	(-1.047)	(+1.173)	+1.570	(-1.222)	(-1.187)	(+1.438)	(-1.621)	+1.724	(+1.422)	(+1.081)	+2.220	(+1.295)	99	1	1
	SV6_02G02	GrpE-like	NS	15	(+1.201)	(+1.211)	(+1.128)	(+1.224)	(+1.082)	(+1.310)	(+1.161)	(+1.242)	(+1.084)	(-1.010)	+1.600	(+1.159)	(+1.221)	(+1.101)	(+1.200)	99	99	1
	SV6_33D01	guanylate kinase 2-like	NS	14	(+1.081)	(+1.025)	(+1.061)	(+1.187)	(+1.071)	(+1.251)	(+1.149)	(+1.095)	(+1.017)	(+1.163)	+1.664	(+1.069)	(+1.031)	(+1.008)	(+1.127)	99	99	1
	SV6_08G05	H/ACA ribonucleoprotein complex subunit 2-like	NS	14	(+1.154)	(-1.046)	(+1.010)	(+1.172)	(-1.009)	(+1.485)	(+1.147)	(-1.128)	(+1.047)	(-1.081)	+1.758	(-1.330)	(-1.056)	(-1.343)	(-1.064)	99	99	1
	SV6_38H09	H/ACA ribonucleoprotein complex subunit 2-like protein-like	NS	13	(+1.148)	(+1.071)	(+1.050)	(+1.197)	(+1.002)	(+1.417)	(+1.220)	(+1.015)	(+1.125)	(-1.034)	+1.880	(-1.405)	(-1.026)	(-1.300)	(-1.065)	99	99	1
	SV5_01G07	heat shock 70 kDa protein 15-like	NS	22	(+1.146)	(+1.028)	(-1.011)	(+1.065)	(+1.280)	(+1.566)	(-1.043)	(-1.015)	(+1.252)	(+1.525)	+1.713	(+1.278)	(+1.087)	(+1.236)	(+1.174)	99	99	1
	SV6_32E11	heat shock 70 kDa protein 15-like	NS	14	(+1.126)	(+1.094)	(+1.025)	(+1.092)	(+1.387)	+1.602	(-1.033)	(-1.027)	(+1.365)	(+1.398)	+2.100	(+1.048)	(+1.216)	(+1.274)	(+1.330)	99	1	1
	SV6_47B04	heat shock 70 kDa protein 15-like	NS	22	(+1.239)	(+1.197)	(+1.070)	(+1.172)	+1.565	+2.162	(+1.262)	(+1.164)	+1.605	+1.792	+2.436	(+1.473)	(+1.310)	(+1.486)	(+1.491)	99	1	1
	SV6_32G07	heat shock 70 kDa protein 17-like	SP	15	(+1.311)	(+1.159)	(+1.155)	(+1.250)	(+1.053)	(+1.244)	(+1.105)	(+1.013)	(+1.057)	(+1.255)	+1.801	(-1.024)	(+1.020)	(-1.006)	(+1.095)	99	99	1
	SV5_57A06	heat shock cognate 70 kDa protein 1-like	NS	21	(+1.394)	(+1.541)	(+1.299)	(+1.301)	(+1.587)	(+1.560)	(+1.488)	(+1.410)	(+1.201)	(+1.348)	+1.645	(+1.834)	(+1.346)	+1.658	(+1.343)	99	99	1
	SV5_49D07	heat shock cognate 70 kDa protein 2-like	NS	14	(-1.056)	(-1.013)	(-1.064)	(-1.126)	+1.645	+2.201	(+1.261)	(+1.382)	(+1.393)	+1.838	+1.821	(+1.579)	(+1.509)	(+1.314)	(+1.535)	99	1	1
	SV5_53A11	heat shock cognate protein 80-like	NS	21	(+1.324)	(+1.308)	(+1.162)	(+1.100)	(+1.383)	(+1.496)	(+1.254)	(+1.322)	(+1.487)	(+1.230)	+1.609	(+1.622)	(+1.340)	(+1.470)	(+1.287)	99	99	1
	SV6_49B02	heat shock protein 83-like	NS	22	(-1.026)	(+1.074)	(+1.011)	(-1.130)	(+1.472)	+2.842	(-1.019)	(+1.008)	(+1.410)	(-1.860)	+1.751	(+1.420)	(+1.343)	+3.236	(+1.437)	99	1	1
	SV6_39H04	heterogeneous nuclear ribonucleoprotein 1-like	NS	22	(+1.306)	(+1.225)	(+1.064)	(+1.237)	(+1.176)	+1.773	(+1.161)	(+1.175)	(+1.379)	(+1.395)	+1.702	(+1.579)	(+1.306)	(+1.181)	(+1.204)	99	1	1
	SV5_01E07	histone deacetylase HDT1-like	NS	14	(+1.074)	(+1.076)	(+1.028)	(-1.076)	(+1.038)	(+1.329)	(+1.101)	(+1.192)	(+1.033)	(+1.041)	+2.044	(-1.087)	(+1.171)	(-1.086)	(-1.014)	99	99	1
	SV6_33G11	histone deacetylase HDT1-like	NS	14	(+1.007)	(-1.033)	(-1.102)	(-1.032)	(-1.092)	(+1.187)	(-1.017)	(-1.098)	(-1.077)	(-1.070)	+1.676	(-1.193)	(-1.035)	(-1.215)	(-1.078)	99	99	1
	SV6_42D04	histone H2AX-like	NS	16	(-1.123)	(-1.157)	(-1.053)	(+1.091)	(-1.096)	(-1.196)	(-1.245)	(-1.110)	(-1.220)	(-1.133)	+1.577	(-1.424)	(-1.006)	(-1.456)	(-1.089)	99	99	1
	SV5_09A02	histone H2B.1-like	NS	16	(+1.028)	(-1.020)	(+1.099)	(+1.149)	(+1.006)	(-1.032)	(-1.157)	(+1.002)	(-1.132)	(-1.095)	+1.817	(-1.338)	(-1.008)	(-1.270)	(-1.211)	99	99	1
	SV5_43D08	histone H2B.1-like	NS	16	(+1.038)	(+1.016)	(+1.007)	(+1.131)	(+1.045)	(-1.379)	(-1.263)	(-1.028)	(-1.300)	(-1.063)	+1.616	(-1.290)	(+1.070)	(-1.351)	(-1.169)	99	99	1
	SV6_32C09	histone H2B.1-like	NS	16	(+1.062)	(+1.008)	(+1.029)	(+1.167)	(+1.070)	(-1.279)	(-1.222)	(-1.069)	(-1.190)	(-1.008)	+1.597	(-1.511)	(+1.045)	(-1.507)	(-1.104)	99	99	1
	SV6_25A01	histone H3.2-like	NS	16	(+1.045)	(-1.023)	(-1.058)	(+1.069)	(-1.017)	(-1.261)	(-1.275)	(-1.076)	(-1.224)	(-1.104)	+1.654	(-1.484)	(+1.208)	(-1.458)	(-1.167)	99	99	1
	SV6_25G12	histone H3.2-like	NS	16	(+1.032)	(-1.013)	(-1.058)	(+1.114)	(-1.043)	(-1.471)	(-1.182)	(-1.108)	(-1.356)	(+1.049)	+1.686	(-1.465)	(+1.311)	-1.731	(+1.223)	99	99	1
	SV6_44D01	HMG-Y-related protein B-like	NS	20	(+1.458)	(+1.306)	(+1.226)	(+1.465)	(+1.141)	(+1.166)	(+1.060)	(+1.030)	(+1.163)	(+1.160)	+1.667	(+1.080)	(+1.083)	(-1.172)	(+1.062)	99	99	1
	SV5_51F06	hsp70-Hsp90 organizing protein 2-like	NS	22	(+1.393)	(+1.317)	(+1.392)	(+1.292)	+2.107	+2.678	(+1.449)	(+1.133)	+1.757	+2.217	+2.648	(+1.945)	(+1.367)	+1.887	(+1.601)	99	1	1
	SV6_23D05	hsp70-Hsp90 organizing protein 2-like	NS	22	(-1.068)	(-1.070)	(-1.013)	(-1.234)	+1.524	+2.438	(+1.110)	(-1.103)	(+1.167)	(+1.492)	+2.057	(+1.340)	(+1.113)	+1.516	(+1.293)	99	1	1
	SV6_08G04	huntingtin-interacting protein K-like	NS	13	(+1.124)	(+1.087)	(+1.133)	(+1.266)	(+1.111)	(+1.429)	(+1.075)	(+1.013)	(+1.056)	(+1.144)	+1.622	(-1.071)	(+1.062)	(-1.157)	(+1.051)	99	99	1
	SV6_45B02	hyoscyamine 6-dioxygenase-like	NS	14	(-1.150)	(-1.303)	(-1.100)	(-1.181)	(-1.181)	(-1.059)	(-1.102)	(-1.122)	(-1.063)	(-1.394)	+1.687	(-1.481)	(+1.096)	(-1.484)	(-1.368)	99	99	1
	SV6_26A08	inactive leucine-rich repeat receptor-like protein kinase At3g03770-like	SP	14	(+1.124)	(+1.163)	(+1.186)	(+1.277)	(+1.249)	(+1.496)	(+1.126)	(+1.331)	(+1.197)	(+1.271)	+1.812	(+1.004)	(+1.362)	(+1.070)	(+1.140)	99	99	1
	SV6_07H10	indole-3-acetic acid-amido synthetase GH3.1-like	NS	20	(+1.205)	+1.608	(-1.129)	(-1.098)	(+1.015)	+2.363	(-1.089)	(-5.681)	(-1.014)	(-1.330)	+2.618	(-1.294)	(-1.436)	(+1.104)	(+1.012)	3	1	1
	SV6_30H02	isopentenyl-diphosphate Delta-isomerase I-like	NS	20	(+1.174)	(+1.240)	(+1.138)	(+1.297)	(-1.093)	(+1.080)	(+1.437)	-1.532	(+1.331)	+1.645	+1.577	(-1.050)	(-1.246)	(-1.040)	(+1.432)	99	6	1
	SV6_47F07	lesion inducing family protein-like	SP	14	(-1.030)	(-1.086)	(-1.014)	(-1.029)	(-1.019)	(+1.172)	(+1.127)	(+1.039)	(-1.008)	(+1.135)	+1.855	(-1.142)	(-1.041)	(-1.383)	(+1.020)	99	99	1
	SV6_49H12	lesion inducing family protein-like	SP	14	(-1.368)	(-1.018)	(-1.046)	(-1.202)	(+1.021)	(+1.160)	(+1.069)	(+1.072)	(-1.001)	(-3.205)	+1.743	(+1.021)	(+1.027)	(-1.078)	(-1.267)	99	99	1
	SV6_18E10	LIM domain-containing protein WLIM1-like	NS	14	(+1.003)	(+1.022)	(-1.011)	(+1.096)	(+1.026)	(+1.136)	(-1.049)	(+1.113)	(+1.082)	(+1.067)	+1.538	(+1.015)	(+1.116)	(-1.058)	(+1.208)	99	99	1
	SV6_49F02	LIM domain-containing protein WLIM1-like	NS	15	(+1.115)	(+1.123)	(-1.005)	(-1.015)	(+1.031)	(+1.214)	(-1.002)	(+1.156)	(+1.123)	(-2.269)	+1.557	(+1.099)	(+1.095)	(+1.006)	(+1.151)	99	99	1
	SV5_52B10	luminal-binding protein 5-like	SP	15	(+1.352)	(+1.170)	(+1.172)	(+1.241)	(+1.156)	(+1.439)	(+1.046)	(+1.215)	(+1.026)	(+1.365)	+2.026	(+1.138)	(+1.135)	(+1.160)	(-1.098)	99	99	1
	SV6_24C10	luminal-binding protein 5-like	SP	14	(+1.162)	(+1.016)	(+1.031)	(+1.322)	(+1.203)	+1.778	(+1.042)	(-1.239)	(+1.186)	+1.629	+2.118	(-1.039)	(+1.279)	(-1.181)	(+1.250)	99	1	1
	SV5_34E04	luminal-binding protein-like	SP	15	(+1.357)	(+1.228)	(+1.078)	(+1.467)	(+1.113)	(+1.554)	(+1.049)	(+1.033)	(+1.170)	(+1.446)	+2.829	(+1.100)	(+1.170)	(+1.017)	(+1.134)	99	99	1
	SV5_35A06	luminal-binding protein-like	SP	14	(+1.082)	(+1.130)	(+1.061)	(+1.015)	(+1.036)	(+1.379)	(+1.001)	(+1.034)	(+1.095)	(+1.148)	+1.902	(+1.109)	(+1.056)	(-1.061)	(+1.100)	99	99	1
	SV6_33F03	luminal-binding protein-like	SP	14	(+1.114)	(-1.099)	(+1.001)	(+1.177)	(-1.089)	(+1.365)	(-1.017)	(-1.112)	(+1.073)	(+1.267)	+2.320	(-1.162)	(-1.197)	(-1.385)	(-1.057)	99	99	1
	SV6_38B07	luminal-binding protein-like	NS	14	(+1.130)	(+1.089)	(+1.112)	(+1.135)	(+1.114)	(+1.344)	(+1.069)	(+1.130)	(+1.226)	(+1.256)	+1.887	(+1.165)	(+1.247)	(+1.058)	(+1.154)	99	99	1
	SV6_18F03	lysine-rich arabinogalactan protein 18-like	SP	15	(+1.193)	(+1.007)	(-1.097)	(-1.046)	(-1.098)	(-1.239)	(-1.480)	(-1.271)	(-1.093)	(-1.071)	+2.791	(-1.362)	(-1.154)	(-1.409)	(-1.153)	99	99	1
	SV6_18F07	lysine-rich arabinogalactan protein 18-like	SP	15	(+1.295)	(+1.112)	(+1.006)	(+1.118)	(-1.013)	(-1.088)	(-1.160)	(-1.084)	(-1.034)	(-1.016)	+2.336	(-1.283)	(+1.076)	(-1.259)	(-1.107)	99	99	1
	SV6_41A12	malate dehydrogenase-like	NS	14	(-1.070)	(-1.017)	(+1.000)	(+1.036)	(-1.002)	(+1.357)	(+1.082)	(-1.036)	(+1.035)	(+1.009)	+1.641	(-1.202)	(+1.107)	(-1.143)	(+1.230)	99	99	1
	SV6_02C02	malonyl CoA-acyl carrier protein transacylase-like	NS	14	(+1.183)	(+1.115)	(+1.084)	(+1.184)	(+1.097)	(+1.283)	(+1.228)	(+1.139)	(+1.125)	(+1.075)	+1.731	(+1.027)	(+1.183)	(+1.225)	(+1.525)	99	99	1
	SV5_48F11	maturase K-like	NS	12	(+1.427)	+1.655	(+1.306)	(+1.369)	(+1.163)	(+1.211)	(+1.397)	(+1.271)	(+1.288)	(+1.056)	+1.524	(+1.232)	(+1.133)	(+1.130)	(+1.394)	3	99	1
	SV6_11D12	mediator of RNA polymerase II transcription subunit 31-like	NS	14	(+1.140)	(+1.196)	(+1.017)	(+1.203)	(+1.070)	(+1.310)	(+1.199)	(+1.249)	(+1.160)	(+1.060)	+1.691	(+1.045)	(+1.268)	(+1.044)	(+1.138)	99	99	1
	SV6_30D07	mediator of RNA polymerase II transcription subunit 36a-like	NS	13	(+1.278)	(+1.022)	(+1.152)	(+1.306)	(+1.015)	+1.777	(+1.364)	(-1.026)	(+1.122)	(+1.133)	+1.619	(-1.143)	(+1.072)	(-1.300)	(+1.006)	99	1	1
	SV6_25B07	membrane-associated kinase regulator 6-like	NS	15	(+1.172)	(+1.221)	(+1.091)	(+1.173)	(+1.301)	(+1.374)	(+1.213)	(+1.307)	(+1.171)	(+1.225)	+1.774	(+1.293)	(+1.153)	(+1.185)	(+1.253)	99	99	1
	SV6_12G01	methionine--tRNA ligase-like	NS	14	(+1.033)	(-1.011)	(-1.015)	(+1.057)	(+1.058)	(+1.484)	(+1.137)	(+1.026)	(+1.015)	(+1.042)	+1.851	(+1.025)	(-1.030)	(-1.136)	(+1.040)	99	99	1
	SV6_38A08	microtubule-associated protein futsch-like	NS	16	(+1.124)	(+1.066)	(-1.271)	(+1.046)	(-1.016)	(+1.100)	(-1.017)	(-1.236)	(-1.084)	(+1.043)	+2.249	(-1.362)	(+1.063)	(-1.183)	(+1.175)	99	99	1
	SV6_04E02	mitochondrial acidic protein mam33-like	NS	16	(+1.151)	(+1.121)	(+1.079)	(+1.232)	(+1.094)	(+1.039)	(+1.041)	(+1.063)	(+1.052)	(+1.149)	+1.710	(-1.132)	(+1.141)	(+1.022)	(+1.136)	99	99	1
	SV6_26G09	mitochondrial import inner membrane translocase subunit Tim9-like	NS	14	(+1.035)	(-1.091)	(+1.150)	(+1.029)	(+1.032)	(+1.403)	(+1.133)	(+1.098)	(+1.156)	(+1.125)	+1.696	(+1.026)	(+1.022)	(-1.009)	(-1.015)	99	99	1
	SV5_59A11	mitochondrial import receptor subunit TOM40-1-like	NS	15	(+1.187)	(+1.074)	(+1.100)	(+1.160)	(+1.171)	(+1.391)	(+1.111)	(+1.089)	(+1.073)	(+1.070)	+2.074	(+1.052)	(+1.105)	(-1.125)	(+1.158)	99	99	1
	SV6_36G08	mitochondrial import receptor subunit TOM40-1-like	NS	14	(+1.098)	(-1.064)	(+1.056)	(+1.131)	(-1.065)	(+1.235)	(-1.002)	(-1.029)	(-1.001)	(+1.035)	+1.870	(-1.131)	(-1.064)	(-1.224)	(+1.016)	99	99	1
	SV6_47H03	mitochondrial inner membrane protein OXA1-like	NS	22	(+1.157)	(+1.421)	(+1.230)	(-1.013)	(+1.272)	+1.752	(-1.297)	(-1.188)	+1.656	(-2.677)	+1.835	(+1.388)	(+1.090)	+2.430	(+1.265)	99	1	1
	SV6_16A10	mitochondrial outer membrane protein porin of 34 kDa-like	NS	14	(-1.172)	(-1.241)	(-1.099)	(-1.088)	(-1.174)	(+1.107)	(+1.022)	(-1.078)	(+1.040)	(+1.031)	+1.735	(-1.351)	(+1.017)	(-1.381)	(-1.133)	99	99	1
	SV6_26D07	mitochondrial outer membrane protein porin of 34 kDa-like-like	NS	14	(+1.140)	(-1.042)	(+1.028)	(+1.181)	(-1.143)	(+1.175)	(+1.112)	(+1.028)	(+1.083)	(+1.103)	+1.653	(-1.122)	(+1.075)	(-1.329)	(-1.065)	99	99	1
	SV6_49C06	mitotic checkpoint protein BUB3.1-like	NS	15	(+1.267)	(+1.129)	(+1.056)	(+1.221)	(+1.062)	(+1.252)	(+1.079)	(+1.144)	(+1.131)	(+1.232)	+1.900	(+1.165)	(+1.279)	(+1.132)	(-1.017)	99	99	1
	SV6_21B07	mitotic spindle checkpoint protein MAD2-like	NS	20	(+1.282)	(+1.233)	(+1.123)	(+1.141)	(+1.194)	(+1.155)	(+1.015)	(-4.186)	(+1.221)	(+1.239)	+2.820	(-1.021)	(+1.297)	(+1.060)	(+1.196)	99	99	1
	SV6_14E09	multiple organellar RNA editing factor 8-like	NS	13	(+1.310)	(+1.130)	(+1.160)	(+1.410)	(+1.065)	(+1.311)	(+1.093)	(+1.147)	(+1.003)	(+1.121)	+1.594	(-1.197)	(+1.168)	(-1.241)	(-1.056)	99	99	1
	SV6_41G03	muscle M-line assembly protein unc-89-like	NS	14	(+1.035)	(+1.110)	(+1.134)	(+1.085)	(+1.074)	(+1.439)	(+1.208)	(+1.063)	(+1.131)	(+1.095)	+1.568	(+1.087)	(+1.032)	(+1.016)	(+1.052)	99	99	1
	SV5_50E07	myb-like protein V-like	NS	15	(+1.458)	(+1.216)	(+1.337)	(+1.511)	(+1.195)	(+1.272)	(+1.277)	(+1.336)	(+1.251)	(+1.323)	+1.961	(+1.446)	(+1.232)	+1.511	(+1.074)	99	99	1
	SV6_12F03	NAC domain-containing protein 8-like	NS	14	(+1.158)	(+1.096)	(+1.161)	(+1.235)	(+1.181)	(+1.383)	(+1.228)	(+1.206)	(+1.131)	(+1.182)	+1.849	(+1.023)	(+1.121)	(-1.064)	(+1.109)	99	99	1
	SV6_07D03	NAP1-related protein 2-like	NS	15	(+1.239)	(+1.078)	(+1.015)	(+1.127)	(+1.012)	(+1.358)	(+1.011)	(+1.052)	(+1.079)	(-1.074)	+2.066	(-1.082)	(+1.047)	(-1.192)	(+1.032)	99	99	1
	SV6_16A03	NAP1-related protein 2-like	NS	13	(+1.195)	(-1.005)	(-1.058)	(+1.173)	(-1.108)	(+1.220)	(+1.092)	(-1.135)	(-1.082)	(-1.033)	+1.547	(-1.291)	(+1.011)	(-1.374)	(-1.161)	99	99	1
	SV6_20B02	NAP1-related protein 2-like	NS	16	(+1.265)	(+1.155)	(+1.217)	(+1.379)	(+1.116)	(+1.163)	(+1.160)	(+1.133)	(+1.015)	(+1.032)	+1.714	(-1.127)	(+1.225)	(-1.182)	(-1.012)	99	99	1
	SV6_33D09	NAP1-related protein 2-like	NS	14	(+1.072)	(-1.122)	(+1.025)	(+1.021)	(-1.028)	(+1.455)	(+1.153)	(-1.079)	(-1.018)	(-1.025)	+1.965	(-1.117)	(+1.001)	(-1.302)	(-1.056)	99	99	1
	SV6_46A05	NETWORKED 4B-like	NS	15	(+1.174)	(+1.129)	(-1.222)	(+1.052)	(+1.163)	(+1.294)	(+1.053)	(-1.001)	(+1.213)	(-1.084)	+2.095	(+1.040)	(+1.178)	(-1.100)	(+1.349)	99	99	1
	SV5_36G12	neuron navigator 1-like	NS	15	(+1.112)	(+1.006)	(+1.026)	(+1.082)	(+1.087)	(+1.047)	(-1.072)	(-1.077)	(+1.073)	(+1.007)	+1.589	(-1.015)	(+1.107)	(+1.073)	(+1.110)	99	99	1
	SV6_09F01	NHP2-like	NS	20	(+1.023)	(-1.052)	(-1.042)	(+1.028)	(-1.165)	(+1.150)	(+1.295)	(-1.353)	(+1.126)	(+1.156)	+1.654	(-1.253)	(-1.205)	(-1.263)	(+1.139)	99	99	1
	SV6_16D05	NHP2-like protein 1-like	NS	14	(-1.024)	(-1.821)	(-1.009)	(+1.120)	(-1.216)	(+1.371)	(+1.170)	(+1.110)	(-1.088)	(-1.195)	+1.856	(-1.475)	(-1.017)	(-1.751)	(-1.382)	99	99	1
	SV6_40E09	NHP2-like protein 1-like	NS	14	(+1.071)	(-1.080)	(+1.003)	(+1.106)	(-1.131)	(+1.420)	(+1.281)	(+1.109)	(-1.017)	(-1.063)	+2.005	(-1.222)	(+1.183)	(-1.310)	(+1.004)	99	99	1
	SV6_47B06	NHP2-like protein 1-like	NS	14	(+1.134)	(-1.045)	(-1.007)	(+1.207)	(-1.062)	(+1.475)	(+1.299)	(+1.212)	(-1.026)	(-1.084)	+1.844	(-1.213)	(+1.191)	(-1.492)	(-1.186)	99	99	1
	SV6_42C07	nodulin-related protein 1-like	NS	16	(-1.017)	(-1.044)	(-1.044)	(-1.029)	(-1.046)	(-1.180)	(-1.171)	(-1.019)	(-1.080)	(-1.105)	+1.660	(-1.406)	(+1.122)	(-1.432)	(-1.014)	99	99	1
	SV5_35G03	non-specific lipid-transfer protein-like	CRP	20	+1.877	+1.825	(+1.328)	+1.845	(+1.396)	+1.607	(+1.182)	(-1.261)	(+1.017)	+1.868	+1.943	(+1.064)	(-1.643)	(-1.128)	+1.803	7	1	1
	SV5_40D05	non-specific lipid-transfer protein-like	CRP	20	+1.725	+1.914	(+1.407)	+2.128	(+1.205)	(+1.300)	(+1.212)	(-4.235)	(+1.174)	+1.753	+2.356	(+1.222)	(-1.313)	(+1.016)	+1.526	7	99	1
	SV5_59A04	non-specific lipid-transfer protein-like	CRP	20	(+1.455)	(+1.460)	(+1.201)	(+1.460)	(+1.003)	+1.616	(+1.155)	(-1.130)	(+1.115)	(+1.453)	+2.795	(+1.099)	(-1.207)	(-1.130)	(+1.247)	99	1	1
	SV6_05B07	non-specific lipid-transfer protein-like	CRP	20	+2.997	+2.648	+2.062	+2.830	+1.797	+1.970	+2.145	(-1.102)	(+1.224)	+4.008	+3.107	(+1.277)	(-1.302)	(-1.048)	+2.150	19	7	1
	SV6_25E02	non-specific lipid-transfer protein-like	CRP	20	+1.702	+1.610	(+1.487)	+1.721	(+1.351)	(+1.451)	(+1.119)	(-1.081)	(+1.095)	+2.137	+1.565	(+1.177)	(-1.259)	(+1.008)	+1.503	7	99	1
	SV6_49G07	non-specific lipid-transfer protein-like	CRP	20	(-1.017)	(+1.083)	(+1.160)	(+1.014)	(+1.022)	(+1.292)	(+1.160)	(-1.321)	(-1.040)	(+1.194)	+2.106	(+1.086)	(-1.547)	(-1.011)	(+1.073)	99	99	1
	SV6_49B09	notchless protein-like	NS	13	(+1.196)	(+1.105)	(+1.025)	(+1.260)	(-1.099)	(+1.279)	(+1.213)	(+1.143)	(-1.032)	(-1.070)	+1.605	(-1.161)	(+1.032)	(-1.177)	(+1.059)	99	99	1
	SV5_38D05	nucleolar protein 5-2-like	NS	13	+1.749	(+1.316)	(+1.370)	+1.549	(+1.160)	+1.688	(+1.357)	(+1.295)	(+1.266)	(+1.132)	+2.478	(+1.097)	(+1.243)	(-1.000)	(+1.084)	1	1	1
	SV6_16B11	nucleolar protein 5-2-like	NS	14	(+1.156)	(+1.008)	(+1.126)	(+1.193)	(-1.070)	+1.669	(+1.294)	(+1.227)	(-1.078)	(+1.045)	+2.238	(-1.138)	(+1.131)	(-1.288)	(+1.017)	99	1	1
	SV6_36H11	nucleolar protein 5-2-like	NS	20	(+1.252)	(+1.072)	(+1.177)	(+1.260)	(+1.038)	(+1.271)	(+1.209)	(-4.739)	(+1.045)	(+1.170)	+1.778	(+1.155)	(+1.126)	(+1.017)	(+1.010)	99	99	1
	SV5_04C06	nucleolar protein 56-like	NS	14	(+1.147)	(-1.063)	(-1.061)	(+1.106)	(-1.195)	(+1.452)	(+1.185)	(-1.047)	(+1.108)	(-1.107)	+1.912	(-1.087)	(-1.055)	(-1.154)	(-1.196)	99	99	1
	SV6_37C05	patellin-6-like	NS	15	(+1.111)	(+1.001)	(+1.203)	(+1.218)	(+1.144)	(-1.043)	(-1.139)	(+1.016)	(-1.121)	(+1.180)	+1.855	(-1.155)	(-1.235)	(-1.105)	(-1.088)	99	99	1
	SV5_45G01	PCI superfamily protein-like	NS	15	(+1.212)	(+1.206)	(+1.004)	(+1.181)	(-1.006)	(+1.035)	(+1.141)	(+1.011)	(+1.087)	(-1.047)	+1.516	(+1.054)	(+1.057)	(-1.040)	(-1.036)	99	99	1
	SV5_08G03	peptidyl-prolyl cis-trans isomerase FKBP15-1-like	SP	16	(+1.086)	(-1.026)	(-1.094)	(+1.166)	(-1.128)	(-1.004)	(-1.135)	(-1.315)	(-1.144)	(+1.269)	+1.553	(-1.285)	(-1.110)	(-1.127)	(-1.012)	99	99	1
	SV6_02E02	peptidyl-prolyl cis-trans isomerase FKBP15-1-like	SP	16	(+1.141)	(+1.034)	(-1.024)	(+1.269)	(-1.089)	(+1.110)	(-1.035)	(-1.230)	(-1.030)	(+1.312)	+1.703	(-1.306)	(+1.054)	(-1.425)	(+1.161)	99	99	1
	SV6_11C11	peptidyl-prolyl cis-trans isomerase FKBP15-1-like	SP	16	(+1.273)	(+1.109)	(+1.035)	(+1.331)	(+1.002)	(+1.119)	(+1.100)	(-1.144)	(+1.069)	+1.553	+1.677	(-1.394)	(+1.245)	(-1.275)	(+1.196)	99	99	1
	SV5_56B02	peptidyl-prolyl cis-trans isomerase FKBP62-like	NS	21	+1.817	+1.591	+1.663	+1.604	+2.259	+2.425	(+1.263)	(+1.258)	+1.693	+2.110	+2.379	(+1.638)	(+1.492)	+2.365	+1.543	19	1	1
	SV5_44G10	peroxidase 17-like	SP	14	(-1.037)	(-1.028)	(+1.091)	(+1.049)	(+1.274)	+1.560	(-1.112)	(+1.096)	(-1.073)	(+1.023)	+2.937	(+1.088)	(-1.109)	(+1.269)	(+1.345)	99	1	1
	SV6_09B06	peroxidase 17-like	SP	14	(-1.098)	(-1.001)	(-1.019)	(-1.091)	(+1.216)	(+1.375)	(-1.061)	(-1.019)	(-1.103)	(-1.040)	+1.984	(+1.055)	(-1.126)	(+1.163)	(-1.141)	99	99	1
	SV6_12D03	peroxidase 24-like	SP	15	(-1.180)	(+1.057)	(+1.077)	(-1.020)	(+1.033)	(+1.046)	(+1.050)	(-1.350)	(+1.063)	(-1.002)	+3.296	(+1.126)	(-1.206)	(+1.148)	(-1.091)	99	99	1
	SV6_29F07	PHD finger protein ALFIN-LIKE 4-like	NS	16	(+1.030)	(+1.026)	(+1.013)	(+1.094)	(+1.018)	(-1.019)	(-1.055)	(+1.012)	(-1.027)	(+1.065)	+1.622	(-1.174)	(+1.091)	(-1.319)	(-1.057)	99	99	1
	SV6_12H02	PHD finger protein EHD3-like	NS	14	(-1.054)	(-1.213)	(+1.047)	(+1.134)	(+1.092)	(+1.436)	(+1.088)	(+1.049)	(+1.034)	(-1.083)	+2.182	(-1.047)	(+1.008)	(-1.033)	(+1.020)	99	99	1
	SV5_47C06	phosphoenolpyruvate/phosphate translocator 1-like	NS	14	(-1.183)	(-1.255)	(-1.168)	(-1.169)	(-1.199)	(+1.128)	(-1.104)	(-1.116)	(-1.083)	(+1.006)	+1.540	(-1.211)	(-1.083)	(-1.311)	(-1.152)	99	99	1
	SV6_03D09	photosynthetic NDH subunit of lumenal location 5-like	NS	13	(+1.247)	(+1.065)	(+1.058)	(+1.180)	(+1.035)	(+1.311)	(+1.151)	(+1.003)	(+1.067)	(+1.156)	+1.575	(-1.221)	(+1.131)	(-1.210)	(+1.166)	99	99	1
	SV5_34H11	plasminogen activator inhibitor 1 RNA-binding protein-like	NS	15	(+1.420)	(+1.316)	(+1.091)	(+1.386)	(+1.087)	(+1.588)	(+1.062)	(+1.283)	(+1.302)	(+1.143)	+2.069	(+1.218)	(+1.298)	(-1.084)	(+1.176)	99	99	1
	SV5_59G06	plastidial pyruvate kinase 2-like	NS	15	(+1.298)	(+1.125)	(+1.143)	(+1.258)	(+1.037)	(+1.022)	(+1.050)	(+1.156)	(+1.058)	(-1.033)	+1.527	(+1.098)	(+1.090)	(-1.007)	(-1.107)	99	99	1
	SV5_41A06	plastidic glucose transporter 4-like	NS	15	(+1.073)	(+1.001)	(+1.023)	(+1.079)	(-1.180)	(-1.033)	(+1.139)	(+1.002)	(+1.027)	(+1.054)	+1.510	(+1.007)	(-1.020)	(+1.016)	(-1.018)	99	99	1
	SV5_48F02	POLLENLESS 3-LIKE 2-like	NS	15	(-1.100)	(-1.097)	(-1.005)	(-1.233)	(-1.034)	(+1.016)	(-1.104)	(-1.237)	(-1.010)	(-1.000)	+1.683	(-1.032)	(-1.030)	(+1.185)	(+1.008)	99	99	1
	SV5_01F04	polygalacturonase At1g48100-like	SP	15	(+1.045)	(+1.004)	(+1.074)	(+1.098)	(+1.165)	(+1.065)	(-1.306)	(-1.523)	(+1.051)	(+1.180)	+4.716	(+1.144)	(+1.162)	(+1.240)	(+1.275)	99	99	1
	SV5_41E11	PRA1 family protein B3-like	NS	14	(-1.089)	(-1.106)	(-1.127)	(-1.091)	(-1.067)	(+1.060)	(+1.019)	(+1.131)	(+1.104)	(-1.005)	+1.522	(+1.008)	(+1.135)	(-1.012)	(+1.065)	99	99	1
	SV6_04H01	premnaspirodiene oxygenase-like	NS	16	(+1.036)	(+1.069)	(-1.025)	(+1.078)	(+1.237)	(+1.023)	(-1.034)	(+1.087)	(+1.192)	(+1.005)	+1.582	(-1.019)	(+1.156)	(+1.034)	(+1.185)	99	99	1
	SV6_06H01	proliferating cell nuclear antigen-like	NS	14	(+1.032)	(-1.058)	(-1.016)	(+1.110)	(-1.053)	(+1.237)	(+1.083)	(+1.138)	(+1.064)	(+1.071)	+1.746	(+1.008)	(+1.181)	(-1.013)	(-1.002)	99	99	1
	SV5_51F09	prostatic spermine-binding protein-like	NS	14	(+1.010)	(-1.110)	(-1.041)	(+1.189)	(-1.148)	(+1.251)	(+1.031)	(-1.070)	(+1.026)	(+1.186)	+1.767	(-1.437)	(+1.052)	(-1.402)	(-1.100)	99	99	1
	SV6_23G04	proteasome subunit alpha type-1-B-like	NS	16	(+1.266)	(+1.176)	(+1.038)	(+1.220)	(+1.050)	(+1.140)	(+1.136)	(+1.109)	(+1.129)	(+1.186)	+1.553	(-1.039)	(+1.167)	(-1.065)	(+1.050)	99	99	1
	SV6_13G03	proteasome subunit beta type-6-like	NS	15	(+1.258)	(+1.232)	(+1.044)	(+1.301)	(+1.067)	(+1.150)	(+1.046)	(+1.081)	(+1.177)	(+1.123)	+1.703	(+1.087)	(+1.170)	(-1.125)	(+1.085)	99	99	1
	SV5_04F12	proteinase inhibitor type-2-like	CRP	16	+1.722	(+1.363)	(+1.184)	+1.793	(+1.163)	(-1.029)	(-1.197)	-1.847	(+1.094)	(+1.274)	+3.451	(-1.789)	(-1.017)	-1.806	(-1.054)	1	6	1
	SV6_22C08	proteinase inhibitor type-2-like	CRP	16	(+1.376)	(+1.168)	(+1.144)	(+1.486)	(+1.001)	(-1.038)	(+1.023)	(-1.796)	(-1.081)	(+1.185)	+3.079	(-1.701)	(-1.069)	(-1.559)	(-1.093)	99	99	1
	SV6_44B09	proteinase inhibitor type-2-like	CRP	16	+1.807	(+1.446)	(+1.291)	+1.687	(+1.301)	(+1.097)	(-1.152)	-1.754	(+1.195)	(+1.489)	+3.197	(-1.698)	(+1.185)	(-1.497)	(+1.113)	1	6	1
	SV6_31C08	ran-binding protein 1 homolog c-like	NS	20	(+1.130)	(+1.146)	(+1.209)	(+1.322)	(+1.038)	(+1.335)	(+1.059)	(-1.057)	(+1.144)	(-1.117)	+1.934	(-1.022)	(+1.150)	(-1.141)	(-1.180)	99	99	1
	SV6_44E05	remorin 4.1-like	NS	15	(+1.249)	(+1.088)	(+1.130)	(+1.257)	(+1.101)	(+1.076)	(+1.039)	(+1.003)	(+1.141)	(+1.285)	+1.984	(-1.051)	(+1.118)	(-1.099)	(+1.186)	99	99	1
	SV6_45F08	remorin 4.1-like	NS	15	(+1.206)	(+1.105)	(+1.068)	(+1.208)	(+1.092)	(+1.022)	(+1.026)	(+1.105)	(+1.042)	(+1.194)	+1.968	(-1.046)	(-1.038)	(-1.273)	(+1.163)	99	99	1
	SV6_19C06	replication protein A 32 kDa subunit A-like	NS	14	(+1.034)	(+1.004)	(+1.036)	(+1.040)	(-1.103)	(+1.299)	(+1.048)	(+1.067)	(+1.070)	(+1.032)	+1.627	(+1.008)	(+1.118)	(-1.086)	(-1.015)	99	99	1
	SV5_60H09	ribosomal protein L17-like	NS	14	(+1.134)	(-1.011)	(-1.045)	(+1.149)	(+1.081)	(+1.427)	(+1.052)	(+1.050)	(+1.071)	(-1.004)	+1.755	(-1.165)	(+1.019)	(-1.099)	(+1.094)	99	99	1
	SV6_26C05	ribosomal protein L24-like protein-like	NS	14	(-1.106)	(-1.222)	(-1.183)	(-1.052)	(-1.150)	(+1.279)	(-1.007)	(-1.135)	(+1.024)	(-1.057)	+1.643	(-1.291)	(-1.146)	(-1.262)	(-1.177)	99	99	1
	SV6_11C01	ribosomal protein L7Ae/L30e/S12e/Gadd45 family protein-like	NS	14	(-1.001)	(-1.077)	(-1.034)	(+1.007)	(+1.074)	(+1.537)	(+1.233)	(+1.150)	(+1.079)	(+1.041)	+1.868	(+1.015)	(+1.022)	(+1.057)	(+1.127)	99	99	1
	SV6_12G02	ribosomal protein L7Ae/L30e/S12e/Gadd45 family protein-like	NS	14	(-1.097)	(-1.159)	(-1.179)	(-1.032)	(-1.105)	(+1.436)	(+1.196)	(-1.013)	(-1.001)	(-1.054)	+2.249	(-1.237)	(-1.154)	(-1.333)	(-1.021)	99	99	1
	SV6_20F05	ribosomal protein L7Ae/L30e/S12e/Gadd45 family protein-like	NS	14	(+1.084)	(-1.018)	(+1.068)	(+1.168)	(-1.015)	(+1.466)	(+1.249)	(+1.174)	(+1.188)	(+1.142)	+2.135	(-1.160)	(+1.022)	(-1.111)	(+1.014)	99	99	1
	SV6_23G01	ribosomal protein L7Ae/L30e/S12e/Gadd45 family protein-like	NS	14	(+1.055)	(-1.078)	(+1.020)	(+1.031)	(+1.015)	(+1.542)	(+1.207)	(+1.150)	(+1.179)	(+1.125)	+2.471	(+1.051)	(+1.042)	(-1.095)	(+1.158)	99	99	1
	SV6_28E09	ribosomal protein L7Ae/L30e/S12e/Gadd45 family protein-like	NS	14	(-1.073)	(-1.127)	(-1.108)	(-1.018)	(-1.099)	(+1.513)	(+1.103)	(+1.024)	(+1.062)	(+1.069)	+2.195	(-1.224)	(-1.140)	(-1.214)	(-1.087)	99	99	1
	SV6_33D11	ribosomal protein L7Ae/L30e/S12e/Gadd45 family protein-like	NS	14	(-1.305)	(-1.220)	(-1.189)	(-1.135)	(-1.122)	(+1.310)	(+1.065)	(+1.091)	(-1.156)	(-1.083)	+1.789	(-1.124)	(-1.195)	(-1.167)	(-1.095)	99	99	1
	SV6_14D04	ribosomal protein S7-like protein-like	NS	13	(+1.151)	(-1.015)	(-1.001)	(+1.187)	(-1.102)	+1.520	(+1.150)	(+1.116)	(+1.108)	(+1.118)	+1.548	(-1.179)	(+1.009)	(-1.319)	(+1.042)	99	1	1
	SV6_15A07	ribosome biogenesis protein BRX1-like	NS	13	(+1.245)	(+1.036)	(+1.124)	(+1.196)	(-1.026)	(+1.432)	(+1.172)	(+1.116)	(+1.075)	(+1.017)	+1.726	(-1.155)	(+1.129)	(-1.267)	(-1.003)	99	99	1
	SV6_30C07	ribosome biogenesis protein BRX1-like	NS	14	(+1.068)	(-1.048)	(+1.145)	(+1.148)	(-1.019)	(+1.254)	(+1.079)	(+1.074)	(+1.028)	(+1.117)	+1.614	(-1.087)	(-1.083)	(-1.099)	(-1.095)	99	99	1
	SV6_20B06	ripening regulated protein DDTFR8-like	NS	13	(+1.171)	(+1.040)	(+1.195)	(+1.156)	(+1.485)	(+1.383)	(-1.065)	(+1.001)	(+1.077)	(+1.443)	+1.529	(-1.138)	(+1.126)	(+1.365)	(+1.019)	99	99	1
	SV6_15G09	RNA polymerase II degradation factor 1-like	NS	20	(+1.034)	(-1.065)	(-1.030)	(+1.050)	(-1.182)	(-1.010)	(+1.027)	(-5.669)	(+1.001)	(-1.000)	+1.569	(-1.203)	(+1.028)	(-1.198)	(-1.235)	99	99	1
	SV6_47E01	RNA-binding protein EWS-like	NS	16	(+1.061)	(+1.036)	(+1.020)	(+1.082)	(+1.070)	(-1.247)	(+1.035)	(-1.086)	(+1.189)	(+1.067)	+1.525	(-1.051)	(-1.010)	(+1.015)	(+1.146)	99	99	1
	SV5_09F08	rRNA-processing protein CGR1-like	NS	14	(-1.021)	(-1.021)	(-1.011)	(+1.071)	(-1.051)	+1.684	(+1.193)	(+1.432)	(+1.247)	(+1.196)	+1.665	(+1.107)	(+1.424)	(+1.047)	(+1.078)	99	1	1
	SV6_06E10	rRNA-processing protein CGR1-like	NS	14	(-1.004)	(+1.034)	(-1.074)	(+1.161)	(+1.016)	+1.676	(+1.212)	(+1.377)	(+1.324)	(+1.063)	+1.833	(+1.061)	(+1.348)	(-1.129)	(+1.113)	99	1	1
	SV5_05E09	rRNA-processing protein EBP2-like	NS	13	(+1.241)	(+1.012)	(+1.097)	(+1.186)	(-1.037)	+1.706	(+1.038)	(+1.072)	(+1.030)	(+1.040)	+1.539	(-1.125)	(+1.057)	(-1.191)	(-1.109)	99	1	1
	SV6_28A09	rRNA-processing protein EBP2-like	NS	14	(+1.120)	(-1.035)	(+1.047)	(+1.099)	(+1.060)	+1.588	(+1.092)	(+1.036)	(+1.074)	(+1.010)	+1.665	(-1.170)	(+1.122)	(-1.200)	(-1.091)	99	1	1
	SV6_36F02	ruBisCO large subunit-binding protein subunit alpha-like	NS	21	(+1.432)	(+1.245)	(+1.171)	(+1.156)	(+1.630)	+1.601	(+1.207)	(-1.066)	(+1.360)	(+1.450)	+1.689	(+1.300)	(+1.122)	(+1.197)	(+1.288)	99	1	1
	SV6_24C08	scopoletin glucosyltransferase-like	NS	20	(+1.155)	(+1.034)	(+1.228)	(+1.230)	-1.507	(+1.166)	+1.930	-1.795	+2.060	+1.597	+1.735	(-1.060)	(-1.353)	(-1.041)	+1.703	99	16	1
	SV6_11D07	serine carboxypeptidase II-3-like	NS	20	(+1.092)	(+1.131)	(+1.090)	(+1.096)	(+1.110)	(+1.023)	(-1.072)	(-3.528)	(-1.070)	(+1.092)	+2.650	(+1.012)	(+1.001)	(+1.058)	(+1.057)	99	99	1
	SV6_27F01	serine carboxypeptidase II-3-like	SP	15	(+1.065)	(+1.181)	(+1.335)	(-1.112)	(+1.286)	(+1.071)	(+1.020)	(+1.020)	(+1.129)	(+1.138)	+2.145	(+1.084)	(+1.052)	(+1.263)	(+1.672)	99	99	1
	SV6_30A09	serine carboxypeptidase II-3-like	SP	15	(+1.031)	(+1.077)	(+1.001)	(-1.019)	(-1.024)	(+1.044)	(+1.020)	(-1.171)	(-1.078)	(+1.076)	+2.114	(+1.032)	(-1.056)	(-1.047)	(-1.005)	99	99	1
	SV5_48B10	serine carboxypeptidase-like	SP	20	(+1.348)	(+1.396)	(+1.195)	+1.552	(+1.276)	(+1.051)	(+1.101)	(-1.478)	(+1.114)	(+1.703)	+1.616	(+1.077)	(-1.303)	(-1.029)	(+1.260)	99	99	1
	SV5_58G01	serine carboxypeptidase-like	NS	15	(+1.210)	(+1.117)	(+1.293)	(+1.284)	(+1.088)	(-1.026)	(+1.094)	(+1.067)	(-1.018)	(-1.065)	+1.550	(-1.013)	(+1.106)	(+1.055)	(-1.029)	99	99	1
	SV6_34D11	serine carboxypeptidase-like	SP	14	(-1.142)	(-1.005)	(-1.208)	(-1.142)	(-1.074)	(+1.231)	(+1.054)	(+1.355)	(-1.070)	(-1.025)	+2.865	(+1.101)	(-1.137)	(+1.199)	(-1.031)	99	99	1
	SV6_50B02	serine carboxypeptidase-like	SP	20	(+1.769)	(+1.521)	(+1.238)	(+1.758)	(+1.231)	(+1.069)	(+1.020)	(-1.227)	(+1.068)	+1.888	+2.719	(-1.183)	(-1.203)	(-1.296)	(+1.369)	99	99	1
	SV5_38G09	serine hydroxymethyltransferase 4-like	NS	14	(+1.049)	(-1.339)	(-1.200)	(-1.045)	(-1.349)	(+1.495)	(+1.280)	(+1.074)	(+1.241)	(+1.233)	+2.509	(-1.286)	(+1.224)	(-1.184)	(+1.169)	99	99	1
	SV6_28F06	serine hydroxymethyltransferase 4-like	NS	14	(+1.093)	(-1.157)	(+1.006)	(+1.144)	(-1.383)	+1.536	(+1.315)	(+1.174)	(+1.495)	(+1.357)	+2.602	(-1.254)	(+1.413)	(-1.261)	(+1.125)	99	1	1
	SV5_55H01	serine/threonine-protein kinase Nek2-like	NS	15	(+1.257)	(+1.414)	(+1.163)	(+1.164)	(+1.188)	(+1.265)	(+1.184)	(+1.146)	(-1.008)	(+1.170)	+1.698	(+1.029)	(+1.069)	(+1.128)	(+1.139)	99	99	1
	SV6_36B10	serine/threonine-protein kinase STY17-like	NS	14	(-1.013)	(+1.002)	(+1.029)	(+1.105)	(-1.033)	(+1.155)	(+1.045)	(+1.038)	(+1.030)	(+1.005)	+1.762	(-1.230)	(+1.013)	(-1.207)	(-1.101)	99	99	1
	SV5_39D03	small heat shock protein-like	NS	22	-1.613	(-1.332)	(-1.203)	(-1.451)	+2.988	+1.952	(+1.096)	(-1.920)	(+1.278)	+1.503	+3.027	(+1.528)	(+1.013)	+5.356	(+1.034)	2	1	1
	SV6_35G08	small nuclear ribonucleoprotein-associated protein B'-like	NS	14	(+1.010)	(-1.064)	(-1.038)	(+1.102)	(-1.088)	(+1.188)	(+1.093)	(+1.011)	(-1.011)	(+1.079)	+1.546	(-1.121)	(+1.093)	(-1.154)	(-1.130)	99	99	1
	SV6_15F06	SMAX1-LIKE 3-like	NS	16	(+1.038)	(+1.036)	(+1.063)	(+1.107)	(+1.052)	(-1.102)	(-1.074)	(-1.060)	(-1.134)	(-1.028)	+1.666	(-1.399)	(+1.018)	(-1.249)	(-1.095)	99	99	1
	SV6_46F09	stress-response A/B barrel domain-containing protein At5g22580-like	NS	20	(+1.031)	(+1.081)	(+1.044)	(+1.028)	(+1.198)	(+1.151)	(+1.051)	(-4.177)	(+1.157)	(+1.187)	+1.883	(+1.008)	(-1.035)	(+1.030)	(+1.211)	99	99	1
	SV5_55D05	subtilisin-like protease SBT1.7-like	SP	15	(-1.002)	(+1.035)	(+1.102)	(+1.014)	(+1.034)	(+1.116)	(+1.106)	(-1.035)	(+1.025)	(+1.134)	+2.363	(+1.164)	(+1.053)	(+1.136)	(+1.009)	99	99	1
	SV6_37D11	subtilisin-like protease SBT1.7-like	NS	14	(+1.147)	(+1.219)	(+1.151)	(+1.230)	(+1.187)	(+1.416)	(+1.281)	(+1.326)	(+1.152)	(+1.271)	+2.141	(+1.122)	(+1.270)	(+1.126)	(+1.346)	99	99	1
	SV6_50B11	subtilisin-like protease SBT1.7-like	NS	16	(+1.114)	(-1.013)	(+1.083)	(+1.109)	(+1.008)	(-1.102)	(+1.047)	(+1.091)	(+1.047)	(+1.079)	+1.895	(-1.151)	(+1.053)	(-1.167)	(-1.137)	99	99	1
	SV6_45D04	succinyl-CoA ligase [ADP-forming] subunit alpha-2-like	NS	15	(+1.239)	(+1.194)	(+1.178)	(+1.207)	(+1.145)	(+1.181)	(+1.142)	(+1.113)	(+1.134)	(+1.097)	+1.571	(+1.060)	(-1.026)	(+1.099)	(-1.039)	99	99	1
	SV5_41D03	succinyl-CoA ligase [ADP-forming] subunit beta-like	NS	13	(+1.270)	(+1.054)	(+1.134)	(+1.191)	(+1.039)	(+1.387)	(+1.179)	(+1.177)	(+1.206)	(+1.178)	+1.544	(-1.068)	(+1.309)	(-1.048)	(-1.001)	99	99	1
	SV6_25B06	T-complex protein 1 subunit delta-like	NS	15	(+1.133)	(+1.074)	(+1.060)	(+1.129)	(+1.077)	(+1.279)	(+1.114)	(+1.080)	(+1.078)	(-1.058)	+1.747	(+1.017)	(+1.089)	(+1.080)	(-1.114)	99	99	1
	SV6_06D06	T-complex protein 1 subunit epsilon-like	NS	15	(+1.275)	(+1.108)	(+1.156)	(+1.234)	(-1.021)	(+1.260)	(+1.075)	(+1.088)	(+1.156)	(-1.001)	+1.987	(-1.058)	(+1.089)	(-1.063)	(+1.018)	99	99	1
	SV5_11H05	T-complex protein 1 subunit theta-like	NS	15	(+1.245)	(+1.026)	(+1.052)	(+1.305)	(-1.012)	(+1.323)	(+1.114)	(+1.071)	(+1.073)	(+1.107)	+1.894	(+1.085)	(+1.105)	(-1.013)	(-1.006)	99	99	1
	SV6_41D07	thiamine triphosphatase-like	NS	20	(-1.060)	(+1.051)	(-1.079)	(-1.009)	(-1.387)	(+1.005)	(+1.315)	-1.664	(+1.231)	(+1.245)	+1.636	(-1.119)	(-1.362)	(-1.011)	(+1.186)	99	6	1
	SV6_14D05	transcription factor MafB-like	NS	14	(+1.043)	(-1.022)	(+1.015)	(+1.142)	(-1.004)	(+1.306)	(+1.094)	(+1.028)	(+1.008)	(+1.036)	+1.698	(-1.276)	(+1.095)	(-1.180)	(+1.009)	99	99	1
	SV5_57C06	transcriptional regulator ATRX-like	NS	14	(-1.017)	(-1.431)	(-1.347)	(-1.004)	(-1.099)	(+1.168)	(-1.098)	(-1.080)	(-1.071)	(+1.029)	+2.214	(-1.596)	(+1.242)	(-1.553)	(+1.029)	99	99	1
	SV6_11C10	transcriptional regulator ATRX-like	NS	14	(+1.058)	(-1.269)	(+1.010)	(+1.109)	(-1.120)	(+1.145)	(-1.096)	(-1.097)	(+1.001)	(+1.057)	+2.294	(-1.333)	(+1.023)	(-1.551)	(-1.327)	99	99	1
	SV6_34B08	transcriptional regulator ATRX-like	NS	14	(+1.020)	(-1.079)	(-1.069)	(+1.106)	(+1.014)	(+1.310)	(+1.038)	(+1.036)	(+1.107)	(+1.242)	+1.937	(-1.190)	(+1.089)	(-1.182)	(+1.036)	99	99	1
	SV6_35H10	transcriptional regulator ATRX-like	NS	14	(+1.140)	(-1.151)	(-1.028)	(+1.321)	(+1.084)	(+1.372)	(+1.152)	(+1.254)	(+1.246)	(+1.127)	+3.049	(-1.304)	(+1.389)	(-1.683)	(+1.119)	99	99	1
	SV6_41H04	trifunctional UDP-glucose 4,6-dehydratase/UDP-4-keto-6-deoxy-D-glucose 3,5-epimerase/UDP-4-keto-L-rhamnose-reductase RHM1-like	NS	20	(+1.227)	(+1.104)	(+1.261)	(+1.393)	(-1.009)	+1.888	+1.884	(-1.234)	+1.935	+1.800	+2.861	(+1.159)	(-1.199)	(-1.016)	+1.756	99	7	1
	SV5_39D05	tubulin alpha chain-like	NS	15	(+1.059)	(+1.012)	(-1.085)	(+1.046)	(-1.114)	(+1.038)	(-1.184)	(+1.068)	(-1.044)	(-1.017)	+2.750	(-1.210)	(+1.024)	(-1.178)	(-1.030)	99	99	1
	SV5_56D11	tubulin alpha chain-like	NS	16	(+1.214)	(-1.044)	(+1.130)	(+1.175)	(+1.016)	(-1.140)	(-1.170)	(+1.180)	(-1.064)	(-1.135)	+1.628	(-1.488)	(+1.227)	(-1.300)	(-1.340)	99	99	1
	SV6_34F08	tubulin alpha chain-like	NS	16	(+1.202)	(+1.006)	(+1.112)	(+1.182)	(+1.087)	(-1.064)	(-1.107)	(+1.390)	(-1.064)	(-1.074)	+1.763	(-1.473)	(+1.444)	(-1.142)	(-1.206)	99	99	1
	SV5_46F08	tubulin alpha-3 chain-like	NS	16	(-1.038)	(-1.354)	(-1.240)	(-1.093)	(-1.181)	(-1.268)	(-1.355)	(+1.118)	(-1.073)	(-1.043)	+1.726	(-1.728)	(+1.240)	(-1.451)	(-1.334)	99	99	1
	SV5_52G09	tubulin beta-1 chain-like	NS	16	(+1.113)	(+1.029)	(-1.006)	(+1.104)	(+1.003)	(-1.140)	(+1.039)	(-1.011)	(-1.025)	(+1.098)	+2.467	(-1.480)	(+1.081)	(-1.416)	(-1.300)	99	99	1
	SV6_39B05	tubulin beta-1 chain-like	NS	16	(+1.024)	(-1.063)	(-1.062)	(-1.040)	(+1.069)	(-1.119)	(-1.131)	(+1.169)	(-1.113)	(-1.070)	+2.069	(-1.241)	(+1.129)	(-1.446)	(+1.023)	99	99	1
	SV5_52E08	tubulin beta-2 chain-like	NS	16	(+1.439)	(+1.221)	(+1.168)	(+1.450)	(+1.088)	(+1.052)	(+1.138)	(+1.375)	(+1.081)	(+1.204)	+2.065	(-1.196)	(+1.379)	(-1.396)	(+1.140)	99	99	1
	SV5_03D02	tubulin beta-8 chain-like	NS	16	(+1.165)	(-1.053)	(-1.053)	(+1.196)	(-1.094)	(-1.003)	(-1.081)	(+1.174)	(-1.069)	(+1.019)	+2.856	(-1.246)	(+1.135)	(-1.337)	(-1.041)	99	99	1
	SV6_32F02	TVP38/TMEM64 family membrane protein slr0305-like	NS	14	(+1.202)	(+1.045)	(+1.134)	(+1.253)	(+1.148)	(+1.355)	(+1.092)	(+1.123)	(+1.018)	(+1.085)	+1.760	(-1.168)	(-1.051)	(-1.090)	(+1.068)	99	99	1
	SV6_25D03	U3 small nucleolar RNA-associated protein 6-like	NS	14	(+1.098)	(+1.034)	(+1.074)	(+1.150)	(+1.009)	(+1.396)	(+1.055)	(+1.173)	(+1.079)	(+1.028)	+1.615	(+1.092)	(+1.005)	(-1.008)	(-1.014)	99	99	1
	SV6_37A02	ubiquitin-ribosomal fusion protein-like	NS	14	(+1.064)	(+1.009)	(-1.010)	(+1.119)	(+1.111)	(+1.424)	(+1.080)	(+1.059)	(+1.156)	(+1.156)	+1.665	(+1.130)	(+1.060)	(-1.037)	(+1.026)	99	99	1
	SV6_20F06	UBP1-associated protein 2C-like	NS	13	(+1.337)	(+1.267)	(+1.180)	(+1.331)	(+1.082)	+1.782	(+1.280)	(+1.254)	(+1.322)	(+1.214)	+2.110	(+1.091)	(+1.226)	(-1.090)	(+1.093)	99	1	1
	SV5_51D07	UDP-glucuronic acid decarboxylase 2-like	NS	15	(+1.178)	(+1.062)	(-1.006)	(+1.137)	(-1.055)	(+1.316)	(-1.002)	(+1.214)	(+1.156)	(+1.131)	+1.513	(+1.042)	(+1.201)	(-1.312)	(-1.102)	99	99	1
	SV5_05B10	unknown transcript	NS	15	(+1.177)	(+1.044)	(+1.020)	(+1.161)	(-1.082)	(+1.160)	(-1.129)	(-1.092)	(-1.016)	(-1.113)	+1.657	(-1.058)	(-1.025)	(-1.131)	(-1.131)	99	99	1
	SV5_49B02	unknown transcript	NS	20	(-1.045)	(-1.139)	(-1.025)	(+1.075)	(-1.041)	(+1.004)	(+1.042)	(-1.355)	(+1.004)	(+1.271)	+1.561	(-1.269)	(-1.092)	(-1.232)	(+1.097)	99	99	1
	SV5_49F11	unknown transcript	NS	20	(+1.005)	(-1.113)	(+1.079)	(+1.169)	(-1.034)	(+1.253)	(+1.085)	(-1.423)	(+1.066)	(+1.022)	+1.875	(-1.163)	(+1.079)	(-1.170)	(-1.272)	99	99	1
	SV5_52H12	unknown transcript	NS	15	(+1.320)	(+1.113)	(+1.145)	(+1.276)	(-1.016)	(+1.225)	(+1.092)	(+1.164)	(+1.120)	(+1.009)	+2.016	(-1.028)	(+1.135)	(-1.288)	(-1.046)	99	99	1
	SV5_60C02	unknown transcript	NS	13	(+1.196)	(+1.110)	(+1.256)	(+1.329)	(+1.083)	(+1.321)	(+1.058)	(-1.004)	(+1.079)	(+1.184)	+1.798	(-1.061)	(+1.029)	(-1.076)	(+1.017)	99	99	1
	SV6_02B03	unknown transcript	NS	20	(+1.256)	(+1.212)	(+1.081)	(+1.112)	(+1.102)	(+1.104)	(+1.098)	(-1.493)	(+1.003)	(+1.358)	+2.125	(-1.033)	(-1.349)	(+1.060)	(+1.055)	99	99	1
	SV6_03B12	unknown transcript	NS	14	(+1.069)	(+1.156)	(+1.222)	(+1.272)	(+1.179)	(+1.403)	(-1.001)	(+1.227)	(+1.105)	(+1.173)	+2.035	(-1.052)	(+1.318)	(-1.015)	(+1.129)	99	99	1
	SV6_06F01	unknown transcript	NS	14	(-1.057)	(-1.103)	(-1.096)	(+1.014)	(-1.112)	(+1.313)	(+1.160)	(-1.099)	(+1.114)	(+1.058)	+1.540	(+1.016)	(-1.074)	(-1.011)	(-1.038)	99	99	1
	SV6_07A06	unknown transcript	NS	14	(+1.060)	(-1.035)	(-1.057)	(+1.041)	(-1.128)	(+1.282)	(+1.147)	(+1.033)	(+1.104)	(+1.008)	+1.981	(-1.093)	(-1.036)	(-1.180)	(-1.121)	99	99	1
	SV6_08A01	unknown transcript	NS	20	(+1.086)	(+1.098)	(+1.035)	(+1.116)	(-1.029)	(+1.068)	(-1.042)	(-1.157)	(+1.100)	(+1.009)	+1.794	(+1.010)	(-1.105)	(-1.077)	(+1.182)	99	99	1
	SV6_09G07	unknown transcript	NS	14	(+1.119)	(-1.072)	(+1.131)	(+1.146)	(+1.005)	(+1.390)	(+1.083)	(+1.119)	(+1.081)	(+1.058)	+1.660	(+1.033)	(+1.041)	(-1.135)	(-1.145)	99	99	1
	SV6_10A04	unknown transcript	NS	14	(+1.052)	(-1.034)	(+1.027)	(+1.065)	(-1.003)	(+1.330)	(+1.041)	(+1.024)	(+1.068)	(+1.027)	+1.660	(-1.050)	(-1.001)	(-1.055)	(+1.092)	99	99	1
	SV6_13A01	unknown transcript	NS	2	(+1.094)	(+1.025)	(+1.205)	(+1.133)	(+1.268)	(+1.262)	(+1.188)	(+1.332)	(+1.253)	(+1.218)	+1.520	(-1.058)	(+1.394)	(+1.110)	(+1.133)	99	99	1
	SV6_13A12	unknown transcript	NS	16	(-1.018)	(-1.049)	(-1.128)	(-1.062)	(-1.084)	(-1.176)	(-1.042)	(-1.092)	(-1.082)	(-1.158)	+1.710	(-1.120)	(+1.122)	(-1.125)	(+1.220)	99	99	1
	SV6_13G11	unknown transcript	NS	15	(+1.014)	(+1.057)	(-1.049)	(-1.009)	(-1.007)	(-1.028)	(-1.135)	(-1.091)	(-1.040)	(+1.016)	+1.765	(-1.066)	(+1.068)	(-1.069)	(+1.042)	99	99	1
	SV6_14D06	unknown transcript	NS	13	(+1.111)	(-1.032)	(+1.040)	(+1.212)	(+1.030)	(+1.439)	(+1.174)	(+1.128)	(+1.063)	(+1.032)	+1.709	(-1.535)	(+1.060)	(-1.373)	(+1.001)	99	99	1
	SV6_20C12	unknown transcript	NS	14	(+1.044)	(-1.026)	(+1.100)	(+1.186)	(+1.205)	(+1.191)	(+1.211)	(+1.276)	(+1.017)	(+1.095)	+1.578	(-1.032)	(+1.105)	(-1.132)	(+1.190)	99	99	1
	SV6_21D05	unknown transcript	NS	14	(+1.081)	(-1.065)	(-1.033)	(+1.081)	(-1.001)	(+1.412)	(+1.042)	(+1.087)	(+1.016)	(+1.029)	+1.695	(-1.213)	(+1.050)	(-1.211)	(-1.033)	99	99	1
	SV6_21F05	unknown transcript	NS	15	(+1.118)	(+1.064)	(-1.002)	(+1.177)	(+1.149)	(-1.008)	(-1.117)	(+1.010)	(-1.039)	(+1.146)	+1.892	(-1.031)	(-1.002)	(-1.118)	(+1.051)	99	99	1
	SV6_21F06	unknown transcript	NS	13	(+1.318)	(+1.138)	(+1.105)	(+1.243)	(+1.032)	(+1.415)	(+1.161)	(+1.217)	(+1.125)	(+1.194)	+1.788	(-1.070)	(+1.096)	(-1.141)	(-1.100)	99	99	1
	SV6_24G06	unknown transcript	NS	14	(-1.065)	(+1.073)	(+1.084)	(-1.103)	(-1.003)	(+1.048)	(-1.028)	(+1.096)	(+1.048)	(+1.071)	+1.607	(+1.072)	(+1.194)	(-1.057)	(+1.298)	99	99	1
	SV6_25C03	unknown transcript	NS	22	(-1.016)	(-1.066)	(+1.010)	(+1.003)	(+1.313)	(+1.408)	(-1.155)	(-1.287)	(+1.105)	(+1.497)	+1.515	(+1.078)	(-1.011)	(+1.063)	(+1.145)	99	99	1
	SV6_26C01	unknown transcript	NS	13	(+1.284)	(-1.007)	(+1.046)	(+1.198)	(+1.156)	(+1.501)	(+1.116)	(+1.252)	(+1.145)	(+1.150)	+1.971	(-1.145)	(+1.275)	(+1.013)	(+1.235)	99	99	1
	SV6_27E09	unknown transcript	NS	21	(+1.441)	(+1.454)	(+1.304)	(+1.311)	(+1.707)	+1.951	+1.581	(+1.790)	+1.545	(+1.799)	+1.580	(+1.932)	(+1.764)	(+1.416)	+1.602	99	7	1
	SV6_31B04	unknown transcript	NS	14	(+1.114)	(+1.058)	(+1.217)	(+1.005)	(+1.147)	(+1.056)	(+1.116)	(+1.176)	(+1.059)	(+1.058)	+1.897	(-1.012)	(+1.037)	(+1.063)	(+1.141)	99	99	1
	SV6_32A08	unknown transcript	NS	14	(+1.036)	(-1.136)	(+1.014)	(+1.171)	(-1.085)	(+1.591)	(+1.130)	(+1.151)	(+1.124)	(+1.200)	+2.461	(-1.248)	(+1.060)	(-1.309)	(+1.025)	99	99	1
	SV6_32G01	unknown transcript	NS	15	(+1.190)	(+1.045)	(+1.086)	(+1.200)	(+1.028)	(+1.251)	(+1.010)	(+1.030)	(+1.145)	(+1.053)	+1.561	(+1.084)	(+1.087)	(-1.065)	(-1.165)	99	99	1
	SV6_39B07	unknown transcript	NS	14	(-1.000)	(-1.004)	(+1.030)	(+1.052)	(+1.046)	(+1.256)	(+1.073)	(+1.010)	(+1.007)	(-1.099)	+1.539	(+1.010)	(+1.048)	(+1.065)	(-1.019)	99	99	1
	SV6_39E09	unknown transcript	NS	16	(+1.182)	(-1.040)	(-1.161)	(-1.001)	(-1.063)	(-1.055)	(+1.031)	(-1.056)	(-1.020)	(+1.051)	+1.574	(-1.212)	(+1.101)	(-1.300)	(-1.043)	99	99	1
	SV6_40B11	unknown transcript	NS	14	(-1.106)	(-1.108)	(-1.082)	(-1.051)	(-1.093)	(+1.173)	(-1.030)	(+1.184)	(-1.111)	(-1.017)	+1.585	(-1.133)	(+1.097)	(-1.222)	(+1.088)	99	99	1
	SV6_42A02	unknown transcript	NS	16	(+1.035)	(+1.107)	(-1.049)	(+1.079)	(-1.007)	(-1.083)	(-1.093)	(-1.172)	(-1.117)	(+1.056)	+1.747	(-1.512)	(-1.023)	(-1.416)	(+1.128)	99	99	1
	SV6_44F04	unknown transcript	NS	15	(+1.318)	(+1.215)	(+1.173)	(+1.443)	(+1.131)	(+1.229)	(+1.233)	(-1.009)	(+1.117)	(+1.185)	+2.053	(+1.049)	(+1.168)	(+1.023)	(+1.050)	99	99	1
	SV6_46A02	unknown transcript	NS	14	(+1.117)	(+1.151)	(+1.253)	(+1.404)	(+1.050)	(+1.426)	(+1.281)	(+1.103)	(+1.346)	(+1.312)	+2.075	(+1.133)	(+1.052)	(+1.430)	(+1.484)	99	99	1
	SV6_46F01	unknown transcript	NS	22	(+1.166)	(+1.309)	(+1.128)	(+1.048)	(+1.227)	+1.577	(-1.065)	(+1.130)	(+1.244)	(-1.286)	+1.501	(+1.327)	(+1.191)	+1.747	(+1.341)	99	1	1
	SV6_11H10	upstream activation factor subunit UAF30-like	NS	14	(+1.002)	(+1.007)	(-1.005)	(+1.148)	(+1.075)	(+1.316)	(+1.252)	(+1.081)	(+1.194)	(+1.147)	+1.570	(+1.016)	(+1.103)	(-1.061)	(+1.091)	99	99	1
	SV5_35F02	vacuolar-processing enzyme-like	SP	14	(+1.026)	(+1.243)	(-1.051)	(+1.012)	(+1.227)	(+1.265)	(-1.000)	+1.931	(+1.185)	(+1.139)	+2.532	(+1.334)	(+1.042)	+1.510	(+1.281)	99	5	1
	SV5_60A12	wound-induced basic protein-like	NS	14	(+1.050)	(-1.055)	(-1.015)	(+1.095)	(-1.029)	(+1.253)	(+1.074)	(+1.007)	(-1.008)	(+1.138)	+1.573	(-1.156)	(+1.042)	(-1.011)	(-1.145)	99	99	1
	SV6_05B03	1,2-dihydroxy-3-keto-5-methylthiopentene dioxygenase 2-like	NS	10	(-1.027)	(+1.044)	(-1.038)	(-1.027)	(-1.183)	(+1.004)	(-1.044)	-1.512	(-1.097)	(+1.010)	-1.964	(+1.069)	(-1.460)	(-1.051)	(-1.057)	99	6	2
	SV5_35H07	12S seed storage protein CRD-like	NS	5	+1.539	(+1.237)	(+1.265)	(+1.456)	(+1.318)	(-1.462)	(-1.145)	(-1.177)	(-1.255)	+1.530	-3.211	(-1.362)	(+1.054)	(-1.193)	(+1.428)	1	99	2
	SV6_46A07	12S seed storage protein CRD-like	NS	5	+1.606	(+1.242)	(+1.389)	(+1.519)	(+1.371)	(-1.357)	(-1.041)	(-1.072)	(-1.078)	+1.673	-3.981	(-1.315)	(+1.094)	(-1.275)	(+1.345)	1	99	2
	SV5_01G03	14 kDa proline-rich protein DC2.15-like	CRP	4	(-1.483)	-1.620	(-1.307)	-1.557	(-1.058)	-1.857	(+1.050)	(+1.459)	(+1.130)	(+1.229)	-1.836	(-1.844)	(+1.453)	(-1.327)	(+1.057)	4	2	2
	SV6_11H09	14 kDa proline-rich protein DC2.15-like	CRP	7	(-1.132)	(-1.311)	(-1.051)	(-1.132)	(+1.028)	(-1.071)	(+1.136)	(+1.040)	(+1.223)	(+1.046)	-1.894	(-1.076)	(+1.040)	(+1.107)	(-1.117)	99	99	2
	SV6_28E11	14 kDa proline-rich protein DC2.15-like	CRP	4	(-1.397)	(-1.472)	(-1.324)	(-1.466)	(-1.047)	-1.849	(-1.077)	+1.610	(+1.032)	(+1.136)	-1.757	(-1.757)	(+1.357)	(-1.453)	(+1.036)	99	13	2
	SV6_36C12	14 kDa proline-rich protein DC2.15-like	CRP	4	(-1.429)	(-1.464)	(-1.152)	(-1.470)	(+1.030)	(-1.729)	(+1.051)	(+1.573)	(-1.136)	(+1.213)	-1.974	(-1.763)	(+1.550)	(-1.287)	(+1.263)	99	99	2
	SV5_48E06	1-aminocyclopropane-1-carboxylate oxidase-like	NS	11	+1.806	+1.817	(+1.346)	+1.860	+1.694	(-1.316)	(-1.198)	(-1.298)	(-1.477)	(+1.512)	-2.416	(+1.266)	(-1.373)	(-1.072)	(+1.353)	7	99	2
	SV6_41E02	1-aminocyclopropane-1-carboxylate oxidase-like	NS	6	(-1.192)	(-1.023)	(-1.081)	(-1.201)	(-1.188)	(-1.467)	(-1.126)	(-1.032)	(-1.341)	-1.742	-1.501	(-1.238)	(+1.003)	(-1.182)	(-1.577)	99	99	2
	SV6_45A02	21 kDa protein-like	SP	7	(-1.467)	(-1.423)	(+1.002)	-1.640	(-1.190)	(+1.175)	(+1.248)	(+1.346)	(+1.193)	(-1.507)	-1.730	(-1.092)	(+1.126)	(+1.246)	-1.516	99	99	2
	SV5_06A02	2-alkenal reductase (NADP(+)-dependent)-like	NS	9	(-1.146)	(-1.005)	(-1.097)	(-1.219)	(-1.145)	-1.581	(-1.302)	(-1.414)	(-1.341)	(-1.335)	-2.171	(+1.061)	(-1.235)	(-1.026)	(-1.330)	99	2	2
	SV5_10B09	2-oxoglutarate-dependent dioxygenase At3g49630-like	NS	8	(-1.029)	(-1.105)	(-1.100)	(+1.000)	(-1.206)	(-1.324)	(+1.051)	(+1.055)	(-1.127)	(+1.035)	-2.306	(-1.072)	(+1.061)	(+1.031)	(+1.116)	99	99	2
	SV5_47B12	2-oxoisovalerate dehydrogenase subunit alpha 1-like	NS	5	(+1.050)	(-1.007)	(-1.171)	(-1.046)	(-1.171)	(-1.360)	(-1.110)	(+1.044)	(-1.217)	(-1.175)	-2.488	(-1.301)	(+1.145)	(-1.436)	(-1.291)	99	99	2
	SV5_08D10	37S ribosomal protein S9-like	NS	5	(-1.134)	(-1.097)	(+1.021)	(-1.154)	(+1.003)	(-1.146)	(-1.255)	(-1.090)	(-1.115)	(-1.058)	-1.895	(-1.241)	(-1.202)	(-1.090)	(-1.188)	99	99	2
	SV5_48H02	40S ribosomal protein S14-2-like	NS	6	(-1.104)	(-1.117)	(-1.183)	(-1.224)	(-1.180)	(-1.362)	(-1.023)	(+1.199)	(-1.024)	(-1.048)	-1.770	(-1.008)	(+1.180)	(-1.147)	(-1.115)	99	99	2
	SV6_09C11	4-hydroxy-3-methylbut-2-enyl diphosphate reductase-like	NS	9	(-1.030)	(+1.107)	(-1.134)	(-1.230)	(-1.221)	(-1.045)	(+1.138)	(-1.394)	(+1.101)	(+1.270)	-1.608	(+1.275)	(-1.279)	(+1.108)	(+1.137)	99	99	2
	SV6_40A11	4-hydroxy-3-methylbut-2-enyl diphosphate reductase-like	NS	9	(+1.105)	(+1.180)	(+1.080)	(-1.117)	(-1.123)	(-1.136)	(+1.189)	(-1.186)	(+1.121)	(+1.009)	-1.521	(+1.356)	(-1.355)	(+1.173)	(-1.004)	99	99	2
	SV6_41E03	50S ribosomal protein L7/L12-like	NS	8	(-1.098)	(-1.037)	(+1.177)	(-1.047)	(+1.023)	(-1.014)	(+1.063)	(+1.210)	(+1.059)	(+1.036)	-2.014	(+1.151)	(+1.075)	(+1.195)	(+1.033)	99	99	2
	SV5_54F11	5'-adenylylsulfate reductase-like	SP	11	(+1.179)	(+1.115)	(+1.162)	(+1.147)	(-1.020)	(-1.247)	(+1.006)	(+1.030)	(-1.027)	(-1.106)	-1.791	(+1.065)	(+1.009)	(-1.011)	(-1.239)	99	99	2
	SV6_16F12	5'-adenylylsulfate reductase-like	SP	9	(-1.022)	(+1.062)	(+1.147)	(-1.039)	(+1.158)	(-1.301)	(+1.026)	(-1.051)	(-1.149)	(-1.057)	-1.525	(+1.176)	(-1.033)	(+1.149)	(+1.035)	99	99	2
	SV6_40G12	5'-adenylylsulfate reductase-like	SP	8	(-1.011)	(+1.077)	(+1.076)	(-1.079)	(-1.002)	(-1.270)	(-1.079)	(-1.034)	(-1.139)	(-1.066)	-1.611	(+1.012)	(-1.091)	(-1.134)	(+1.232)	99	99	2
	SV5_47D12	60S ribosomal protein L7-1-like	NS	8	(-1.192)	(-1.172)	(-1.071)	(-1.172)	(-1.019)	(-1.186)	(-1.118)	(+1.108)	(-1.146)	(-1.049)	-1.630	(-1.048)	(-1.040)	(+1.017)	(-1.143)	99	99	2
	SV5_42A02	8-hydroxygeraniol dehydrogenase-like	NS	5	(-1.088)	(-1.082)	(-1.036)	(-1.074)	(-1.006)	(-1.255)	(-1.189)	(+1.010)	(-1.131)	(+1.025)	-1.556	(-1.122)	(-1.009)	(-1.159)	(-1.141)	99	99	2
	SV6_03F03	adagio protein 3-like	NS	6	(+1.201)	(+1.298)	(+1.126)	(+1.062)	(+1.157)	-2.363	(-1.258)	(-1.024)	-1.881	-2.837	-1.820	(-1.112)	(+1.024)	-1.522	-1.655	99	2	2
	SV6_14G01	adenine phosphoribosyltransferase 4-like	NS	4	(-1.095)	(-1.164)	(-1.153)	(-1.134)	(+1.200)	(-1.195)	(+1.142)	+1.546	(+1.011)	(+1.282)	-1.509	(-1.051)	(+1.238)	(-1.186)	(+1.131)	99	5	2
	SV5_44C04	adenosine deaminase-like	NS	9	(-1.102)	(-1.114)	(-1.127)	(+1.075)	(-1.070)	(-1.151)	(-1.218)	(-1.220)	(-1.235)	(-1.103)	-1.818	(-1.100)	(-1.125)	(+1.341)	(+1.006)	99	99	2
	SV6_49G08	adenosine deaminase-like protein-like	NS	5	(+1.112)	(+1.020)	(+1.012)	(-1.012)	(+1.026)	(-1.152)	(-1.059)	(-1.200)	(-1.178)	(+1.115)	-1.845	(-1.064)	(-1.168)	(-1.231)	(+1.161)	99	99	2
	SV6_03H06	AE7-like	NS	8	(-1.271)	(-1.142)	(+1.013)	(-1.245)	(-1.048)	(-1.221)	(-1.146)	(+1.095)	(-1.177)	(-1.102)	-1.738	(-1.038)	(+1.007)	(-1.015)	(+1.016)	99	99	2
	SV6_10G06	agamous-like MADS-box protein AGL29-like	NS	7	-1.725	(-1.585)	(-1.011)	-1.957	(-1.145)	(+1.175)	(+1.417)	(+1.367)	(+1.343)	(-1.597)	-2.449	(-1.098)	(+1.130)	(+1.405)	-1.513	2	99	2
	SV6_02G06	AIG1-like	NS	9	(-1.204)	(-1.153)	(-1.093)	(-1.224)	(-1.188)	(-1.113)	(-1.132)	(-1.106)	(-1.129)	(-1.332)	-1.528	(+1.010)	(-1.182)	(+1.029)	(-1.156)	99	99	2
	SV5_41F10	alanine--glyoxylate aminotransferase 2 homolog 2-like	NS	9	(+1.308)	(+1.316)	(-1.094)	(+1.088)	(-1.180)	-1.600	(-1.059)	(-1.258)	(-1.288)	(+1.064)	-3.657	(+1.502)	(-1.072)	(+1.166)	(-1.032)	99	2	2
	SV5_46F01	aldose 1-epimerase-like	NS	10	(-1.066)	(-1.006)	(+1.179)	(-1.141)	(+1.043)	(-1.166)	(-1.077)	(-3.338)	(-1.080)	(-1.122)	-1.594	(+1.021)	(+1.045)	(+1.283)	(-1.101)	99	99	2
	SV5_49E05	alpha-1,4 glucan phosphorylase L-1 isozyme-like	NS	5	(+1.171)	(-1.070)	(-1.097)	(-1.045)	(-1.153)	(-1.292)	(-1.101)	(+1.140)	(-1.184)	(-1.238)	-1.850	(-1.164)	(+1.127)	(-1.253)	(-1.077)	99	99	2
	SV5_56C06	alpha-1,4 glucan phosphorylase L-1 isozyme-like	NS	6	(+1.117)	(-1.010)	(+1.051)	(-1.000)	(+1.008)	(-1.273)	(+1.099)	(+1.561)	(-1.053)	(+1.009)	-2.482	(-1.171)	(+1.392)	(-1.034)	(-1.037)	99	99	2
	SV6_31C12	alpha-1,4 glucan phosphorylase L-1 isozyme-like	NS	6	(+1.111)	(-1.057)	(+1.049)	(-1.040)	(-1.023)	-1.516	(+1.006)	(+1.352)	(-1.164)	(-1.010)	-2.629	(-1.468)	(+1.300)	(-1.112)	(-1.161)	99	2	2
	SV5_03D07	anthocyanidin 3-O-glucosyltransferase 6-like	NS	8	(-1.045)	(+1.091)	(+1.142)	(+1.002)	(+1.090)	(-1.034)	(-1.115)	(+1.168)	(-1.044)	(-1.330)	-1.603	(+1.295)	(+1.179)	(+1.176)	(-1.102)	99	99	2
	SV5_47G07	ARM REPEAT PROTEIN INTERACTING WITH ABF2-like	NS	9	(-1.099)	(-1.022)	(+1.001)	(-1.087)	(+1.027)	(+1.022)	(-1.084)	(-1.117)	(-1.060)	(-1.056)	-1.592	(+1.132)	(-1.203)	(+1.028)	(-1.042)	99	99	2
	SV6_34C07	aspartate aminotransferase-like	NS	9	(-1.269)	(-1.190)	(-1.306)	(-1.323)	(-1.266)	(-1.419)	(-1.129)	(-1.565)	(-1.128)	(-1.224)	-1.944	(-1.170)	(-1.325)	(-1.178)	(-1.224)	99	99	2
	SV5_44F07	aspartic proteinase nepenthesin-1-like	SP	6	(+1.125)	(-1.034)	(+1.146)	(+1.098)	(+1.214)	(-1.053)	(-1.046)	(+1.195)	(-1.063)	(+1.136)	-1.570	(-1.024)	(+1.183)	(+1.067)	(+1.082)	99	99	2
	SV6_15A01	Asp-like	SP	11	(+1.447)	(+1.392)	(+1.361)	(+1.378)	(+1.253)	(-1.119)	(+1.062)	(+1.029)	(-1.059)	(+1.371)	-2.031	(+1.355)	(-1.140)	(+1.080)	(+1.347)	99	99	2
	SV5_36C12	ATG8-interacting protein 2-like	NS	9	(-1.133)	(+1.031)	(-1.041)	(-1.128)	(-1.040)	(-1.234)	(-1.051)	(-1.006)	(-1.074)	(-1.068)	-1.706	(+1.084)	(-1.175)	(+1.224)	(-1.117)	99	99	2
	SV6_20A10	ATP sulfurylase 1-like	NS	8	(+1.153)	(+1.333)	(+1.227)	(+1.067)	(+1.182)	(-1.281)	(+1.041)	(+1.230)	(+1.125)	(+1.073)	-2.118	(+1.279)	(+1.174)	(+1.143)	(+1.287)	99	99	2
	SV6_33B11	ATP sulfurylase 1-like	NS	8	(+1.365)	+1.763	+1.525	(+1.110)	(+1.396)	(-1.132)	(+1.013)	+1.699	(+1.025)	(+1.176)	-2.927	(+1.446)	(+1.295)	(+1.231)	(+1.267)	15	5	2
	SV5_47F09	autophagy 8a-like	NS	9	(-1.019)	(+1.055)	(+1.022)	(-1.001)	(+1.043)	(-1.116)	(-1.098)	(-1.067)	(-1.064)	(+1.057)	-1.655	(+1.269)	(-1.153)	(+1.225)	(-1.008)	99	99	2
	SV6_02F10	autophagy 8a-like	NS	9	(-1.117)	(-1.010)	(-1.095)	(-1.115)	(+1.020)	(-1.192)	(-1.053)	(-1.070)	(-1.116)	(+1.121)	-1.844	(+1.456)	(-1.120)	(+1.283)	(-1.123)	99	99	2
	SV6_11D09	autophagy 8a-like	NS	9	(+1.030)	(+1.242)	(+1.070)	(+1.103)	(+1.135)	(-1.043)	(+1.001)	(+1.107)	(-1.020)	(+1.156)	-1.846	(+1.504)	(-1.035)	(+1.330)	(+1.073)	99	99	2
	SV6_13C10	autophagy 8a-like	NS	9	(-1.047)	(+1.078)	(-1.006)	(-1.051)	(+1.059)	(-1.148)	(-1.070)	(-1.016)	(-1.090)	(+1.073)	-1.898	(+1.219)	(-1.166)	(+1.113)	(-1.026)	99	99	2
	SV6_14B07	autophagy 8a-like	NS	9	(+1.113)	(+1.284)	(+1.176)	(+1.160)	(+1.273)	(-1.013)	(+1.048)	(+1.090)	(+1.010)	(+1.286)	-1.862	(+1.551)	(+1.004)	(+1.229)	(+1.165)	99	99	2
	SV5_46E12	autophagy-related protein 8C-like	NS	8	(-1.164)	(-1.033)	(-1.102)	(-1.122)	(-1.125)	(-1.123)	(-1.063)	(+1.020)	(-1.062)	(-1.230)	-1.733	(+1.133)	(+1.145)	(+1.288)	(-1.202)	99	99	2
	SV6_49A06	autophagy-related protein 8C-like	NS	8	(-1.186)	(-1.097)	(-1.097)	(-1.135)	(-1.067)	(-1.161)	(-1.122)	(+1.059)	(-1.186)	(-1.116)	-1.908	(+1.218)	(+1.038)	(+1.073)	(-1.167)	99	99	2
	SV6_45G05	axial regulator YABBY 4-like	NS	9	(+1.354)	(+1.283)	(+1.167)	(+1.391)	(+1.314)	(-1.262)	(+1.137)	(+1.068)	(-1.092)	(+1.533)	-2.359	(+1.493)	(-1.083)	(+1.082)	(+1.317)	99	99	2
	SV6_12G07	basic 30 kDa endochitinase-like	SP	8	(+1.191)	(+1.318)	(+1.177)	(+1.053)	(-1.065)	(-1.263)	+1.563	+1.592	(-1.149)	(+1.228)	-2.720	(+1.181)	(+1.115)	(+1.142)	(+1.177)	99	15	2
	SV5_48H12	basic 7S globulin-like	SP	11	+5.662	+3.996	+2.809	+5.678	+1.933	(-1.308)	(-1.252)	(-1.284)	(-1.230)	+3.055	-2.217	(-1.245)	(+1.221)	-2.145	(+2.216)	19	99	2
	SV5_43D07	B-cell receptor-associated-like	NS	10	(-1.035)	(-1.027)	(+1.010)	(+1.039)	(-1.024)	(-1.135)	(-1.010)	(-1.273)	(-1.100)	(-1.089)	-1.501	(-1.191)	(-1.004)	(-1.204)	(-1.085)	99	99	2
	SV6_02C05	B-cell receptor-associated-like	NS	5	(+1.118)	(+1.064)	(+1.071)	(+1.180)	(-1.033)	(-1.045)	(+1.059)	(-1.170)	(+1.017)	(+1.109)	-1.869	(-1.127)	(-1.009)	(-1.126)	(+1.034)	99	99	2
	SV6_06G06	B-cell receptor-associated-like	NS	5	(+1.072)	(+1.031)	(+1.068)	(+1.128)	(-1.007)	(-1.054)	(+1.041)	(-1.170)	(+1.031)	(+1.096)	-1.629	(-1.088)	(-1.026)	(-1.125)	(-1.031)	99	99	2
	SV6_04E07	BI1-like	NS	8	(-1.152)	(-1.167)	(-1.095)	(-1.233)	(-1.091)	(-1.203)	(-1.127)	(-1.062)	(-1.057)	(-1.155)	-1.627	(-1.112)	(-1.043)	(-1.102)	(-1.298)	99	99	2
	SV6_15G04	bidirectional sugar transporter SWEET10-like	NS	8	(-1.151)	(-1.364)	(+1.170)	(+1.092)	(-1.130)	(-1.246)	(-1.019)	(+1.083)	(+1.345)	(+1.235)	-3.221	(+1.120)	(-1.006)	(-1.115)	(-1.049)	99	99	2
	SV6_13G02	bidirectional sugar transporter SWEET14-like	NS	6	-1.651	(-1.428)	(-1.350)	(-1.288)	(-1.224)	-1.983	(-1.365)	+1.859	(-1.293)	(-1.495)	-2.725	(-1.315)	(+1.468)	(-1.486)	-1.707	2	13	2
	SV5_41G01	BOI-related E3 ubiquitin-protein ligase 1-like	NS	8	(-1.048)	(+1.036)	(+1.011)	(+1.019)	(+1.161)	(-1.272)	(-1.178)	(+1.110)	(-1.006)	(+1.043)	-2.273	(+1.014)	(-1.063)	(+1.028)	(-1.016)	99	99	2
	SV6_26E12	BOLA2-like	NS	8	(-1.219)	(-1.047)	(-1.088)	(-1.105)	(+1.020)	(-1.131)	(+1.028)	(+1.059)	(-1.088)	(-1.062)	-1.575	(+1.055)	(-1.079)	(-1.029)	(+1.029)	99	99	2
	SV5_01H01	BPS1-like	NS	8	(-1.023)	(+1.066)	(-1.089)	(-1.010)	(-1.071)	-1.697	(-1.071)	(+1.156)	(-1.394)	(-1.147)	-3.127	(+1.087)	(-1.087)	(+1.046)	(-1.120)	99	2	2
	SV5_41A08	BPS1-like	NS	8	(+1.297)	(+1.241)	(+1.186)	(+1.220)	(+1.121)	(-1.226)	(+1.082)	(+1.325)	(+1.012)	(+1.054)	-1.663	(+1.292)	(+1.157)	(+1.101)	(-1.061)	99	99	2
	SV5_47C10	BPS1-like	NS	8	(-1.047)	(+1.023)	(-1.108)	(-1.039)	(-1.121)	-1.862	(-1.144)	(+1.127)	(-1.434)	(-1.237)	-2.513	(+1.117)	(-1.091)	(-1.046)	(-1.182)	99	2	2
	SV6_16F08	BPS1-like	NS	8	(+1.128)	(+1.166)	(+1.226)	(+1.137)	(+1.158)	(+1.057)	(+1.009)	(+1.305)	(+1.066)	(+1.184)	-1.590	(+1.340)	(+1.113)	(+1.157)	(+1.031)	99	99	2
	SV6_20A09	BPS1-like	NS	8	(-1.012)	(+1.009)	(-1.062)	(-1.000)	(-1.102)	-1.859	(-1.078)	(+1.122)	(-1.342)	(-1.216)	-2.236	(+1.203)	(-1.054)	(-1.035)	(-1.151)	99	2	2
	SV5_56B09	BRASSINOSTEROID INSENSITIVE 1-associated receptor kinase 1-like	SP	11	+1.715	+1.611	(+1.428)	+1.678	(+1.469)	(-1.179)	(+1.263)	(+1.176)	(+1.016)	(+1.271)	-1.816	(+1.481)	(+1.188)	(+1.152)	(+1.369)	7	99	2
	SV5_09E10	C2-DOMAIN ABA-RELATED 4-like	NS	8	(-1.324)	(-1.179)	(-1.266)	(-1.288)	(-1.284)	(-1.338)	(-1.170)	(-1.302)	(+1.043)	(-1.172)	-1.534	(-1.054)	(-1.219)	(-1.013)	(-1.244)	99	99	2
	SV6_11A09	C2-DOMAIN ABA-RELATED 4-like	NS	8	-1.503	(-1.275)	(-1.328)	-1.501	(-1.261)	(-1.369)	(-1.309)	(-1.318)	(-1.064)	(-1.247)	-2.001	(-1.184)	(-1.178)	(-1.031)	(-1.237)	2	99	2
	SV6_34F09	calcium-binding allergen Ole e 8-like	NS	1	(+1.165)	(+1.122)	+1.793	(+1.350)	+1.677	-1.686	+1.807	+2.031	(-1.297)	(+1.351)	-1.624	(-1.325)	(+1.551)	(+1.294)	(+1.388)	5	23	2
	SV5_43B07	calcium-binding protein CML18-like	NS	4	(-1.186)	(-1.125)	(+1.031)	(-1.059)	(+1.275)	(-1.372)	(-1.107)	(+1.922)	(-1.182)	(-1.135)	-1.527	(-1.249)	(+1.602)	(+1.099)	(+1.125)	99	99	2
	SV6_32D08	calcium-transporting ATPase 10, plasma membrane-type-like	NS	5	(+1.145)	(+1.097)	(+1.130)	(+1.130)	(+1.229)	(+1.027)	(+1.050)	(+1.069)	(+1.024)	(+1.193)	-1.599	(-1.037)	(-1.074)	(-1.210)	(-1.108)	99	99	2
	SV5_45G09	CASP-like protein 2A1-like	NS	10	(+1.089)	(+1.003)	(+1.003)	(+1.020)	(+1.172)	(-1.193)	(-1.053)	(-1.283)	(-1.049)	(+1.071)	-1.651	(-1.038)	(-1.081)	(-1.117)	(+1.037)	99	99	2
	SV5_52G02	cathepsin B-like	SP	8	(+1.148)	(+1.160)	(+1.119)	(+1.068)	(+1.063)	(-1.221)	(+1.108)	+1.573	(-1.138)	(-1.128)	-1.934	(+1.483)	(+1.253)	+1.590	(-1.142)	99	5	2
	SV5_36C07	cation transport regulator-like	NS	8	(-1.116)	(-1.033)	(+1.108)	(-1.160)	(+1.074)	(-1.451)	(-1.143)	(+1.089)	(-1.083)	(-1.110)	-2.834	(+1.180)	(+1.011)	(-1.075)	(-1.133)	99	99	2
	SV6_38F11	cation transport regulator-like protein 2-like	NS	8	(+1.020)	(+1.047)	(+1.148)	(+1.024)	(+1.235)	(-1.238)	(-1.032)	(+1.220)	(+1.041)	(+1.203)	-2.601	(+1.146)	(+1.151)	(+1.133)	(+1.030)	99	99	2
	SV6_39H05	cation transport regulator-like protein 2-like	NS	8	(+1.040)	(+1.068)	(+1.180)	(+1.017)	(+1.264)	(-1.223)	(-1.048)	(+1.218)	(+1.033)	(+1.156)	-3.554	(+1.222)	(+1.113)	(+1.120)	(+1.057)	99	99	2
	SV5_37H12	CBL-interacting serine/threonine-protein kinase 6-like	NS	6	(-1.166)	(-1.178)	(-1.164)	(-1.104)	(-1.177)	-1.664	-1.608	(+1.490)	(-1.345)	(-1.268)	-2.970	(-1.252)	(+1.285)	(-1.456)	(-1.264)	99	10	2
	SV5_08C07	cell differentiation protein RCD1-like	NS	9	(-1.058)	(+1.035)	(-1.095)	(-1.077)	(-1.114)	(-1.244)	(-1.026)	(-1.076)	(-1.115)	(-1.073)	-1.776	(-1.043)	(-1.145)	(-1.075)	(-1.027)	99	99	2
	SV6_30G05	CHAPERONE-LIKE PROTEIN OF POR1-like	NS	8	(+1.067)	(+1.099)	(+1.081)	(+1.021)	(+1.026)	(-1.057)	(+1.133)	(+1.069)	(+1.099)	(+1.068)	-1.747	(+1.158)	(-1.045)	(-1.006)	(+1.105)	99	99	2
	SV5_02D05	cinnamyl alcohol dehydrogenase 1-like	NS	8	(-1.318)	(-1.232)	(-1.130)	(-1.350)	(-1.233)	(-1.092)	(-1.284)	(+1.202)	(+1.138)	(-1.067)	-2.006	(+1.467)	(+1.028)	(+1.430)	(-1.139)	99	99	2
	SV6_32B06	COFACTOR ASSEMBLY OF COMPLEX C SUBUNIT B CCB4-like	NS	8	(-1.077)	(-1.037)	(+1.056)	(-1.088)	(+1.041)	(-1.208)	(+1.008)	(+1.050)	(-1.115)	(-1.163)	-1.754	(+1.088)	(-1.063)	(-1.120)	(-1.172)	99	99	2
	SV6_08F03	copper chaperone-like	NS	10	(-1.469)	(-1.426)	(-1.356)	(-1.356)	(-1.312)	(-1.491)	(-1.255)	-1.666	(-1.254)	-1.713	-1.694	(-1.208)	(-1.521)	(-1.280)	-1.691	99	6	2
	SV5_60A02	cornichon-like	NS	8	(-1.036)	(-1.005)	(+1.015)	(-1.065)	(+1.013)	(-1.293)	(-1.097)	(+1.086)	(-1.081)	(-1.020)	-1.581	(-1.003)	(+1.031)	(+1.032)	(-1.065)	99	99	2
	SV5_52H04	CREG1-like	SP	5	(-1.173)	(-1.017)	(-1.103)	(-1.310)	(+1.005)	-1.611	(-1.127)	(-1.062)	(-1.051)	(-1.227)	-3.970	(-1.430)	(+1.097)	(-1.510)	(-1.566)	99	2	2
	SV6_03E03	cyanate hydratase-like	NS	5	(-1.164)	(-1.080)	(-1.096)	(-1.156)	(-1.064)	(-1.228)	(-1.114)	(-1.054)	(-1.073)	(-1.143)	-1.795	(-1.169)	(-1.157)	(-1.087)	(-1.103)	99	99	2
	SV6_48H02	cyclic phosphodiesterase-like	NS	9	(-1.140)	(-1.082)	(-1.113)	(-1.164)	(-1.033)	(-1.216)	(-1.135)	(-1.068)	(-1.061)	(-1.079)	-1.634	(+1.076)	(-1.140)	(-1.205)	(-1.016)	99	99	2
	SV5_35B08	cyprosin-like	SP	5	(+1.263)	(+1.172)	(+1.131)	(+1.037)	(+1.111)	(-1.304)	(-1.185)	(+1.122)	(-1.052)	(+1.003)	-1.586	(+1.030)	(+1.019)	(+1.069)	(+1.054)	99	99	2
	SV5_50B06	cyprosin-like	SP	5	(+1.369)	(+1.207)	(+1.305)	(+1.169)	(+1.157)	(-1.165)	(-1.016)	(+1.307)	(-1.034)	(+1.082)	-1.667	(+1.098)	(+1.099)	(-1.018)	(+1.124)	99	99	2
	SV6_24B03	cyprosin-like	SP	5	(+1.393)	(+1.295)	(+1.369)	(+1.257)	(+1.295)	(-1.153)	(-1.042)	(+1.282)	(+1.090)	(+1.195)	-1.678	(+1.223)	(+1.207)	(+1.093)	(+1.137)	99	99	2
	SV6_41A02	cyprosin-like	SP	5	+1.525	(+1.457)	(+1.389)	(+1.302)	(+1.288)	(-1.258)	(-1.064)	(+1.300)	(+1.053)	(+1.044)	-1.515	(+1.243)	(+1.219)	(+1.131)	(+1.127)	1	99	2
	SV5_58B04	cysteine proteinase 3-like	SP	6	(-1.141)	(-1.007)	(-1.082)	(-1.148)	(-1.055)	-2.318	(-1.414)	(+1.365)	-2.117	-2.678	-2.302	(-1.347)	(+1.081)	(+1.128)	-1.859	99	2	2
	SV6_25E10	cysteine proteinase inhibitor 6-like	SP	5	(+1.152)	(+1.220)	(+1.142)	(+1.151)	(+1.120)	(-1.152)	(+1.100)	(+1.003)	(-1.004)	(-1.196)	-1.646	(-1.042)	(+1.067)	(-1.126)	(+1.047)	99	99	2
	SV6_38C09	cysteine proteinase inhibitor 6-like	SP	5	(+1.299)	(+1.287)	(+1.265)	(+1.198)	(+1.183)	(-1.103)	(+1.122)	(+1.201)	(+1.083)	(-1.070)	-1.631	(+1.016)	(+1.166)	(-1.016)	(+1.001)	99	99	2
	SV6_49G09	cysteine proteinase inhibitor A-like	NS	5	(-1.072)	(+1.025)	(+1.076)	(-1.047)	(+1.047)	(-1.171)	(-1.110)	(+1.022)	(-1.099)	(+1.108)	-2.977	(-1.108)	(-1.025)	(-1.173)	(+1.054)	99	99	2
	SV6_12D12	cysteine-rich and transmembrane domain-containing protein A-like	NS	4	(-1.108)	(-1.318)	(-1.286)	(-1.223)	(-1.176)	(-1.506)	(-1.063)	(+1.087)	(-1.375)	(-1.457)	-1.678	(-1.413)	(+1.047)	(-1.263)	(+1.215)	99	99	2
	SV6_48A09	cytochrome b561 and DOMON domain-containing protein At3g07570-like	SP	6	(+1.042)	(-1.017)	(-1.019)	(-1.031)	(+1.111)	(-1.180)	(-1.061)	(+1.135)	(-1.029)	(-1.149)	-1.586	(-1.353)	(+1.157)	(-1.237)	(+1.104)	99	99	2
	SV6_04F09	cytochrome b5-like	NS	8	(-1.155)	(-1.019)	(-1.018)	(-1.067)	(-1.041)	(-1.064)	(+1.006)	(-1.030)	(-1.026)	(+1.022)	-1.634	(-1.045)	(-1.095)	(+1.013)	(-1.112)	99	99	2
	SV5_55B08	DEAD-box ATP-dependent RNA helicase 7-like	NS	5	+1.566	(+1.492)	(+1.313)	(+1.416)	(+1.142)	(-1.447)	(+1.093)	(+1.202)	(+1.052)	(-1.176)	-2.308	(+1.070)	(+1.019)	(+1.028)	(-1.094)	1	99	2
	SV6_26H03	DEK-like	NS	7	(-1.452)	(-1.275)	(-1.047)	(-1.367)	(+1.008)	(+1.060)	(+1.357)	(+1.309)	(+1.237)	(-1.087)	-2.327	(-1.334)	(+1.109)	(+1.028)	-1.581	99	99	2
	SV5_53B08	DETOXIFICATION 46-like	NS	10	(-1.209)	(-1.058)	(-1.137)	(-1.283)	(-1.090)	(-1.141)	(-1.068)	(-3.518)	(-1.063)	(-1.066)	-3.064	(-1.557)	(+1.018)	(-1.561)	(-1.332)	99	99	2
	SV6_17E04	disease resistance protein At5g66900-like	NS	9	(-1.415)	(-1.223)	(-1.175)	(-1.466)	(-1.309)	(-1.345)	(+1.051)	(-1.394)	(+1.135)	(-1.050)	-3.655	(-1.095)	(-1.196)	(-1.344)	(-1.292)	99	99	2
	SV5_09F03	disulfide-isomerase-like	SP	11	+1.643	(+1.427)	+1.624	+1.515	(+1.420)	(-1.142)	(-1.111)	(-1.114)	(+1.124)	+1.585	-1.543	(-1.159)	(+1.158)	(-1.124)	(+1.280)	11	99	2
	SV5_52G12	disulfide-isomerase-like	SP	5	(-1.032)	(+1.008)	(+1.006)	(+1.019)	(+1.032)	(-1.269)	(-1.282)	(-1.258)	(-1.146)	(+1.213)	-1.677	(-1.435)	(+1.051)	(-1.486)	(+1.092)	99	99	2
	SV6_02E07	DNA-binding protein DDB_G0278111-like	NS	8	(-1.155)	(-1.137)	(-1.125)	(-1.136)	(-1.123)	(-1.214)	(-1.171)	(+1.004)	(-1.086)	(-1.125)	-1.658	(-1.095)	(-1.019)	(-1.078)	(-1.207)	99	99	2
	SV6_34H06	DNA-directed RNA polymerases II, IV and V subunit 12-like	NS	5	(-1.136)	(-1.070)	(-1.013)	(-1.116)	(+1.060)	(-1.167)	(-1.025)	(+1.109)	(-1.118)	(-1.047)	-1.861	(-1.138)	(+1.097)	(+1.046)	(-1.119)	99	99	2
	SV6_39A06	DNA-directed RNA polymerases II, IV and V subunit 12-like	NS	8	(-1.047)	(+1.003)	(+1.018)	(-1.043)	(+1.146)	(-1.078)	(+1.009)	(+1.207)	(-1.099)	(+1.042)	-1.634	(+1.050)	(+1.130)	(-1.006)	(-1.026)	99	99	2
	SV6_49D05	DNA-directed RNA polymerases II, IV and V subunit 12-like	NS	7	(-1.236)	(-1.182)	(-1.113)	(-1.224)	(+1.029)	(-1.163)	(-1.033)	(+1.023)	(-1.193)	(-1.141)	-1.877	(-1.070)	(+1.036)	(-1.098)	(-1.191)	99	99	2
	SV6_03G06	dnaJ protein ERDJ2A-like	NS	6	(-1.023)	(+1.007)	(-1.062)	(-1.164)	(+1.003)	-1.595	(-1.132)	(-1.003)	(-1.209)	(-1.098)	-1.734	(-1.356)	(+1.093)	(-1.267)	(-1.236)	99	2	2
	SV6_16D03	DUF4228 domain protein-like	NS	9	(+1.156)	(+1.198)	(+1.120)	(+1.318)	(+1.092)	(-1.196)	(+1.069)	(-1.090)	(-1.064)	(+1.231)	-1.871	(+1.229)	(-1.101)	(-1.019)	(+1.050)	99	99	2
	SV6_38C03	DUF4228 domain protein-like	NS	9	(+1.078)	(+1.103)	(-1.029)	(+1.145)	(+1.126)	(-1.230)	(-1.006)	(-1.208)	(-1.149)	(+1.184)	-2.854	(+1.218)	(-1.104)	(-1.005)	(+1.200)	99	99	2
	SV6_26E03	E3 ubiquitin-protein ligase ATL23-like	NS	6	(-1.118)	(-1.053)	(-1.009)	(+1.018)	(+1.075)	(-1.283)	(-1.116)	(+1.245)	(-1.093)	(-1.064)	-1.624	(-1.152)	(+1.035)	(+1.107)	(-1.061)	99	99	2
	SV6_05F11	E3 ubiquitin-protein ligase LUL4-like	NS	8	(-1.049)	(+1.003)	(-1.067)	(-1.069)	(+1.033)	(-1.236)	(-1.030)	(+1.057)	(-1.039)	(+1.054)	-1.641	(+1.089)	(-1.002)	(+1.069)	(-1.093)	99	99	2
	SV6_44B01	E3 ubiquitin-protein ligase MARCH11-like	NS	9	(-1.091)	(+1.095)	(-1.020)	(-1.121)	(-1.261)	(-1.450)	(-1.124)	(-1.226)	(-1.248)	(-1.277)	-1.648	(+1.020)	(-1.245)	(-1.191)	(-1.317)	99	99	2
	SV5_53D03	E3 ubiquitin-protein ligase RNF5-like	SP	9	(-1.189)	(-1.115)	(-1.209)	(-1.193)	(-1.195)	(-1.219)	(-1.053)	(-1.365)	(-1.044)	(-1.043)	-1.562	(-1.138)	(-1.305)	(+1.004)	(-1.078)	99	99	2
	SV6_18G02	EARLY RESPONSIVE TO DEHYDRATION 15-like	NS	9	(-1.029)	(+1.033)	(+1.015)	(+1.085)	(+1.076)	-1.631	(+1.113)	(-1.118)	(-1.321)	(-1.098)	-1.534	(-1.120)	(-1.111)	(+1.109)	(+1.040)	99	2	2
	SV6_26H02	EARLY RESPONSIVE TO DEHYDRATION 15-like	NS	9	(-1.097)	(-1.072)	(-1.053)	(-1.020)	(-1.006)	-1.638	(+1.003)	(-1.188)	(-1.421)	(-1.188)	-1.546	(-1.146)	(-1.218)	(+1.009)	(-1.076)	99	2	2
	SV6_13F03	endo-1,3;1,4-beta-D-glucanase-like	NS	10	(-1.139)	(-1.152)	(-1.208)	(-1.141)	(-1.309)	(+1.087)	(-1.047)	(-1.349)	(-1.145)	(-1.408)	-1.851	(-1.011)	(-1.228)	(-1.134)	(-1.570)	99	99	2
	SV6_46E02	epoxide hydrolase-like	NS	9	(+1.085)	(-1.004)	(+1.061)	(+1.039)	(-1.015)	-1.585	(+1.041)	(-1.241)	(-1.103)	(+1.035)	-1.530	(-1.137)	(-1.044)	(-1.133)	(+1.086)	99	2	2
	SV6_16G01	ER membrane protein complex subunit 7-like	SP	6	(+1.014)	(+1.049)	(+1.073)	(+1.024)	(+1.183)	(-1.458)	(-1.121)	(+1.290)	(-1.076)	(-1.021)	-1.661	(-1.111)	(+1.151)	(-1.039)	(-1.006)	99	99	2
	SV6_03G05	ESCRT-related protein CHMP1A-like	NS	6	(-1.024)	(+1.068)	(+1.022)	(-1.003)	(+1.142)	-1.974	(-1.028)	(+1.277)	(-1.423)	(-1.144)	-1.841	(-1.358)	(+1.189)	(-1.129)	(-1.032)	99	2	2
	SV6_10C09	ETHYLENE INSENSITIVE 3-like	NS	8	(-1.253)	(-1.055)	(-1.215)	(-1.381)	(-1.237)	(-1.291)	(-1.047)	(-1.114)	-1.615	-1.517	-3.466	(+1.140)	(-1.244)	(-1.085)	-1.571	99	99	2
	SV6_37G07	ETHYLENE INSENSITIVE 3-like	NS	8	(+1.134)	(+1.179)	(-1.050)	(+1.005)	(-1.060)	-1.519	(-1.110)	(+1.119)	(-1.267)	(-1.134)	-2.705	(+1.164)	(-1.003)	(-1.057)	(-1.235)	99	2	2
	SV6_08F11	ethylene receptor 2-like	SP	10	(-1.047)	(-1.065)	(-1.041)	(-1.191)	(-1.389)	(+1.488)	(+1.306)	(-1.211)	(+1.351)	(-1.085)	-1.719	(+1.274)	(+1.177)	(+1.056)	(-1.239)	99	99	2
	SV5_55H02	ethylene-responsive transcription factor 4-like	NS	6	(+1.113)	(+1.170)	(+1.166)	(+1.293)	(+1.136)	(-1.413)	(+1.282)	(+1.577)	(-1.581)	(-1.318)	-1.584	(+1.036)	(+1.193)	(-1.011)	(-1.059)	99	99	2
	SV6_11G06	ethylene-responsive transcription factor RAP2-12-like	NS	6	(+1.080)	(+1.130)	(+1.138)	(+1.009)	(+1.075)	-1.788	(+1.367)	+1.535	(-1.280)	(-1.013)	-2.267	(+1.163)	(+1.180)	(+1.037)	(+1.018)	99	13	2
	SV5_59F09	ethylene-responsive transcription factor RAP2-13-like	NS	6	(-1.118)	(-1.012)	(+1.095)	(+1.082)	(+1.142)	-1.512	(+1.078)	+1.700	(-1.284)	(-1.229)	-2.003	(+1.382)	(+1.089)	(+1.497)	(-1.086)	99	13	2
	SV5_57G10	eukaryotic translation initiation factor 1A-like	NS	8	(-1.136)	(-1.019)	(-1.051)	(-1.179)	(+1.004)	(-1.193)	(-1.091)	(+1.106)	(-1.067)	(-1.050)	-2.080	(+1.376)	(-1.035)	(+1.050)	(-1.034)	99	99	2
	SV5_37F03	eukaryotic translation initiation factor 3 subunit E-like	NS	9	(-1.006)	(+1.039)	(-1.078)	(-1.136)	(-1.121)	(-1.158)	(-1.039)	(+1.033)	(-1.126)	(-1.078)	-1.549	(+1.260)	(-1.060)	(+1.026)	(-1.162)	99	99	2
	SV5_01E02	eukaryotic translation initiation factor 5A-5-like	NS	9	(-1.066)	(-1.075)	(+1.023)	(-1.093)	(+1.036)	(-1.098)	(+1.004)	(-1.068)	(-1.040)	(-1.060)	-1.899	(+1.237)	(-1.188)	(+1.022)	(-1.065)	99	99	2
	SV6_02F11	expansin-A23-like	SP	10	(-1.110)	(-1.023)	(-1.006)	(-1.069)	(-1.011)	(-1.207)	(-1.177)	(-1.366)	(-1.226)	(-1.089)	-1.624	(-1.058)	(+1.015)	(+1.126)	(-1.097)	99	99	2
	SV6_22C11	expansin-A3-like	SP	10	(-1.187)	(-1.217)	(-1.184)	(-1.198)	(-1.386)	(+1.192)	(-1.029)	(-1.162)	(-1.103)	(-1.572)	-1.750	(-1.124)	(-1.209)	(-1.174)	(-1.767)	99	99	2
	SV6_40F05	expansin-A3-like	SP	10	(-1.078)	(-1.076)	(-1.164)	(-1.061)	(-1.324)	(+1.170)	(-1.071)	(-1.147)	(-1.087)	(-1.330)	-2.152	(+1.110)	(-1.156)	(-1.204)	(-1.453)	99	99	2
	SV5_08E10	expansin-A8-like	SP	9	(-1.128)	(-1.110)	(-1.064)	(-1.167)	(-1.003)	(-1.221)	(-1.033)	(-1.257)	(-1.066)	(-1.267)	-1.683	(+1.117)	(-1.117)	(+1.047)	(-1.176)	99	99	2
	SV6_48C12	EXPORTIN 1A-like	NS	5	(-1.063)	(-1.040)	(-1.006)	(-1.065)	(+1.132)	(-1.250)	(-1.151)	(-1.107)	(+1.028)	(-1.007)	-2.476	(-1.430)	(+1.266)	(-1.501)	(+1.130)	99	99	2
	SV5_02C07	F-box protein GID2-like	NS	9	(-1.192)	(-1.010)	(-1.207)	(-1.213)	(-1.285)	-2.009	(-1.118)	(-1.229)	(-1.230)	(-1.298)	-2.710	(-1.078)	(-1.353)	(-1.079)	(-1.245)	99	2	2
	SV5_56E08	F-box protein GID2-like	NS	9	(-1.063)	(-1.097)	(-1.204)	(-1.221)	(-1.242)	-1.987	(-1.017)	(-1.225)	(-1.235)	(-1.324)	-1.858	(-1.174)	(-1.391)	(-1.173)	(-1.280)	99	2	2
	SV6_07D05	F-box protein GID2-like	NS	9	(-1.177)	(-1.069)	(-1.377)	(-1.306)	(-1.298)	-1.733	(-1.147)	(-1.210)	(-1.266)	(-1.295)	-1.804	(-1.165)	(-1.266)	(-1.086)	(-1.136)	99	2	2
	SV6_17E11	F-box protein SKIP16-like	NS	9	(+1.111)	(+1.198)	(+1.067)	(-1.019)	(+1.014)	(-1.047)	(+1.081)	(+1.102)	(+1.077)	(+1.005)	-1.519	(+1.430)	(+1.002)	(-1.012)	(+1.108)	99	99	2
	SV6_32H12	F-box protein SKIP16-like	NS	8	(-1.211)	(-1.051)	(-1.082)	(-1.244)	(-1.121)	(-1.137)	(-1.107)	(-1.017)	(-1.125)	(-1.277)	-1.800	(-1.025)	(-1.181)	(-1.045)	(-1.204)	99	99	2
	SV5_02B07	F-box/WD-40 repeat-containing protein At3g52030-like	NS	9	(+1.006)	(+1.013)	(+1.117)	(-1.035)	(-1.094)	(-1.190)	(-1.040)	(-1.195)	(-1.090)	(-1.062)	-1.650	(+1.024)	(-1.218)	(+1.015)	(-1.139)	99	99	2
	SV6_03F07	ferredoxin, root R-B2-like	NS	7	(-1.241)	(-1.304)	(-1.284)	(-1.335)	(-1.252)	(-1.127)	(-1.089)	(+1.153)	(-1.057)	(-1.162)	-1.671	(-1.079)	(+1.074)	(-1.039)	(-1.265)	99	99	2
	SV6_10A11	ferredoxin, root R-B2-like	NS	7	(-1.264)	(-1.224)	(-1.151)	(-1.215)	(-1.194)	(-1.053)	(+1.061)	(+1.095)	(+1.039)	(-1.152)	-1.691	(+1.046)	(+1.167)	(-1.149)	(+1.008)	99	99	2
	SV5_36D10	ferritin-like	NS	5	(-1.037)	(-1.054)	(-1.021)	(-1.057)	(-1.063)	(-1.320)	(-1.332)	(-1.098)	(-1.324)	(-1.259)	-2.226	(-1.207)	(-1.008)	(-1.162)	(-1.197)	99	99	2
	SV6_10G07	flavonol synthase/flavanone 3-hydroxylase-like	NS	10	(-1.002)	(-1.005)	(+1.099)	(-1.046)	(+1.027)	(-1.083)	(-1.145)	(-1.445)	(-1.200)	(-1.142)	-1.612	(-1.153)	(-1.119)	(-1.254)	(-1.157)	99	99	2
	SV6_27F03	floral homeotic protein AGAMOUS-like	NS	6	(-1.134)	(+1.013)	(-1.200)	(-1.094)	(-1.181)	-1.538	(-1.119)	(+1.215)	(-1.120)	(-1.226)	-1.722	(+1.047)	(+1.095)	(-1.210)	(-1.181)	99	2	2
	SV6_48E11	FMP32-like	NS	5	(-1.178)	(-1.212)	(-1.149)	(-1.189)	(-1.040)	-1.578	(-1.299)	(-1.230)	(-1.112)	(-1.245)	-3.491	(-1.812)	(+1.056)	(-1.771)	(+1.012)	99	2	2
	SV6_03F12	forkhead box protein B2-like	NS	6	(-1.267)	(-1.104)	(+1.012)	(-1.186)	(-1.014)	(-1.387)	(-1.128)	(+1.496)	(-1.138)	(-1.013)	-2.025	(-1.122)	(+1.354)	(-1.067)	(+1.187)	99	99	2
	SV6_32A06	galactan beta-1,4-galactosyltransferase GALS1-like	NS	8	(+1.037)	(+1.092)	(+1.090)	(+1.028)	(+1.103)	(-1.206)	(+1.000)	(+1.130)	(-1.035)	(-1.034)	-1.656	(+1.268)	(+1.061)	(+1.140)	(-1.015)	99	99	2
	SV6_26C03	gamma-glutamyl peptidase 5-like	NS	9	(-1.287)	(-1.253)	(-1.237)	(-1.314)	(-1.371)	(-1.397)	(-1.084)	(-1.516)	(-1.047)	(-1.231)	-1.870	(-1.096)	(-1.322)	(-1.042)	(-1.181)	99	99	2
	SV5_39F03	gamma-glutamylcyclotransferase 2-1-like	NS	5	(-1.168)	(-1.147)	(-1.064)	(-1.358)	(+1.014)	(-1.259)	(-1.137)	(-1.079)	(-1.138)	(-1.049)	-1.910	(-1.153)	(-1.154)	(-1.124)	(-1.166)	99	99	2
	SV5_06E02	ganglioside-induced differentiation-associated protein 2-like	NS	8	(+1.065)	(+1.038)	(+1.317)	(-1.221)	(+1.120)	-1.673	-1.672	(+1.226)	(-1.379)	(-1.481)	-3.327	(+1.022)	(-1.097)	(-1.182)	(-1.022)	99	10	2
	SV6_26C04	GDP-L-galactose phosphorylase 1-like	NS	9	(+1.193)	(+1.247)	(-1.025)	(+1.028)	(+1.038)	(-1.061)	(-1.257)	(+1.059)	(+1.209)	(+1.231)	-1.727	(+1.302)	(-1.087)	(+1.027)	(+1.076)	99	99	2
	SV6_17E06	GDP-L-galactose phosphorylase 2-like	NS	9	(+1.015)	(+1.152)	(-1.023)	(-1.124)	(+1.015)	(-1.174)	(-1.143)	(-1.065)	(+1.313)	(+1.287)	-2.277	(+1.172)	(-1.223)	(-1.041)	(+1.105)	99	99	2
	SV6_02G03	GDSL esterase/lipase 1-like	NS	8	(-1.134)	(-1.061)	(-1.141)	(-1.091)	(-1.258)	(-1.050)	(+1.024)	(+1.009)	(-1.093)	(+1.023)	-2.113	(+1.199)	(-1.044)	(-1.029)	(-1.165)	99	99	2
	SV6_29B12	GDSL esterase/lipase 1-like	NS	8	(-1.172)	(-1.046)	(-1.086)	(-1.054)	(-1.174)	(-1.005)	(+1.003)	(+1.091)	(-1.150)	(+1.073)	-1.565	(+1.077)	(+1.043)	(+1.079)	(+1.134)	99	99	2
	SV6_03H05	GDT1-like	SP	5	(-1.233)	(-1.166)	(-1.114)	(-1.431)	(-1.091)	(-1.331)	(-1.219)	(-1.029)	(-1.223)	(-1.144)	-2.062	(-1.343)	(-1.087)	(-1.212)	(-1.060)	99	99	2
	SV6_15G03	glucose-6-phosphate 1-dehydrogenase-like	NS	11	(+1.436)	(+1.293)	(+1.421)	(+1.291)	(+1.139)	(-1.092)	(+1.173)	(+1.080)	(+1.235)	(+1.108)	-1.786	(+1.279)	(+1.128)	(+1.025)	(+1.149)	99	99	2
	SV5_02B08	glutathione S-transferase L3-like	NS	5	(-1.140)	(-1.253)	(-1.118)	(-1.164)	(-1.261)	(-1.403)	(-1.362)	(-1.300)	(-1.129)	(+1.040)	-1.851	(-1.198)	(-1.130)	(-1.134)	(-1.163)	99	99	2
	SV5_05A02	glutathione S-transferase-like	NS	8	(-1.237)	(-1.190)	(-1.195)	(-1.226)	(-1.277)	-1.815	(-1.368)	(+1.020)	(-1.368)	(-1.446)	-2.678	(+1.008)	(-1.124)	(-1.171)	(-1.323)	99	2	2
	SV6_18F10	glycine-rich cell wall structural protein 1.8-like	NS	7	(-1.432)	(-1.299)	(-1.255)	(-1.455)	(-1.214)	(-1.116)	(-1.136)	(-1.151)	(+1.057)	(-1.172)	-2.506	(-1.315)	(-1.145)	(-1.169)	(-1.293)	99	99	2
	SV5_54G02	glycine-rich cell wall structural protein 2-like	CRP	5	(+1.041)	(-1.124)	(-1.084)	(+1.034)	(-1.038)	(-1.377)	(-1.120)	(-1.125)	(-1.173)	(-1.097)	-1.595	(-1.188)	(-1.085)	-1.681	(+1.012)	99	99	2
	SV5_60H11	glycine-rich cell wall structural protein-like	SP	8	(-1.277)	(-1.093)	(-1.268)	(-1.193)	(+1.020)	(-1.217)	(+1.049)	(+1.353)	(-1.002)	(-1.011)	-2.622	(+1.328)	(+1.241)	+1.670	(-1.259)	99	99	2
	SV6_14G04	glycine-rich protein A3-like	NS	5	(+1.007)	(-1.023)	(-1.040)	(+1.109)	(-1.040)	-1.567	(-1.185)	(+1.035)	(-1.118)	(-1.010)	-2.500	(-1.276)	(+1.114)	(-1.430)	(+1.049)	99	2	2
	SV6_15F12	glycine-rich protein A3-like	NS	6	(+1.088)	(+1.230)	(+1.164)	(+1.149)	(+1.175)	(-1.384)	(-1.016)	(+1.310)	(+1.028)	(+1.142)	-2.155	(-1.070)	(+1.451)	(-1.116)	(+1.232)	99	99	2
	SV6_24D11	glycine-rich protein A3-like	NS	5	(+1.076)	(+1.142)	(+1.109)	(+1.088)	(+1.057)	(-1.206)	(-1.147)	(+1.139)	(+1.036)	(+1.201)	-1.984	(+1.031)	(+1.383)	(-1.178)	(+1.174)	99	99	2
	SV5_35C05	glyoxalase GLYI-2-like	NS	5	(+1.126)	(+1.128)	(+1.075)	(-1.022)	(-1.034)	(-1.066)	(-1.133)	(-1.075)	(+1.112)	(-1.155)	-1.543	(-1.095)	(-1.009)	(-1.179)	(+1.050)	99	99	2
	SV6_24G11	GTP-binding protein SAR1A-like	NS	8	(-1.086)	(+1.049)	(+1.009)	(-1.070)	(+1.086)	(-1.135)	(-1.025)	(+1.185)	(+1.041)	(+1.019)	-1.613	(+1.315)	(+1.117)	(+1.111)	(+1.001)	99	99	2
	SV5_07B10	heavy metal-associated isoprenylated plant protein 26-like	NS	4	(-1.096)	(-1.083)	(-1.146)	(-1.026)	(-1.138)	-1.673	(-1.219)	(+1.356)	(-1.352)	(-1.306)	-1.564	(-1.467)	(+1.212)	(-1.453)	(-1.322)	99	2	2
	SV6_14E02	heavy metal-associated isoprenylated plant protein 26-like	NS	6	(+1.270)	(+1.201)	(+1.141)	(+1.195)	(+1.356)	(+1.012)	(+1.310)	+1.534	(+1.062)	(+1.224)	-1.718	(-1.154)	(+1.493)	(-1.035)	(+1.181)	99	5	2
	SV6_24A10	heavy metal-associated isoprenylated plant protein 26-like	NS	4	(-1.130)	(-1.134)	(-1.156)	(-1.092)	(-1.092)	-1.683	(-1.095)	(+1.378)	(-1.376)	(-1.238)	-1.673	(-1.529)	(+1.249)	(-1.610)	(+1.002)	99	2	2
	SV5_01F05	heavy metal-associated isoprenylated plant protein 3-like	NS	6	(-1.152)	(+1.008)	(+1.213)	(-1.097)	(+1.023)	-1.815	(+1.010)	(+1.296)	-1.612	(-1.164)	-1.512	(-1.255)	(+1.251)	(+1.286)	(-1.218)	99	2	2
	SV6_30C06	heterogeneous nuclear ribonucleoprotein 1-like	NS	5	(-1.082)	(-1.245)	(-1.096)	(-1.254)	(-1.061)	(-1.432)	(-1.157)	(-1.177)	(+1.017)	(-1.419)	-2.611	(-1.864)	(+1.083)	(-1.653)	(-1.884)	99	99	2
	SV5_50D10	histone acetyltransferase KAT6B-like	NS	8	(-1.107)	(+1.008)	(+1.016)	(-1.054)	(-1.038)	(-1.067)	(+1.155)	(+1.123)	(-1.170)	(-1.137)	-1.525	(+1.103)	(-1.042)	(+1.058)	(-1.056)	99	99	2
	SV6_19D03	histone H1-like	NS	11	(-1.001)	(+1.363)	(+1.102)	(+1.018)	(+1.057)	-2.950	(-1.603)	(-1.027)	-1.888	-1.768	-2.977	(+1.461)	(-1.496)	(+1.078)	(-1.253)	99	2	2
	SV5_42F06	homeobox-leucine zipper protein HAT22-like	NS	8	(+1.075)	(+1.254)	(-1.114)	(+1.100)	(-1.238)	(-1.469)	(-1.165)	(+1.295)	(-1.299)	(-1.252)	-1.880	(+1.385)	(-1.091)	(+1.262)	(-1.184)	99	99	2
	SV6_15B04	homeobox-leucine zipper protein HAT22-like	NS	8	(+1.201)	(+1.294)	(+1.055)	(+1.116)	(-1.157)	(-1.388)	(-1.221)	(+1.412)	(-1.100)	(-1.180)	-1.917	(+1.550)	(+1.001)	(+1.300)	(-1.057)	99	99	2
	SV6_41C02	hypersensitive-induced response protein 1-like	NS	8	(+1.017)	(+1.042)	(+1.101)	(+1.032)	(+1.045)	(-1.137)	(-1.055)	(+1.075)	(-1.072)	(-1.046)	-1.741	(+1.304)	(-1.017)	(+1.132)	(+1.006)	99	99	2
	SV6_35D04	inactive purple acid phosphatase 2-like	SP	8	(+1.048)	(+1.056)	(+1.189)	(+1.123)	(+1.145)	(-1.130)	(-1.078)	(+1.209)	(+1.030)	(-1.033)	-1.909	(+1.279)	(+1.162)	(+1.217)	(-1.080)	99	99	2
	SV6_06E05	isoflavone reductase homolog-like	NS	10	(-1.106)	(+1.033)	(-1.142)	(-1.317)	(-1.337)	(+1.482)	(-1.003)	(-1.354)	(-1.071)	-1.512	-1.572	(+1.143)	(-1.156)	(+1.005)	(-1.306)	99	99	2
	SV6_02A05	kelch repeat-containing protein At3g27220-like	NS	8	(-1.030)	(+1.036)	(-1.009)	(-1.107)	(+1.035)	(-1.465)	(-1.085)	(+1.196)	(-1.179)	(-1.242)	-2.824	(+1.069)	(+1.050)	(+1.067)	(-1.192)	99	99	2
	SV6_13F02	kelch repeat-containing protein At3g27220-like	NS	8	(+1.018)	(+1.070)	(+1.064)	(-1.062)	(-1.035)	(-1.442)	(-1.023)	(+1.116)	(-1.287)	(-1.214)	-1.776	(-1.008)	(-1.065)	(-1.012)	(-1.289)	99	99	2
	SV6_29B09	kelch repeat-containing protein At3g27220-like	NS	8	(-1.044)	(+1.052)	(+1.050)	(-1.116)	(-1.079)	(-1.477)	(-1.185)	(+1.261)	(-1.271)	(-1.288)	-2.457	(-1.045)	(+1.035)	(-1.026)	(-1.293)	99	99	2
	SV6_22C04	keratin, type II cytoskeletal 60 kDa, component III-like	CRP	11	+1.924	(+1.478)	(+1.340)	+1.891	+1.611	(-1.464)	(-1.205)	(-1.186)	(-1.100)	+1.616	-2.189	(-1.193)	(+1.034)	-1.672	+1.553	1	99	2
	SV5_57E09	kinetochore protein NUF2-like	NS	10	(-1.347)	(-1.177)	(-1.282)	(-1.340)	(-1.288)	(-1.105)	(-1.172)	(-1.392)	(-1.190)	(-1.325)	-1.504	(-1.043)	(-1.500)	(-1.071)	(-1.453)	99	99	2
	SV6_34A09	kirola-like	NS	25	-1.608	(-1.124)	(-1.078)	(-1.411)	(-1.493)	(+1.355)	(+1.339)	+1.673	(-1.099)	(-1.432)	-1.652	(+1.506)	(-1.218)	(+1.431)	(-1.453)	2	5	2
	SV6_37E11	kirola-like	NS	6	(-1.179)	(-1.215)	(+1.013)	(-1.323)	(+1.117)	(-1.950)	(-1.496)	(+1.290)	(-1.263)	(+1.089)	-2.806	(-1.480)	(+1.207)	(-1.212)	(-1.114)	99	99	2
	SV5_56E01	light-inducible protein CPRF2-like	NS	8	(+1.000)	(+1.120)	(+1.147)	(-1.034)	(+1.064)	(-1.197)	(-1.005)	(+1.230)	(-1.119)	(-1.104)	-1.938	(+1.137)	(-1.129)	(+1.036)	(-1.189)	99	99	2
	SV5_51F05	lipoxygenase homology domain-containing protein 1-like	SP	1	(+1.185)	(+1.169)	+1.518	(+1.177)	+1.556	(-1.186)	(+1.037)	(+1.034)	(-1.023)	(-1.024)	-1.544	(-1.270)	(-1.041)	(+1.011)	(-1.009)	5	99	2
	SV6_15E11	LMBR1 domain-containing protein 2-like	NS	8	(-1.106)	(-1.029)	(-1.057)	(-1.189)	(-1.047)	(-1.263)	(-1.035)	(-1.063)	(-1.130)	(-1.083)	-1.577	(+1.078)	(+1.022)	(+1.019)	(-1.100)	99	99	2
	SV6_30H05	long chain acyl-CoA synthetase 8-like	NS	5	(-1.076)	(-1.061)	(-1.021)	(-1.120)	(+1.005)	(-1.313)	(-1.157)	(-1.019)	(+1.030)	(-1.185)	-3.959	(-1.670)	(+1.114)	-1.865	(-1.424)	99	99	2
	SV5_56B06	LUTEIN DEFICIENT 5-like	NS	5	(-1.095)	(-1.208)	(-1.236)	(-1.263)	(-1.220)	(-1.374)	(-1.085)	(+1.003)	(-1.110)	(-1.094)	-2.094	(-1.313)	(+1.137)	(-1.249)	(-1.113)	99	99	2
	SV5_52B01	MATE efflux family protein 5-like	NS	8	(+1.156)	(-1.044)	(+1.111)	(+1.043)	(+1.031)	(-1.121)	(+1.071)	(+1.094)	(+1.075)	(+1.058)	-1.887	(+1.167)	(-1.021)	(-1.020)	(-1.005)	99	99	2
	SV6_20A08	MEF2BNB-like	NS	5	(-1.030)	(-1.136)	(-1.106)	(-1.442)	(-1.212)	(-1.196)	(-1.097)	(-1.071)	(-1.107)	(-1.179)	-1.809	(-1.131)	(-1.036)	(-1.193)	(-1.032)	99	99	2
	SV6_09E09	metallocarboxypeptidase inhibitor IIa precursor-like	NS	9	(-1.399)	(-1.192)	(-1.185)	-1.592	(-1.235)	(-1.407)	(-1.163)	-2.080	(+1.147)	(-1.084)	-3.626	(-1.012)	(-1.787)	(-1.139)	(-1.129)	99	6	2
	SV6_11A02	metallocarboxypeptidase inhibitor IIa precursor-like	NS	9	-1.582	(-1.259)	(-1.364)	-1.682	(-1.220)	-1.837	(-1.177)	-2.064	(+1.273)	(-1.046)	-6.604	(-1.034)	(-1.858)	(-1.261)	(-1.163)	2	14	2
	SV6_17E05	metallocarboxypeptidase inhibitor IIa precursor-like	NS	9	-1.535	(-1.223)	(-1.329)	-1.745	(-1.192)	-1.742	(-1.141)	-2.073	(+1.409)	(+1.054)	-7.444	(-1.060)	(-1.772)	(-1.274)	(-1.167)	2	14	2
	SV6_48A08	metallocarboxypeptidase inhibitor IIa precursor-like	NS	9	-1.707	(-1.244)	(-1.353)	-1.792	(-1.340)	-1.917	(-1.186)	-2.127	(+1.265)	(+1.061)	-8.190	(-1.061)	(-1.916)	(-1.430)	(-1.109)	2	14	2
	SV6_40A01	metallocarboxypeptidase inhibitor IIa-like	NS	9	-1.541	(-1.175)	(-1.324)	-1.554	(-1.225)	-1.638	(-1.160)	-1.907	(+1.196)	(+1.015)	-5.653	(+1.008)	(-1.792)	(-1.308)	(-1.029)	2	14	2
	SV6_43D07	metallocarboxypeptidase inhibitor precursor-like	CRP	7	-1.737	(-1.468)	(+1.102)	(-1.644)	(+1.009)	(+1.254)	(+1.454)	(+1.757)	(+1.448)	(-1.440)	-3.146	(-1.137)	(+1.208)	(+1.445)	(-1.614)	2	99	2
	SV5_45H07	metallocarboxypeptidase inhibitor-like	CRP	7	(+1.086)	(+1.126)	(+1.076)	(+1.065)	(+1.094)	(+1.097)	(+1.610)	(+1.675)	(+1.212)	(+1.112)	-2.550	(-1.147)	(+1.183)	(+1.105)	(-1.093)	99	99	2
	SV6_04F08	metallocarboxypeptidase inhibitor-like	CRP	7	(-1.097)	(+1.062)	(+1.086)	(+1.029)	(+1.141)	(+1.165)	+1.729	(+1.535)	(+1.454)	(+1.165)	-1.708	(-1.237)	(+1.219)	(+1.094)	(-1.077)	99	3	2
	SV6_11B01	metallocarboxypeptidase inhibitor-like	CRP	7	(-1.075)	(-1.028)	(-1.019)	(-1.049)	(+1.099)	(-1.008)	(+1.516)	(+1.629)	(+1.140)	(+1.112)	-2.508	(-1.293)	(+1.119)	(+1.111)	(-1.233)	99	99	2
	SV6_14B02	metallocarboxypeptidase inhibitor-like	CRP	7	(-1.009)	(-1.016)	(+1.047)	(-1.088)	(+1.106)	(+1.147)	(+1.640)	(+1.534)	(+1.208)	(+1.106)	-2.955	(-1.164)	(+1.161)	(+1.124)	(-1.154)	99	99	2
	SV6_14H02	metallocarboxypeptidase inhibitor-like	CRP	7	(+1.043)	(+1.064)	(+1.065)	(+1.014)	(+1.123)	(+1.007)	(+1.701)	(+1.706)	(+1.064)	(+1.132)	-2.408	(-1.212)	(+1.295)	(+1.126)	(-1.155)	99	99	2
	SV6_26H04	metallocarboxypeptidase inhibitor-like	CRP	7	(+1.018)	(+1.011)	(+1.042)	(-1.053)	(+1.097)	(+1.016)	(+1.659)	(+1.432)	(+1.088)	(+1.118)	-2.316	(-1.205)	(+1.189)	(+1.074)	(-1.222)	99	99	2
	SV6_28D08	metallocarboxypeptidase inhibitor-like	CRP	7	-1.792	-1.625	(+1.078)	-1.789	(-1.059)	(+1.163)	(+1.502)	(+1.473)	(+1.402)	-1.523	-2.652	(-1.163)	(+1.284)	(+1.328)	-1.591	10	99	2
	SV6_29G01	metallocarboxypeptidase inhibitor-like	CRP	7	(-1.050)	(+1.007)	(-1.019)	(-1.002)	(+1.042)	(+1.016)	(+1.625)	(+1.498)	(-1.015)	(+1.051)	-1.826	(-1.317)	(+1.143)	(+1.044)	(-1.210)	99	99	2
	SV6_41D04	metallocarboxypeptidase inhibitor-like	CRP	7	(-1.201)	(-1.154)	(-1.029)	(-1.181)	(+1.046)	(+1.125)	(+1.484)	(+1.545)	(+1.341)	(-1.084)	-2.844	(-1.310)	(+1.108)	(+1.208)	(-1.484)	99	99	2
	SV6_48H09	metallocarboxypeptidase inhibitor-like	CRP	7	-1.568	(-1.134)	(+1.076)	(-1.170)	(+1.138)	(+1.251)	+1.706	(+1.500)	(+1.431)	(+1.129)	-1.969	(-1.211)	(+1.277)	(+1.037)	(-1.333)	2	3	2
	SV6_32G05	metallothionein-like protein type 2 B-like	NS	8	(+1.033)	(+1.093)	(+1.087)	(+1.108)	(+1.046)	(+1.005)	(+1.104)	(+1.331)	(+1.127)	(+1.035)	-1.588	(+1.238)	(+1.058)	(+1.061)	(-1.070)	99	99	2
	SV6_41C03	metallothionein-like protein type 2 B-like	NS	8	(-1.007)	(+1.016)	(+1.064)	(+1.104)	(+1.026)	(-1.038)	(+1.064)	(+1.298)	(+1.071)	(+1.032)	-2.239	(+1.259)	(+1.034)	(+1.031)	(+1.016)	99	99	2
	SV6_43E12	metallothionein-like protein type 2 B-like	NS	8	(-1.045)	(+1.050)	(+1.301)	(+1.053)	(+1.052)	(-1.053)	(+1.066)	(+1.285)	(+1.058)	(+1.240)	-3.981	(+1.410)	(+1.158)	(+1.333)	(+1.014)	99	99	2
	SV5_46C01	metallothionein-like protein type 2-like	NS	9	(-1.176)	(-1.055)	(-1.141)	(+1.022)	(-1.088)	(-1.134)	(-1.097)	(+1.117)	(-1.102)	(-1.082)	-2.606	(+1.219)	(-1.283)	(-1.101)	(-1.083)	99	99	2
	SV6_20D06	methionine gamma-lyase-like	NS	23	(+1.262)	(+1.637)	(+1.271)	(+1.066)	(-1.039)	(+1.260)	(+1.182)	(-1.395)	(+1.193)	(+1.222)	-1.571	(+2.769)	(-1.404)	+2.398	(+1.089)	99	99	2
	SV6_18A05	methylmalonate-semialdehyde dehydrogenase [acylating]-like	NS	8	(+1.203)	(+1.208)	(+1.035)	(+1.064)	(+1.102)	(-1.169)	(-1.156)	(+1.120)	(+1.052)	(-1.059)	-2.022	(+1.061)	(+1.102)	(+1.006)	(+1.216)	99	99	2
	SV6_39G02	mini zinc finger protein-like	NS	4	-1.512	(-1.330)	(-1.479)	(-1.329)	(-1.180)	(-1.298)	(-1.112)	+1.519	(+1.094)	(+1.077)	-1.776	(-1.417)	(+1.400)	(-1.240)	(+1.026)	2	5	2
	SV5_56A08	mitochondrial Rho GTPase 1-like	NS	8	(+1.257)	(+1.245)	(+1.144)	(+1.186)	(-1.034)	(-1.295)	(+1.022)	(+1.303)	(-1.053)	(-1.243)	-1.772	(+1.244)	(+1.025)	(+1.051)	(-1.335)	99	99	2
	SV5_57B11	mitogen-activated protein kinase kinase 9-like	NS	8	(+1.013)	(-1.027)	(-1.018)	(-1.047)	(+1.049)	(-1.383)	(+1.215)	(+1.087)	(-1.121)	(+1.174)	-2.477	(+1.150)	(+1.113)	(+1.318)	(-1.116)	99	99	2
	SV6_05C05	MKI67 FHA domain-interacting nucleolar phosphoprotein-like	NS	8	(+1.025)	(+1.035)	(+1.073)	(-1.021)	(+1.030)	(-1.043)	(+1.018)	(+1.028)	(-1.061)	(+1.019)	-1.775	(+1.042)	(-1.043)	(+1.074)	(-1.133)	99	99	2
	SV6_46G10	MKI67 FHA domain-interacting nucleolar phosphoprotein-like	NS	9	(-1.144)	(-1.122)	(-1.010)	(-1.167)	(-1.108)	(-1.201)	(+1.010)	(-1.230)	(-1.105)	(-1.194)	-1.980	(-1.038)	(-1.002)	(-1.135)	(-1.396)	99	99	2
	SV5_41H12	MLO-like	NS	8	(-1.003)	(+1.031)	(+1.094)	(+1.012)	(+1.100)	(-1.032)	(-1.043)	(+1.241)	(-1.066)	(+1.085)	-1.602	(+1.090)	(+1.083)	(+1.014)	(-1.148)	99	99	2
	SV6_22G02	mRNA turnover protein 4-like	NS	8	(-1.065)	(-1.009)	(-1.012)	(-1.096)	(-1.044)	(+1.013)	(+1.033)	(+1.222)	(-1.086)	(+1.002)	-1.578	(+1.177)	(-1.031)	(+1.010)	(-1.029)	99	99	2
	SV5_49C11	MYBST1 protein-like	NS	9	(-1.223)	(+1.023)	(-1.136)	(-1.103)	(-1.230)	-1.513	(+1.001)	(-1.418)	(-1.439)	(-1.059)	-1.686	(+1.124)	(-1.440)	(+1.333)	(+1.145)	99	2	2
	SV6_26H12	NADH-ubiquinone reductase complex 1 MLRQ subunit-like	NS	8	(-1.170)	(+1.035)	(-1.056)	(-1.144)	(+1.037)	(-1.526)	(-1.180)	(+1.100)	(-1.323)	(-1.089)	-3.300	(+1.209)	(+1.022)	(-1.027)	(+1.022)	99	99	2
	SV6_30C04	NADH-ubiquinone reductase complex 1 MLRQ subunit-like	NS	8	(+1.099)	(+1.083)	(+1.093)	(+1.056)	(+1.159)	(-1.357)	(+1.008)	(+1.213)	(-1.059)	(+1.074)	-3.802	(+1.365)	(+1.020)	(+1.062)	(+1.055)	99	99	2
	SV5_44F09	NBR1-like	NS	9	(+1.095)	(+1.235)	(+1.072)	(+1.143)	(+1.055)	(-1.055)	(+1.016)	(-1.037)	(+1.032)	(-1.063)	-1.719	(+1.292)	(+1.009)	(-1.016)	(-1.002)	99	99	2
	SV5_51F02	NBR1-like	NS	11	(+1.420)	(+1.351)	(+1.217)	(+1.250)	(+1.102)	(-1.121)	(+1.061)	(+1.227)	(-1.029)	(-1.081)	-1.736	(+1.603)	(+1.063)	(+1.035)	(-1.037)	99	99	2
	SV6_49E09	NEDD8-conjugating enzyme Ubc12-like	NS	8	(-1.028)	(+1.063)	(+1.059)	(-1.083)	(+1.053)	(-1.377)	(+1.039)	(+1.275)	(-1.040)	(+1.053)	-2.253	(+1.391)	(+1.042)	(+1.157)	(+1.006)	99	99	2
	SV5_46F09	NETWORKED 1D-like	NS	5	(-1.088)	(-1.143)	(-1.165)	(-1.049)	(-1.195)	(-1.516)	(-1.259)	(-1.007)	(-1.203)	(-1.199)	-2.469	(-1.168)	(+1.040)	(-1.151)	(-1.264)	99	99	2
	SV6_32G06	NHL domain protein-like	NS	8	(-1.013)	(+1.095)	(+1.267)	(+1.047)	(+1.139)	(+1.008)	(+1.062)	(+1.297)	(+1.177)	(+1.103)	-2.956	(+1.479)	(+1.019)	(+1.368)	(+1.069)	99	99	2
	SV6_48H08	NRT1/ PTR FAMILY 2.11-like	NS	7	-1.655	(-1.460)	(+1.075)	(-1.773)	(-1.107)	(+1.210)	+1.543	(+1.619)	(+1.418)	(-1.366)	-1.929	(-1.043)	(+1.221)	(+1.436)	(-1.499)	2	3	2
	SV6_16B01	NRT1/ PTR FAMILY 8.3-like	NS	6	(+1.071)	(+1.093)	(+1.182)	(+1.085)	(+1.142)	(-1.334)	(-1.041)	(+1.306)	(+1.043)	(-1.174)	-1.754	(+1.006)	(+1.151)	(-1.033)	(-1.101)	99	99	2
	SV6_49E10	nuclear pore complex protein NUP1-like	NS	8	(-1.046)	(+1.080)	(-1.025)	(-1.049)	(+1.056)	(-1.271)	(+1.026)	(+1.103)	(-1.013)	(+1.049)	-2.019	(+1.368)	(+1.041)	(+1.063)	(-1.006)	99	99	2
	SV6_04D06	nuclear transcription factor Y subunit C-9-like	NS	9	(+1.054)	(+1.038)	(-1.043)	(-1.044)	(+1.022)	(-1.379)	(-1.028)	(+1.072)	(-1.161)	(-1.105)	-3.106	(+1.472)	(-1.076)	(+1.244)	(-1.094)	99	99	2
	SV5_43H10	nucleobase-ascorbate transporter 6-like	NS	6	(-1.288)	(+1.002)	(-1.090)	(-1.058)	(-1.025)	-1.650	(-1.263)	(+1.210)	(-1.241)	(-1.258)	-1.677	(-1.134)	(+1.283)	(+1.005)	(-1.005)	99	2	2
	SV6_48C01	nucleoredoxin 2-like	NS	11	(+1.297)	(+1.277)	(+1.105)	(+1.277)	(-1.013)	(-1.240)	(-1.002)	(+1.012)	(-1.009)	(-1.108)	-1.693	(+1.283)	(+1.027)	(+1.113)	(-1.241)	99	99	2
	SV5_55C06	OTU domain-containing protein 6B-like	NS	4	(-1.329)	(-1.164)	(-1.356)	(-1.334)	(-1.173)	(-1.292)	(-1.146)	(-1.003)	(-1.285)	(-1.375)	-1.592	(-1.163)	(-1.054)	(-1.136)	(+1.031)	99	99	2
	SV6_38F12	OTU domain-containing protein DDB_G0284757-like	NS	9	(-1.169)	(-1.048)	(-1.119)	(-1.167)	(-1.154)	(-1.283)	(+1.024)	(-1.019)	(-1.104)	(-1.100)	-2.066	(+1.322)	(-1.198)	(+1.010)	(-1.043)	99	99	2
	SV6_06G05	outer envelope protein 64-like	NS	1	(+1.041)	(-1.013)	(+1.091)	(-1.091)	(-1.130)	(-1.404)	(-1.014)	(-1.032)	(+1.127)	(+1.035)	-1.599	(-1.413)	(+1.053)	(-1.133)	(+1.094)	99	99	2
	SV5_46A08	oxalate--CoA ligase-like	NS	8	(+1.264)	(+1.309)	(+1.223)	(+1.244)	(+1.143)	(+1.252)	+1.541	+2.190	(+1.205)	(-2.607)	-1.824	(+1.376)	(+1.302)	+1.779	(+1.240)	99	15	2
	SV5_46H03	oxalate--CoA ligase-like	NS	8	(-1.004)	(+1.059)	(+1.065)	(+1.132)	(+1.327)	(+1.023)	(+1.365)	(+1.854)	(+1.039)	(+1.483)	-2.240	(+1.383)	(+1.229)	(+1.448)	(+1.357)	99	99	2
	SV5_55H04	oxalate--CoA ligase-like	NS	8	(+1.273)	(+1.236)	(+1.236)	(+1.346)	(+1.319)	(+1.229)	(+1.530)	(+2.041)	(+1.139)	(+1.437)	-1.620	(+1.255)	(+1.148)	(+1.502)	(+1.407)	99	99	2
	SV6_14A04	oxygen-evolving enhancer protein 3-2-like	NS	6	(-1.158)	(-1.050)	(-1.057)	(-1.490)	(-1.063)	-1.656	(-1.171)	(+1.147)	(-1.218)	(-1.359)	-1.912	(-1.224)	(-1.115)	(-1.018)	(+1.043)	99	2	2
	SV6_30F03	oxygen-evolving enhancer protein 3-2-like	NS	6	(-1.138)	(-1.035)	(-1.100)	(-1.462)	(-1.014)	(-1.514)	(-1.299)	(+1.238)	(-1.287)	(-1.278)	-1.789	(-1.355)	(-1.013)	(-1.114)	(-1.070)	99	99	2
	SV6_34H05	pathogenesis-related protein 5-like	SP	7	(-1.174)	(-1.172)	(-1.104)	(-1.136)	(-1.028)	(-1.157)	(-1.047)	(-1.067)	(-1.104)	(-1.031)	-1.540	(-1.159)	(+1.019)	(-1.030)	(-1.102)	99	99	2
	SV6_38G12	peptide-N(4)-(N-acetyl-beta-glucosaminyl)asparagine amidase-like	NS	8	(-1.080)	(+1.024)	(+1.003)	(-1.144)	(+1.020)	(-1.031)	(+1.019)	(+1.042)	(-1.066)	(-1.046)	-1.622	(+1.152)	(+1.005)	(-1.087)	(+1.216)	99	99	2
	SV6_09E11	peptidyl-prolyl cis-trans isomerase CYP65-like	NS	8	(-1.365)	(-1.209)	(-1.255)	(-1.274)	(-1.211)	(-1.390)	(-1.225)	(-1.123)	(-1.253)	(-1.283)	-1.800	(-1.106)	(-1.104)	(-1.127)	(-1.336)	99	99	2
	SV6_41F09	peroxidase 44-like	SP	5	(+1.182)	(+1.088)	(+1.075)	(+1.303)	(+1.146)	(-1.189)	(-1.003)	(+1.054)	(-1.011)	(+1.524)	-2.439	(-1.567)	(+1.248)	(-1.477)	(+1.248)	99	99	2
	SV5_43D04	peroxisomal 2,4-dienoyl-CoA reductase-like	NS	8	(+1.189)	(+1.093)	(+1.038)	(+1.050)	(+1.104)	(-1.006)	(+1.086)	(+1.102)	(+1.176)	(+1.154)	-1.723	(+1.178)	(+1.176)	(-1.051)	(+1.077)	99	99	2
	SV5_11B06	peroxisomal membrane protein 11C-like	NS	9	(+1.025)	(+1.112)	(+1.057)	(-1.055)	(+1.060)	(-1.414)	(-1.152)	(+1.013)	(-1.113)	(-1.283)	-2.184	(+1.311)	(-1.235)	(+1.093)	(-1.195)	99	99	2
	SV6_10D07	peroxisomal membrane protein 11C-like	NS	9	(-1.056)	(-1.060)	(-1.017)	(-1.089)	(-1.028)	(-1.265)	(-1.106)	(+1.021)	(-1.179)	(-1.005)	-1.806	(+1.193)	(-1.076)	(+1.059)	(-1.172)	99	99	2
	SV6_18F08	peroxisomal membrane protein 11C-like	NS	8	(+1.052)	(+1.119)	(+1.124)	(+1.073)	(+1.076)	(-1.156)	(-1.017)	(+1.075)	(+1.040)	(-1.069)	-1.647	(+1.274)	(+1.014)	(+1.101)	(-1.024)	99	99	2
	SV5_02H04	PGR5-like protein 1B-like	NS	11	(-1.085)	(-1.087)	(+1.048)	(-1.237)	(-1.068)	(-1.411)	(-1.425)	(-1.088)	(-1.181)	(-1.279)	-1.520	(-1.079)	(-1.215)	(+1.099)	(-1.317)	99	99	2
	SV5_48D06	pheophytinase-like	NS	11	(+1.152)	(+1.184)	(+1.092)	(+1.037)	(+1.104)	(-1.116)	(-1.144)	(-1.292)	(-1.160)	(+1.038)	-1.873	(+1.175)	(-1.105)	(-1.148)	(+1.142)	99	99	2
	SV6_08D10	phosphatidylglycerol/phosphatidylinositol transfer protein-like	SP	9	(+1.137)	(+1.280)	(+1.213)	(+1.112)	(+1.024)	(-1.250)	(+1.291)	(-1.191)	(+1.064)	(+1.279)	-1.938	(+1.086)	(-1.168)	(-1.058)	(+1.216)	99	99	2
	SV5_58B11	Phospho-2-dehydro-3-deoxyheptonate aldolase 1-like	NS	7	(+1.003)	(+1.011)	(-1.114)	(+1.051)	(-1.181)	(-1.067)	(+1.314)	(-1.082)	(+1.077)	(+1.030)	-1.590	(-1.089)	(+1.062)	(-1.096)	(+1.025)	99	99	2
	SV6_24E04	Phospho-2-dehydro-3-deoxyheptonate aldolase 1-like	NS	7	(+1.023)	(-1.223)	(-1.182)	(+1.014)	(-1.305)	(-1.031)	(+1.237)	(-1.162)	(+1.012)	(-1.017)	-1.789	(-1.129)	(-1.035)	(-1.222)	(-1.186)	99	99	2
	SV6_43F11	phosphoglucan phosphatase DSP4-like	NS	6	(+1.186)	(+1.232)	(+1.267)	(+1.089)	(+1.065)	-2.080	(-1.062)	(+1.162)	-1.686	(-1.899)	-2.615	(-1.573)	(+1.075)	(-1.740)	(-1.434)	99	2	2
	SV6_18A08	phospholipid hydroperoxide glutathione peroxidase-like	NS	11	(+1.350)	(+1.440)	(+1.298)	(+1.299)	(+1.308)	(+1.060)	(+1.191)	(+1.118)	(+1.202)	(+1.269)	-1.666	(+1.374)	(+1.087)	(+1.327)	(+1.281)	99	99	2
	SV5_47D11	photosystem I reaction center subunit IV A-like	NS	8	(-1.269)	(-1.128)	(-1.014)	(-1.279)	(-1.000)	(-1.348)	(-1.189)	(+1.132)	(-1.139)	(-1.105)	-1.658	(+1.039)	(+1.025)	(+1.093)	(-1.124)	99	99	2
	SV6_29A04	photosystem I reaction center subunit IV B-like	NS	6	(-1.474)	(-1.115)	(-1.198)	-1.655	(-1.251)	-1.872	(-1.365)	(-1.074)	-1.522	-1.675	-1.620	(-1.237)	(-1.206)	(-1.083)	(-1.337)	99	2	2
	SV6_05G05	photosystem I reaction center subunit VI-like	NS	3	-1.508	(-1.369)	(-1.417)	-1.730	(-1.451)	-1.778	(-1.403)	(-1.099)	(-1.328)	(-1.430)	-1.588	(-1.416)	(-1.224)	(-1.162)	(-1.434)	2	2	2
	SV6_41C04	photosystem I reaction center subunit V-like	NS	8	(-1.430)	(-1.205)	(-1.140)	(-1.403)	(-1.270)	(-1.334)	(-1.100)	(+1.028)	(-1.123)	(-1.228)	-1.981	(-1.017)	(-1.099)	(+1.130)	(-1.166)	99	99	2
	SV6_16G07	photosystem II 10 kDa polypeptide-like	NS	8	(-1.478)	(-1.277)	(-1.286)	-1.768	(-1.240)	-1.635	(-1.231)	(+1.157)	(-1.102)	(-1.188)	-2.421	(+1.370)	(-1.170)	(+1.046)	(-1.102)	99	2	2
	SV6_26H01	photosystem II 10 kDa polypeptide-like	NS	8	-1.744	(-1.314)	-1.526	-1.856	(-1.378)	-1.761	(-1.447)	(+1.069)	(-1.218)	-1.507	-2.850	(+1.203)	(-1.245)	(+1.038)	(-1.187)	14	2	2
	SV6_38H08	photosystem II 10 kDa polypeptide-like	NS	8	(-1.479)	(-1.147)	(-1.333)	-1.632	(-1.185)	(-1.483)	(-1.268)	(+1.259)	(+1.010)	(-1.121)	-2.647	(+1.407)	(-1.072)	(+1.453)	(-1.007)	99	99	2
	SV6_14G06	photosystem II reaction center W protein-like	NS	6	(-1.435)	(-1.230)	(-1.228)	(-1.487)	(-1.200)	-1.686	(-1.289)	(+1.006)	(-1.227)	(-1.493)	-1.734	(-1.306)	(-1.128)	(-1.165)	(-1.285)	99	2	2
	SV6_16F11	photosystem II reaction center W protein-like	NS	6	(-1.240)	(-1.042)	(-1.028)	(-1.422)	(-1.027)	-1.644	(-1.188)	(+1.191)	(-1.295)	(-1.233)	-1.762	(-1.125)	(-1.048)	(+1.022)	(-1.075)	99	2	2
	SV6_27G03	photosystem II reaction center W protein-like	NS	6	(-1.428)	(-1.124)	(-1.203)	-1.565	(-1.176)	-1.870	(-1.363)	(+1.051)	(-1.219)	(-1.509)	-1.815	(-1.160)	(-1.111)	(-1.039)	(-1.304)	99	2	2
	SV5_45C09	plant/F10M23-360 protein-like	SP	11	(+1.287)	(+1.171)	(+1.301)	(+1.182)	(+1.072)	(-1.208)	(+1.048)	(+1.195)	(-1.107)	(-1.001)	-1.573	(+1.241)	(-1.010)	(+1.050)	(-1.047)	99	99	2
	SV6_48H07	plant/F10M23-360 protein-like	SP	7	(-1.348)	(-1.378)	(+1.183)	(-1.524)	(+1.001)	(+1.163)	(+1.452)	(+1.511)	(+1.384)	(-1.230)	-1.789	(-1.011)	(+1.246)	(+1.123)	(-1.413)	99	99	2
	SV6_22E03	pollen allergen Che a 1-like	CRP	5	+1.503	(+1.195)	(+1.165)	(+1.464)	(+1.288)	(-1.007)	(+1.039)	(+1.075)	(+1.138)	+1.607	-1.724	(-1.035)	(+1.225)	(-1.263)	(+1.154)	1	99	2
	SV6_34G04	pollen allergen Che a 1-like	CRP	5	(+1.285)	(+1.111)	(+1.032)	(+1.192)	(+1.103)	(-1.066)	(-1.050)	(-1.056)	(+1.005)	(+1.433)	-1.797	(-1.120)	(+1.038)	(-1.212)	(+1.188)	99	99	2
	SV5_46D04	pollen-specific leucine-rich repeat extensin-like	NS	6	(-1.195)	(-1.251)	(-1.157)	(-1.170)	(-1.025)	(-1.307)	(-1.298)	(+1.042)	(-1.190)	(-1.123)	-1.879	(-1.274)	(-1.011)	(-1.129)	(-1.163)	99	99	2
	SV5_03E07	pollen-specific leucine-rich repeat extensin-like protein 1-like	NS	6	(-1.020)	(-1.025)	(+1.005)	(-1.018)	(+1.206)	(-1.202)	(-1.386)	(+1.155)	(-1.009)	(+1.042)	-1.980	(-1.271)	(+1.153)	(-1.047)	(-1.067)	99	99	2
	SV6_05F12	proline-rich protein-like	NS	8	(-1.173)	(+1.014)	(-1.004)	(-1.051)	(+1.114)	(-1.371)	(-1.224)	(+1.103)	(-1.001)	(+1.022)	-1.906	(+1.077)	(+1.226)	(-1.041)	(+1.199)	99	99	2
	SV6_27H05	prosaposin-like	SP	9	(-1.118)	(+1.005)	(-1.080)	(-1.204)	(-1.020)	(-1.463)	(-1.161)	(-1.134)	(-1.183)	(-1.116)	-1.652	(+1.288)	(-1.204)	(+1.135)	(-1.199)	99	99	2
	SV6_24A05	proteinase inhibitor 1-like	SP	10	(-1.341)	(-1.132)	(-1.090)	(-1.290)	(-1.120)	(+1.102)	(-1.370)	-2.155	(+1.311)	(+1.344)	-3.051	(-1.325)	(-1.725)	(-1.504)	(+1.116)	99	6	2
	SV6_16D12	proteinase inhibitor type-2-like	CRP	10	(-1.091)	(-1.037)	(+1.286)	(-1.061)	(+1.412)	-1.665	-1.789	-2.219	(-1.143)	(+1.311)	-1.946	(+1.010)	(-1.251)	(+1.475)	(+1.085)	99	26	2
	SV6_47B05	protochlorophyllide reductase-like	NS	8	(+1.005)	(+1.076)	(-1.048)	(-1.107)	(-1.040)	(-1.374)	(+1.051)	(+1.106)	(-1.373)	(-1.232)	-1.616	(+1.020)	(+1.011)	(-1.153)	(-1.105)	99	99	2
	SV6_37C09	purine permease 9-like	NS	10	+2.155	+2.126	+1.547	+2.102	+1.608	+1.884	+2.509	(-1.331)	(+1.228)	+3.425	-2.026	(+1.242)	(-1.304)	(+1.147)	+2.130	19	7	2
	SV5_59E12	QUIRKY-like	NS	8	(-1.100)	(-1.111)	(-1.144)	(-1.109)	(+1.068)	(-1.367)	(-1.061)	(-1.105)	(-1.069)	(+1.015)	-1.554	(-1.075)	(-1.010)	(-1.034)	(-1.147)	99	99	2
	SV5_36F07	R3H domain-containing protein 2-like	NS	8	(+1.187)	(+1.303)	(+1.165)	(+1.102)	(+1.077)	(-1.375)	(+1.078)	(+1.315)	(-1.081)	(-1.009)	-1.861	(+1.360)	(+1.062)	(+1.167)	(+1.096)	99	99	2
	SV6_05A01	R3H domain-containing protein 2-like	NS	8	(+1.153)	(+1.233)	(+1.136)	(+1.100)	(+1.036)	(-1.360)	(+1.072)	(+1.226)	(-1.143)	(+1.060)	-2.082	(+1.413)	(-1.034)	(+1.010)	(+1.083)	99	99	2
	SV6_39G09	rapid alkalinization factor-like	CRP	6	(-1.226)	(-1.226)	(-1.209)	(-1.169)	(-1.251)	-1.979	(-1.082)	(-1.038)	(-1.249)	(-1.410)	-2.413	(-1.575)	(+1.027)	-1.513	(-1.433)	99	2	2
	SV6_32B11	receptor-like protein kinase At2g42960-like	NS	9	(+1.026)	(+1.063)	(+1.057)	(+1.032)	(+1.152)	(-1.033)	(-1.089)	(-1.015)	(-1.139)	(+1.109)	-1.521	(+1.147)	(-1.037)	(+1.163)	(+1.003)	99	99	2
	SV6_21D03	remorin-like	NS	8	(-1.200)	(-1.208)	(-1.203)	(-1.115)	(-1.099)	-1.579	(-1.194)	(+1.048)	(-1.039)	(+1.078)	-1.638	(+1.155)	(-1.017)	(-1.099)	(-1.114)	99	2	2
	SV6_31D01	remorin-like	NS	6	(-1.121)	(+1.119)	(-1.112)	(+1.037)	(+1.015)	(-1.747)	(-1.187)	(+1.485)	(-1.376)	-1.528	-1.526	(+1.153)	(+1.179)	(+1.320)	(-1.279)	99	99	2
	SV6_04D09	reticulon-like protein B8-like	NS	6	(-1.122)	(-1.061)	(-1.146)	(-1.170)	(-1.190)	(-1.462)	(-1.164)	(-1.068)	(-1.319)	(-1.307)	-1.546	(-1.343)	(-1.009)	(-1.274)	(-1.303)	99	99	2
	SV6_35F08	ribulose bisphosphate carboxylase small chain C-like	NS	25	(-1.368)	(-1.319)	(-1.410)	-1.606	(-1.422)	(-1.100)	(+1.096)	(+1.202)	(+1.453)	(-1.061)	-1.503	(+1.236)	(-1.050)	(-1.056)	(+1.084)	99	99	2
	SV6_34H04	S-adenosylmethionine synthase 1-like	NS	8	(-1.059)	(-1.098)	(-1.014)	(-1.161)	(+1.070)	(-1.427)	(-1.272)	(+1.295)	(-1.186)	(+1.078)	-3.324	(+1.008)	(+1.058)	(-1.035)	(-1.031)	99	99	2
	SV5_57H08	S-adenosylmethionine synthase 2-like	NS	8	(+1.208)	(+1.163)	(+1.158)	(+1.164)	(+1.198)	(-1.290)	(-1.018)	(+1.389)	(+1.069)	(+1.150)	-1.757	(+1.300)	(+1.138)	(+1.131)	(+1.120)	99	99	2
	SV5_11B04	SAGA-associated factor 73-like	NS	6	(-1.080)	(-1.044)	(-1.051)	(-1.022)	(+1.059)	(-1.370)	(-1.088)	(+1.447)	(-1.283)	(-1.030)	-1.711	(+1.070)	(+1.243)	(+1.102)	(-1.013)	99	99	2
	SV6_14G05	salicylate carboxymethyltransferase-like	NS	8	(-1.204)	(-1.270)	(-1.019)	(-1.083)	(-1.221)	-1.633	(-1.343)	(+1.291)	(+1.163)	(-1.193)	-2.963	(+1.099)	(+1.232)	(-1.091)	(-1.320)	99	2	2
	SV5_42E09	salt responsive protein 2-like	NS	4	(+1.034)	(-1.009)	(+1.430)	(+1.099)	+1.834	-2.786	(+1.240)	(+5.937)	(-1.561)	(-1.467)	-2.436	(-1.639)	(+3.668)	(+1.229)	(-1.056)	99	2	2
	SV5_35D11	scarecrow-like	NS	6	(-1.159)	(-1.181)	(-1.254)	(-1.208)	(-1.012)	-1.658	(+1.078)	(-1.091)	(-1.285)	(-1.096)	-1.833	(-1.503)	(+1.059)	(-1.051)	(+1.109)	99	2	2
	SV5_49A11	selenium-binding protein 2-like	NS	8	(+1.004)	(+1.077)	(+1.027)	(+1.037)	(-1.050)	-1.710	(-1.259)	(+1.055)	(-1.483)	(-1.471)	-2.468	(+1.041)	(-1.043)	(+1.147)	(-1.442)	99	2	2
	SV5_60G01	selenium-binding protein 2-like	NS	8	(+1.128)	(+1.256)	(+1.170)	(+1.062)	(+1.091)	(-1.556)	(-1.027)	(+1.217)	(-1.201)	(-1.242)	-1.666	(+1.126)	(+1.157)	(+1.053)	(-1.276)	99	99	2
	SV6_16C03	serine decarboxylase-like	NS	9	(+1.158)	(+1.244)	(+1.319)	(-1.115)	(-1.101)	(-1.441)	(-1.415)	(+1.152)	(-1.154)	(-1.271)	-3.023	(+1.689)	(-1.188)	(+1.091)	(-1.327)	99	99	2
	SV5_47F11	serine protease EDA2-like	SP	11	(+1.170)	(+1.193)	(+1.336)	(+1.096)	(+1.225)	(-1.028)	(+1.005)	(+1.078)	(+1.013)	(+1.137)	-1.695	(+1.120)	(-1.022)	(+1.188)	(-1.035)	99	99	2
	SV6_31E06	serine/threonine-protein kinase At1g09600-like	NS	11	(+1.358)	(+1.477)	(+1.437)	(+1.204)	(+1.008)	(-1.154)	(+1.095)	(-1.085)	(+1.040)	(-1.431)	-1.552	(+1.433)	(+1.026)	(+1.377)	(-1.295)	99	99	2
	SV5_07D06	serine/threonine-protein kinase pakA-like	NS	8	(+1.025)	(+1.046)	(-1.015)	(+1.079)	(-1.008)	(-1.052)	(-1.106)	(+1.056)	(+1.030)	(+1.137)	-1.603	(+1.104)	(-1.000)	(+1.060)	(-1.022)	99	99	2
	SV6_02B12	serine-rich adhesin for platelets-like	NS	9	(-1.082)	(-1.015)	(+1.037)	(-1.115)	(-1.020)	(-1.271)	(-1.058)	(-1.146)	(-1.170)	(-1.101)	-1.567	(+1.051)	(-1.012)	(+1.028)	(+1.098)	99	99	2
	SV5_02G12	short-chain dehydrogenase/reductase 2b-like	NS	8	(-1.103)	(-1.162)	(-1.025)	(-1.077)	(-1.190)	(-1.239)	(-1.178)	(-1.017)	(-1.149)	(-1.119)	-1.636	(-1.083)	(-1.085)	(-1.045)	(-1.195)	99	99	2
	SV5_05D07	short-chain-enoyl-CoA hydratase-like	NS	8	(-1.001)	(+1.013)	(-1.018)	(-1.074)	(-1.042)	(-1.151)	(-1.086)	(+1.025)	(+1.025)	(-1.051)	-1.719	(+1.113)	(-1.004)	(+1.083)	(-1.096)	99	99	2
	SV5_05D08	short-chain-enoyl-CoA hydratase-like	NS	8	(-1.130)	(-1.055)	(-1.130)	(-1.136)	(-1.129)	(-1.247)	(-1.235)	(+1.070)	(-1.182)	(-1.055)	-1.775	(+1.020)	(-1.070)	(+1.039)	(-1.240)	99	99	2
	SV5_36D01	small EDRK-rich factor 2-like	NS	8	(-1.349)	(-1.229)	(-1.153)	(-1.231)	(-1.095)	(-1.241)	(-1.197)	(+1.028)	(-1.149)	(-1.078)	-1.810	(-1.059)	(-1.086)	(-1.029)	(-1.127)	99	99	2
	SV6_45E05	small glutamine-rich tetratricopeptide repeat-containing protein 2-like	NS	11	(+1.157)	(+1.123)	(+1.158)	(+1.019)	(-1.017)	(-1.204)	(+1.049)	(+1.005)	(-1.055)	(-1.099)	-1.544	(+1.124)	(+1.039)	(+1.063)	(-1.159)	99	99	2
	SV6_36G06	small glutamine-rich tetratricopeptide repeat-containing protein-like	NS	8	(+1.011)	(+1.067)	(+1.084)	(-1.090)	(-1.024)	(-1.274)	(+1.039)	(+1.178)	(-1.039)	(-1.091)	-1.505	(+1.340)	(-1.107)	(+1.055)	(-1.119)	99	99	2
	SV6_16H01	Sn-1-like protein-like	NS	6	(-1.197)	(-1.146)	(+1.003)	(-1.140)	(+1.041)	-2.199	-1.562	(+1.343)	(-1.340)	(-1.175)	-3.215	(-1.532)	(+1.116)	(-1.147)	(-1.240)	99	10	2
	SV6_46C04	Sn-1-like protein-like	NS	6	(-1.141)	(-1.125)	(+1.016)	(-1.034)	(+1.137)	-1.998	-1.514	(+1.401)	(-1.229)	(-1.111)	-3.985	(-1.513)	(+1.199)	(-1.219)	(-1.053)	99	10	2
	SV6_31G08	snakin-1-like	CRP	6	(+1.019)	(-1.158)	(+1.099)	(-1.030)	(+1.049)	-1.641	(-1.294)	(+1.093)	(-1.008)	(-1.112)	-2.943	(-1.538)	(+1.552)	(-1.323)	(-1.187)	99	2	2
	SV6_04G01	SNF1-related protein kinase regulatory subunit beta-1-like	NS	9	(-1.145)	(+1.164)	(-1.128)	(-1.149)	(+1.010)	(-1.482)	(+1.080)	(+1.002)	(-1.127)	(-1.165)	-1.638	(+1.305)	(-1.278)	(+1.274)	(-1.145)	99	99	2
	SV5_49D04	somatic embryogenesis receptor kinase 1-like	NS	6	(-1.306)	(-1.175)	(-1.154)	(-1.215)	(-1.078)	(-1.343)	(-1.362)	(+1.249)	(-1.150)	(-1.041)	-1.706	(-1.108)	(+1.062)	(+1.006)	(+1.008)	99	99	2
	SV5_07A10	splicing factor, arginine/serine-rich 7-like	NS	8	(-1.121)	(+1.050)	(-1.013)	(-1.124)	(-1.032)	(-1.155)	(-1.028)	(+1.054)	(-1.148)	(-1.100)	-1.714	(+1.342)	(+1.021)	(+1.227)	(-1.136)	99	99	2
	SV5_45H08	SRC2-like	NS	7	-1.664	-1.543	(-1.030)	-1.799	(-1.189)	(+1.088)	(+1.358)	(+1.201)	(+1.230)	-1.618	-2.670	(-1.123)	(+1.107)	(+1.249)	-1.524	10	99	2
	SV5_38E02	SRE1A protein-like	NS	11	(+1.211)	(+1.376)	(+1.274)	(+1.143)	(-1.005)	-1.531	(-1.282)	(+1.036)	(-1.065)	(-1.309)	-1.857	(+1.248)	(-1.115)	(+1.183)	(-1.099)	99	2	2
	SV6_09C07	SRE1A protein-like	NS	11	(+1.419)	(+1.583)	+1.559	(+1.306)	(+1.125)	(-1.497)	(-1.118)	(+1.096)	(+1.010)	(-1.176)	-1.735	(+1.372)	(+1.034)	(+1.204)	(-1.050)	5	99	2
	SV6_31D06	SRE1A protein-like	NS	11	+1.829	(+2.150)	+1.831	(+1.555)	(+1.357)	(-1.150)	(-1.060)	(+1.314)	(+1.205)	(-1.192)	-1.608	(+1.800)	(+1.178)	+1.924	(+1.095)	11	99	2
	SV5_60H10	stem-specific protein TSJT1-like	NS	8	(-1.254)	(-1.101)	(-1.334)	(-1.176)	(-1.029)	(+1.152)	(-1.013)	(+1.056)	(+1.112)	(-1.091)	-2.289	(+1.243)	(-1.027)	+1.662	(-1.281)	99	99	2
	SV5_08H03	steroid-binding protein 3-like	NS	8	(-1.292)	(-1.190)	(-1.093)	(-1.249)	(-1.053)	(-1.407)	(-1.358)	(-1.043)	(-1.076)	(-1.225)	-2.178	(-1.096)	(-1.181)	(+1.024)	(-1.179)	99	99	2
	SV6_03G07	steroid-binding protein 3-like	NS	8	(-1.195)	(-1.088)	(-1.005)	(-1.178)	(+1.038)	(-1.373)	(-1.192)	(-1.011)	(-1.080)	(-1.095)	-2.041	(-1.063)	(-1.048)	(+1.105)	(-1.167)	99	99	2
	SV5_47B11	stromal processing peptidase-like	NS	8	(-1.159)	(-1.119)	(-1.159)	(-1.091)	(-1.216)	(-1.323)	(-1.104)	(-1.025)	(-1.269)	(-1.198)	-1.724	(-1.048)	(-1.022)	(-1.157)	(-1.117)	99	99	2
	SV6_09A06	structural constituent of ribosome protein-like	NS	10	(-1.199)	(-1.088)	(-1.278)	(-1.347)	(-1.355)	(-1.160)	(-1.055)	-1.743	(-1.180)	(-1.173)	-1.619	(-1.160)	(-1.331)	(-1.207)	(-1.347)	99	6	2
	SV5_41B12	subtilisin-like protease SBT1.7-like	SP	5	(+1.360)	(+1.059)	(+1.079)	(+1.275)	(+1.308)	(-1.142)	(-1.064)	(+1.098)	(-1.032)	(+1.452)	-1.619	(-1.156)	(+1.222)	-1.604	(+1.051)	99	99	2
	SV6_30G01	subtilisin-like protease SBT1.7-like	SP	5	(+1.443)	(+1.204)	(+1.042)	(+1.340)	(+1.410)	(-1.103)	(-1.084)	(+1.182)	(-1.005)	(+1.463)	-1.593	(-1.128)	(+1.224)	-1.661	(+1.115)	99	99	2
	SV5_39F06	subtilisin-like protease SBT3.3-like	SP	8	(-1.468)	(-1.310)	(-1.190)	(-1.341)	(-1.203)	(-1.478)	(-1.351)	(-1.315)	(-1.364)	(-1.312)	-1.801	(-1.161)	(-1.295)	(-1.078)	(-1.322)	99	99	2
	SV5_59D06	subtilisin-like protease SBT3.3-like	SP	8	(+1.046)	(+1.042)	(+1.065)	(+1.013)	(+1.133)	(-1.141)	(-1.073)	(+1.146)	(-1.003)	(+1.028)	-1.900	(+1.035)	(+1.111)	(+1.116)	(+1.067)	99	99	2
	SV6_49E11	subtilisin-like protease SBT3.3-like	SP	8	(-1.253)	(-1.154)	(-1.144)	(-1.223)	(-1.091)	(-1.328)	(-1.104)	(-1.107)	(-1.272)	(-1.100)	-1.787	(+1.095)	(-1.023)	(-1.068)	(-1.064)	99	99	2
	SV6_26B11	succinate dehydrogenase assembly factor 2-like	NS	5	(-1.167)	(-1.070)	(-1.123)	(-1.118)	(-1.118)	(-1.270)	(-1.150)	(-1.135)	(-1.258)	(-1.111)	-1.577	(-1.208)	(-1.018)	(-1.109)	(-1.220)	99	99	2
	SV5_48G07	sugar transporter ERD6-like	NS	8	(-1.084)	(+1.001)	(+1.070)	(+1.005)	(+1.169)	(-1.195)	(-1.026)	(+1.108)	(-1.022)	(-1.033)	-1.513	(+1.042)	(-1.013)	(+1.238)	(+1.014)	99	99	2
	SV6_44B08	SUMO-conjugating enzyme UBC9-like	NS	6	(-1.145)	(-1.081)	(-1.099)	(-1.158)	(-1.076)	(-1.304)	(-1.010)	(+1.211)	(-1.082)	(-1.041)	-1.635	(+1.035)	(+1.123)	(-1.107)	(-1.092)	99	99	2
	SV6_03F05	TAP1-like	CRP	5	(-1.225)	(-1.171)	(-1.340)	(-1.411)	(-1.132)	(-1.487)	-1.591	(-1.380)	(-1.435)	-1.666	-5.301	(-2.078)	(+1.119)	(-1.492)	-2.085	99	4	2
	SV6_21C12	TAP1-like	CRP	5	(-1.224)	(-1.305)	(-1.203)	(-1.414)	(-1.163)	-1.915	(-1.616)	(-1.429)	(-1.403)	-1.778	-5.013	(-2.477)	(+1.228)	-1.533	-2.026	99	2	2
	SV6_32B08	TAP1-like	CRP	5	(-1.283)	(-1.281)	(-1.304)	(-1.368)	(-1.153)	-1.727	(-1.572)	(-1.482)	(-1.274)	(-1.441)	-4.535	(-2.713)	(+1.130)	-1.550	-2.453	99	2	2
	SV6_48D11	TAP1-like	CRP	5	(-1.190)	(-1.177)	(-1.132)	(-1.327)	(+1.006)	-1.774	(-1.502)	(-1.327)	(-1.132)	(-1.294)	-4.928	(-2.380)	(+1.409)	(-1.405)	-1.862	99	2	2
	SV6_18C04	thioredoxin-like protein YLS8-like	NS	6	(+1.056)	(+1.107)	(+1.198)	(+1.003)	(+1.203)	(-1.167)	(-1.042)	(+1.262)	(+1.076)	(-1.018)	-1.552	(-1.029)	(+1.156)	(-1.076)	(-1.004)	99	99	2
	SV6_44F07	thioredoxin-like protein YLS8-like	NS	6	(-1.051)	(-1.029)	(+1.067)	(-1.047)	(+1.122)	(-1.231)	(-1.132)	(+1.187)	(+1.016)	(-1.037)	-1.613	(-1.143)	(+1.053)	(-1.122)	(-1.023)	99	99	2
	SV5_56F05	titin-like	NS	6	(-1.379)	(-1.248)	(-1.266)	(-1.329)	(-1.038)	(-1.550)	(-1.059)	(+1.412)	(-1.120)	(-1.029)	-1.925	(+1.010)	(+1.208)	(-1.021)	(-1.374)	99	99	2
	SV5_08E03	TOPLESS-like	NS	9	(-1.106)	(-1.118)	(-1.093)	(-1.074)	(-1.146)	(-1.271)	(-1.205)	(-1.078)	(-1.175)	(-1.032)	-1.856	(+1.096)	(-1.145)	(+1.096)	(-1.164)	99	99	2
	SV6_05G08	TPR superfamily protein-like	NS	6	(-1.057)	(+1.010)	(-1.068)	(-1.165)	(+1.046)	(-1.438)	(-1.121)	(+1.429)	(-1.206)	(-1.445)	-1.592	(-1.222)	(+1.188)	(+1.022)	(-1.247)	99	99	2
	SV5_37F01	transcription elongation factor 1-like	NS	8	(-1.260)	(-1.099)	(-1.228)	(-1.216)	(-1.232)	(-1.179)	(-1.158)	(-1.065)	(-1.241)	(-1.119)	-1.891	(-1.010)	(-1.086)	(-1.149)	(-1.192)	99	99	2
	SV5_37G03	transcription elongation factor 1-like	NS	9	(+1.064)	(+1.095)	(+1.140)	(+1.072)	(+1.099)	(-1.148)	(-1.084)	(-1.109)	(-1.169)	(+1.029)	-2.201	(+1.170)	(-1.156)	(+1.043)	(-1.030)	99	99	2
	SV5_46H08	transcription elongation factor 1-like	NS	8	(-1.187)	(-1.112)	(-1.194)	(-1.151)	(-1.194)	(-1.280)	(-1.187)	(-1.064)	(-1.177)	(-1.062)	-2.175	(-1.060)	(-1.119)	(-1.088)	(-1.126)	99	99	2
	SV6_16E09	transcription elongation factor 1-like	NS	8	(+1.074)	(+1.159)	(+1.130)	(+1.089)	(+1.078)	(-1.017)	(+1.128)	(+1.184)	(+1.089)	(+1.213)	-1.633	(+1.228)	(+1.095)	(+1.062)	(+1.095)	99	99	2
	SV6_44E09	transcription factor bHLH148-like	NS	7	-1.631	(-1.390)	(+1.015)	(-1.647)	(+1.011)	(+1.099)	(+1.510)	(+1.473)	(+1.431)	(-1.151)	-2.448	(-1.182)	(+1.195)	(+1.193)	-1.664	2	99	2
	SV6_05C04	transcription factor LHW-like	NS	5	(+1.028)	(-1.027)	(+1.045)	(+1.016)	(+1.068)	(-1.151)	(-1.069)	(-1.040)	(+1.050)	(-1.004)	-1.764	(-1.037)	(+1.051)	(-1.066)	(-1.089)	99	99	2
	SV6_32F05	transcription factor TGA2.2-like	NS	8	(-1.141)	(-1.049)	(+1.125)	(-1.011)	(-1.016)	(-1.100)	(-1.012)	(+1.247)	(+1.001)	(+1.035)	-1.882	(+1.132)	(+1.004)	(+1.201)	(-1.069)	99	99	2
	SV5_02H07	translation factor SUI1-like	NS	8	(-1.022)	(+1.057)	(+1.095)	(+1.007)	(+1.076)	(-1.355)	(-1.041)	(+1.047)	(-1.157)	(+1.022)	-1.661	(+1.231)	(-1.076)	(+1.168)	(-1.084)	99	99	2
	SV5_59D10	translation factor SUI1-like	NS	8	(+1.166)	(+1.382)	(+1.429)	(+1.208)	(+1.400)	(-1.482)	(+1.050)	(+1.373)	(-1.125)	(+1.230)	-2.234	(+1.663)	(+1.036)	(+1.121)	(+1.151)	99	99	2
	SV6_13E07	translation factor SUI1-like	NS	8	(+1.123)	(+1.162)	(+1.263)	(+1.068)	(+1.275)	-1.549	(-1.020)	(+1.301)	(-1.202)	(+1.193)	-2.535	(+1.448)	(-1.040)	(+1.030)	(+1.109)	99	2	2
	SV6_44C08	translation initiation factor IF-3-like	NS	9	(-1.115)	(-1.066)	(-1.031)	(-1.243)	(-1.144)	(-1.354)	(-1.104)	(-1.213)	(-1.246)	(-1.383)	-1.575	(-1.085)	(-1.298)	(+1.015)	(-1.267)	99	99	2
	SV6_18A04	trichome birefringence-like	NS	5	(-1.329)	(-1.411)	(-1.323)	(-1.372)	(-1.277)	-1.852	(-1.276)	(+1.106)	(+1.039)	(+1.078)	-3.417	(-1.260)	(+1.296)	(-1.168)	(-1.027)	99	2	2
	SV6_16E01	two-component response regulator ARR1-like	NS	8	(+1.135)	(+1.115)	(+1.089)	(+1.154)	(+1.014)	(-1.189)	(+1.014)	(+1.061)	(-1.008)	(+1.022)	-1.704	(+1.214)	(+1.024)	(-1.089)	(-1.194)	99	99	2
	SV6_42A12	tyramine N-feruloyltransferase 4/11-like	NS	4	(-1.302)	(-1.210)	(-1.184)	(-1.230)	(-1.003)	-2.518	(-1.084)	(+1.363)	-1.617	(-1.273)	-1.791	(-1.537)	(+1.372)	(-1.269)	(+1.085)	99	2	2
	SV5_34D03	tyrosine aminotransferase-like	NS	8	(-1.161)	(-1.149)	(-1.105)	(-1.182)	(-1.258)	(-1.174)	(-1.186)	(+1.020)	(-1.094)	(-1.026)	-1.670	(+1.002)	(-1.082)	(+1.027)	(-1.149)	99	99	2
	SV6_02E08	ubiquitin-conjugating enzyme E2 10-like	NS	8	(-1.263)	(-1.190)	(-1.270)	(-1.276)	(-1.198)	(-1.337)	(-1.002)	(+1.081)	(-1.100)	(+1.000)	-1.585	(-1.004)	(-1.058)	(-1.003)	(-1.065)	99	99	2
	SV5_35A02	ubiquitin-conjugating enzyme E2 2-like	NS	8	(-1.341)	(-1.119)	(-1.185)	(-1.243)	(-1.157)	(-1.289)	(-1.166)	(+1.023)	(-1.208)	(+1.013)	-1.631	(+1.111)	(-1.059)	(+1.142)	(-1.177)	99	99	2
	SV5_38F12	ubiquitin-conjugating enzyme E2 7-like	NS	8	(-1.071)	(+1.026)	(+1.031)	(-1.133)	(-1.078)	(-1.272)	(+1.014)	(+1.292)	(-1.105)	(+1.023)	-2.096	(+1.274)	(+1.122)	(+1.150)	(-1.051)	99	99	2
	SV6_40B04	ubiquitin-conjugating enzyme E2 7-like	NS	8	(-1.153)	(-1.006)	(-1.008)	(-1.135)	(-1.098)	(-1.227)	(+1.041)	(+1.286)	(-1.132)	(-1.003)	-1.989	(+1.142)	(+1.067)	(+1.089)	(-1.036)	99	99	2
	SV6_42D11	ubiquitin-conjugating enzyme E2 7-like	NS	8	(-1.083)	(+1.028)	(+1.105)	(-1.150)	(-1.048)	(-1.221)	(+1.108)	(-1.048)	(-1.077)	(+1.042)	-2.072	(+1.221)	(+1.216)	(+1.109)	(-1.085)	99	99	2
	SV5_42F03	ubiquitin-fold modifier-conjugating enzyme 1-like	NS	8	(-1.231)	(-1.169)	(-1.135)	(-1.140)	(-1.068)	(-1.089)	(-1.174)	(-1.041)	(-1.154)	(-1.024)	-1.595	(-1.038)	(-1.042)	(-1.001)	(-1.083)	99	99	2
	SV6_25C05	ultraviolet-B receptor UVR8-like	NS	9	(-1.199)	(+1.057)	(-1.270)	(-1.144)	(-1.140)	(-1.128)	(-1.104)	(-1.169)	(-1.008)	(-1.524)	-1.536	(+1.146)	(-1.131)	(-1.019)	(-1.377)	99	99	2
	SV6_06C10	universal stress protein A-like	NS	8	(-1.238)	(-1.122)	(-1.160)	(-1.164)	(-1.207)	-1.606	(-1.122)	(-1.133)	(-1.241)	(-1.146)	-2.129	(-1.013)	(-1.090)	(-1.252)	(-1.287)	99	2	2
	SV5_39H08	universal stress protein PHOS32-like	NS	5	(-1.214)	(-1.150)	(-1.298)	(-1.232)	(-1.179)	(-1.295)	(-1.358)	(-1.045)	(-1.128)	(-1.030)	-2.005	(-1.297)	(-1.094)	(-1.230)	(-1.088)	99	99	2
	SV6_35E03	universal stress protein PHOS32-like	NS	8	(-1.055)	(+1.027)	(-1.048)	(-1.045)	(-1.058)	(-1.237)	(-1.041)	(+1.161)	(+1.062)	(+1.099)	-2.264	(-1.061)	(-1.028)	(-1.198)	(+1.033)	99	99	2
	SV5_01B04	unknown transcript	NS	5	(-1.194)	(-1.092)	(-1.170)	(-1.271)	(-1.341)	(-1.080)	(-1.119)	(-1.051)	(-1.172)	(-1.313)	-1.978	(-1.497)	(+1.196)	(-1.378)	(-1.266)	99	99	2
	SV5_01D06	unknown transcript	NS	8	(-1.173)	(-1.228)	(+1.062)	(-1.168)	(-1.049)	(-1.239)	(-1.087)	(+1.209)	(-1.135)	(-1.032)	-2.107	(-1.029)	(+1.099)	(-1.008)	(-1.120)	99	99	2
	SV5_01E03	unknown transcript	NS	10	(+1.030)	(-1.073)	(+1.003)	(-1.065)	(+1.078)	(-1.216)	(-1.168)	(-1.381)	(-1.116)	(+1.034)	-1.643	(-1.069)	(-1.153)	(-1.358)	(-1.151)	99	99	2
	SV5_04E05	unknown transcript	NS	9	(+1.039)	(+1.057)	(+1.007)	(+1.092)	(+1.080)	-1.744	(-1.059)	(-1.164)	(-1.201)	(-1.254)	-2.406	(-1.121)	(-1.263)	(+1.093)	(-1.065)	99	2	2
	SV5_04F06	unknown transcript	NS	8	(-1.042)	(-1.125)	(-1.144)	(-1.115)	(-1.152)	(-1.272)	(-1.134)	(-1.074)	(-1.199)	(-1.144)	-1.696	(-1.039)	(-1.076)	(-1.075)	(-1.135)	99	99	2
	SV5_05B11	unknown transcript	NS	10	(-1.093)	(-1.082)	(-1.168)	(-1.143)	(-1.254)	(-1.276)	(-1.267)	(-1.300)	(-1.270)	(-1.365)	-1.503	(-1.125)	(-1.200)	(-1.160)	(-1.475)	99	99	2
	SV5_39F02	unknown transcript	NS	9	(-1.147)	(-1.174)	(-1.151)	(-1.168)	(-1.086)	(-1.152)	(-1.169)	(-1.224)	(-1.166)	(-1.068)	-1.822	(+1.023)	(-1.173)	(+1.032)	(-1.003)	99	99	2
	SV5_42B01	unknown transcript	NS	8	(-1.051)	(-1.059)	(-1.067)	(-1.136)	(-1.101)	(-1.109)	(-1.111)	(+1.021)	(+1.088)	(-1.030)	-1.552	(+1.042)	(-1.037)	(-1.053)	(+1.035)	99	99	2
	SV5_47A12	unknown transcript	NS	8	(-1.153)	(-1.033)	(-1.008)	(-1.079)	(+1.032)	(-1.194)	(-1.043)	(+1.189)	(-1.025)	(+1.001)	-1.618	(+1.036)	(+1.048)	(+1.056)	(-1.100)	99	99	2
	SV6_05A04	unknown transcript	NS	9	(-1.119)	(-1.125)	(-1.082)	(-1.184)	(-1.160)	(-1.200)	(-1.037)	(-1.013)	(-1.125)	(-1.158)	-1.667	(+1.060)	(-1.244)	(-1.072)	(-1.167)	99	99	2
	SV6_05C06	unknown transcript	NS	8	(-1.230)	(-1.098)	(-1.057)	(-1.168)	(-1.124)	(-1.168)	(-1.138)	(-1.029)	(-1.151)	(-1.092)	-1.520	(-1.077)	(-1.051)	(-1.057)	(-1.173)	99	99	2
	SV6_06B11	unknown transcript	NS	8	(-1.389)	(-1.152)	(-1.076)	(-1.226)	(-1.070)	(-1.410)	(-1.198)	(-1.072)	(-1.289)	(-1.189)	-1.651	(-1.014)	(-1.046)	(+1.083)	(-1.077)	99	99	2
	SV6_06B12	unknown transcript	NS	8	(-1.281)	(-1.169)	(-1.123)	(-1.250)	(-1.093)	-1.517	(-1.194)	(-1.146)	(-1.350)	(-1.238)	-1.667	(-1.090)	(-1.149)	(-1.099)	(-1.216)	99	2	2
	SV6_06F05	unknown transcript	NS	7	(-1.048)	(-1.098)	(-1.034)	(-1.138)	(-1.287)	(-1.099)	(+1.110)	(-1.186)	(+1.014)	(-1.205)	-1.792	(-1.198)	(-1.154)	(-1.143)	(-1.296)	99	99	2
	SV6_09E10	unknown transcript	NS	8	(-1.207)	(-1.040)	(-1.042)	(-1.101)	(-1.011)	(-1.411)	(-1.114)	(+1.274)	(-1.114)	(-1.152)	-2.016	(+1.051)	(+1.205)	(+1.116)	(-1.164)	99	99	2
	SV6_15A10	unknown transcript	NS	9	(-1.281)	(-1.203)	(-1.127)	(-1.276)	(-1.317)	(-1.204)	(-1.078)	(-1.334)	(-1.067)	(-1.019)	-1.659	(-1.024)	(-1.337)	(-1.086)	(-1.112)	99	99	2
	SV6_17C11	unknown transcript	NS	7	(-1.270)	(-1.269)	(+1.046)	(-1.479)	(-1.018)	(+1.053)	(+1.120)	(+1.243)	(+1.240)	(-1.049)	-3.255	(-1.149)	(+1.335)	(+1.101)	(-1.259)	99	99	2
	SV6_18A11	unknown transcript	NS	8	(-1.014)	(+1.023)	(+1.137)	(+1.016)	(+1.219)	(-1.042)	(+1.048)	(+1.088)	(+1.117)	(+1.242)	-1.874	(+1.097)	(+1.108)	(+1.053)	(+1.219)	99	99	2
	SV6_21C04	unknown transcript	NS	9	(-1.019)	(-1.025)	(-1.015)	(+1.017)	(-1.062)	(-1.402)	(+1.152)	(-1.201)	(+1.021)	(+1.215)	-1.596	(-1.066)	(+1.012)	(-1.146)	(-1.003)	99	99	2
	SV6_21H06	unknown transcript	NS	8	(+1.036)	(+1.029)	(+1.004)	(-1.087)	(+1.049)	(-1.164)	(-1.041)	(+1.109)	(-1.066)	(-1.049)	-1.868	(-1.021)	(-1.007)	(-1.219)	(+1.027)	99	99	2
	SV6_24C05	unknown transcript	NS	6	(-1.024)	(+1.101)	(+1.055)	(+1.040)	(+1.193)	(-1.475)	(+1.018)	(+1.140)	(-1.109)	(+1.200)	-1.813	(-1.114)	(+1.225)	(-1.101)	(+1.139)	99	99	2
	SV6_27E06	unknown transcript	NS	8	(-1.301)	(-1.070)	(-1.058)	-1.507	(-1.190)	-2.063	(-1.365)	(+1.107)	(-1.250)	(-1.128)	-3.068	(+1.116)	(-1.113)	(+1.159)	(-1.282)	99	2	2
	SV6_29C09	unknown transcript	NS	8	(-1.136)	(-1.020)	(+1.057)	(-1.110)	(+1.110)	-1.544	(-1.174)	(+1.229)	(+1.063)	(-1.061)	-3.393	(+1.371)	(+1.017)	(+1.122)	(-1.121)	99	2	2
	SV6_29E06	unknown transcript	NS	10	(+1.085)	(+1.134)	(+1.037)	(+1.088)	(-1.080)	(+1.199)	(+1.035)	(-1.467)	(+1.100)	(+1.135)	-1.912	(+1.058)	(-1.301)	(-1.129)	(+1.002)	99	99	2
	SV6_29F01	unknown transcript	NS	7	-1.569	-1.547	(-1.095)	-1.771	(-1.215)	(-1.032)	(+1.169)	(+1.278)	(+1.093)	-1.616	-1.705	(-1.179)	(+1.034)	(+1.082)	-1.586	10	99	2
	SV6_32B12	unknown transcript	NS	10	(-1.260)	(-1.141)	(-1.330)	(-1.283)	(-1.283)	(-1.027)	(+1.006)	(-1.239)	(-1.159)	(-1.228)	-2.124	(-1.083)	(-1.177)	(-1.106)	(-1.127)	99	99	2
	SV6_32G04	unknown transcript	NS	8	(-1.118)	(-1.107)	(+1.113)	(-1.053)	(-1.177)	(-1.075)	(-1.046)	(-1.020)	(+1.008)	(-1.104)	-2.601	(+1.324)	(-1.059)	(+1.204)	(-1.254)	99	99	2
	SV6_34C08	unknown transcript	NS	8	(-1.178)	(-1.158)	(-1.116)	(-1.196)	(-1.124)	(-1.105)	(-1.079)	(+1.052)	(-1.162)	(-1.143)	-1.647	(+1.156)	(-1.040)	(+1.026)	(-1.190)	99	99	2
	SV6_34G01	unknown transcript	NS	8	(+1.034)	(+1.166)	(+1.214)	(+1.114)	(+1.371)	(-1.125)	(+1.160)	(+1.308)	(-1.016)	(+1.141)	-2.051	(+1.483)	(+1.067)	(+1.258)	(+1.125)	99	99	2
	SV6_41A05	unknown transcript	NS	9	(-1.000)	(+1.030)	(+1.012)	(+1.020)	(+1.059)	-1.697	(-1.041)	(-1.186)	(-1.181)	(-1.291)	-2.619	(-1.192)	(-1.182)	(-1.052)	(-1.132)	99	2	2
	SV6_41B10	unknown transcript	NS	8	(+1.038)	(+1.192)	(+1.119)	(+1.004)	(+1.168)	(-1.239)	(+1.024)	(+1.267)	(-1.025)	(+1.156)	-1.964	(+1.659)	(+1.151)	(+1.213)	(+1.145)	99	99	2
	SV6_42C12	unknown transcript	NS	3	(-1.279)	-1.669	(-1.472)	(-1.130)	-1.854	-2.839	(+1.027)	(+1.774)	-1.820	(-1.456)	-1.904	(+1.407)	(-1.030)	(-1.041)	(-1.397)	4	2	2
	SV6_42E03	unknown transcript	NS	5	(+1.139)	(+1.071)	(+1.094)	(+1.200)	(+1.022)	(-1.000)	(+1.077)	(-1.156)	(+1.061)	(+1.127)	-1.770	(-1.015)	(-1.025)	(-1.141)	(+1.121)	99	99	2
	SV6_44A01	unknown transcript	NS	5	(+1.356)	(+1.063)	(+1.232)	(+1.095)	(-1.092)	(-1.212)	(-1.063)	(-1.204)	(+1.080)	(+1.349)	-2.060	(-1.289)	(+1.060)	(-1.581)	(+1.053)	99	99	2
	SV6_45E08	unknown transcript	NS	5	(+1.257)	(+1.338)	(+1.232)	(+1.173)	(+1.221)	(-1.157)	(+1.129)	(+1.419)	(+1.017)	(-1.075)	-1.816	(+1.127)	(+1.231)	(+1.010)	(-1.112)	99	99	2
	SV6_48A12	unknown transcript	NS	6	(-1.203)	(-1.232)	(-1.289)	(-1.420)	(-1.161)	-1.623	(-1.145)	(-1.148)	(-1.198)	(-3.790)	-1.965	(-1.533)	(+1.030)	(-1.368)	(-1.053)	99	2	2
	SV6_48E09	unknown transcript	NS	9	(-1.162)	(-1.092)	(+1.017)	(-1.210)	(-1.035)	(-1.129)	(-1.089)	(-1.119)	(-1.018)	(-1.129)	-1.585	(+1.046)	(-1.143)	(-1.072)	(-1.038)	99	99	2
	SV6_49E04	unknown transcript	NS	5	(-1.205)	(-1.129)	(-1.092)	(-1.240)	(-1.265)	-1.543	(-1.082)	(+1.079)	(-1.095)	(-1.491)	-2.419	(-1.307)	(-1.010)	(-1.079)	(-1.474)	99	2	2
	SV5_39E04	UPF0057 membrane protein At4g30660-like	SP	4	(-1.466)	(-1.245)	(-1.374)	(-1.404)	(-1.291)	(-1.364)	(-1.046)	(+1.176)	(-1.126)	(-1.307)	-1.669	(-1.179)	(-1.085)	(-1.069)	(-1.301)	99	99	2
	SV6_32F09	urease accessory protein G-like	NS	8	(+1.003)	(+1.041)	(-1.021)	(-1.007)	(-1.024)	(-1.195)	(-1.010)	(+1.215)	(+1.041)	(+1.105)	-1.520	(+1.070)	(+1.099)	(+1.025)	(-1.006)	99	99	2
	SV6_48E12	vesicle transport protein SFT2B-like	NS	5	(-1.099)	(-1.037)	(-1.086)	(-1.064)	(+1.033)	(-1.207)	(-1.230)	(-1.078)	(-1.200)	(-1.253)	-3.693	(-1.426)	(-1.066)	-1.713	(+1.105)	99	99	2
	SV5_38G07	vesicle transport v-SNARE 13-like	NS	8	(-1.265)	(-1.125)	(-1.300)	(-1.283)	(-1.137)	(-1.316)	(-1.025)	(-1.004)	(-1.223)	(-1.092)	-1.584	(+1.106)	(-1.050)	(+1.073)	(+1.128)	99	99	2
	SV6_21E08	vesicle transport v-SNARE 13-like	NS	9	(-1.122)	(-1.022)	(-1.024)	(-1.127)	(-1.062)	(-1.211)	(-1.054)	(-1.017)	(-1.082)	(-1.072)	-1.509	(+1.162)	(-1.173)	(+1.011)	(-1.059)	99	99	2
	SV5_36C11	vicilin-like seed storage protein At2g18540-like	NS	6	(-1.362)	(-1.310)	(-1.240)	(-1.198)	(-1.102)	(-1.335)	(-1.228)	(+1.035)	(-1.376)	(-1.143)	-2.049	(-1.414)	(+1.109)	(-1.205)	(-1.220)	99	99	2
	SV6_15D09	vicilin-like seed storage protein At2g18540-like	NS	6	(-1.243)	(-1.205)	(-1.072)	(-1.163)	(+1.061)	(-1.204)	(-1.097)	(+1.519)	(-1.002)	(+1.053)	-1.842	(-1.204)	(+1.167)	(-1.020)	(-1.233)	99	99	2
	SV6_17G01	vicilin-like seed storage protein At2g18540-like	NS	6	(-1.219)	(-1.308)	(-1.187)	(-1.160)	(-1.000)	(-1.305)	(-1.178)	(+1.129)	(-1.096)	(-1.074)	-1.551	(-1.276)	(+1.060)	(-1.111)	(-1.251)	99	99	2
	SV6_27B10	vicilin-like seed storage protein At2g18540-like	NS	6	(-1.296)	(-1.166)	(-1.138)	(-1.148)	(-1.033)	(-1.298)	(-1.156)	(+1.161)	(-1.086)	(-1.009)	-1.730	(-1.274)	(+1.145)	(-1.050)	(-1.244)	99	99	2
	SV6_30C05	WD repeat-containing protein 55-like	NS	5	(-1.042)	(-1.057)	(+1.043)	(-1.107)	(+1.003)	(-1.321)	(-1.049)	(-1.000)	(-1.022)	(-1.169)	-2.296	(-1.096)	(+1.066)	(-1.148)	(-1.304)	99	99	2
	SV5_47C08	WD repeat-containing protein 70-like	NS	7	(-1.419)	(-1.521)	(-1.081)	-1.734	(-1.195)	(-1.032)	(+1.002)	(+1.054)	(-1.047)	(-1.615)	-1.849	(+1.023)	(-1.100)	(+1.216)	(-1.476)	99	99	2
	SV6_38G01	WD repeat-containing protein 91-like	NS	7	(-1.403)	(-1.308)	(-1.025)	(-1.479)	(-1.077)	(+1.045)	(+1.204)	(+1.084)	(+1.076)	(-1.303)	-1.840	(-1.080)	(-1.011)	(+1.229)	(-1.150)	99	99	2
	SV6_07F08	WRKY transcription factor 40-like	NS	6	(-1.075)	(-1.013)	(+1.153)	(-1.020)	(-1.030)	(-1.325)	(+1.265)	(+1.504)	(-1.326)	(+1.024)	-2.122	(-1.189)	(+1.500)	(+1.210)	(-1.237)	99	99	2
	SV5_11C05	xyloglucan endotransglucosylase/hydrolase 2-like	SP	11	+1.611	(+1.466)	+1.597	+1.722	+2.256	-2.169	(-1.319)	(-1.387)	(-1.045)	(+1.203)	-2.319	(+1.455)	(+1.083)	(-1.171)	(-1.055)	11	2	2
	SV6_12G12	xyloglucan endotransglucosylase/hydrolase 2-like	SP	10	(+1.158)	(+1.152)	(+1.184)	(+1.355)	(+1.269)	-1.660	(-1.096)	(-1.661)	(-1.049)	(+1.175)	-1.552	(+1.410)	(-1.148)	(-1.373)	(+1.180)	99	2	2
	SV5_48E05	xyloglucan endotransglucosylase/hydrolase protein 15-like	SP	5	(+1.403)	+1.508	(+1.357)	+1.611	+1.704	-1.604	(+1.171)	(+1.338)	(-1.448)	(+1.345)	-3.414	(-1.005)	(+1.309)	(-1.102)	(+1.463)	3	2	2
	SV5_05B07	YLS9-like	NS	8	(-1.163)	(-1.002)	(-1.042)	(-1.019)	(-1.035)	(-1.352)	(-1.181)	(+1.100)	(-1.073)	(-1.223)	-2.503	(+1.283)	(+1.116)	(+1.269)	(-1.119)	99	99	2
	SV6_05G04	YLS9-like	NS	8	(+1.070)	(+1.140)	(+1.161)	(+1.147)	(+1.107)	(-1.271)	(-1.050)	(+1.283)	(+1.207)	(-1.095)	-2.090	(+1.442)	(+1.117)	(+1.243)	(-1.144)	99	99	2
	SV5_38A08	zinc finger (C2H2 type) family protein-like	NS	6	(-1.017)	(-1.078)	(-1.083)	(-1.125)	(-1.114)	(-1.334)	(-1.140)	(+1.174)	(-1.011)	(-1.041)	-1.808	(-1.148)	(+1.108)	(-1.117)	(+1.014)	99	99	2
	SV5_37F05	zinc finger A20 and AN1 domain-containing stress-associated protein 8-like	NS	8	(-1.291)	(-1.121)	(-1.060)	(-1.229)	(-1.159)	(-1.250)	(-1.248)	(+1.139)	(-1.234)	(-1.343)	-1.803	(-1.022)	(-1.018)	(+1.006)	(-1.239)	99	99	2
	SV5_55E03	zinc finger A20 and AN1 domain-containing stress-associated protein 8-like	NS	8	(+1.117)	(+1.183)	(+1.228)	(+1.120)	(+1.236)	(-1.094)	(+1.077)	(+1.394)	(+1.078)	(+1.141)	-1.754	(+1.374)	(+1.147)	(+1.456)	(-1.041)	99	99	2
	SV5_60F07	zinc finger A20 and AN1 domain-containing stress-associated protein 8-like-like	NS	8	(-1.133)	(-1.074)	(+1.049)	(-1.136)	(+1.073)	-1.604	(-1.190)	(+1.172)	(-1.182)	(-1.097)	-2.869	(+1.294)	(-1.097)	(+1.230)	(-1.243)	99	2	2
	SV5_05B02	zinc finger family protein-like	NS	9	(-1.056)	(-1.047)	(+1.007)	(-1.052)	(-1.072)	(-1.158)	(-1.009)	(-1.141)	(+1.030)	(+1.055)	-1.504	(+1.009)	(-1.136)	(+1.066)	(-1.020)	99	99	2
	SV6_26F03	zinc-binding protein-like	NS	8	(-1.411)	(-1.295)	(-1.190)	(-1.333)	(-1.031)	(-1.364)	(-1.301)	(+1.062)	(-1.192)	(-1.219)	-2.509	(-1.078)	(-1.003)	(-1.149)	(-1.218)	99	99	2
	SV6_18C03	2-hydroxyisoflavanone dehydratase-like	NS	23	(-1.051)	(+1.178)	(+1.000)	(+1.014)	(-1.017)	(+1.244)	(-1.018)	(+1.292)	(+1.072)	(+1.433)	(+1.036)	+2.856	(+1.086)	+3.240	(+1.235)	99	99	3
	SV6_29E02	B3 domain-containing protein At5g60140-like	NS	11	+1.664	+1.725	+1.568	+1.831	+1.673	(+1.185)	(+1.088)	(+1.237)	(+1.176)	(+1.395)	(-1.357)	+1.672	(+1.246)	(+1.256)	(+1.298)	19	99	3
	SV6_32C10	caffeic acid 3-O-methyltransferase 1-like	NS	12	+1.711	+1.605	(+1.386)	+1.848	+1.754	(+1.450)	(+1.478)	(-1.364)	(+1.238)	+2.389	(-1.065)	+1.813	(-1.296)	(+1.214)	+1.621	7	99	3
	SV6_06H08	catalase isozyme 2-like	NS	23	(-1.164)	(+1.032)	(+1.024)	(-1.217)	(-1.112)	(+1.101)	(-1.320)	(-1.031)	(+1.125)	(-1.124)	(-1.212)	+2.077	(-1.136)	+1.819	(-1.141)	99	99	3
	SV6_24B07	clavaminate synthase-like protein At3g21360-like	NS	23	(+1.183)	(+1.255)	(+1.483)	(+1.047)	(+1.152)	(+1.222)	(+1.035)	(-1.115)	(+1.189)	(-1.173)	(-1.204)	+1.778	(-1.071)	+1.538	(+1.062)	99	99	3
	SV6_47G07	COMPASS-like H3K4 histone methylase component WDR5B-like	NS	11	(+1.355)	(+1.400)	(+1.418)	(+1.289)	(+1.237)	(+1.076)	(+1.261)	(+1.157)	(+1.163)	(+1.106)	(-1.217)	+1.507	(+1.015)	(+1.321)	(+1.031)	99	99	3
	SV6_03E09	DNA-directed RNA polymerase III subunit RPC7-like	NS	23	(+1.169)	(+1.192)	(+1.218)	(+1.249)	(+1.146)	(+1.197)	(+1.077)	(+1.098)	(+1.180)	(+1.075)	(+1.269)	+1.649	(-1.149)	(+1.290)	(+1.000)	99	99	3
	SV5_42G09	dnaJ homolog subfamily B member 1-like	NS	22	(+1.051)	(+1.116)	(-1.019)	(-1.069)	+1.624	+1.571	(+1.077)	(-1.016)	(+1.221)	(+1.443)	(+1.489)	+1.743	(+1.380)	(+1.472)	(+1.296)	99	1	3
	SV5_58G09	EIN3-binding F-box protein 1-like	NS	22	(+1.331)	+1.512	(+1.168)	(+1.227)	(-1.107)	+3.755	(+1.039)	(-1.223)	(-1.268)	(-1.141)	(+1.310)	+1.824	(-1.531)	(+1.336)	(-1.229)	3	1	3
	SV6_03E10	gibberellin 2-beta-dioxygenase 1-like	NS	23	(+1.023)	(+1.226)	(+1.340)	(+1.430)	(+1.162)	+1.645	(+1.470)	(+1.087)	(+1.195)	+1.517	(+1.306)	+2.373	(-1.154)	+1.551	(+1.132)	99	1	3
	SV6_06A06	gibberellin 2-beta-dioxygenase 1-like	NS	23	(-1.040)	(+1.043)	(+1.127)	(+1.166)	(-1.008)	(+1.283)	(+1.098)	(-1.073)	(+1.080)	(+1.120)	(+1.032)	+1.503	(-1.273)	(+1.304)	(+1.056)	99	99	3
	SV6_10D01	gibberellin 2-beta-dioxygenase 1-like	NS	23	(+1.038)	(+1.247)	(+1.306)	(+1.491)	(+1.151)	+1.547	(+1.359)	(+1.137)	(+1.359)	(+1.347)	(+1.416)	+2.100	(-1.138)	(+1.463)	(+1.205)	99	1	3
	SV6_28C05	gibberellin 2-beta-dioxygenase 1-like	NS	23	(-1.053)	(+1.122)	(+1.266)	(+1.450)	(+1.030)	+1.579	(+1.223)	(-1.081)	(+1.176)	(+1.250)	(+1.309)	+2.222	(-1.323)	+1.517	(+1.203)	99	1	3
	SV5_48D12	glutathionyl-hydroquinone reductase YqjG-like	NS	22	(-1.104)	(-1.013)	(-1.112)	(-1.184)	(-1.022)	+2.152	(-1.030)	(-1.132)	(+1.217)	(+1.307)	(-1.146)	+1.583	(-1.034)	+1.530	(-1.001)	99	1	3
	SV5_34H07	LHY-like	NS	23	(-1.062)	(-1.104)	(-1.071)	(+1.078)	(-1.309)	+1.880	(+1.291)	(-1.059)	+2.812	+1.711	(-1.192)	+2.382	(-1.129)	(+1.066)	(+1.185)	99	1	3
	SV5_59G05	LNK1-like	NS	25	-1.654	-1.619	-1.578	-1.659	(-1.522)	+2.052	(+1.047)	(+1.010)	+1.724	+1.685	(-1.145)	+1.884	(-1.083)	+1.925	(+1.250)	26	1	3
	SV6_40F10	MYBST1 protein-like	NS	9	(+1.093)	(+1.302)	(+1.196)	(+1.001)	(-1.040)	(-1.256)	(+1.180)	(-1.181)	(-1.048)	(+1.112)	(-1.397)	+1.526	(-1.289)	(+1.465)	(+1.120)	99	99	3
	SV6_16F03	myeloid leukemia factor 1-like	NS	22	(+1.178)	(+1.117)	(+1.351)	(+1.210)	+2.006	+2.098	(+1.144)	(+1.143)	+1.591	+1.959	(+1.234)	+1.613	(+1.437)	+1.821	(+1.386)	99	1	3
	SV6_35E07	NRT1/ PTR FAMILY 3.1-like	NS	8	(+1.474)	(+1.489)	(+1.375)	(+1.413)	(-1.005)	(+1.486)	(+1.286)	+1.696	(+1.227)	(+1.260)	(-1.427)	+1.682	(+1.258)	(+1.141)	(+1.119)	99	5	3
	SV5_10A10	nucleoside deaminase superfamily protein-like	NS	8	(+1.020)	(+1.141)	(+1.306)	(+1.106)	(+1.112)	(-1.059)	(+1.072)	(+1.336)	(+1.179)	(+1.331)	(-1.238)	+1.723	(+1.309)	+1.972	(+1.177)	99	99	3
	SV5_09C12	paladin-like	NS	23	(-1.022)	(+1.016)	(+1.100)	(+1.003)	(-1.078)	(-1.040)	(+1.088)	(-1.084)	(+1.035)	(+1.220)	(-1.160)	+1.978	(-1.014)	+2.221	(-1.028)	99	99	3
	SV5_58G02	phosphoprotein ECPP44-like	NS	8	(+1.259)	(+1.482)	+1.507	(+1.335)	(+1.361)	(+1.193)	(+1.168)	+1.533	(-1.145)	(-1.354)	(-1.366)	+1.536	(+1.369)	+2.170	(+1.229)	5	5	3
	SV5_37H06	plant/F18G18-200 protein-like	NS	23	(-1.170)	(-1.148)	(-1.137)	(-1.173)	(+1.027)	(+1.245)	(+1.145)	(-1.077)	(+1.327)	(+1.086)	(+1.022)	+1.664	(-1.387)	+1.531	(+1.133)	99	99	3
	SV5_48D11	REF/SRPP-like protein At1g67360-like	NS	22	(-1.132)	(-1.154)	(-1.135)	(-1.172)	+1.849	+3.526	(+1.022)	(+1.047)	+1.937	+2.932	(+1.421)	+3.236	(+1.343)	+3.409	+1.777	99	1	3
	SV5_04G01	RNA polymerase alpha subunit-like	NS	12	+1.767	+1.822	+1.735	(+1.405)	(+1.482)	(+1.252)	(+1.397)	(+1.364)	(+1.315)	(+1.296)	(+1.188)	+1.764	(+1.174)	+1.511	+1.523	19	99	3
	SV5_54H09	sarcoplasmic reticulum histidine-rich calcium-binding protein-like	NS	8	(+1.010)	(+1.260)	(+1.104)	(-1.037)	(+1.155)	(-1.156)	(+1.089)	(+1.175)	(+1.023)	(+1.178)	(-1.786)	+1.591	(+1.108)	(+1.586)	(+1.370)	99	99	3
	SV5_59H11	shaggy-related protein kinase epsilon-like	NS	12	(+1.357)	(+1.400)	(+1.245)	(+1.235)	(+1.108)	(+1.092)	(+1.130)	(+1.161)	(+1.236)	(+1.099)	(+1.155)	+1.540	(+1.141)	(+1.453)	(+1.091)	99	99	3
	SV5_10B11	tetrahydrocannabinolic acid synthase-like	SP	23	(+1.195)	(+1.116)	(+1.011)	(+1.225)	(+1.246)	(+1.342)	(+1.196)	(+1.012)	(+1.164)	(+1.316)	(+1.106)	+1.871	(-1.008)	(+1.371)	(+1.338)	99	99	3
	SV5_07A02	unknown transcript	NS	23	(-1.042)	(+1.217)	(+1.127)	(+1.023)	(+1.026)	(+1.085)	(+1.003)	(-1.311)	(+1.065)	(+1.014)	(-1.150)	+1.526	(-1.199)	(+1.300)	(-1.017)	99	99	3
	SV6_09G04	unknown transcript	NS	23	(+1.168)	(+1.295)	(+1.278)	(+1.349)	(-1.062)	(+1.335)	(+1.084)	(+1.117)	(+1.017)	(+1.085)	(+1.121)	+2.219	(+1.224)	+1.910	(-1.068)	99	99	3
	SV5_34G03	Ycf1-like	NS	12	+2.012	+1.818	+1.824	+1.742	(+1.675)	(+1.415)	+1.682	+1.553	(+1.412)	+1.619	(+1.420)	+1.778	(+1.405)	+1.764	+1.707	19	15	3
	SV5_43G10	YLS9-like	NS	23	(+1.057)	(+1.178)	(+1.184)	(+1.108)	(+1.263)	(-1.132)	(-1.067)	(-1.225)	(-1.121)	(+1.038)	(-1.292)	+1.500	(-1.393)	+1.546	(+1.158)	99	99	3
	SV5_53F03	zinc finger A20 and AN1 domain-containing stress-associated protein 8-like	NS	8	(+1.287)	(+1.285)	(+1.260)	(+1.161)	(+1.299)	(+1.221)	(+1.150)	(+1.369)	(+1.204)	(+1.055)	(-1.089)	+1.652	(+1.214)	(+1.291)	(+1.186)	99	99	3
	SV5_06B03	AAA-ATPase At3g28600-like	NS	4	(+1.024)	(-1.192)	(+1.148)	(+1.117)	(+1.185)	-1.799	(+1.198)	(+2.455)	(-1.248)	(-1.044)	(-1.490)	-1.829	(+1.771)	(+1.367)	(+1.233)	99	2	4
	SV5_37G04	aquaporin TIP1-1-like	NS	16	(-1.116)	(-1.195)	(-1.133)	(-1.104)	(-1.114)	-1.692	(-1.076)	(-1.427)	(+1.236)	(+1.025)	(+1.231)	-1.579	(-1.167)	(-1.127)	(-1.130)	99	2	4
	SV5_54B12	beta-glucosidase 44-like	SP	1	(+1.443)	(+1.213)	(+1.462)	(+1.181)	(+1.242)	(-1.191)	(+1.029)	(+1.135)	(-1.101)	(-1.259)	(-1.134)	-1.585	(+1.190)	(-1.376)	(-1.217)	99	99	4
	SV6_36E01	BURP domain-containing protein 17-like	SP	1	(+1.082)	(-1.060)	(+1.056)	(-1.088)	(-1.191)	-1.898	(-1.258)	(-1.097)	(-1.047)	(-1.017)	(-1.410)	-2.102	(+1.007)	(-1.297)	(-1.008)	99	2	4
	SV5_38H01	calmodulin-binding protein 25-like	NS	4	(+1.228)	(+1.100)	(+1.331)	(+1.441)	(+1.302)	-1.633	(+1.329)	(+2.946)	(-1.464)	(-1.040)	(-1.575)	-2.051	(+1.979)	(-1.159)	(+1.186)	99	2	4
	SV6_08H03	COBRA-like protein 7-like	SP	4	(-1.177)	(-1.148)	(-1.049)	(-1.028)	(+1.129)	(-1.383)	(+1.047)	(+1.143)	(-1.193)	(-1.089)	(-1.185)	-1.586	(+1.048)	(-1.113)	(-1.080)	99	99	4
	SV5_60B12	glycine-rich cell wall structural protein-like	SP	1	(+1.252)	(-1.043)	(-1.157)	(+1.303)	(+1.151)	(-1.170)	(-1.260)	(-1.177)	(-1.052)	(+1.414)	(-1.118)	-1.622	(+1.327)	-1.600	(-1.204)	99	99	4
	SV5_47E02	histone H2A.1-like	NS	16	(+1.004)	(-1.260)	(-1.322)	(+1.060)	(-1.304)	-1.562	-1.798	-1.514	-1.677	(-1.134)	(+1.678)	-3.778	(+1.144)	-2.814	(-1.493)	99	26	4
	SV5_56E04	histone H2A-like	NS	16	(-1.098)	(-1.053)	(-1.100)	(+1.010)	(-1.054)	-1.947	-1.605	(-1.224)	-1.887	(-1.394)	(+1.261)	-2.038	(+1.050)	-1.848	(-1.164)	99	10	4
	SV5_56F11	histone H2A-like	NS	16	(+1.024)	(+1.026)	(-1.037)	(+1.100)	(+1.020)	-1.733	-1.665	(-1.061)	(-1.379)	(-1.381)	(+1.328)	-1.911	(+1.078)	-1.542	(-1.275)	99	10	4
	SV6_20G10	histone H2A-like	NS	16	(+1.102)	(+1.036)	(+1.061)	(+1.069)	(+1.084)	-1.688	-1.648	(-1.094)	(-1.497)	(-1.195)	(+1.266)	-1.857	(+1.111)	-1.764	(-1.238)	99	10	4
	SV5_37C08	histone H2B.3-like	NS	1	(-1.053)	(-1.111)	(-1.110)	(-1.019)	(-1.021)	-2.244	-1.591	(-1.023)	-1.879	-1.514	(-1.023)	-1.818	(-1.016)	-1.668	-1.547	99	10	4
	SV5_49C01	Histone H2B.3-like	NS	16	(-1.027)	(-1.125)	(-1.196)	(-1.005)	(-1.184)	-1.586	-1.554	(-1.176)	-1.556	(-1.250)	(+1.484)	-1.778	(-1.008)	-1.541	(-1.322)	99	10	4
	SV6_04E01	histone H2B-like	NS	16	(-1.057)	(-1.091)	(-1.175)	(+1.051)	(-1.055)	-1.501	(-1.319)	(-1.077)	(-1.417)	(-1.132)	(+1.262)	-1.501	(-1.000)	(-1.491)	(-1.172)	99	2	4
	SV6_15G06	histone H4-like	NS	16	(-1.069)	(-1.104)	(+1.061)	(+1.022)	(+1.047)	(-1.359)	(-1.470)	(-1.163)	(-1.337)	(-1.105)	(+1.495)	-1.890	(-1.066)	-1.844	(-1.336)	99	99	4
	SV6_33A08	hyoscyamine 6-dioxygenase-like	NS	17	(+1.102)	(+1.168)	(+1.018)	(+1.107)	(+1.069)	(-1.454)	+1.697	(-1.356)	(-1.144)	(+1.109)	(+1.003)	-1.788	(-1.306)	(-1.045)	(+1.237)	99	3	4
	SV6_46D03	interactor of constitutive active ROPs 3-like	NS	1	(+1.012)	(-1.029)	(-1.082)	(-1.032)	(-1.052)	-1.720	(-1.216)	(-1.070)	(-1.410)	(-1.226)	(-1.200)	-1.611	(-1.066)	(-1.558)	(-1.234)	99	2	4
	SV5_49G10	non-specific lipid-transfer protein 2-like	CRP	2	(-1.178)	(-1.405)	(+1.118)	(-1.070)	(-1.124)	(-1.197)	(-1.285)	(+1.017)	(+1.113)	(-1.088)	(+1.102)	-1.582	(-1.007)	(-1.017)	(+1.057)	99	99	4
	SV6_04A10	non-specific lipid-transfer protein 2-like	CRP	2	(-1.142)	(-1.343)	(+1.162)	(-1.037)	(-1.063)	(-1.094)	(-1.203)	(+1.082)	(+1.213)	(+1.047)	(+1.046)	-1.620	(+1.132)	(-1.074)	(+1.063)	99	99	4
	SV6_23A12	phospholipase A2-alpha-like	NS	4	(-1.094)	(-1.045)	(-1.036)	(+1.003)	(+1.044)	-1.559	(-1.315)	(+1.029)	-1.655	(-1.647)	(-1.321)	-1.585	(+1.118)	-1.595	(-1.288)	99	2	4
	SV6_06F09	proteinase inhibitor type-2-like	CRP	16	(+1.166)	(+1.068)	(+1.044)	(+1.190)	(+1.044)	(-1.309)	-1.522	-1.635	(-1.223)	(+1.052)	(+1.466)	-1.590	(-1.045)	(-1.286)	(-1.088)	99	18	4
	SV6_45H09	protochlorophyllide reductase-like	NS	1	(+1.036)	(+1.292)	(+1.146)	(+1.003)	(+1.186)	-1.755	(-1.015)	(+1.374)	(-1.417)	(-1.718)	(-1.301)	-1.904	(+1.021)	(-1.067)	(-1.105)	99	2	4
	SV5_38G03	rab3 GTPase-activating protein catalytic subunit-like	NS	16	(-1.200)	(-1.248)	(-1.151)	(-1.077)	(-1.195)	(-1.217)	(-1.291)	(-1.231)	(-1.342)	(-1.188)	(+1.344)	-1.779	(-1.040)	(-1.393)	(-1.433)	99	99	4
	SV5_03B08	S-adenosylmethionine synthase 3-like	NS	2	(-1.111)	(-1.422)	(-1.083)	(+1.067)	(-1.002)	(-1.069)	(+1.163)	+1.569	(+1.032)	(+1.052)	(+1.106)	-1.578	(+1.482)	(-1.261)	(-1.042)	99	5	4
	SV6_09E04	single-stranded DNA binding protein precursor-like	NS	1	(+1.187)	(+1.105)	(+1.050)	(+1.135)	(-1.069)	-1.577	(-1.026)	(-1.016)	(-1.459)	-2.084	(-1.146)	-1.681	(-1.189)	(-1.452)	(-1.639)	99	2	4
	SV6_23C08	unknown transcript	NS	13	(+1.068)	(-1.043)	(-1.005)	(+1.175)	(-1.027)	(+1.280)	(+1.069)	(-1.076)	(+1.014)	(+1.163)	(+1.453)	-1.600	(+1.037)	(-1.356)	(+1.049)	99	99	4
	SV6_26A04	unknown transcript	NS	13	(-1.072)	(-1.213)	(-1.177)	(+1.025)	(-1.150)	(+1.166)	(-1.153)	(-1.216)	(-1.224)	(-1.111)	(+1.246)	-1.677	(-1.183)	(-1.421)	(-1.083)	99	99	4
	SV6_25E06	arogenate dehydratase/prephenate dehydratase 6-like	NS	4	(+1.031)	(-1.084)	(+1.005)	(-1.080)	(+1.033)	(-1.430)	(+1.270)	(+1.420)	(-1.052)	(+1.260)	(-1.328)	(-1.306)	+1.561	(+1.092)	(+1.220)	99	99	5
	SV6_49H10	aspartic proteinase nepenthesin-1-like	SP	4	(+1.139)	(+1.016)	(+1.352)	(+1.252)	(+1.296)	(-1.077)	(-1.067)	+1.840	(+1.004)	(+1.060)	(-1.237)	(-1.459)	+2.340	(-1.298)	(+1.026)	99	5	5
	SV5_56E07	beta-D-glucosyl crocetin beta-1,6-glucosyltransferase-like	NS	4	(-1.063)	(-1.193)	(+1.136)	(+1.118)	(+1.129)	(-1.212)	(+1.383)	+2.284	(+1.004)	(-1.309)	(-1.274)	(-1.414)	+2.038	(-1.085)	(+1.030)	99	5	5
	SV6_13G08	beta-D-glucosyl crocetin beta-1,6-glucosyltransferase-like	NS	4	(-1.022)	(-1.125)	(+1.040)	(+1.046)	+1.685	(-1.183)	(+1.043)	+4.340	(+1.355)	(-1.052)	(-1.421)	(-1.747)	+3.947	(-1.377)	(-1.178)	99	5	5
	SV6_26E01	beta-D-glucosyl crocetin beta-1,6-glucosyltransferase-like	NS	4	(-1.170)	(-1.203)	(-1.148)	(-1.117)	(+1.434)	(-1.328)	(-1.032)	+3.486	(+1.094)	(-1.209)	(-1.477)	(-1.530)	+3.325	(-1.294)	(-1.218)	99	5	5
	SV6_37E04	beta-D-glucosyl crocetin beta-1,6-glucosyltransferase-like	NS	4	(+1.001)	(-1.101)	(+1.062)	(+1.049)	+1.675	(-1.262)	(+1.039)	+4.581	(+1.342)	(-1.105)	(-1.479)	(-1.945)	+4.092	-1.542	(-1.150)	99	5	5
	SV6_39C01	beta-D-glucosyl crocetin beta-1,6-glucosyltransferase-like	NS	4	(-1.038)	(-1.114)	(+1.108)	(+1.132)	(+1.216)	(+1.086)	(+1.405)	+2.311	(+1.146)	(-1.250)	(+1.012)	(-1.168)	+2.302	(+1.060)	(-1.037)	99	5	5
	SV6_41G07	beta-D-glucosyl crocetin beta-1,6-glucosyltransferase-like	NS	4	(-1.083)	(-1.134)	(-1.001)	(-1.037)	(+1.504)	(-1.231)	(-1.006)	+3.932	(+1.182)	(-1.072)	(-1.439)	(-1.541)	+3.592	(-1.377)	(-1.098)	99	5	5
	SV6_18A07	bZIP transcription factor 53-like	NS	21	(+1.160)	(+1.168)	(+1.315)	(+1.159)	(+1.450)	+1.990	(+1.290)	+1.644	(+1.467)	+1.508	(+1.428)	(+1.555)	+1.574	+1.674	(+1.158)	99	11	5
	SV6_15G01	caffeoylshikimate esterase-like	NS	4	(+1.094)	(+1.092)	(+1.173)	(+1.113)	(+1.395)	(-1.361)	(-1.020)	+1.656	(-1.177)	(+1.005)	(-1.042)	(-1.208)	+1.580	(+1.188)	(+1.016)	99	5	5
	SV6_41H02	calcium-binding protein CML36-like	NS	4	(+1.209)	(+1.170)	(+1.282)	(+1.272)	(+1.463)	(-1.143)	(+1.366)	+2.297	(-1.224)	(-1.027)	(-1.480)	(-1.115)	+2.137	(+1.123)	(+1.044)	99	5	5
	SV5_38H11	calmodulin-binding protein 25-like	NS	4	(+1.428)	(+1.365)	+1.542	+1.806	+1.724	(-1.260)	+1.606	(+3.779)	(-1.067)	(+1.164)	(-1.117)	(-1.237)	+2.759	(+1.130)	(+1.362)	5	3	5
	SV6_36F11	chlorophyll a-b binding protein 1C-like	NS	2	-2.943	-1.919	-1.899	-3.013	(-1.438)	(-1.418)	-1.941	+2.266	(-1.074)	(-1.087)	(-1.015)	(-1.165)	+1.571	(+1.080)	(+1.482)	26	17	5
	SV6_40C04	classical arabinogalactan protein 9-like	NS	2	(+1.099)	(-1.028)	(+1.045)	(+1.134)	(+1.049)	(-1.263)	(+1.245)	(+1.607)	(-1.056)	(+1.129)	(+1.308)	(-1.286)	+1.556	(+1.211)	(+1.210)	99	99	5
	SV5_47E05	dnaJ homolog subfamily B member 3-like	NS	4	(+1.095)	(+1.235)	(+1.298)	(+1.037)	+2.216	(-1.373)	(-1.120)	(+1.643)	(-1.345)	-1.566	(-1.172)	(-1.374)	+1.876	(-1.000)	(-1.368)	99	99	5
	SV6_09H10	DUF1005 family protein-like	NS	19	(+1.244)	(+1.278)	(+1.268)	(+1.098)	(+1.442)	(+1.391)	(+1.191)	(-1.268)	(+1.475)	(+1.214)	(+1.816)	(+1.432)	+2.365	(+1.525)	(+1.453)	99	99	5
	SV5_43G08	E3 ubiquitin-protein ligase RING1-like	NS	4	(+1.173)	(+1.166)	(+1.165)	(+1.037)	(+1.323)	(-1.404)	(+1.134)	+3.293	(-1.118)	(-1.117)	(-1.402)	(-1.217)	+2.951	(-1.031)	(+1.171)	99	5	5
	SV5_37H10	ethylene-responsive transcription factor ERF017-like	NS	4	(-1.304)	(-1.304)	(-1.142)	(-1.378)	(-1.154)	-2.358	(-1.256)	(+3.287)	(-1.491)	(-1.506)	(-1.586)	(-1.585)	+3.949	(+1.184)	(-1.122)	99	2	5
	SV5_55E04	ethylene-responsive transcription factor RAP2-4-like	NS	4	+1.512	+1.562	+1.855	+1.521	+2.074	-1.572	(+1.347)	+2.602	(-1.014)	(-1.178)	(-1.492)	(+1.058)	+2.714	(+1.332)	(+1.249)	19	13	5
	SV6_26B12	ethylene-responsive transcription factor RAP2-4-like	NS	4	(-1.005)	(+1.169)	(+1.247)	(+1.145)	(+1.383)	(-1.299)	(+1.040)	+1.655	(-1.170)	(-1.103)	(-1.737)	(-1.126)	+2.070	(+1.044)	(+1.027)	99	5	5
	SV5_03H09	EXORDIUM-like	SP	4	(+1.112)	(+1.126)	(+1.114)	(+1.162)	(+1.211)	(-1.363)	(+1.317)	+2.534	(-1.172)	(+1.224)	(-1.190)	(-1.332)	+2.062	(+1.086)	(+1.036)	99	5	5
	SV5_58C10	EXORDIUM-like	SP	4	(+1.060)	(-1.157)	(-1.106)	(-1.127)	(+1.216)	(-1.567)	(-1.084)	+3.582	(+1.064)	(+1.028)	(-1.148)	(-1.556)	+2.812	(-1.166)	(+1.021)	99	5	5
	SV6_15H01	EXORDIUM-like	SP	4	(+1.143)	(+1.124)	(+1.166)	(+1.320)	+1.632	-1.509	(+1.109)	+2.472	(-1.331)	(+1.045)	(-1.412)	(-1.259)	+2.933	(-1.138)	(+1.096)	99	13	5
	SV6_28A03	EXORDIUM-like	SP	4	(-1.106)	(-1.090)	(-1.030)	(-1.092)	(+1.362)	-1.553	(-1.059)	+3.960	(+1.052)	(+1.096)	(-1.204)	(-1.328)	+3.140	(-1.185)	(+1.023)	99	13	5
	SV6_40B05	EXORDIUM-like	SP	2	(+1.029)	(-1.033)	(+1.117)	(+1.101)	(+1.303)	(+1.023)	(+1.185)	+1.634	(-1.152)	(+1.088)	(+1.097)	(-1.434)	+1.822	(-1.074)	(+1.024)	99	5	5
	SV5_59D05	fasciclin-like arabinogalactan protein 1-like	SP	2	(-1.078)	(-1.078)	(-1.091)	(+1.046)	(-1.065)	(-1.068)	(+1.032)	+1.828	(+1.144)	(+1.065)	(+1.206)	(-1.134)	+1.584	(-1.095)	(-1.006)	99	5	5
	SV6_07B12	FT-interacting protein 1-like	NS	21	(+1.198)	(+1.276)	(+1.215)	(+1.270)	(+1.173)	(+1.321)	(+1.090)	(+1.400)	(+1.161)	(+1.169)	(+1.514)	(+1.292)	+1.521	(+1.266)	(+1.321)	99	99	5
	SV6_38A02	LRR receptor-like serine/threonine-protein kinase At4g20940-like	NS	4	(-1.062)	(-1.036)	(+1.024)	(+1.016)	(+1.339)	(-1.155)	(-1.018)	+2.891	(+1.222)	(+1.009)	(+1.055)	(-1.240)	+2.641	(+1.021)	(+1.211)	99	5	5
	SV5_60A03	molybdate-anion transporter-like	NS	2	(+1.208)	(+1.068)	(+1.218)	(+1.241)	(+1.285)	(+1.122)	(+1.277)	+1.689	(+1.214)	(+1.161)	(+1.425)	(-1.057)	+1.507	(-1.065)	(+1.053)	99	5	5
	SV5_42G10	myb-like protein D-like	NS	4	(-1.079)	(-1.080)	(-1.044)	(-1.125)	(+1.172)	(-1.072)	(+1.014)	(+1.846)	(+1.243)	(-1.143)	(-1.274)	(-1.027)	+1.877	(+1.025)	(+1.144)	99	99	5
	SV6_42B01	myb-like protein D-like	NS	2	(-1.034)	(-1.038)	(-1.128)	(-1.064)	(+1.165)	(+1.091)	(-1.058)	+1.713	(+1.234)	(-1.078)	(-1.125)	(-1.025)	+1.785	(-1.006)	(+1.047)	99	5	5
	SV6_18B11	non-specific lipid transfer protein GPI-anchored 1-like	SP	4	(-1.037)	(-1.049)	(-1.059)	(+1.073)	(-1.099)	(-1.176)	(-1.080)	(+1.491)	(-1.238)	(-1.212)	(-1.075)	(-1.267)	+1.618	(-1.084)	(-1.132)	99	99	5
	SV6_21H11	peroxisomal nicotinamide adenine dinucleotide carrier-like	NS	4	(+1.044)	(+1.008)	(-1.053)	(-1.023)	(+1.018)	-8.535	(+1.088)	+10.354	-5.085	(+1.010)	(-1.254)	(-2.184)	+7.569	(-3.278)	(+1.244)	99	13	5
	SV6_44B06	phosphoprotein ECPP44-like	NS	8	(+1.352)	+1.722	+2.056	(+1.437)	+1.660	(+1.481)	(+1.507)	+1.987	(-1.131)	(-1.183)	(-1.174)	(+1.696)	+1.662	+2.753	(+1.321)	15	5	5
	SV6_38E01	plasma membrane-associated cation-binding protein 1-like	NS	2	(-1.173)	(+1.139)	(+1.041)	(+1.075)	(+1.040)	(+1.015)	(+1.039)	+2.095	(+1.122)	(+1.152)	(+1.293)	(+1.133)	+1.836	(+1.683)	(+1.286)	99	5	5
	SV5_04D01	proline dehydrogenase 2-like	NS	4	(-1.063)	(-1.129)	(+1.004)	(-1.036)	(+1.202)	(-1.353)	(-1.140)	+2.444	(+1.361)	(+1.461)	(-1.341)	(+1.026)	+2.021	(+1.213)	(-1.063)	99	5	5
	SV5_51F07	proline dehydrogenase 2-like	NS	4	(+1.273)	(+1.313)	(+1.156)	(+1.114)	(+1.421)	(-1.039)	(+1.139)	+3.500	+1.709	+1.573	(-1.409)	(+1.176)	+2.552	+1.718	(+1.080)	99	5	5
	SV6_13C11	QUIRKY-like	NS	2	-2.497	-1.800	(-1.654)	-2.975	(-1.024)	(-1.245)	-2.089	+2.369	(+1.051)	(-1.017)	(-1.163)	(+1.039)	+1.738	(+1.171)	(+1.585)	10	17	5
	SV5_56A11	scarecrow-like	NS	4	(-1.193)	(-1.174)	(-1.022)	(-1.019)	(+1.095)	(-1.388)	(+1.069)	+3.471	(-1.136)	(-1.061)	(-1.386)	(-1.467)	+2.534	(-1.012)	(-1.055)	99	5	5
	SV5_50B10	subtilisin-like protease SBT1.7-like	SP	4	(+1.088)	(+1.049)	(+1.096)	(+1.285)	(+1.197)	(-1.025)	(+1.233)	+2.127	(-1.048)	(+1.253)	(+1.117)	(+1.208)	+1.712	(+1.086)	(+1.010)	99	5	5
	SV5_41A11	sugar transporter ERD6-like	NS	4	(-1.016)	(-1.009)	(+1.420)	(+1.067)	(+1.340)	(-1.270)	(+1.082)	+1.689	(-1.160)	(+1.024)	(-1.199)	(+1.025)	+1.505	(+1.462)	(-1.082)	99	5	5
	SV6_09B12	transcription factor bHLH148-like	NS	4	(+1.063)	(+1.125)	(+1.090)	(+1.103)	(+1.263)	(-1.133)	(+1.095)	(+1.813)	(+1.172)	(-1.005)	(-1.334)	(+1.358)	+1.742	(+1.284)	(+1.235)	99	99	5
	SV6_35D09	transcription factor bHLH148-like	NS	6	(+1.100)	(+1.038)	(+1.181)	(+1.067)	(+1.238)	(-1.168)	(+1.092)	(+1.532)	(+1.169)	(+1.331)	(-1.394)	(+1.065)	+1.500	(+1.116)	(-1.052)	99	99	5
	SV5_40F10	trichome birefringence-like	SP	4	(+1.069)	(+1.139)	(-1.037)	(+1.030)	(+1.130)	(+1.001)	(+1.028)	+1.784	(+1.135)	(+1.198)	(-1.241)	(+1.320)	+1.639	(+1.208)	(-1.013)	99	5	5
	SV5_10A12	UDP-galactose/UDP-glucose transporter 4-like	NS	6	(+1.244)	(-1.047)	(-1.054)	(+1.018)	(+1.166)	(-1.360)	(-1.036)	(+1.513)	(-1.265)	(-1.329)	(-1.497)	(-1.075)	+1.702	(+1.185)	(+1.059)	99	99	5
	SV5_02B05	unknown transcript	NS	4	(+1.042)	(-1.006)	(+1.114)	(+1.031)	(+1.020)	(-1.206)	(+1.240)	+2.014	(+1.047)	(+1.175)	(-1.507)	(-1.132)	+1.637	(-1.184)	(-1.001)	99	5	5
	SV6_13A07	unknown transcript	NS	2	(+1.242)	(+1.088)	(+1.384)	(+1.320)	(+1.460)	(+1.506)	(+1.452)	(+1.584)	(+1.401)	(+1.453)	(+1.677)	(-1.189)	+1.685	(+1.015)	(+1.300)	99	99	5
	SV6_13G07	unknown transcript	NS	4	(-1.003)	(-1.067)	(+1.029)	(-1.043)	(+1.032)	(-1.014)	(+1.020)	+1.726	(+1.223)	(+1.092)	(-1.232)	(-1.276)	+1.751	(-1.176)	(+1.011)	99	5	5
	SV6_18H10	unknown transcript	NS	4	(-1.082)	(-1.029)	(+1.118)	(+1.022)	(+1.214)	(-1.543)	(+1.290)	(+2.714)	(-1.161)	(-1.105)	(-1.478)	(-1.009)	+1.858	(-1.052)	(-1.236)	99	99	5
	SV6_21F07	unknown transcript	NS	4	(+1.236)	(+1.244)	(+1.414)	(+1.384)	+1.663	(-1.312)	(+1.014)	+2.047	(-1.037)	(+1.152)	(+1.061)	(+1.039)	+1.687	(+1.479)	(+1.122)	99	5	5
	SV6_23D12	unknown transcript	NS	4	(-1.314)	(-1.152)	(-1.050)	(-1.079)	(+1.061)	(-1.704)	(+1.132)	+3.339	(-1.493)	(-1.195)	(-1.230)	(-1.158)	+2.683	(-1.127)	(-1.093)	99	5	5
	SV6_41E10	acetyl-CoA-benzylalcohol acetyltransferase-like	NS	20	(-1.124)	(-1.096)	(-1.201)	(-1.351)	(-1.246)	+1.582	(+1.028)	-3.110	(+1.427)	(-1.053)	(+1.380)	(+1.014)	-2.190	(+1.061)	(+1.067)	99	12	6
	SV5_07B01	aquaporin PIP1-1-like	NS	22	(-1.433)	(-1.277)	(-1.455)	(-1.407)	(-1.491)	+2.032	(+1.113)	-1.906	(+1.308)	(+1.376)	(+1.039)	(+1.283)	-1.686	(+1.330)	(+1.244)	99	12	6
	SV5_04D04	ATP synthase gamma chain-like	NS	18	(+1.002)	(+1.085)	(+1.166)	(-1.174)	(-1.093)	(-1.189)	(-1.062)	(-1.353)	(-1.022)	(-1.089)	(+1.006)	(-1.106)	-1.530	(+1.028)	(-1.132)	99	99	6
	SV5_59E03	blue copper protein-like	SP	10	-1.625	-1.508	(-1.445)	(-1.306)	-1.508	(-1.436)	(+1.174)	-1.707	(+1.098)	-1.582	(-1.433)	(-1.210)	-1.730	(-1.061)	-1.607	10	6	6
	SV5_55A10	cell wall / vacuolar inhibitor of fructosidase 1-like	SP	23	(-1.238)	(+1.137)	(+1.148)	(+1.078)	(-1.132)	(-1.107)	(-1.087)	(-1.003)	(-1.179)	(-1.414)	(-1.319)	(+1.766)	-1.867	+2.359	(-1.082)	99	99	6
	SV6_08B04	chitin-binding lectin 1-like	CRP	18	(+1.031)	(+1.246)	(+1.151)	(-1.026)	(-1.045)	(+1.319)	(+1.334)	-2.617	+1.502	+4.212	(+1.142)	(+1.274)	-2.949	(+1.241)	+3.121	99	6	6
	SV5_37E06	copper methylamine oxidase-like	NS	20	(+1.012)	(+1.031)	(+1.005)	(+1.057)	(-1.164)	(+1.176)	(+1.504)	(-1.526)	(+1.326)	+1.916	(+1.501)	(-1.013)	-1.637	(-1.117)	(+1.357)	99	99	6
	SV6_18F09	cytosolic sulfotransferase 18-like	NS	20	(-1.099)	(-1.151)	(-1.146)	(-1.011)	-1.541	(+1.360)	+1.560	-2.440	+1.633	(+1.293)	(+1.372)	(-1.280)	-1.641	(-1.117)	(+1.035)	99	16	6
	SV6_12G10	E3 ubiquitin-protein ligase RMA1H1-like	NS	18	(-1.322)	(-1.014)	(-1.038)	(-1.214)	(-1.334)	(+1.222)	(+1.295)	-3.249	(+1.204)	(+1.489)	(+1.075)	(-1.089)	-3.008	(+1.001)	(+1.347)	99	6	6
	SV6_30E04	E3 ubiquitin-protein ligase RMA1H1-like	NS	18	(-1.134)	(+1.092)	(+1.098)	(-1.049)	(-1.210)	(+1.126)	(+1.276)	-2.624	(+1.162)	(+1.363)	(+1.087)	(-1.055)	-2.507	(+1.232)	(+1.265)	99	6	6
	SV5_58H07	elongation of fatty acids protein 3-like	NS	18	(-1.205)	(-1.138)	(-1.111)	(-1.087)	(-1.134)	(-1.058)	(-1.134)	-1.612	(-1.070)	(-1.120)	(-1.059)	(-1.015)	-1.728	(+1.024)	(-1.108)	99	6	6
	SV6_11A06	ETHYLENE INSENSITIVE 3-like 1 protein-like	NS	20	(-1.102)	(-1.030)	(-1.085)	(-1.063)	(-1.257)	(-1.159)	(+1.080)	-1.735	(-1.044)	(+1.414)	(+1.472)	(-1.098)	-1.512	(-1.177)	(+1.235)	99	6	6
	SV6_22E10	gamma aminobutyrate transaminase 2-like	NS	18	(-1.340)	(-1.236)	(-1.301)	(-1.254)	-1.764	(-1.204)	(+1.468)	-2.220	(+1.156)	(+1.253)	(+1.138)	(-1.375)	-2.327	(-1.228)	(+1.159)	99	6	6
	SV6_08B02	gamma-thionin-like	CRP	20	-1.743	-1.528	-1.605	-1.605	-1.850	(+1.100)	(+1.169)	-1.852	+1.692	(+1.064)	(+1.427)	(-1.342)	-1.721	(-1.182)	(+1.277)	26	6	6
	SV6_19D07	gamma-thionin-like	CRP	20	-1.696	-1.504	-1.601	-1.586	-1.751	(+1.148)	(+1.198)	-1.786	+1.695	(+1.160)	(+1.363)	(-1.285)	-1.676	(-1.200)	(+1.309)	26	6	6
	SV6_30D04	gamma-thionin-like	CRP	20	(-1.495)	(-1.403)	(-1.368)	(-1.446)	-1.617	(+1.060)	(+1.173)	-1.771	+1.663	(+1.182)	(+1.335)	(-1.225)	-1.641	(-1.049)	(+1.237)	99	6	6
	SV6_26E06	GTP diphosphokinase RSH2-like	NS	18	(+1.117)	(+1.154)	(-1.052)	(+1.044)	(-1.131)	(-1.439)	(+1.013)	-1.889	(-1.245)	(-1.243)	(-1.312)	(+1.183)	-1.675	(+1.312)	(-1.130)	99	6	6
	SV5_43C12	katanin p60 ATPase-containing subunit A-like	NS	18	(+1.076)	(+1.183)	(+1.014)	(-1.036)	(+1.003)	(+1.080)	(+1.489)	-1.766	(+1.406)	+1.663	(+1.008)	(+1.206)	-1.611	(+1.124)	(+1.347)	99	6	6
	SV6_39G04	MADS-box protein FBP24-like	NS	12	(+1.302)	(+1.201)	(+1.027)	(+1.296)	(+1.400)	(+1.040)	(-1.102)	-1.582	(-1.026)	(+1.274)	(-1.101)	(+1.235)	-1.523	(-1.105)	(+1.306)	99	6	6
	SV6_09D01	methylsterol monooxygenase 2-2-like	NS	20	(+1.015)	(+1.025)	(-1.022)	(+1.078)	(-1.315)	(+1.023)	+1.504	-2.131	+1.537	+1.812	(+1.230)	(-1.436)	-1.575	(-1.166)	+1.670	99	16	6
	SV5_57H05	plant/protein-like	NS	18	(-1.009)	(+1.148)	(+1.109)	(+1.114)	(+1.064)	(-1.187)	(+1.078)	-1.624	(-1.089)	(-1.091)	(-1.207)	(+1.045)	-1.927	(+1.287)	(+1.090)	99	6	6
	SV6_12B08	PLAT domain-containing protein 2-like	SP	18	(-1.126)	(-1.020)	(+1.049)	(-1.040)	(-1.052)	(+1.116)	(+1.275)	-2.290	(+1.155)	+1.544	(+1.138)	(-1.282)	-2.179	(-1.092)	(+1.429)	99	6	6
	SV6_31G09	PLAT domain-containing protein 2-like	SP	18	(-1.199)	(-1.262)	(+1.034)	(-1.149)	(-1.055)	(-1.094)	(+1.043)	-1.824	(-1.059)	(+1.354)	(-1.127)	(-1.535)	-1.876	(-1.377)	(+1.138)	99	6	6
	SV6_24C11	polyamine transporter At1g31830-like	NS	18	(-1.263)	(-1.080)	(-1.027)	(-1.289)	(-1.221)	(+1.126)	(+1.240)	-2.563	(+1.169)	(+1.355)	(+1.193)	(-1.065)	-2.533	(+1.036)	(+1.133)	99	6	6
	SV6_28F12	polygalacturonase inhibitor-like	SP	18	(-1.197)	(-1.180)	(-1.037)	(-1.408)	(-1.033)	(-1.214)	(-1.049)	-2.552	(+1.018)	(-1.131)	(-1.238)	(-1.074)	-1.615	(+1.078)	(-1.072)	99	6	6
	SV6_09E01	reticuline oxidase-like protein-like	NS	20	(-1.113)	(-1.038)	(-1.074)	(-1.080)	(-1.366)	(+1.135)	(+1.156)	-2.197	(+1.237)	(+1.456)	(+1.385)	(-1.565)	-1.542	(-1.088)	(+1.349)	99	6	6
	SV6_34E10	rhamnose:beta-solanine/beta-chaconine rhamnosyltransferase-like	NS	20	(-1.070)	(-1.234)	(-1.098)	(-1.003)	-1.545	(-1.021)	(+1.490)	-2.096	+1.565	(+1.479)	(+1.243)	(-1.302)	-1.693	(-1.282)	(+1.199)	99	6	6
	SV6_45A07	ribonuclease 1-like	SP	12	+3.609	+3.502	+2.541	+3.641	+2.860	(+1.416)	+1.547	-1.528	(+1.184)	+3.677	(+1.015)	(+1.652)	-1.648	(-1.016)	+3.197	19	16	6
	SV6_23A09	scopoletin glucosyltransferase-like	NS	20	(+1.009)	(-1.190)	(-1.006)	(+1.121)	-1.556	(+1.068)	+1.909	-2.091	+1.855	+1.708	(+1.357)	(-1.350)	-1.558	(-1.299)	(+1.424)	99	16	6
	SV6_11H08	serine carboxypeptidase-like	NS	18	(-1.082)	(+1.017)	(+1.027)	(-1.039)	(-1.113)	(-1.077)	(+1.333)	-2.080	(+1.059)	(+1.271)	(+1.109)	(-1.243)	-1.814	(-1.064)	(+1.086)	99	6	6
	SV5_38B07	thioredoxin M3-like	NS	18	(-1.258)	(-1.093)	(-1.158)	(-1.417)	(-1.350)	-1.518	(-1.091)	-2.183	(-1.203)	(-1.345)	(-1.449)	(+1.002)	-1.696	(+1.018)	(-1.244)	99	14	6
	SV6_24D05	TIFY 10B-like	NS	18	(-1.155)	(-1.010)	(-1.156)	(-1.154)	(-1.180)	(+1.134)	(+1.232)	-3.304	(+1.152)	(-1.182)	(+1.059)	(-1.356)	-1.772	(+1.319)	(+1.007)	99	6	6
	SV5_05F06	transcription factor MYB1R1-like	NS	18	(-1.207)	(+1.078)	(-1.191)	(-1.206)	(-1.458)	(-1.383)	(-1.126)	-1.663	(-1.139)	(-1.197)	(-1.202)	(+1.190)	-2.127	(+1.470)	(-1.056)	99	6	6
	SV5_08E05	transcription factor MYC2-like	NS	23	(-1.292)	(-1.122)	(-1.272)	(-1.228)	(-1.462)	(+1.047)	(-1.028)	(-1.430)	(-1.045)	(-1.173)	(+1.109)	(+1.207)	-1.573	(+1.116)	(-1.267)	99	99	6
	SV5_11A08	transcription factor MYC2-like	NS	18	(-1.005)	(+1.097)	(-1.091)	(-1.008)	(-1.141)	(+1.093)	(+1.083)	-1.835	(-1.008)	(+1.066)	(+1.064)	(-1.040)	-1.735	(+1.128)	(+1.021)	99	6	6
	SV5_59E11	tRNA:m(4)X modification enzyme TRM13-like	NS	18	(+1.007)	(+1.248)	(-1.044)	(-1.032)	(-1.263)	(-1.381)	(-1.155)	-2.817	(-1.227)	(-1.440)	(-1.586)	(+1.103)	-2.187	(+1.309)	(-1.350)	99	6	6
	SV6_18A10	UDP-glucose iridoid glucosyltransferase-like	NS	20	(-1.080)	(-1.184)	(-1.237)	(-1.164)	-1.557	(+1.454)	+1.539	-2.835	+1.513	+1.526	(+1.235)	(-1.038)	-1.793	(-1.397)	(+1.150)	99	16	6
	SV5_37E07	unknown transcript	NS	18	(-1.095)	(+1.152)	(+1.015)	(-1.071)	(-1.018)	(-1.114)	(+1.045)	-2.034	(-1.011)	(+1.004)	(+1.070)	(+1.154)	-1.791	(+1.499)	(-1.016)	99	6	6
	SV5_41B02	unknown transcript	NS	18	(-1.256)	(-1.009)	(-1.188)	(-1.290)	(-1.366)	(-1.047)	(+1.150)	-4.832	(+1.032)	-1.933	(-1.340)	(+1.206)	-2.963	+1.779	(-1.427)	99	6	6
	SV6_24G08	unknown transcript	NS	18	(-1.195)	(+1.071)	(-1.108)	(-1.258)	(-1.066)	(+1.182)	(-1.119)	-3.159	(+1.145)	(-1.378)	(+1.077)	(+1.223)	-1.533	+1.946	(+1.162)	99	6	6
	SV6_30B04	unknown transcript	NS	18	(-1.227)	(-1.110)	(-1.141)	(-1.222)	(-1.210)	(-1.047)	(-1.007)	-3.243	(+1.020)	(-1.405)	(-1.058)	(-1.005)	-1.541	(+1.169)	(-1.056)	99	6	6
	SV6_36A04	unknown transcript	NS	18	(+1.184)	(+1.196)	(+1.243)	(+1.248)	(+1.036)	(-1.177)	(+1.057)	-1.693	(-1.097)	(-1.096)	(-1.132)	(+1.165)	-1.813	(+1.152)	(+1.055)	99	6	6
	SV6_47C01	unknown transcript	NS	18	(-1.093)	(+1.041)	(+1.058)	(+1.030)	(-1.086)	-1.508	(-1.116)	-2.347	(-1.203)	(-1.355)	(-1.127)	(-1.012)	-2.586	(+1.147)	(-1.190)	99	14	6
	SV6_33A06	VMA21 superfamily protein-like	NS	20	-1.544	(-1.406)	(-1.433)	(-1.454)	-1.628	(+1.010)	(+1.206)	-1.649	(+1.479)	(+1.176)	(+1.186)	(-1.323)	-1.605	(-1.202)	(+1.186)	2	6	6
	SV6_41F06	auxin-responsive protein IAA26-like	NS	23	(-1.198)	(+1.150)	(+1.044)	(-1.029)	(-1.130)	(+1.262)	(-1.055)	(+1.198)	(-1.018)	(-1.045)	+1.785	+1.698	(-1.322)	+1.764	(+1.029)	99	99	7
	SV6_29A06	hsp70-Hsp90 organizing protein 2-like	NS	22	(+1.179)	(+1.091)	(+1.109)	(+1.089)	+1.899	+2.575	(+1.236)	(+1.008)	+1.514	+2.335	+2.088	+1.744	(+1.206)	+1.638	+1.589	99	1	7
	SV6_01C04	NAC domain-containing protein 83-like	NS	23	(-1.139)	(+1.240)	(+1.206)	(+1.012)	(-1.060)	+1.794	(+1.025)	+1.905	(+1.149)	(+1.315)	+1.576	+3.019	(+1.141)	+2.270	(-1.030)	99	11	7
	SV5_55D02	NRT1/ PTR FAMILY 2.11-like	NS	15	(-1.106)	(-1.148)	(+1.092)	(+1.003)	(-1.081)	(-1.039)	(+1.109)	(+1.046)	(+1.007)	(-1.066)	+3.142	+1.651	(-1.119)	+1.737	(-1.199)	99	99	7
	SV5_40B10	small heat shock protein-like	NS	22	(-1.352)	(-1.218)	(-1.323)	(-1.313)	+3.043	+1.869	(+1.035)	(-2.194)	(+1.274)	(+1.411)	+2.313	+1.696	(-1.012)	+3.418	(+1.017)	99	1	7
	SV6_43G05	superoxide dismutase [Cu-Zn] 2-like	NS	21	+1.730	+1.637	+1.627	+1.898	(+1.386)	+1.953	(+1.309)	+1.643	+1.715	+2.499	+1.691	+1.689	(+1.532)	+1.622	+2.172	19	11	7
	SV6_16F05	acetylajmalan esterase-like	SP	16	(+1.282)	(+1.023)	(+1.016)	(+1.411)	(-1.162)	(+1.250)	(+1.131)	(-1.422)	+1.526	+1.561	+2.459	-1.592	(+1.094)	(-1.531)	(+1.051)	99	99	8
	SV6_41C08	adenosine kinase 2-like	NS	14	(+1.086)	(-1.062)	(-1.046)	(+1.193)	(-1.284)	(+1.178)	(+1.018)	(+1.288)	(+1.144)	(+1.151)	+2.417	-1.531	(+1.079)	-1.560	(+1.016)	99	99	8
	SV6_30D09	adenosine kinase isoform 1T-like protein-like	NS	14	(+1.144)	(-1.123)	(+1.011)	(+1.165)	(-1.167)	(+1.148)	(+1.161)	(+1.232)	(+1.154)	(+1.029)	+2.460	-1.527	(+1.134)	(-1.487)	(-1.101)	99	99	8
	SV6_42D05	ASPARTIC PROTEASE IN GUARD CELL 2-like	NS	14	(+1.038)	(-1.165)	(-1.039)	(+1.048)	(-1.201)	(+1.171)	(-1.066)	(+1.219)	(-1.132)	(-1.144)	+2.316	-1.766	(+1.404)	(-1.749)	(-1.394)	99	99	8
	SV6_28H11	carbohydrate esterase At4g34215-like	SP	16	(-1.078)	(-1.199)	(-1.072)	(-1.128)	(-1.142)	(-1.171)	(-1.072)	(-1.352)	(-1.093)	(+1.031)	+1.782	-1.549	(-1.057)	(-1.312)	(+1.014)	99	99	8
	SV5_46E10	histone H1-like	NS	16	(+1.052)	(-1.019)	(-1.133)	(+1.107)	(-1.164)	(-1.249)	(-1.275)	(-1.361)	(-1.142)	(-1.453)	+1.753	-1.990	(+1.276)	(-1.521)	(-1.167)	99	99	8
	SV6_10D06	histone H1-like	NS	16	(-1.024)	(-1.144)	(-1.179)	(+1.035)	(-1.251)	(-1.389)	(-1.222)	(-1.158)	(-1.293)	(-1.200)	+1.768	-2.522	(+1.019)	-1.834	(-1.414)	99	99	8
	SV6_49C07	histone H1-like	NS	16	(+1.094)	(-1.037)	(-1.201)	(+1.181)	(-1.186)	(-1.245)	(-1.318)	(-1.144)	(-1.247)	(-1.116)	+2.011	-2.872	(+1.111)	-1.971	(-1.340)	99	99	8
	SV5_53B01	histone H2A-like	NS	16	(+1.023)	(-1.118)	(-1.099)	(+1.060)	(-1.090)	(-1.273)	(-1.357)	(-1.035)	(-1.314)	(-1.097)	+1.986	-1.804	(-1.009)	-1.692	(-1.310)	99	99	8
	SV6_26D06	histone H2AX-like	NS	16	(-1.011)	(-1.040)	(-1.056)	(-1.009)	(-1.042)	(-1.087)	(-1.270)	(-1.322)	(-1.200)	(-1.088)	+1.706	-1.592	(+1.178)	(-1.343)	(-1.048)	99	99	8
	SV6_20F01	histone H2B.1-like	NS	16	(+1.008)	(-1.062)	(-1.104)	(+1.095)	(-1.058)	(-1.308)	(-1.379)	(-1.007)	(-1.319)	(-1.070)	+1.631	-1.662	(+1.133)	(-1.466)	(-1.222)	99	99	8
	SV6_42F02	histone H3.2-like	NS	16	(+1.176)	(+1.032)	(+1.022)	(+1.222)	(+1.056)	(-1.117)	(-1.385)	(-1.135)	(-1.217)	(+1.039)	+2.557	-1.617	(+1.207)	-1.732	(+1.052)	99	99	8
	SV5_36H11	histone H4-like	NS	16	(-1.007)	(-1.218)	(-1.243)	(+1.120)	(-1.202)	(-1.331)	-1.567	(-1.158)	(-1.360)	(-1.037)	+1.947	-2.288	(+1.263)	-2.346	(-1.270)	99	4	8
	SV5_39B03	histone H4-like	NS	16	(-1.031)	(-1.238)	(-1.379)	(+1.061)	(-1.214)	(-1.333)	-1.585	(-1.348)	(-1.394)	(-1.082)	+2.150	-2.547	(+1.445)	-2.194	(-1.370)	99	4	8
	SV5_48F10	histone H4-like	NS	16	(-1.080)	(-1.286)	(-1.420)	(+1.048)	(-1.335)	-1.531	-1.749	(-1.313)	-1.543	(-1.253)	+2.355	-2.768	(+1.091)	-2.656	(-1.304)	99	10	8
	SV5_56B04	histone H4-like	NS	16	(+1.121)	(+1.025)	(-1.003)	(+1.147)	(-1.024)	(-1.162)	(-1.488)	(-1.179)	(-1.231)	(+1.000)	+2.262	-1.771	(+1.064)	-1.958	(-1.202)	99	99	8
	SV5_60B03	histone H4-like	NS	16	(-1.099)	(-1.295)	(-1.469)	(-1.082)	(-1.326)	-1.668	-1.893	(-1.330)	-1.578	(-1.238)	+2.048	-2.737	(+1.080)	-2.739	(-1.389)	99	10	8
	SV5_39H10	proteinase inhibitor type-2-like	CRP	16	(+1.481)	(+1.215)	(+1.091)	(+1.506)	(+1.051)	(-1.035)	(-1.329)	-2.141	(-1.070)	(+1.178)	+2.570	-1.691	(-1.064)	(-1.562)	(-1.070)	99	6	8
	SV6_22H08	ribonucleoside-diphosphate reductase small chain-like	NS	14	(+1.044)	(-1.246)	(-1.042)	(+1.173)	(-1.140)	(+1.120)	(-1.032)	(+1.095)	(+1.085)	(-1.012)	+2.499	-1.722	(+1.024)	-1.651	(-1.145)	99	99	8
	SV6_20H03	thaumatin-like protein-like	SP	14	(+1.000)	(-1.241)	(-1.169)	(+1.046)	(-1.146)	(+1.013)	(-1.188)	(+1.237)	(+1.043)	(+1.283)	+2.565	-1.508	(+1.326)	(-1.200)	(-1.060)	99	99	8
	SV6_14H04	transcriptional regulator ATRX-like	NS	14	(-1.072)	(-1.362)	(-1.318)	(+1.012)	(-1.086)	(+1.041)	(-1.184)	(-1.167)	(-1.015)	(+1.017)	+2.007	-1.608	(+1.108)	-1.583	(-1.073)	99	99	8
	SV6_10E06	cytidine deaminase 1-like	NS	23	(-1.095)	(+1.079)	(+1.074)	(+1.014)	(+1.062)	(-1.102)	(+1.008)	(-1.039)	(+1.020)	(+1.154)	-1.583	+1.792	(-1.036)	+2.024	(-1.002)	99	99	9
	SV6_46G04	ethylene-responsive transcription factor RAP2-13-like	NS	6	(+1.027)	(+1.089)	(+1.277)	(+1.190)	(+1.220)	-1.622	(+1.116)	+1.651	(-1.208)	(-1.190)	-2.388	+1.582	(+1.092)	+1.557	(-1.056)	99	13	9
	SV6_44B03	ethylene-responsive transcription factor RAP2-3-like	NS	23	(+1.310)	+1.501	(+1.243)	(+1.308)	(+1.110)	+1.627	+1.568	(+1.257)	(+1.114)	(+1.109)	-1.518	+2.476	(-1.138)	(+1.369)	(+1.236)	3	7	9
	SV5_60B05	oxalate--CoA ligase-like	NS	8	(+1.154)	(+1.176)	(+1.240)	(+1.228)	(+1.245)	(+1.104)	(+1.334)	+1.839	(+1.071)	(+1.345)	-1.719	+1.604	(+1.161)	(+1.432)	(+1.418)	99	5	9
	SV6_03D03	phosphoprotein ECPP44-like	NS	8	(+1.213)	(+1.439)	+1.504	(+1.193)	(+1.332)	(+1.110)	(+1.127)	+1.545	(-1.241)	(-1.413)	-1.511	+1.614	(+1.329)	+2.116	(+1.199)	5	5	9
	SV5_37C04	PLATZ transcription factor family protein-like	NS	9	(+1.167)	(+1.268)	(+1.175)	(+1.131)	(+1.066)	(-1.458)	(-1.028)	(-1.364)	(-1.200)	(-1.037)	-2.955	+1.536	(-1.403)	+1.575	(-1.033)	99	99	9
	SV6_44C12	R3H domain-containing protein 2-like	NS	8	(+1.287)	(+1.404)	(+1.258)	(+1.168)	(+1.229)	(-1.155)	(+1.287)	(+1.498)	(-1.032)	(+1.091)	-2.145	+1.821	(+1.215)	(+1.172)	(+1.515)	99	99	9
	SV6_48E08	transcription factor MYB44-like	NS	9	(+1.210)	(+1.377)	(+1.053)	(-1.078)	(+1.220)	(+1.064)	(+1.190)	(-1.379)	(+1.440)	(+1.039)	-1.896	+1.597	(-1.099)	(+1.396)	(+1.011)	99	99	9
	SV5_59D03	vitellogenin-2-like	NS	9	(+1.001)	(+1.174)	(+1.129)	(+1.126)	(+1.011)	-1.500	(-1.013)	(-1.100)	(-1.114)	(-1.169)	-1.827	+1.585	(-1.367)	+1.690	(-1.056)	99	2	9
	SV6_04G06	xyloglucan endotransglucosylase/hydrolase 2-like	SP	11	+1.814	(+1.396)	+1.804	+1.760	+2.218	-2.441	(-1.287)	(-1.393)	(-1.023)	(+1.208)	-2.523	+1.506	(+1.038)	(-1.273)	(+1.059)	11	2	9
	SV6_43F01	xyloglucan endotransglucosylase/hydrolase 2-like	SP	11	+1.906	+1.524	+1.816	+1.969	+2.586	-2.045	(-1.249)	(-1.232)	(+1.015)	(+1.267)	-2.064	+1.817	(+1.219)	(-1.166)	(+1.104)	19	2	9
	SV5_10A09	xyloglucan endotransglucosylase/hydrolase protein 28-like	SP	8	(+1.278)	(+1.432)	(+1.293)	(+1.289)	(+1.386)	(-1.158)	(+1.243)	+1.634	(+1.418)	(+1.504)	-2.300	+1.765	(+1.393)	(+1.349)	(+1.395)	99	5	9
	SV6_34C02	3-hydroxy-3-methylglutaryl-coenzyme A reductase 1-like	NS	9	(-1.162)	(-1.016)	(-1.388)	(-1.445)	(-1.386)	-3.217	(+1.072)	(-1.714)	-1.661	(-1.351)	-4.123	-2.050	(-1.442)	-1.822	(-1.369)	99	2	10
	SV5_01H08	AAA-ATPase At3g28600-like	NS	4	(-1.099)	(-1.054)	(+1.457)	(+1.097)	+1.714	-2.355	(+1.462)	(+3.201)	(-1.487)	(+1.070)	-1.616	-1.801	(+2.187)	+1.525	(+1.283)	99	2	10
	SV5_35C08	basic 7S globulin-like	SP	11	+4.508	+3.064	+1.867	+4.113	+1.750	(-1.486)	-1.672	-1.736	(-1.446)	+2.406	-2.650	-1.505	(-1.006)	-2.216	+2.027	19	18	10
	SV5_35G12	chitin-binding lectin 1-like	SP	6	(-1.516)	(-1.332)	(-1.435)	-2.200	(-1.303)	-2.720	-1.628	-1.835	(-1.183)	(-1.048)	-2.566	-2.102	(-1.201)	-1.752	(-1.348)	99	26	10
	SV6_04G04	chlorophyll a-b binding protein 6A-like	NS	3	-1.847	-1.582	-1.636	-2.020	-1.588	-2.325	-1.521	(+1.080)	(-1.499)	-1.598	-1.607	-1.808	(-1.213)	(-1.320)	(-1.181)	26	10	10
	SV6_25E11	ethylene-responsive transcription factor ERF061-like	NS	6	(+1.064)	(-1.039)	(+1.023)	(+1.056)	(-1.022)	-2.672	-1.777	(+1.092)	(-1.324)	(-1.407)	-2.932	-1.558	(+1.123)	-1.889	(-1.276)	99	10	10
	SV6_40B08	ferredoxin--NADP reductase, leaf-type isozyme-like	NS	6	(-1.120)	(-1.034)	(-1.056)	(-1.287)	(+1.003)	(-1.468)	(-1.172)	(+1.181)	(-1.176)	(-1.280)	-1.806	-1.518	(+1.078)	(-1.104)	(-1.094)	99	99	10
	SV6_03C09	heavy metal-associated isoprenylated plant protein 26-like	NS	4	(-1.158)	(-1.170)	(-1.170)	(-1.113)	(-1.160)	-1.510	(-1.142)	(+1.260)	(-1.329)	(-1.210)	-1.631	-1.502	(+1.102)	(-1.269)	(-1.245)	99	2	10
	SV6_48D12	HSP20-like chaperones superfamily protein-like	NS	5	(-1.523)	(-1.337)	(-1.464)	(-1.468)	(-1.264)	-1.906	(-1.402)	(-1.303)	(-1.345)	(-1.457)	-3.493	-2.147	(+1.070)	-1.574	(-1.580)	99	2	10
	SV6_40A08	linoleate 13S-lipoxygenase 2-1-like	NS	10	(-1.071)	(-1.141)	(-1.000)	(-1.214)	(-1.071)	(-1.271)	(-1.043)	(-2.027)	(-1.175)	-1.583	-1.540	-1.551	(-1.143)	(-1.204)	(-1.395)	99	99	10
	SV6_10F09	lipoxygenase homology domain-containing protein 1-like	NS	1	(+1.124)	(+1.093)	(+1.470)	(+1.058)	(+1.447)	(-1.236)	(+1.046)	(-1.007)	(-1.115)	(-1.003)	-1.668	-1.608	(-1.056)	(-1.109)	(-1.039)	99	99	10
	SV5_11F02	RAFTIN 1B-like	SP	1	(+1.422)	(+1.087)	(+1.229)	(+1.167)	(-1.132)	-1.579	(-1.134)	(-1.241)	(+1.093)	+1.505	-1.702	-2.154	(+1.023)	-1.573	(+1.235)	99	2	10
	SV6_06G04	RAFTIN 1B-like	SP	1	(-1.072)	(-1.272)	(-1.007)	(-1.357)	(-1.347)	-1.966	(-1.203)	(-1.106)	(-1.028)	(-1.099)	-1.943	-2.089	(-1.093)	(-1.271)	(-1.105)	99	2	10
	SV6_11B02	RAFTIN 1B-like	NS	1	(+1.326)	(+1.039)	(+1.204)	(+1.054)	(-1.097)	(-1.421)	(-1.154)	(-1.103)	(+1.015)	(+1.247)	-1.906	-1.744	(+1.067)	(-1.120)	(+1.145)	99	99	10
	SV6_41E08	RAFTIN 1B-like	SP	1	(+1.378)	(+1.120)	(+1.215)	(+1.123)	(-1.081)	-1.610	(-1.189)	(-1.227)	(+1.158)	+1.592	-1.961	-2.135	(+1.056)	-1.632	(+1.334)	99	2	10
	SV6_46B10	RAFTIN 1B-like	SP	1	(+1.038)	(-1.101)	(+1.161)	(-1.301)	(-1.187)	-1.985	(+1.009)	(+1.115)	(+1.218)	(-1.049)	-2.134	-1.931	(+1.092)	(-1.317)	(+1.011)	99	2	10
	SV6_26C09	sedoheptulose-1,7-bisphosphatase-like	NS	4	(-1.397)	(-1.305)	(-1.363)	-1.518	(-1.361)	(-1.681)	(-1.264)	(+1.121)	-1.540	-1.884	-1.854	-1.553	(-1.132)	(-1.373)	(-1.493)	99	99	10
	SV5_46G02	stress induced protein-like	NS	4	(-1.375)	(-1.250)	(+1.060)	(-1.141)	(+1.207)	-2.223	(+1.003)	(+2.157)	-1.745	(-1.260)	-2.040	-2.136	(+1.221)	(+1.209)	(+1.166)	99	2	10
	SV5_54E05	subtilisin-like protease SBT1.7-like	SP	5	(-1.075)	(-1.322)	(-1.181)	(-1.210)	-1.911	(-1.226)	(-1.050)	(-1.091)	(+1.059)	-3.203	-1.958	-1.852	(+1.103)	-1.605	-2.667	99	99	10
	SV6_35E12	superoxide dismutase [Fe]-like	NS	17	-2.244	-2.442	-2.022	-2.142	(-1.415)	-3.435	(-1.122)	-4.005	-2.325	(-2.588)	-3.076	-3.709	(-2.414)	-2.604	(-2.008)	26	14	10
	SV6_30B06	TAP1-like	CRP	5	(-1.227)	(-1.196)	(-1.271)	(-1.311)	(-1.026)	-2.012	-1.590	(-1.454)	(-1.166)	-1.620	-5.656	-2.867	(+1.173)	-1.705	-2.364	99	10	10
	SV6_30H06	TAP1-like	CRP	5	(-1.232)	(-1.264)	(-1.281)	(-1.287)	(-1.103)	-1.881	-1.606	-1.505	(-1.124)	(-1.443)	-5.558	-2.886	(+1.203)	-1.603	-2.415	99	26	10
	SV6_34E02	TAP1-like	CRP	5	(-1.220)	(-1.232)	(-1.349)	(-1.340)	(-1.252)	-1.735	-1.642	(-1.488)	(-1.402)	(-1.670)	-3.482	-2.908	(+1.152)	(-1.387)	-2.317	99	10	10
	SV6_02C10	unknown transcript	NS	1	(+1.112)	(+1.360)	(+1.198)	(+1.186)	(+1.210)	-1.744	(-1.049)	(+1.459)	(-1.334)	-2.551	-1.822	-1.848	(+1.287)	-1.614	-1.657	99	2	10
	SV6_10A01	unknown transcript	NS	6	(-1.133)	(-1.140)	(-1.136)	(-1.103)	(-1.209)	-3.723	(-1.297)	(+1.121)	-2.001	(-3.755)	-2.429	-2.237	(+1.090)	(-1.808)	(-1.196)	99	2	10
	SV6_46E07	unknown transcript	NS	1	(+1.012)	(-1.207)	(-1.063)	(-1.173)	(-1.452)	-1.660	(-1.353)	-1.681	(-1.104)	(+1.041)	-2.160	-2.659	(-1.212)	-2.097	(-1.226)	99	14	10
	SV5_56A03	adenosine kinase 2-like	NS	14	(+1.247)	(+1.089)	(+1.109)	(+1.389)	(-1.010)	(+1.434)	(+1.287)	(+1.349)	(+1.329)	(+1.312)	+2.974	(-1.268)	+1.637	(-1.193)	(+1.231)	99	99	11
	SV6_07F11	anther-specific protein LAT52-like	CRP	19	(+1.057)	(+1.044)	(+1.031)	(-1.009)	(+1.043)	(-1.231)	(+1.104)	(-1.421)	(-1.126)	(+1.064)	+1.631	(+1.288)	+1.954	(-1.040)	(+1.078)	99	99	11
	SV5_39B02	calreticulin-like	SP	21	(+1.555)	(+1.289)	(+1.281)	+1.549	(+1.477)	+1.726	(+1.359)	+1.516	(+1.486)	(+1.802)	+1.779	(+1.501)	+1.530	(+1.319)	(+1.211)	99	11	11
	SV5_44C06	heat shock protein 83-like	NS	21	(+1.136)	(+1.378)	(+1.085)	(+1.078)	+2.115	+1.672	(+1.132)	+1.632	(+1.287)	(-1.005)	+1.815	(+1.749)	+1.557	+2.045	(+1.220)	99	11	11
	SV5_59B08	pollen-specific protein C13-like	CRP	2	(+1.042)	(-1.151)	(+1.172)	(+1.226)	(+1.077)	(+1.043)	(+1.135)	(+1.466)	(+1.145)	(+1.440)	+1.596	(-1.431)	+1.627	(-1.139)	(+1.102)	99	99	11
	SV5_49E11	probably inactive leucine-rich repeat receptor-like protein kinase IMK2-like	SP	2	(+1.226)	(+1.100)	(+1.115)	(+1.384)	(+1.161)	(+1.229)	(+1.089)	(+1.770)	(+1.306)	(+1.165)	+1.546	(+1.059)	+1.761	(+1.016)	(+1.155)	99	99	11
	SV5_45E12	UDP-glucose 6-dehydrogenase 2-like	NS	14	(+1.317)	(+1.058)	(+1.204)	(+1.263)	(+1.040)	(+1.339)	(+1.299)	(+1.321)	(+1.467)	(+1.200)	+1.981	(+1.098)	+1.648	(+1.092)	(+1.389)	99	99	11
	SV6_08G01	4,5-DOPA dioxygenase extradiol-like	NS	20	(-1.360)	(-1.088)	(-1.195)	(-1.224)	(-1.393)	(+1.091)	(+1.268)	-1.926	(-1.008)	(+1.091)	+1.558	(+1.013)	-1.901	(+1.113)	(-1.003)	99	6	12
	SV6_20C09	ATP-citrate synthase beta chain protein 1-like	NS	20	(-1.047)	(-1.111)	(-1.145)	(-1.219)	(-1.468)	(+1.049)	(+1.261)	-2.421	(+1.157)	(+1.224)	+1.707	(-1.096)	-1.901	(-1.119)	(+1.036)	99	6	12
	SV5_46E06	ergosterol biosynthetic protein 28-like	NS	20	(-1.414)	(-1.265)	(-1.231)	(-1.247)	(-1.413)	(-1.103)	(-1.072)	-1.743	(-1.067)	(+1.052)	+1.539	(-1.256)	-1.624	(-1.029)	(-1.149)	99	6	12
	SV6_28G11	IN2-1 homolog B-like	NS	20	(-1.153)	(+1.009)	(+1.017)	(-1.000)	(-1.244)	(+1.064)	(+1.322)	-2.098	(+1.168)	+1.711	+1.890	(-1.360)	-1.834	(-1.302)	(+1.395)	99	6	12
	SV6_47F03	methylsterol monooxygenase 1-1-like	NS	18	(-1.065)	(+1.095)	(+1.048)	(-1.197)	(-1.108)	(+1.197)	+1.566	-2.627	+1.504	(+1.427)	+1.601	(-1.100)	-2.582	(+1.028)	(+1.461)	99	16	12
	SV5_60G09	non-specific lipid-transfer protein-like	CRP	20	+1.935	+1.814	(+1.478)	+2.056	(+1.287)	+1.505	+1.637	(-1.419)	(+1.024)	+2.696	+2.051	(+1.110)	-1.613	(-1.055)	(+1.593)	7	7	12
	SV6_49B06	short-chain dehydrogenase TIC 32-like	NS	20	(-1.046)	(-1.117)	(-1.102)	(-1.117)	(-1.369)	(+1.038)	(+1.499)	-1.959	(+1.292)	(+1.369)	+1.568	(-1.316)	-1.656	(-1.274)	(+1.451)	99	6	12
	SV6_30G11	zeatin O-glucosyltransferase-like	NS	20	(-1.016)	(+1.010)	(+1.032)	(+1.006)	-1.578	(+1.530)	(+1.505)	-2.131	+1.925	+1.572	+2.192	(+1.156)	-1.581	(+1.130)	(+1.351)	99	6	12
	SV6_37C03	zeatin O-glucosyltransferase-like	NS	20	(-1.189)	(-1.200)	(-1.294)	(-1.150)	-2.089	(+1.532)	+1.844	-4.393	+1.841	+1.689	+1.827	(-1.072)	-2.924	(-1.024)	(+1.408)	99	16	12
	SV6_33F06	14 kDa proline-rich protein DC2.15-like	CRP	4	(-1.405)	-1.550	(-1.204)	-1.542	(+1.026)	-1.811	(+1.068)	(+1.476)	(+1.175)	(+1.312)	-1.914	(-1.961)	+1.624	(-1.498)	(+1.092)	4	2	13
	SV5_45A06	argonaute 18-like	NS	4	(-1.270)	(-1.152)	(-1.079)	(-1.141)	(+1.017)	-1.525	(+1.103)	(+1.567)	(-1.325)	(-1.099)	-1.503	(-1.179)	+1.840	(+1.031)	(+1.053)	99	2	13
	SV5_04H09	bZIP transcription factor 53-like	NS	6	(+1.046)	(+1.016)	(-1.013)	(-1.040)	(+1.317)	(-1.096)	(-1.149)	+1.778	(+1.239)	(+1.147)	-1.789	(-1.041)	+1.741	(-1.155)	(-1.002)	99	5	13
	SV6_05C01	bZIP transcription factor 53-like	NS	6	(+1.199)	(+1.196)	(+1.118)	(+1.127)	(+1.458)	(-1.036)	(-1.027)	+2.224	(+1.360)	(+1.166)	-1.932	(+1.235)	+2.135	(+1.051)	(+1.069)	99	5	13
	SV6_35H06	calcium-binding protein CML36-like	NS	4	(+1.271)	(+1.251)	(+1.467)	(+1.235)	+1.671	(-1.097)	(+1.413)	+2.466	(-1.180)	(+1.103)	-1.560	(-1.235)	+2.125	(+1.160)	(+1.009)	99	5	13
	SV6_41E04	calcium-binding protein CML36-like	NS	6	(+1.069)	(+1.102)	(+1.340)	(+1.102)	(+1.309)	(-1.251)	(+1.043)	+1.546	(-1.043)	(-1.040)	-1.992	(-1.184)	+1.558	(+1.216)	(-1.057)	99	5	13
	SV5_40C09	CCR4-associated factor 1 homolog 9-like	NS	4	(-1.162)	(-1.015)	(-1.076)	(-1.101)	(+1.292)	-2.550	(+1.307)	+3.889	-1.704	(-1.211)	-2.507	(-1.280)	+5.454	(+1.178)	(-1.125)	99	13	13
	SV5_45A05	CCR4-associated factor 1-like	NS	4	(-1.048)	(-1.055)	(+1.085)	(-1.036)	(+1.148)	-1.646	(+1.424)	+2.898	(-1.360)	(-1.234)	-2.156	(-1.201)	+3.504	(+1.163)	(+1.039)	99	13	13
	SV6_44H08	CCR4-associated factor 1-like	NS	4	(+1.063)	(+1.036)	(+1.544)	(+1.131)	+1.569	-2.408	+1.724	+5.996	(-1.445)	(-1.054)	-2.574	(-1.278)	+6.362	(+1.202)	(+1.001)	99	23	13
	SV5_39G04	copper transport protein CCH-like	NS	4	(-1.216)	(-1.153)	(+1.029)	(-1.181)	(+1.060)	-2.018	(+1.017)	+2.284	-1.560	(-1.245)	-1.524	(-1.186)	+1.653	(+1.238)	(-1.266)	99	13	13
	SV6_01F01	ethylene-responsive transcription factor 3-like	NS	4	(-1.046)	(-1.011)	(+1.020)	(+1.006)	(+1.319)	-2.028	(+1.295)	+2.719	-1.673	(-1.081)	-1.998	(-1.276)	+2.479	(-1.001)	(-1.017)	99	13	13
	SV5_45B08	ethylene-responsive transcription factor 5-like	NS	4	(-1.145)	(+1.079)	(+1.133)	(-1.027)	(+1.123)	-1.706	+1.764	+3.341	(-1.297)	(-1.060)	-1.757	(-1.000)	+4.286	(+1.391)	(+1.071)	99	23	13
	SV6_32D11	ethylene-responsive transcription factor 5-like	NS	4	(-1.055)	(-1.080)	(+1.322)	(-1.016)	(+1.255)	-2.258	+2.149	+7.656	-1.658	(-1.160)	-2.353	(-1.209)	+9.338	(+1.227)	(+1.024)	99	23	13
	SV6_30A02	ethylene-responsive transcription factor RAP2-4-like	NS	4	(+1.376)	(+1.334)	+1.645	(+1.370)	+1.800	-1.577	(+1.162)	+2.288	(-1.246)	(-1.254)	-1.769	(-1.103)	+2.233	(+1.182)	(-1.089)	5	13	13
	SV6_32H07	pescadillo-like	NS	4	(-1.015)	(+1.182)	(+1.011)	(-1.349)	(+1.175)	(-1.194)	-1.508	+2.406	(+1.053)	(-1.362)	-1.732	(-1.017)	+1.772	(-1.079)	(+1.205)	99	17	13
	SV6_38E09	proline dehydrogenase 2-like	NS	6	(+1.454)	(+1.001)	(+1.210)	(+1.109)	(+1.149)	(-1.429)	(+1.007)	+2.310	+1.722	(+1.586)	-1.961	(+1.273)	+2.427	(+1.014)	(-1.072)	99	5	13
	SV6_47D03	RNA-binding protein 25-like	NS	6	(+1.237)	(+1.325)	(+1.167)	(+1.285)	(+1.398)	(-1.301)	+1.589	+2.429	(+1.204)	(+1.300)	-2.076	(+1.443)	+2.071	(+1.419)	(+1.430)	99	15	13
	SV6_24B04	tetraspanin-8-like	NS	1	(+1.396)	(+1.456)	+1.848	+1.612	+2.060	(-1.450)	+1.854	(+1.952)	(-1.216)	(+1.308)	-1.609	(-1.303)	+1.557	(+1.151)	(+1.447)	5	3	13
	SV5_35C12	transcription factor MYB44-like	NS	8	(+1.200)	(+1.280)	(+1.219)	(+1.187)	+1.662	(+1.069)	(+1.252)	(+1.149)	(-1.140)	(+1.340)	-1.685	(+1.193)	+1.590	(+1.207)	(+1.154)	99	99	13
	SV5_03C05	unknown transcript	NS	4	(-1.252)	(-1.232)	(-1.087)	(-1.193)	(+1.052)	(-1.486)	(+1.096)	+1.903	(-1.340)	(-1.317)	-1.554	(-1.054)	+1.533	(-1.002)	(-1.332)	99	5	13
	SV5_38G04	unknown transcript	NS	4	(+1.154)	(+1.151)	(+1.337)	(+1.273)	(+1.446)	(-1.402)	+1.886	+3.175	(-1.002)	(+1.140)	-1.845	(-1.027)	+3.039	(-1.003)	(+1.013)	99	15	13
	SV5_41E08	unknown transcript	NS	4	(-1.042)	(-1.096)	(+1.077)	(+1.091)	(+1.153)	-1.508	(+1.394)	+2.054	(-1.217)	(-1.064)	-2.081	(-1.174)	+1.846	(-1.152)	(-1.048)	99	13	13
	SV6_41E05	zinc finger protein ZAT10-like	NS	4	(-1.428)	(-1.363)	(-1.363)	-1.502	(-1.187)	-1.694	(+1.323)	+2.230	(-1.465)	(-1.344)	-2.632	(-1.193)	+2.127	(-1.089)	(-1.255)	99	13	13
	SV5_07C07	chaperone protein dnaJ 20-like	NS	9	(-1.368)	(-1.101)	(-1.158)	(-1.256)	(-1.235)	-3.395	(-1.405)	-2.554	-2.499	(-1.366)	-6.259	(+1.269)	-2.566	(+1.212)	(-1.332)	99	14	14
	SV5_36D04	F-box protein GID2-like	NS	9	(-1.338)	(-1.208)	(-1.422)	(-1.350)	-1.509	-2.448	(-1.283)	(-1.350)	(-1.435)	(-1.486)	-3.423	(-1.209)	-1.501	(-1.316)	(-1.426)	99	2	14
	SV5_59B07	glutamate carboxypeptidase 2-like	NS	9	(-1.105)	(+1.067)	(+1.068)	(-1.200)	(-1.013)	-2.551	(-1.314)	-2.001	-1.917	-1.558	-3.309	(+1.187)	-1.951	(+1.149)	(-1.323)	99	14	14
	SV5_06C09	HMG-Y-related protein A-like	NS	9	(-1.248)	(-1.184)	(-1.205)	(-1.318)	(-1.241)	(-1.549)	(-1.249)	-1.711	(-1.028)	(-1.009)	-2.063	(-1.081)	-1.586	(-1.126)	(-1.252)	99	6	14
	SV6_23G07	phenylalanine ammonia-lyase-like	NS	10	(+1.422)	(+1.402)	(+1.095)	(+1.200)	(+1.026)	(-1.180)	(+1.283)	-1.835	(+1.222)	+1.892	-1.984	(+1.252)	-1.885	(-1.103)	+1.792	99	6	14
	SV6_22F01	RNA-binding protein 26-like	SP	10	(+1.378)	(+1.304)	(+1.382)	(+1.411)	+1.559	(+1.033)	(+1.405)	-1.726	(+1.355)	(+1.650)	-1.837	(-1.071)	-1.748	(+1.026)	+1.524	99	6	14
	SV6_41F05	RNA-binding protein 26-like	SP	10	(+1.418)	(+1.398)	(+1.368)	(+1.443)	+1.578	(+1.326)	+1.527	-2.040	(+1.408)	+1.505	-2.507	(-1.077)	-1.865	(-1.053)	+1.727	99	16	14
	SV5_02C08	thioredoxin M3-like	NS	9	(-1.349)	(-1.244)	(-1.162)	(-1.468)	-1.570	-2.077	(-1.252)	-2.418	(-1.332)	-1.679	-2.182	(-1.081)	-2.175	(+1.015)	(-1.590)	99	14	14
	SV5_56B11	wound-responsive family protein-like	NS	9	(-1.014)	(+1.037)	(-1.048)	(+1.113)	(+1.009)	-2.150	(-1.023)	-1.874	-1.671	(-1.313)	-1.963	(+1.195)	-2.114	(+1.382)	(-1.040)	99	14	14
	SV5_07H07	zinc finger transcription factor YY1-like	NS	9	(-1.061)	(+1.037)	(+1.010)	(-1.051)	(-1.097)	-1.555	(-1.142)	(-1.401)	(-1.416)	(-1.049)	-1.788	(+1.306)	-1.565	(+1.134)	(-1.161)	99	2	14
	SV6_35B09	ethylene-responsive transcription factor 5-like	NS	4	(+1.039)	(+1.238)	(+1.474)	(+1.482)	(+1.284)	(-1.002)	+1.887	+2.022	(-1.025)	(+1.397)	(-1.142)	+1.617	+1.772	+1.503	(+1.254)	99	15	15
	SV5_09C11	neurofilament medium polypeptide-like	NS	23	(-1.189)	(+1.120)	(+1.270)	(-1.180)	(-1.045)	(+1.153)	(-1.205)	+1.560	(+1.233)	(+1.392)	(+1.060)	+6.158	+1.602	+5.524	(+1.118)	99	5	15
	SV6_02E03	phospholipase A1-IIgamma-like	NS	23	-1.575	(+1.081)	(-1.200)	(-1.155)	-2.397	(+1.285)	(+1.285)	(-1.357)	(+1.408)	(-1.097)	(+1.228)	+1.792	-2.392	(+1.065)	(+1.009)	2	99	16
	SV5_40A11	repetitive proline-rich cell wall protein 2-like	SP	12	+2.122	+2.327	+1.812	+2.287	+1.675	+1.535	(+1.450)	(-1.123)	(+1.020)	+2.847	(+1.223)	+2.297	-1.677	+1.630	+1.869	19	1	16
	SV6_45B09	zinc finger CCCH domain-containing protein 67-like	NS	18	(+1.232)	(+1.400)	(+1.214)	(+1.239)	(+1.172)	+1.575	(+1.478)	-1.735	+1.693	+2.146	(+1.225)	+1.621	-1.792	(+1.266)	+1.644	99	12	16
	SV6_20E08	ADP-glucose pyrophosphorylase small subunit-like	NS	1	+1.611	(+1.309)	(+1.331)	+1.548	(+1.189)	(-1.440)	(+1.218)	(+1.449)	(-1.095)	(-1.176)	(-1.261)	-2.047	+1.597	-1.500	(-1.226)	1	99	17
	SV5_54G03	EXORDIUM-like	SP	4	(+1.156)	(-1.060)	(+1.025)	(+1.129)	+1.537	(-1.209)	(+1.094)	+3.247	(+1.198)	(+1.092)	(+1.276)	-1.679	+3.028	(-1.453)	(+1.130)	99	5	17
	SV6_23B09	EXORDIUM-like	SP	4	(+1.112)	(+1.013)	(+1.097)	(+1.009)	(+1.467)	-1.738	(+1.026)	+3.512	(+1.124)	(+1.096)	(-1.277)	-2.193	+2.361	-1.866	(-1.068)	99	13	17
	SV6_26A05	EXORDIUM-like	SP	4	(+1.125)	(+1.013)	(-1.013)	(-1.013)	+1.548	-1.918	(-1.029)	+4.846	(+1.216)	(+1.005)	(-1.429)	-1.924	+4.408	(-1.580)	(+1.118)	99	13	17
	SV6_28B09	EXORDIUM-like	SP	4	(+1.097)	(+1.005)	(+1.064)	(+1.014)	+1.512	-1.586	(-1.048)	+4.554	(+1.210)	(+1.124)	(-1.078)	-1.820	+4.820	(-1.276)	(+1.019)	99	13	17
	SV6_34B12	unknown transcript	NS	4	(-1.183)	(-1.133)	(-1.255)	(-1.298)	(-1.028)	-2.117	(+1.073)	+1.608	(-1.258)	(-1.158)	(-1.287)	-1.692	+1.812	(+1.036)	(-1.068)	99	13	17
	SV5_48G02	17.4 kDa class I heat shock protein-like	NS	22	(+1.105)	(+1.121)	(+1.203)	(+1.056)	+4.670	+2.746	+2.052	(-1.519)	+1.834	+1.889	+4.734	+2.104	+2.155	+5.830	+1.605	99	7	19
	SV5_56A01	17.4 kDa class I heat shock protein-like	NS	22	(+1.014)	(+1.054)	(+1.201)	(-1.019)	+3.978	+2.897	+1.891	(-1.736)	+1.828	+1.897	+6.441	+2.038	+2.006	+8.351	(+1.441)	99	7	19
	SV5_60A10	ATP synthase subunit 1-like	NS	21	+1.717	+1.642	+1.543	+1.631	+1.557	(+1.368)	+1.758	+1.957	(+1.264)	(+1.138)	+1.535	+2.039	+1.676	+1.973	(+1.480)	19	15	19
	SV5_55C09	ATP synthase subunit alpha-like	NS	12	+2.179	+2.711	(+1.829)	(+1.908)	(+1.603)	(+1.767)	+1.713	+1.920	+1.580	(-1.173)	+1.601	+2.447	+1.847	+2.644	(+1.651)	7	15	19
	SV6_26F09	desumoylating isopeptidase 1-like	NS	21	(+1.183)	(+1.240)	(+1.229)	(+1.055)	+2.244	+1.839	(+1.131)	(+1.449)	(+1.441)	+2.107	+1.559	+1.626	+1.525	+2.105	(+1.390)	99	1	19
	SV5_38B04	ribosomal protein L2-like	NS	12	+2.113	+2.224	+1.850	+1.945	+1.888	+1.520	+1.742	+1.842	+1.642	(+1.350)	+2.061	+1.990	+1.586	+1.852	+1.921	19	19	19
	SV6_45C09	miraculin-like	SP	18	(-1.313)	(+1.450)	(+1.103)	(-1.199)	(-1.159)	+2.616	+2.549	-9.612	+3.051	+4.522	+1.807	+3.241	-10.205	+1.973	+4.092	99	20	20
	SV5_35F01	repetitive proline-rich cell wall protein 2-like	SP	12	+1.989	+2.560	+1.758	+2.347	+2.069	+1.807	(+1.471)	(-1.108)	(+1.076)	+3.231	+1.643	+2.480	-1.906	+1.965	+2.310	19	1	20
	SV6_09E08	NAC domain-containing protein 21/22-like	NS	23	(-1.499)	(-1.212)	(-1.177)	(-1.320)	(-1.283)	(+1.033)	(-1.050)	(-1.230)	(-1.171)	(-1.294)	-2.053	+1.787	-1.629	+1.725	(-1.402)	99	99	24
	SV5_40D10	expansin-like protein-like	SP	4	(-1.144)	(-1.142)	(+1.000)	(-1.124)	(+1.162)	-1.942	(+1.261)	+2.899	(-1.236)	(-1.295)	-2.082	-1.637	+2.384	(-1.041)	(+1.102)	99	13	25
	SV6_34B09	unknown transcript	NS	6	(-1.207)	(-1.211)	(-1.232)	(-1.413)	(-1.116)	-1.693	(-1.077)	+1.649	(-1.189)	(-1.206)	-2.773	-1.869	+1.659	(-1.348)	(-1.326)	99	13	25

## Sheet: d
	(d) Detailed view of genes regulated in each cluster.
	Secretion predictions and clusters ID are given in columns “Secr.” and “Cl.”, respectively. Numeric values correspond to fold-changes against the control (UO) condition. Values between brackets are not significant (p > 0.05).
	SeqID	Description	Secr.	Cl.	CCP 6 h	CIP 6 h	HCP 6 h	Wound 6 h	Touch 6 h	CCP 24 h	CIP 24 h	HCP 24 h	Wound 24 h	Touch 24 h	CCP 48 h	CIP 48 h	HCP 48 h	Wound 48 h	Touch 48 h	6h	24h	48h
	SV6_20E08	ADP-glucose pyrophosphorylase small subunit-like	NS	1	+1.611	(+1.309)	(+1.331)	+1.548	(+1.189)	(-1.440)	(+1.218)	(+1.449)	(-1.095)	(-1.176)	(-1.261)	-2.047	+1.597	-1.500	(-1.226)	1	99	17
	SV5_51F04	aquaporin PIP2-7-like	NS	1	(+1.421)	(+1.229)	(+1.165)	(+1.288)	(+1.447)	-1.520	(-1.190)	(+1.072)	(+1.355)	+1.582	(+1.095)	(+1.219)	(+1.198)	(+1.074)	(+1.370)	99	2	99
	SV5_54B12	beta-glucosidase 44-like	SP	1	(+1.443)	(+1.213)	(+1.462)	(+1.181)	(+1.242)	(-1.191)	(+1.029)	(+1.135)	(-1.101)	(-1.259)	(-1.134)	-1.585	(+1.190)	(-1.376)	(-1.217)	99	99	4
	SV6_39G10	beta-glucosidase BoGH3B-like	SP	1	(-1.146)	(-1.143)	(-1.163)	(-1.184)	(-1.254)	-1.603	(-1.110)	(+1.012)	(-1.289)	(-1.409)	(+1.051)	(-1.634)	(-1.062)	-1.790	(-1.305)	99	2	99
	SV6_36E01	BURP domain-containing protein 17-like	SP	1	(+1.082)	(-1.060)	(+1.056)	(-1.088)	(-1.191)	-1.898	(-1.258)	(-1.097)	(-1.047)	(-1.017)	(-1.410)	-2.102	(+1.007)	(-1.297)	(-1.008)	99	2	4
	SV6_34F09	calcium-binding allergen Ole e 8-like	NS	1	(+1.165)	(+1.122)	+1.793	(+1.350)	+1.677	-1.686	+1.807	+2.031	(-1.297)	(+1.351)	-1.624	(-1.325)	(+1.551)	(+1.294)	(+1.388)	5	23	2
	SV5_41F04	calcium-transporting ATPase 2-like	NS	1	+1.675	+1.518	+1.864	+1.631	+2.094	(-1.158)	(+1.321)	(+1.171)	(+1.063)	(+1.490)	(-1.120)	(-1.680)	(+1.213)	+1.529	+1.666	19	99	99
	SV5_34H08	GAST1-like	CRP	1	(+1.363)	(+1.246)	(+1.356)	+1.654	(+1.363)	(-1.339)	(+1.067)	+1.745	(-1.230)	(-1.307)	(-1.177)	(-1.209)	(+1.233)	(-1.132)	(-1.175)	99	5	99
	SV6_43G10	GDT1-like	NS	1	(+1.132)	(+1.032)	+1.553	(+1.212)	(+1.369)	(+1.252)	(+1.388)	+1.553	(+1.158)	(-1.094)	(-1.089)	(-1.341)	(+1.098)	(+1.502)	(+1.085)	5	5	99
	SV5_40F04	glucose-1-phosphate adenylyltransferase small subunit-like	NS	1	(+1.110)	(-1.128)	(-1.004)	(+1.118)	(-1.049)	-1.632	(-1.145)	(+1.166)	(-1.342)	(-1.330)	(-1.400)	(-1.807)	(+1.227)	(-1.472)	(-1.247)	99	2	99
	SV5_60B12	glycine-rich cell wall structural protein-like	SP	1	(+1.252)	(-1.043)	(-1.157)	(+1.303)	(+1.151)	(-1.170)	(-1.260)	(-1.177)	(-1.052)	(+1.414)	(-1.118)	-1.622	(+1.327)	-1.600	(-1.204)	99	99	4
	SV6_50B03	glycine-rich protein A3-like	NS	1	(+1.336)	(+1.344)	+1.515	(+1.448)	(+1.479)	(+1.033)	(+1.108)	(+1.138)	(+1.069)	(+1.230)	(-1.145)	(+1.029)	(-1.014)	(+1.247)	(+1.274)	5	99	99
	SV6_22G08	histone H2B.1-like	NS	1	(+1.033)	(-1.104)	(+1.033)	(+1.048)	(+1.066)	-1.781	(-1.327)	(+1.071)	-1.645	(-1.322)	(-1.026)	(-1.674)	(+1.090)	(-1.434)	(-1.321)	99	2	99
	SV5_37C08	histone H2B.3-like	NS	1	(-1.053)	(-1.111)	(-1.110)	(-1.019)	(-1.021)	-2.244	-1.591	(-1.023)	-1.879	-1.514	(-1.023)	-1.818	(-1.016)	-1.668	-1.547	99	10	4
	SV6_05B09	histone H3.3-like	NS	1	(+1.004)	(+1.020)	(+1.086)	(-1.009)	(+1.093)	-1.601	(-1.435)	(+1.136)	(-1.298)	(-1.016)	(-1.042)	(-1.095)	(+1.019)	(-1.209)	(-1.052)	99	2	99
	SV6_36E05	HMG1/2-like	NS	1	(+1.084)	(+1.061)	(+1.031)	(+1.180)	(-1.028)	-1.943	(-1.342)	(+1.146)	(-1.390)	-1.536	(-1.221)	(-1.354)	(+1.018)	-1.932	(-1.282)	99	2	99
	SV6_46D03	interactor of constitutive active ROPs 3-like	NS	1	(+1.012)	(-1.029)	(-1.082)	(-1.032)	(-1.052)	-1.720	(-1.216)	(-1.070)	(-1.410)	(-1.226)	(-1.200)	-1.611	(-1.066)	(-1.558)	(-1.234)	99	2	4
	SV5_50B04	interactor of constitutive active ROPs 3-like	NS	1	(+1.027)	(-1.112)	(-1.085)	(-1.020)	(-1.029)	-1.739	(-1.261)	(+1.035)	(-1.491)	(-1.267)	(-1.120)	(-1.529)	(+1.064)	(-1.481)	(-1.137)	99	2	99
	SV5_46D06	L-ascorbate oxidase-like	SP	1	(-1.180)	(-1.304)	(-1.093)	(-1.193)	(-1.081)	-1.554	(-1.226)	(-1.256)	(-1.174)	(-1.264)	(-1.172)	(-1.336)	(-1.149)	(-1.266)	(-1.254)	99	2	99
	SV5_51F05	lipoxygenase homology domain-containing protein 1-like	SP	1	(+1.185)	(+1.169)	+1.518	(+1.177)	+1.556	(-1.186)	(+1.037)	(+1.034)	(-1.023)	(-1.024)	-1.544	(-1.270)	(-1.041)	(+1.011)	(-1.009)	5	99	2
	SV6_10F09	lipoxygenase homology domain-containing protein 1-like	NS	1	(+1.124)	(+1.093)	(+1.470)	(+1.058)	(+1.447)	(-1.236)	(+1.046)	(-1.007)	(-1.115)	(-1.003)	-1.668	-1.608	(-1.056)	(-1.109)	(-1.039)	99	99	10
	SV5_41B04	NAC domain-containing protein 91-like	NS	1	(+1.177)	(+1.196)	(+1.432)	(+1.265)	+1.756	-1.616	(+1.183)	(+1.406)	(-1.226)	(+1.158)	(-1.391)	(-1.126)	(+1.106)	(+1.250)	(+1.570)	99	2	99
	SV6_06G05	outer envelope protein 64-like	NS	1	(+1.041)	(-1.013)	(+1.091)	(-1.091)	(-1.130)	(-1.404)	(-1.014)	(-1.032)	(+1.127)	(+1.035)	-1.599	(-1.413)	(+1.053)	(-1.133)	(+1.094)	99	99	2
	SV6_45H09	protochlorophyllide reductase-like	NS	1	(+1.036)	(+1.292)	(+1.146)	(+1.003)	(+1.186)	-1.755	(-1.015)	(+1.374)	(-1.417)	(-1.718)	(-1.301)	-1.904	(+1.021)	(-1.067)	(-1.105)	99	2	4
	SV5_11F02	RAFTIN 1B-like	SP	1	(+1.422)	(+1.087)	(+1.229)	(+1.167)	(-1.132)	-1.579	(-1.134)	(-1.241)	(+1.093)	+1.505	-1.702	-2.154	(+1.023)	-1.573	(+1.235)	99	2	10
	SV6_06G04	RAFTIN 1B-like	SP	1	(-1.072)	(-1.272)	(-1.007)	(-1.357)	(-1.347)	-1.966	(-1.203)	(-1.106)	(-1.028)	(-1.099)	-1.943	-2.089	(-1.093)	(-1.271)	(-1.105)	99	2	10
	SV6_41E08	RAFTIN 1B-like	SP	1	(+1.378)	(+1.120)	(+1.215)	(+1.123)	(-1.081)	-1.610	(-1.189)	(-1.227)	(+1.158)	+1.592	-1.961	-2.135	(+1.056)	-1.632	(+1.334)	99	2	10
	SV6_46B10	RAFTIN 1B-like	SP	1	(+1.038)	(-1.101)	(+1.161)	(-1.301)	(-1.187)	-1.985	(+1.009)	(+1.115)	(+1.218)	(-1.049)	-2.134	-1.931	(+1.092)	(-1.317)	(+1.011)	99	2	10
	SV6_11B02	RAFTIN 1B-like	NS	1	(+1.326)	(+1.039)	(+1.204)	(+1.054)	(-1.097)	(-1.421)	(-1.154)	(-1.103)	(+1.015)	(+1.247)	-1.906	-1.744	(+1.067)	(-1.120)	(+1.145)	99	99	10
	SV6_09E04	single-stranded DNA binding protein precursor-like	NS	1	(+1.187)	(+1.105)	(+1.050)	(+1.135)	(-1.069)	-1.577	(-1.026)	(-1.016)	(-1.459)	-2.084	(-1.146)	-1.681	(-1.189)	(-1.452)	(-1.639)	99	2	4
	SV5_42D09	sodium/calcium exchanger NCL-like	SP	1	(+1.355)	(+1.397)	+1.690	+1.565	+1.814	(-1.107)	(+1.414)	+1.686	(+1.044)	(+1.159)	(+1.001)	(-1.153)	(+1.703)	+1.547	(+1.518)	5	5	99
	SV6_24B04	tetraspanin-8-like	NS	1	(+1.396)	(+1.456)	+1.848	+1.612	+2.060	(-1.450)	+1.854	(+1.952)	(-1.216)	(+1.308)	-1.609	(-1.303)	+1.557	(+1.151)	(+1.447)	5	3	13
	SV6_02C10	unknown transcript	NS	1	(+1.112)	(+1.360)	(+1.198)	(+1.186)	(+1.210)	-1.744	(-1.049)	(+1.459)	(-1.334)	-2.551	-1.822	-1.848	(+1.287)	-1.614	-1.657	99	2	10
	SV6_46E07	unknown transcript	NS	1	(+1.012)	(-1.207)	(-1.063)	(-1.173)	(-1.452)	-1.660	(-1.353)	-1.681	(-1.104)	(+1.041)	-2.160	-2.659	(-1.212)	-2.097	(-1.226)	99	14	10
	SV6_50C01	60S ribosomal protein L9-1-like	NS	2	-1.522	-1.519	(+1.038)	-1.785	(-1.137)	(+1.225)	(+1.249)	(+1.183)	(+1.189)	(-1.503)	(+1.232)	(-1.143)	(+1.119)	(-1.040)	(-1.602)	10	99	99
	SV6_30E09	alpha-1,4-glucan-protein synthase [UDP-forming] 2-like	NS	2	(-1.022)	(-1.167)	(-1.046)	(+1.004)	(-1.111)	(+1.079)	(+1.046)	(+1.562)	(+1.095)	(+1.092)	+1.667	(-1.149)	(+1.427)	(-1.423)	(+1.128)	99	99	1
	SV6_16B02	ASPARTIC PROTEASE IN GUARD CELL 2-like	SP	2	(+1.212)	(-1.137)	(+1.412)	(+1.034)	(+1.139)	(+1.040)	(+1.250)	+1.573	(+1.313)	(+1.079)	+2.343	(-1.236)	(+1.404)	(+1.095)	(+1.030)	99	5	1
	SV6_36F11	chlorophyll a-b binding protein 1C-like	NS	2	-2.943	-1.919	-1.899	-3.013	(-1.438)	(-1.418)	-1.941	+2.266	(-1.074)	(-1.087)	(-1.015)	(-1.165)	+1.571	(+1.080)	(+1.482)	26	17	5
	SV5_49D03	chlorophyll a-b binding protein 40-like	NS	2	-3.532	-2.346	-2.209	-3.997	(-1.133)	(-1.242)	-1.962	+2.322	(+1.061)	(-1.070)	(+1.025)	(-1.189)	(+1.412)	(+1.058)	+1.594	26	17	99
	SV6_40C04	classical arabinogalactan protein 9-like	NS	2	(+1.099)	(-1.028)	(+1.045)	(+1.134)	(+1.049)	(-1.263)	(+1.245)	(+1.607)	(-1.056)	(+1.129)	(+1.308)	(-1.286)	+1.556	(+1.211)	(+1.210)	99	99	5
	SV6_47A02	cytokinin hydroxylase-like	NS	2	(-1.120)	(-1.138)	(-1.162)	(-1.499)	(-1.137)	(+1.023)	-1.649	(+1.087)	(+1.189)	(-1.188)	(-1.154)	(-1.234)	(+1.140)	(-1.245)	(-1.117)	99	4	99
	SV5_53A05	disease resistance protein RGA2-like	NS	2	(+1.057)	(+1.056)	(+1.015)	(+1.057)	(+1.050)	(-1.106)	(+1.043)	+1.611	(-1.062)	(-1.046)	(+1.132)	(-1.005)	(+1.466)	(-1.044)	(-1.036)	99	5	99
	SV6_40B05	EXORDIUM-like	SP	2	(+1.029)	(-1.033)	(+1.117)	(+1.101)	(+1.303)	(+1.023)	(+1.185)	+1.634	(-1.152)	(+1.088)	(+1.097)	(-1.434)	+1.822	(-1.074)	(+1.024)	99	5	5
	SV6_42C06	fasciclin-like arabinogalactan protein 10-like	SP	2	(+1.125)	(-1.113)	(+1.044)	(+1.054)	(+1.147)	(+1.047)	(-1.023)	+1.806	(+1.416)	(+1.261)	+2.014	(-1.348)	(+1.339)	(-1.195)	(+1.195)	99	5	1
	SV6_14A10	fasciclin-like arabinogalactan protein 17-like	SP	2	(+1.103)	(+1.133)	(+1.058)	(+1.182)	(+1.416)	(-1.013)	(+1.097)	+1.532	(+1.299)	(+1.079)	(+1.136)	(-1.520)	(+1.448)	(-1.042)	(+1.365)	99	5	99
	SV5_59D05	fasciclin-like arabinogalactan protein 1-like	SP	2	(-1.078)	(-1.078)	(-1.091)	(+1.046)	(-1.065)	(-1.068)	(+1.032)	+1.828	(+1.144)	(+1.065)	(+1.206)	(-1.134)	+1.584	(-1.095)	(-1.006)	99	5	5
	SV6_10C08	GDSL esterase/lipase At5g33370-like	SP	2	(-1.285)	(-1.480)	(+1.047)	(-1.005)	(-1.225)	(+1.052)	(+1.285)	+1.691	(+1.400)	(+1.438)	(-1.029)	(-1.359)	(+1.342)	(+1.113)	(+1.153)	99	5	99
	SV6_46G06	GDSL esterase/lipase At5g33370-like	SP	2	(-1.290)	(-1.231)	(-1.079)	(+1.065)	(-1.174)	(+1.152)	(+1.293)	+1.684	(+1.273)	(+1.365)	(+1.016)	(-1.228)	(+1.172)	(+1.139)	(+1.212)	99	5	99
	SV5_60A03	molybdate-anion transporter-like	NS	2	(+1.208)	(+1.068)	(+1.218)	(+1.241)	(+1.285)	(+1.122)	(+1.277)	+1.689	(+1.214)	(+1.161)	(+1.425)	(-1.057)	+1.507	(-1.065)	(+1.053)	99	5	5
	SV6_42B01	myb-like protein D-like	NS	2	(-1.034)	(-1.038)	(-1.128)	(-1.064)	(+1.165)	(+1.091)	(-1.058)	+1.713	(+1.234)	(-1.078)	(-1.125)	(-1.025)	+1.785	(-1.006)	(+1.047)	99	5	5
	SV5_49G10	non-specific lipid-transfer protein 2-like	CRP	2	(-1.178)	(-1.405)	(+1.118)	(-1.070)	(-1.124)	(-1.197)	(-1.285)	(+1.017)	(+1.113)	(-1.088)	(+1.102)	-1.582	(-1.007)	(-1.017)	(+1.057)	99	99	4
	SV6_04A10	non-specific lipid-transfer protein 2-like	CRP	2	(-1.142)	(-1.343)	(+1.162)	(-1.037)	(-1.063)	(-1.094)	(-1.203)	(+1.082)	(+1.213)	(+1.047)	(+1.046)	-1.620	(+1.132)	(-1.074)	(+1.063)	99	99	4
	SV6_10F02	pectate lyase P56-like	SP	2	(-1.338)	(-1.047)	(-1.572)	(-1.265)	(-1.023)	(-1.393)	(-1.064)	+1.964	(-1.310)	(-1.426)	(+1.419)	(+1.086)	(+1.641)	(-1.148)	(+1.042)	99	5	99
	SV6_38E01	plasma membrane-associated cation-binding protein 1-like	NS	2	(-1.173)	(+1.139)	(+1.041)	(+1.075)	(+1.040)	(+1.015)	(+1.039)	+2.095	(+1.122)	(+1.152)	(+1.293)	(+1.133)	+1.836	(+1.683)	(+1.286)	99	5	5
	SV5_59B08	pollen-specific protein C13-like	CRP	2	(+1.042)	(-1.151)	(+1.172)	(+1.226)	(+1.077)	(+1.043)	(+1.135)	(+1.466)	(+1.145)	(+1.440)	+1.596	(-1.431)	+1.627	(-1.139)	(+1.102)	99	99	11
	SV5_49E11	probably inactive leucine-rich repeat receptor-like protein kinase IMK2-like	SP	2	(+1.226)	(+1.100)	(+1.115)	(+1.384)	(+1.161)	(+1.229)	(+1.089)	(+1.770)	(+1.306)	(+1.165)	+1.546	(+1.059)	+1.761	(+1.016)	(+1.155)	99	99	11
	SV6_13C11	QUIRKY-like	NS	2	-2.497	-1.800	(-1.654)	-2.975	(-1.024)	(-1.245)	-2.089	+2.369	(+1.051)	(-1.017)	(-1.163)	(+1.039)	+1.738	(+1.171)	(+1.585)	10	17	5
	SV5_49D02	QUIRKY-like	NS	2	-2.152	-1.892	-1.869	-2.370	(-1.211)	-1.532	-1.992	+1.720	(-1.073)	(-1.231)	(-1.374)	(-1.185)	(+1.221)	(-1.053)	(+1.229)	26	25	99
	SV5_03B08	S-adenosylmethionine synthase 3-like	NS	2	(-1.111)	(-1.422)	(-1.083)	(+1.067)	(-1.002)	(-1.069)	(+1.163)	+1.569	(+1.032)	(+1.052)	(+1.106)	-1.578	(+1.482)	(-1.261)	(-1.042)	99	5	4
	SV6_15B08	squamosa promoter-binding-like	NS	2	(-1.058)	(+1.103)	(+1.164)	(+1.059)	(-1.133)	(+1.553)	(+1.154)	+1.843	(+1.206)	(-1.046)	(+1.527)	(+1.230)	(+1.075)	(+1.064)	(-1.097)	99	5	99
	SV6_28G05	transcription factor TCP7-like	NS	2	(+1.027)	(+1.171)	(+1.183)	(+1.115)	(+1.214)	(+1.030)	(+1.108)	+1.857	(+1.195)	(+1.161)	(+1.227)	(+1.078)	(+1.241)	(+1.127)	(+1.220)	99	5	99
	SV6_26G10	type-2 histone deacetylase 1-like	NS	2	(+1.034)	(+1.005)	(-1.096)	(+1.037)	(+1.038)	(+1.181)	(-1.013)	+1.815	(+1.083)	(+1.022)	(+1.155)	(-1.054)	(+1.596)	(-1.289)	(-1.077)	99	5	99
	SV6_38B04	UDP-galactose transporter 2-like	NS	2	(+1.064)	(+1.006)	(-1.033)	(+1.009)	(+1.099)	(+1.072)	(+1.057)	+1.540	(+1.137)	(+1.070)	(+1.306)	(+1.164)	(+1.379)	(-1.057)	(+1.026)	99	5	99
	SV5_43B02	UDP-glucuronate 4-epimerase 1-like	NS	2	(+1.083)	(+1.055)	(+1.272)	(+1.267)	(+1.416)	(+1.020)	(+1.340)	+2.487	(-1.088)	(+1.028)	(+1.179)	(-1.520)	(+1.845)	(-1.052)	(+1.240)	99	5	99
	SV5_43B06	unknown transcript	NS	2	(+1.020)	(+1.118)	(-1.052)	(-1.052)	(+1.024)	(+1.163)	(-1.028)	+1.630	(+1.145)	(-1.210)	(+1.088)	(+1.097)	(-1.024)	(+1.422)	(+1.316)	99	5	99
	SV6_39F04	unknown transcript	NS	2	(+1.148)	(+1.154)	(+1.096)	(+1.090)	(+1.183)	(+1.218)	(+1.034)	+1.980	(+1.211)	(-1.140)	(+1.325)	(+1.302)	(+1.071)	(+1.366)	(+1.366)	99	5	99
	SV6_48G08	unknown transcript	NS	2	(-1.049)	(-1.099)	(-1.126)	(-1.082)	(-1.179)	(+1.030)	(+1.082)	+1.539	(+1.202)	(+1.196)	(+1.124)	(+1.013)	(+1.151)	(-1.060)	(+1.318)	99	5	99
	SV6_13A01	unknown transcript	NS	2	(+1.094)	(+1.025)	(+1.205)	(+1.133)	(+1.268)	(+1.262)	(+1.188)	(+1.332)	(+1.253)	(+1.218)	+1.520	(-1.058)	(+1.394)	(+1.110)	(+1.133)	99	99	1
	SV6_13A07	unknown transcript	NS	2	(+1.242)	(+1.088)	(+1.384)	(+1.320)	(+1.460)	(+1.506)	(+1.452)	(+1.584)	(+1.401)	(+1.453)	(+1.677)	(-1.189)	+1.685	(+1.015)	(+1.300)	99	99	5
	SV5_46A02	aquaporin PIP-type pTOM75-like	NS	3	(-1.005)	(-1.038)	(-1.132)	(-1.096)	(-1.118)	-1.739	(-1.119)	(+1.003)	(+1.126)	(+1.033)	(-1.081)	(+1.270)	(-1.068)	(+1.073)	(+1.031)	99	2	99
	SV5_53A10	aquaporin PIP-type pTOM75-like	NS	3	(-1.156)	(-1.136)	(-1.271)	(-1.104)	(-1.167)	-1.875	(-1.203)	(-1.051)	(+1.101)	(+1.058)	(-1.263)	(+1.235)	(-1.134)	(+1.028)	(-1.125)	99	2	99
	SV5_53H02	aquaporin PIP-type pTOM75-like	NS	3	(-1.107)	(-1.110)	(-1.256)	(-1.141)	(-1.154)	-1.804	(-1.200)	(-1.055)	(+1.024)	(+1.029)	(-1.320)	(+1.232)	(-1.154)	(+1.047)	(-1.043)	99	2	99
	SV6_32F06	auxin-repressed 12.5 kDa protein-like	NS	3	(-1.019)	(+1.026)	(-1.084)	(-1.037)	(-1.004)	-2.168	(-1.063)	(+1.047)	-2.324	(-1.366)	(-1.333)	(+1.332)	(-1.395)	(-1.077)	(-1.334)	99	2	99
	SV6_04G04	chlorophyll a-b binding protein 6A-like	NS	3	-1.847	-1.582	-1.636	-2.020	-1.588	-2.325	-1.521	(+1.080)	(-1.499)	-1.598	-1.607	-1.808	(-1.213)	(-1.320)	(-1.181)	26	10	10
	SV6_38H03	methyltransferase type 11-like	NS	3	(-1.266)	(-1.247)	(-1.208)	(-1.380)	(-1.274)	-1.534	(-1.164)	(-1.072)	(-1.330)	(-1.368)	(-1.195)	(-1.359)	(-1.124)	(-1.380)	(-1.328)	99	2	99
	SV5_59E10	oxygen-evolving enhancer protein 1-like	NS	3	(-1.307)	(-1.106)	(-1.340)	-1.595	(-1.285)	-1.968	(-1.469)	(-1.141)	(-1.353)	(-1.314)	(-1.366)	(-1.205)	(-1.303)	(-1.131)	(-1.234)	99	2	99
	SV6_25G03	oxygen-evolving enhancer protein 1-like	NS	3	(-1.147)	(+1.005)	(-1.229)	(-1.347)	(-1.219)	-1.755	(-1.160)	(-1.024)	(-1.203)	(-1.453)	(-1.417)	(-1.082)	(-1.223)	(-1.095)	(-1.170)	99	2	99
	SV5_60G02	oxygen-evolving enhancer protein 2-like	NS	3	(-1.522)	(-1.355)	(-1.433)	-1.883	(-1.484)	-1.858	(-1.312)	(-1.208)	(-1.171)	(-1.217)	(-1.405)	(-1.366)	(-1.337)	(-1.042)	(-1.112)	99	2	99
	SV6_39F12	photosystem I reaction center subunit III-like	NS	3	(-1.532)	(-1.206)	(-1.382)	-1.638	(-1.344)	-1.584	(-1.248)	(-1.126)	(-1.342)	(-1.298)	(-1.257)	(-1.312)	(-1.213)	(-1.160)	(-1.179)	99	2	99
	SV6_05G05	photosystem I reaction center subunit VI-like	NS	3	-1.508	(-1.369)	(-1.417)	-1.730	(-1.451)	-1.778	(-1.403)	(-1.099)	(-1.328)	(-1.430)	-1.588	(-1.416)	(-1.224)	(-1.162)	(-1.434)	2	2	2
	SV6_06H05	photosystem I reaction center subunit VI-like	NS	3	-1.511	(-1.329)	-1.520	-1.671	(-1.438)	-1.667	(-1.344)	(-1.064)	(-1.286)	-1.531	(-1.364)	(-1.438)	(-1.187)	(-1.250)	(-1.341)	14	2	99
	SV6_20G01	soluble inorganic pyrophosphatase-like	NS	3	(-1.233)	-1.561	-1.777	(-1.224)	-2.681	-2.134	-1.560	(+1.256)	-1.837	-1.883	(-1.341)	(+1.076)	(+1.169)	(-1.173)	-1.583	18	10	99
	SV6_25E12	transcription factor bHLH68-like	NS	3	(-1.028)	(-1.054)	(-1.242)	(-1.125)	(-1.075)	-1.752	(-1.191)	(-1.103)	(-1.129)	(-1.142)	(-1.436)	(-1.058)	(-1.088)	(-1.197)	(+1.121)	99	2	99
	SV6_42C12	unknown transcript	NS	3	(-1.279)	-1.669	(-1.472)	(-1.130)	-1.854	-2.839	(+1.027)	(+1.774)	-1.820	(-1.456)	-1.904	(+1.407)	(-1.030)	(-1.041)	(-1.397)	4	2	2
	SV5_01G03	14 kDa proline-rich protein DC2.15-like	CRP	4	(-1.483)	-1.620	(-1.307)	-1.557	(-1.058)	-1.857	(+1.050)	(+1.459)	(+1.130)	(+1.229)	-1.836	(-1.844)	(+1.453)	(-1.327)	(+1.057)	4	2	2
	SV6_33F06	14 kDa proline-rich protein DC2.15-like	CRP	4	(-1.405)	-1.550	(-1.204)	-1.542	(+1.026)	-1.811	(+1.068)	(+1.476)	(+1.175)	(+1.312)	-1.914	(-1.961)	+1.624	(-1.498)	(+1.092)	4	2	13
	SV6_28E11	14 kDa proline-rich protein DC2.15-like	CRP	4	(-1.397)	(-1.472)	(-1.324)	(-1.466)	(-1.047)	-1.849	(-1.077)	+1.610	(+1.032)	(+1.136)	-1.757	(-1.757)	(+1.357)	(-1.453)	(+1.036)	99	13	2
	SV6_36C12	14 kDa proline-rich protein DC2.15-like	CRP	4	(-1.429)	(-1.464)	(-1.152)	(-1.470)	(+1.030)	(-1.729)	(+1.051)	(+1.573)	(-1.136)	(+1.213)	-1.974	(-1.763)	(+1.550)	(-1.287)	(+1.263)	99	99	2
	SV5_06B03	AAA-ATPase At3g28600-like	NS	4	(+1.024)	(-1.192)	(+1.148)	(+1.117)	(+1.185)	-1.799	(+1.198)	(+2.455)	(-1.248)	(-1.044)	(-1.490)	-1.829	(+1.771)	(+1.367)	(+1.233)	99	2	4
	SV5_01H08	AAA-ATPase At3g28600-like	NS	4	(-1.099)	(-1.054)	(+1.457)	(+1.097)	+1.714	-2.355	(+1.462)	(+3.201)	(-1.487)	(+1.070)	-1.616	-1.801	(+2.187)	+1.525	(+1.283)	99	2	10
	SV6_14G01	adenine phosphoribosyltransferase 4-like	NS	4	(-1.095)	(-1.164)	(-1.153)	(-1.134)	(+1.200)	(-1.195)	(+1.142)	+1.546	(+1.011)	(+1.282)	-1.509	(-1.051)	(+1.238)	(-1.186)	(+1.131)	99	5	2
	SV6_20F02	adenine phosphoribosyltransferase 4-like	NS	4	(-1.115)	(-1.112)	(-1.048)	(-1.111)	(+1.224)	(-1.305)	(+1.095)	+1.613	(+1.042)	(+1.291)	(-1.498)	(-1.088)	(+1.306)	(-1.204)	(+1.081)	99	5	99
	SV5_45A06	argonaute 18-like	NS	4	(-1.270)	(-1.152)	(-1.079)	(-1.141)	(+1.017)	-1.525	(+1.103)	(+1.567)	(-1.325)	(-1.099)	-1.503	(-1.179)	+1.840	(+1.031)	(+1.053)	99	2	13
	SV6_25E06	arogenate dehydratase/prephenate dehydratase 6-like	NS	4	(+1.031)	(-1.084)	(+1.005)	(-1.080)	(+1.033)	(-1.430)	(+1.270)	(+1.420)	(-1.052)	(+1.260)	(-1.328)	(-1.306)	+1.561	(+1.092)	(+1.220)	99	99	5
	SV6_49H10	aspartic proteinase nepenthesin-1-like	SP	4	(+1.139)	(+1.016)	(+1.352)	(+1.252)	(+1.296)	(-1.077)	(-1.067)	+1.840	(+1.004)	(+1.060)	(-1.237)	(-1.459)	+2.340	(-1.298)	(+1.026)	99	5	5
	SV5_56E07	beta-D-glucosyl crocetin beta-1,6-glucosyltransferase-like	NS	4	(-1.063)	(-1.193)	(+1.136)	(+1.118)	(+1.129)	(-1.212)	(+1.383)	+2.284	(+1.004)	(-1.309)	(-1.274)	(-1.414)	+2.038	(-1.085)	(+1.030)	99	5	5
	SV6_13G08	beta-D-glucosyl crocetin beta-1,6-glucosyltransferase-like	NS	4	(-1.022)	(-1.125)	(+1.040)	(+1.046)	+1.685	(-1.183)	(+1.043)	+4.340	(+1.355)	(-1.052)	(-1.421)	(-1.747)	+3.947	(-1.377)	(-1.178)	99	5	5
	SV6_26E01	beta-D-glucosyl crocetin beta-1,6-glucosyltransferase-like	NS	4	(-1.170)	(-1.203)	(-1.148)	(-1.117)	(+1.434)	(-1.328)	(-1.032)	+3.486	(+1.094)	(-1.209)	(-1.477)	(-1.530)	+3.325	(-1.294)	(-1.218)	99	5	5
	SV6_37E04	beta-D-glucosyl crocetin beta-1,6-glucosyltransferase-like	NS	4	(+1.001)	(-1.101)	(+1.062)	(+1.049)	+1.675	(-1.262)	(+1.039)	+4.581	(+1.342)	(-1.105)	(-1.479)	(-1.945)	+4.092	-1.542	(-1.150)	99	5	5
	SV6_39C01	beta-D-glucosyl crocetin beta-1,6-glucosyltransferase-like	NS	4	(-1.038)	(-1.114)	(+1.108)	(+1.132)	(+1.216)	(+1.086)	(+1.405)	+2.311	(+1.146)	(-1.250)	(+1.012)	(-1.168)	+2.302	(+1.060)	(-1.037)	99	5	5
	SV6_41G07	beta-D-glucosyl crocetin beta-1,6-glucosyltransferase-like	NS	4	(-1.083)	(-1.134)	(-1.001)	(-1.037)	(+1.504)	(-1.231)	(-1.006)	+3.932	(+1.182)	(-1.072)	(-1.439)	(-1.541)	+3.592	(-1.377)	(-1.098)	99	5	5
	SV5_01A03	bZIP transcription factor 53-like	NS	4	(-1.033)	(+1.125)	(+1.133)	(+1.085)	(+1.259)	(+1.023)	(+1.033)	+1.818	(+1.056)	(+1.182)	(-1.144)	(+1.029)	(+1.538)	(+1.198)	(+1.414)	99	5	99
	SV6_15G01	caffeoylshikimate esterase-like	NS	4	(+1.094)	(+1.092)	(+1.173)	(+1.113)	(+1.395)	(-1.361)	(-1.020)	+1.656	(-1.177)	(+1.005)	(-1.042)	(-1.208)	+1.580	(+1.188)	(+1.016)	99	5	5
	SV5_42B03	calcium-binding protein CAST-like	NS	4	(-1.183)	(-1.063)	(-1.054)	(-1.113)	(+1.078)	(-1.480)	(-1.010)	+1.941	(-1.064)	(-1.043)	(-1.442)	(-1.173)	(+1.620)	(+1.004)	(-1.041)	99	5	99
	SV5_43B07	calcium-binding protein CML18-like	NS	4	(-1.186)	(-1.125)	(+1.031)	(-1.059)	(+1.275)	(-1.372)	(-1.107)	(+1.922)	(-1.182)	(-1.135)	-1.527	(-1.249)	(+1.602)	(+1.099)	(+1.125)	99	99	2
	SV6_41H02	calcium-binding protein CML36-like	NS	4	(+1.209)	(+1.170)	(+1.282)	(+1.272)	(+1.463)	(-1.143)	(+1.366)	+2.297	(-1.224)	(-1.027)	(-1.480)	(-1.115)	+2.137	(+1.123)	(+1.044)	99	5	5
	SV6_35H06	calcium-binding protein CML36-like	NS	4	(+1.271)	(+1.251)	(+1.467)	(+1.235)	+1.671	(-1.097)	(+1.413)	+2.466	(-1.180)	(+1.103)	-1.560	(-1.235)	+2.125	(+1.160)	(+1.009)	99	5	13
	SV5_38H11	calmodulin-binding protein 25-like	NS	4	(+1.428)	(+1.365)	+1.542	+1.806	+1.724	(-1.260)	+1.606	(+3.779)	(-1.067)	(+1.164)	(-1.117)	(-1.237)	+2.759	(+1.130)	(+1.362)	5	3	5
	SV5_38H01	calmodulin-binding protein 25-like	NS	4	(+1.228)	(+1.100)	(+1.331)	(+1.441)	(+1.302)	-1.633	(+1.329)	(+2.946)	(-1.464)	(-1.040)	(-1.575)	-2.051	(+1.979)	(-1.159)	(+1.186)	99	2	4
	SV5_40C09	CCR4-associated factor 1 homolog 9-like	NS	4	(-1.162)	(-1.015)	(-1.076)	(-1.101)	(+1.292)	-2.550	(+1.307)	+3.889	-1.704	(-1.211)	-2.507	(-1.280)	+5.454	(+1.178)	(-1.125)	99	13	13
	SV5_45A05	CCR4-associated factor 1-like	NS	4	(-1.048)	(-1.055)	(+1.085)	(-1.036)	(+1.148)	-1.646	(+1.424)	+2.898	(-1.360)	(-1.234)	-2.156	(-1.201)	+3.504	(+1.163)	(+1.039)	99	13	13
	SV6_44H08	CCR4-associated factor 1-like	NS	4	(+1.063)	(+1.036)	(+1.544)	(+1.131)	+1.569	-2.408	+1.724	+5.996	(-1.445)	(-1.054)	-2.574	(-1.278)	+6.362	(+1.202)	(+1.001)	99	23	13
	SV5_01A07	classical arabinogalactan protein 4-like	NS	4	(-1.043)	(-1.115)	(-1.029)	(+1.089)	(+1.081)	-1.685	(+1.014)	(+1.384)	(-1.039)	(+1.064)	(-1.334)	(-1.275)	(+1.228)	(+1.060)	(-1.058)	99	2	99
	SV5_53A08	classical arabinogalactan protein 5-like	SP	4	(+1.147)	(+1.166)	(+1.269)	(+1.295)	(+1.500)	(-1.338)	(-1.027)	+1.762	(-1.038)	(+1.072)	(+1.177)	(+1.054)	(+1.565)	(+1.516)	(+1.050)	99	5	99
	SV6_08H03	COBRA-like protein 7-like	SP	4	(-1.177)	(-1.148)	(-1.049)	(-1.028)	(+1.129)	(-1.383)	(+1.047)	(+1.143)	(-1.193)	(-1.089)	(-1.185)	-1.586	(+1.048)	(-1.113)	(-1.080)	99	99	4
	SV5_39G04	copper transport protein CCH-like	NS	4	(-1.216)	(-1.153)	(+1.029)	(-1.181)	(+1.060)	-2.018	(+1.017)	+2.284	-1.560	(-1.245)	-1.524	(-1.186)	+1.653	(+1.238)	(-1.266)	99	13	13
	SV5_46D05	cycloartenol-C-24-methyltransferase 1-like	NS	4	(+1.000)	(-1.054)	(+1.053)	(-1.031)	(+1.010)	-1.599	(-1.135)	(+1.269)	(-1.133)	(-1.235)	(-1.146)	(-1.053)	(+1.151)	(-1.058)	(-1.290)	99	2	99
	SV6_12D12	cysteine-rich and transmembrane domain-containing protein A-like	NS	4	(-1.108)	(-1.318)	(-1.286)	(-1.223)	(-1.176)	(-1.506)	(-1.063)	(+1.087)	(-1.375)	(-1.457)	-1.678	(-1.413)	(+1.047)	(-1.263)	(+1.215)	99	99	2
	SV5_34F06	disease resistance protein RGA2-like	NS	4	(-1.009)	(-1.026)	(-1.067)	(-1.066)	(+1.046)	(-1.075)	(-1.105)	+1.539	(+1.012)	(-1.019)	(-1.046)	(-1.147)	(+1.491)	(-1.002)	(+1.019)	99	5	99
	SV6_38A01	DNA helicase MCM8-like	NS	4	(-1.233)	(-1.084)	(-1.004)	(-1.425)	(+1.045)	(-1.037)	(-1.111)	+1.539	(+1.026)	(-3.194)	(-1.221)	(-1.050)	(+1.328)	(-1.151)	(+1.592)	99	5	99
	SV5_47E05	dnaJ homolog subfamily B member 3-like	NS	4	(+1.095)	(+1.235)	(+1.298)	(+1.037)	+2.216	(-1.373)	(-1.120)	(+1.643)	(-1.345)	-1.566	(-1.172)	(-1.374)	+1.876	(-1.000)	(-1.368)	99	99	5
	SV5_43G08	E3 ubiquitin-protein ligase RING1-like	NS	4	(+1.173)	(+1.166)	(+1.165)	(+1.037)	(+1.323)	(-1.404)	(+1.134)	+3.293	(-1.118)	(-1.117)	(-1.402)	(-1.217)	+2.951	(-1.031)	(+1.171)	99	5	5
	SV6_01F01	ethylene-responsive transcription factor 3-like	NS	4	(-1.046)	(-1.011)	(+1.020)	(+1.006)	(+1.319)	-2.028	(+1.295)	+2.719	-1.673	(-1.081)	-1.998	(-1.276)	+2.479	(-1.001)	(-1.017)	99	13	13
	SV6_35B09	ethylene-responsive transcription factor 5-like	NS	4	(+1.039)	(+1.238)	(+1.474)	(+1.482)	(+1.284)	(-1.002)	+1.887	+2.022	(-1.025)	(+1.397)	(-1.142)	+1.617	+1.772	+1.503	(+1.254)	99	15	15
	SV5_45B08	ethylene-responsive transcription factor 5-like	NS	4	(-1.145)	(+1.079)	(+1.133)	(-1.027)	(+1.123)	-1.706	+1.764	+3.341	(-1.297)	(-1.060)	-1.757	(-1.000)	+4.286	(+1.391)	(+1.071)	99	23	13
	SV6_32D11	ethylene-responsive transcription factor 5-like	NS	4	(-1.055)	(-1.080)	(+1.322)	(-1.016)	(+1.255)	-2.258	+2.149	+7.656	-1.658	(-1.160)	-2.353	(-1.209)	+9.338	(+1.227)	(+1.024)	99	23	13
	SV5_37H10	ethylene-responsive transcription factor ERF017-like	NS	4	(-1.304)	(-1.304)	(-1.142)	(-1.378)	(-1.154)	-2.358	(-1.256)	(+3.287)	(-1.491)	(-1.506)	(-1.586)	(-1.585)	+3.949	(+1.184)	(-1.122)	99	2	5
	SV6_30A02	ethylene-responsive transcription factor RAP2-4-like	NS	4	(+1.376)	(+1.334)	+1.645	(+1.370)	+1.800	-1.577	(+1.162)	+2.288	(-1.246)	(-1.254)	-1.769	(-1.103)	+2.233	(+1.182)	(-1.089)	5	13	13
	SV5_55E04	ethylene-responsive transcription factor RAP2-4-like	NS	4	+1.512	+1.562	+1.855	+1.521	+2.074	-1.572	(+1.347)	+2.602	(-1.014)	(-1.178)	(-1.492)	(+1.058)	+2.714	(+1.332)	(+1.249)	19	13	5
	SV6_26B12	ethylene-responsive transcription factor RAP2-4-like	NS	4	(-1.005)	(+1.169)	(+1.247)	(+1.145)	(+1.383)	(-1.299)	(+1.040)	+1.655	(-1.170)	(-1.103)	(-1.737)	(-1.126)	+2.070	(+1.044)	(+1.027)	99	5	5
	SV5_03H09	EXORDIUM-like	SP	4	(+1.112)	(+1.126)	(+1.114)	(+1.162)	(+1.211)	(-1.363)	(+1.317)	+2.534	(-1.172)	(+1.224)	(-1.190)	(-1.332)	+2.062	(+1.086)	(+1.036)	99	5	5
	SV5_58C10	EXORDIUM-like	SP	4	(+1.060)	(-1.157)	(-1.106)	(-1.127)	(+1.216)	(-1.567)	(-1.084)	+3.582	(+1.064)	(+1.028)	(-1.148)	(-1.556)	+2.812	(-1.166)	(+1.021)	99	5	5
	SV5_54G03	EXORDIUM-like	SP	4	(+1.156)	(-1.060)	(+1.025)	(+1.129)	+1.537	(-1.209)	(+1.094)	+3.247	(+1.198)	(+1.092)	(+1.276)	-1.679	+3.028	(-1.453)	(+1.130)	99	5	17
	SV6_15H01	EXORDIUM-like	SP	4	(+1.143)	(+1.124)	(+1.166)	(+1.320)	+1.632	-1.509	(+1.109)	+2.472	(-1.331)	(+1.045)	(-1.412)	(-1.259)	+2.933	(-1.138)	(+1.096)	99	13	5
	SV6_28A03	EXORDIUM-like	SP	4	(-1.106)	(-1.090)	(-1.030)	(-1.092)	(+1.362)	-1.553	(-1.059)	+3.960	(+1.052)	(+1.096)	(-1.204)	(-1.328)	+3.140	(-1.185)	(+1.023)	99	13	5
	SV6_23B09	EXORDIUM-like	SP	4	(+1.112)	(+1.013)	(+1.097)	(+1.009)	(+1.467)	-1.738	(+1.026)	+3.512	(+1.124)	(+1.096)	(-1.277)	-2.193	+2.361	-1.866	(-1.068)	99	13	17
	SV6_26A05	EXORDIUM-like	SP	4	(+1.125)	(+1.013)	(-1.013)	(-1.013)	+1.548	-1.918	(-1.029)	+4.846	(+1.216)	(+1.005)	(-1.429)	-1.924	+4.408	(-1.580)	(+1.118)	99	13	17
	SV6_28B09	EXORDIUM-like	SP	4	(+1.097)	(+1.005)	(+1.064)	(+1.014)	+1.512	-1.586	(-1.048)	+4.554	(+1.210)	(+1.124)	(-1.078)	-1.820	+4.820	(-1.276)	(+1.019)	99	13	17
	SV5_40D10	expansin-like protein-like	SP	4	(-1.144)	(-1.142)	(+1.000)	(-1.124)	(+1.162)	-1.942	(+1.261)	+2.899	(-1.236)	(-1.295)	-2.082	-1.637	+2.384	(-1.041)	(+1.102)	99	13	25
	SV5_55B03	GDSL esterase/lipase 6-like	NS	4	(-1.592)	(-1.452)	(-1.407)	(-1.468)	(-1.155)	-2.003	(-1.245)	(+2.020)	(-1.506)	(-1.383)	(-1.448)	(-1.443)	(+1.417)	(+1.262)	(-1.049)	99	2	99
	SV5_10E09	glycerol-3-phosphate transporter family protein-like	NS	4	(-1.272)	(-1.305)	(-1.016)	(-1.372)	(-1.294)	(-1.003)	(-1.231)	+2.381	(+1.045)	(+1.041)	(-1.192)	(+1.453)	(+1.338)	(+1.282)	(+1.003)	99	5	99
	SV5_07B10	heavy metal-associated isoprenylated plant protein 26-like	NS	4	(-1.096)	(-1.083)	(-1.146)	(-1.026)	(-1.138)	-1.673	(-1.219)	(+1.356)	(-1.352)	(-1.306)	-1.564	(-1.467)	(+1.212)	(-1.453)	(-1.322)	99	2	2
	SV6_24A10	heavy metal-associated isoprenylated plant protein 26-like	NS	4	(-1.130)	(-1.134)	(-1.156)	(-1.092)	(-1.092)	-1.683	(-1.095)	(+1.378)	(-1.376)	(-1.238)	-1.673	(-1.529)	(+1.249)	(-1.610)	(+1.002)	99	2	2
	SV6_03C09	heavy metal-associated isoprenylated plant protein 26-like	NS	4	(-1.158)	(-1.170)	(-1.170)	(-1.113)	(-1.160)	-1.510	(-1.142)	(+1.260)	(-1.329)	(-1.210)	-1.631	-1.502	(+1.102)	(-1.269)	(-1.245)	99	2	10
	SV6_16A08	heavy metal-associated isoprenylated plant protein 26-like	NS	4	(-1.076)	(-1.119)	(-1.070)	(-1.114)	(-1.134)	-1.662	(-1.090)	(+1.507)	(-1.345)	(-1.295)	(-1.530)	(-1.534)	(+1.339)	(-1.703)	(-1.316)	99	2	99
	SV6_16D02	heavy metal-associated isoprenylated plant protein 26-like	NS	4	(-1.069)	(-1.029)	(-1.068)	(+1.031)	(-1.112)	-1.710	(-1.004)	(+1.435)	(-1.434)	(-1.279)	(-1.407)	(-1.334)	(+1.388)	-1.560	(-1.190)	99	2	99
	SV6_38A02	LRR receptor-like serine/threonine-protein kinase At4g20940-like	NS	4	(-1.062)	(-1.036)	(+1.024)	(+1.016)	(+1.339)	(-1.155)	(-1.018)	+2.891	(+1.222)	(+1.009)	(+1.055)	(-1.240)	+2.641	(+1.021)	(+1.211)	99	5	5
	SV6_20A02	methylsterol monooxygenase 1-1-like	NS	4	(+1.120)	(+1.070)	(+1.069)	(+1.123)	(+1.140)	(-1.184)	(+1.317)	+1.592	(+1.092)	(+1.087)	(-1.176)	(+1.033)	(+1.488)	(+1.067)	(+1.240)	99	5	99
	SV5_38C05	methyltransferase PMT20-like	NS	4	(+1.091)	(+1.088)	(+1.080)	(+1.118)	(+1.147)	(+1.055)	(+1.135)	+1.506	(+1.009)	(+1.006)	(+1.000)	(+1.230)	(+1.335)	(+1.086)	(+1.044)	99	5	99
	SV6_39G02	mini zinc finger protein-like	NS	4	-1.512	(-1.330)	(-1.479)	(-1.329)	(-1.180)	(-1.298)	(-1.112)	+1.519	(+1.094)	(+1.077)	-1.776	(-1.417)	(+1.400)	(-1.240)	(+1.026)	2	5	2
	SV5_42G10	myb-like protein D-like	NS	4	(-1.079)	(-1.080)	(-1.044)	(-1.125)	(+1.172)	(-1.072)	(+1.014)	(+1.846)	(+1.243)	(-1.143)	(-1.274)	(-1.027)	+1.877	(+1.025)	(+1.144)	99	99	5
	SV6_18B11	non-specific lipid transfer protein GPI-anchored 1-like	SP	4	(-1.037)	(-1.049)	(-1.059)	(+1.073)	(-1.099)	(-1.176)	(-1.080)	(+1.491)	(-1.238)	(-1.212)	(-1.075)	(-1.267)	+1.618	(-1.084)	(-1.132)	99	99	5
[truncated: 1,289 more rows]
