# Supplementary material for: Pollination Type Recognition from a Distance by the Ovary Is Revealed Through a Global Transcriptomic Analysis
Source: Plants (Basel). 2019 Jun 24;8(6):185. doi: 10.3390/plants8060185 (PMC6630372; doi:10.3390/plants8060185)
Supplement: Supplementary file 1 [file plants-08-00185-s001.zip › Joly-2019-Plants_SuppMat_R1/Joly-2019-Plants_Dataset_S5.xlsx]

## Sheet: Dataset S5
	Dataset S5. Statistical analysis on GO functional categories enriched in each cluster.
	Lev.	Hierarchical level of the GO annotation.
	Sample	Number of sequences associated to this annotation in the sample.
	Rest	Number of sequences associated to this annotation in the rest of the sequences on the microarray.
	p-val.	Fisher's exact test p-value
	Secr.	Secretion prediction: NS (not secreted), CRP (secreted cysteine-rich protein), SP (other peptide signal-containing secreted proteins)
	Cl.	Cluster ID
	Following columns	Expression fold-change against control unpollinated ovules. Values between brackets are not significant.

## Sheet: a
	(a) Detailed view of GO terms enriched in cluster 1.
	GO ID	GO Description	Lev.	Sample	Rest	p-val.	(GO ID)	Associated EST Ids	EST Description	Secr.	Cl.	CCP 6 h	CIP 6 h	HCP 6 h	Wound 6 h	Touch 6 h	CCP 24 h	CIP 24 h	HCP 24 h	Wound 24 h	Touch 24 h	CCP 48 h	CIP 48 h	HCP 48 h	Wound 48 h	Touch 48 h
	GO:0008150	biological_process	1	28	5051		GO:0008150
	GO:0032879	regulation of localization	4	4	100	0.0036	GO:0032879	SV6_20E08	ADP-glucose pyrophosphorylase small subunit-like	NS	1	+1.611	(+1.309)	(+1.331)	+1.548	(+1.189)	(-1.440)	(+1.218)	(+1.449)	(-1.095)	(-1.176)	(-1.261)	-2.047	+1.597	-1.500	(-1.226)
							GO:0032879	SV5_41F04	calcium-transporting ATPase 2-like	NS	1	+1.675	+1.518	+1.864	+1.631	+2.094	(-1.158)	(+1.321)	(+1.171)	(+1.063)	(+1.490)	(-1.120)	(-1.680)	(+1.213)	+1.529	+1.666
							GO:0032879	SV5_40F04	glucose-1-phosphate adenylyltransferase small subunit-like	NS	1	(+1.110)	(-1.128)	(-1.004)	(+1.118)	(-1.049)	-1.632	(-1.145)	(+1.166)	(-1.342)	(-1.330)	(-1.400)	(-1.807)	(+1.227)	(-1.472)	(-1.247)
							GO:0032879	SV6_06G05	outer envelope protein 64-like	NS	1	(+1.041)	(-1.013)	(+1.091)	(-1.091)	(-1.130)	(-1.404)	(-1.014)	(-1.032)	(+1.127)	(+1.035)	-1.599	(-1.413)	(+1.053)	(-1.133)	(+1.094)
	GO:0009611	response to wounding	4	4	107	0.0045	GO:0009611	SV6_05B09	histone H3.3-like	NS	1	(+1.004)	(+1.020)	(+1.086)	(-1.009)	(+1.093)	-1.601	(-1.435)	(+1.136)	(-1.298)	(-1.016)	(-1.042)	(-1.095)	(+1.019)	(-1.209)	(-1.052)
							GO:0009611	SV5_51F05	lipoxygenase homology domain-containing protein 1-like	SP	1	(+1.185)	(+1.169)	+1.518	(+1.177)	+1.556	(-1.186)	(+1.037)	(+1.034)	(-1.023)	(-1.024)	-1.544	(-1.270)	(-1.041)	(+1.011)	(-1.009)
							GO:0009611	SV6_10F09	lipoxygenase homology domain-containing protein 1-like	NS	1	(+1.124)	(+1.093)	(+1.470)	(+1.058)	(+1.447)	(-1.236)	(+1.046)	(-1.007)	(-1.115)	(-1.003)	-1.668	-1.608	(-1.056)	(-1.109)	(-1.039)
							GO:0009611	SV6_24B04	tetraspanin-8-like	NS	1	(+1.396)	(+1.456)	+1.848	+1.612	+2.060	(-1.450)	+1.854	(+1.952)	(-1.216)	(+1.308)	-1.609	(-1.303)	+1.557	(+1.151)	(+1.447)
	GO:0044093	positive regulation of molecular function	4	3	89	0.0171	GO:0044093	SV6_20E08	ADP-glucose pyrophosphorylase small subunit-like	NS	1	+1.611	(+1.309)	(+1.331)	+1.548	(+1.189)	(-1.440)	(+1.218)	(+1.449)	(-1.095)	(-1.176)	(-1.261)	-2.047	+1.597	-1.500	(-1.226)
							GO:0044093	SV5_40F04	glucose-1-phosphate adenylyltransferase small subunit-like	NS	1	(+1.110)	(-1.128)	(-1.004)	(+1.118)	(-1.049)	-1.632	(-1.145)	(+1.166)	(-1.342)	(-1.330)	(-1.400)	(-1.807)	(+1.227)	(-1.472)	(-1.247)
							GO:0044093	SV6_45H09	protochlorophyllide reductase-like	NS	1	(+1.036)	(+1.292)	(+1.146)	(+1.003)	(+1.186)	-1.755	(-1.015)	(+1.374)	(-1.417)	(-1.718)	(-1.301)	-1.904	(+1.021)	(-1.067)	(-1.105)
	GO:0002682	regulation of immune system process	4	3	133	0.0458	GO:0002682	SV5_41F04	calcium-transporting ATPase 2-like	NS	1	+1.675	+1.518	+1.864	+1.631	+2.094	(-1.158)	(+1.321)	(+1.171)	(+1.063)	(+1.490)	(-1.120)	(-1.680)	(+1.213)	+1.529	+1.666
							GO:0002682	SV6_05B09	histone H3.3-like	NS	1	(+1.004)	(+1.020)	(+1.086)	(-1.009)	(+1.093)	-1.601	(-1.435)	(+1.136)	(-1.298)	(-1.016)	(-1.042)	(-1.095)	(+1.019)	(-1.209)	(-1.052)
							GO:0002682	SV6_06G05	outer envelope protein 64-like	NS	1	(+1.041)	(-1.013)	(+1.091)	(-1.091)	(-1.130)	(-1.404)	(-1.014)	(-1.032)	(+1.127)	(+1.035)	-1.599	(-1.413)	(+1.053)	(-1.133)	(+1.094)
	GO:0044702	single organism reproductive process	4	7	521	0.0415	GO:0044702	SV6_20E08	ADP-glucose pyrophosphorylase small subunit-like	NS	1	+1.611	(+1.309)	(+1.331)	+1.548	(+1.189)	(-1.440)	(+1.218)	(+1.449)	(-1.095)	(-1.176)	(-1.261)	-2.047	+1.597	-1.500	(-1.226)
							GO:0044702	SV6_36E01	BURP domain-containing protein 17-like	SP	1	(+1.082)	(-1.060)	(+1.056)	(-1.088)	(-1.191)	-1.898	(-1.258)	(-1.097)	(-1.047)	(-1.017)	(-1.410)	-2.102	(+1.007)	(-1.297)	(-1.008)
							GO:0044702	SV5_11F02	RAFTIN 1B-like	SP	1	(+1.422)	(+1.087)	(+1.229)	(+1.167)	(-1.132)	-1.579	(-1.134)	(-1.241)	(+1.093)	+1.505	-1.702	-2.154	(+1.023)	-1.573	(+1.235)
							GO:0044702	SV6_06G04	RAFTIN 1B-like	SP	1	(-1.072)	(-1.272)	(-1.007)	(-1.357)	(-1.347)	-1.966	(-1.203)	(-1.106)	(-1.028)	(-1.099)	-1.943	-2.089	(-1.093)	(-1.271)	(-1.105)
							GO:0044702	SV6_11B02	RAFTIN 1B-like	NS	1	(+1.326)	(+1.039)	(+1.204)	(+1.054)	(-1.097)	(-1.421)	(-1.154)	(-1.103)	(+1.015)	(+1.247)	-1.906	-1.744	(+1.067)	(-1.120)	(+1.145)
							GO:0044702	SV6_46B10	RAFTIN 1B-like	SP	1	(+1.038)	(-1.101)	(+1.161)	(-1.301)	(-1.187)	-1.985	(+1.009)	(+1.115)	(+1.218)	(-1.049)	-2.134	-1.931	(+1.092)	(-1.317)	(+1.011)
							GO:0044702	SV5_40F04	glucose-1-phosphate adenylyltransferase small subunit-like	NS	1	(+1.110)	(-1.128)	(-1.004)	(+1.118)	(-1.049)	-1.632	(-1.145)	(+1.166)	(-1.342)	(-1.330)	(-1.400)	(-1.807)	(+1.227)	(-1.472)	(-1.247)
	GO:0031163	metallo-sulfur cluster assembly	5	2	29	0.0139	GO:0031163	SV6_20E08	ADP-glucose pyrophosphorylase small subunit-like	NS	1	+1.611	(+1.309)	(+1.331)	+1.548	(+1.189)	(-1.440)	(+1.218)	(+1.449)	(-1.095)	(-1.176)	(-1.261)	-2.047	+1.597	-1.500	(-1.226)
							GO:0031163	SV5_40F04	glucose-1-phosphate adenylyltransferase small subunit-like	NS	1	(+1.110)	(-1.128)	(-1.004)	(+1.118)	(-1.049)	-1.632	(-1.145)	(+1.166)	(-1.342)	(-1.330)	(-1.400)	(-1.807)	(+1.227)	(-1.472)	(-1.247)
	GO:0042127	regulation of cell proliferation	5	2	33	0.0176	GO:0042127	SV5_50B04	interactor of constitutive active ROPs 3-like	NS	1	(+1.027)	(-1.112)	(-1.085)	(-1.020)	(-1.029)	-1.739	(-1.261)	(+1.035)	(-1.491)	(-1.267)	(-1.120)	(-1.529)	(+1.064)	(-1.481)	(-1.137)
							GO:0042127	SV6_46D03	interactor of constitutive active ROPs 3-like	NS	1	(+1.012)	(-1.029)	(-1.082)	(-1.032)	(-1.052)	-1.720	(-1.216)	(-1.070)	(-1.410)	(-1.226)	(-1.200)	-1.611	(-1.066)	(-1.558)	(-1.234)
	GO:0051049	regulation of transport	5	4	80	0.0017	GO:0051049	SV6_20E08	ADP-glucose pyrophosphorylase small subunit-like	NS	1	+1.611	(+1.309)	(+1.331)	+1.548	(+1.189)	(-1.440)	(+1.218)	(+1.449)	(-1.095)	(-1.176)	(-1.261)	-2.047	+1.597	-1.500	(-1.226)
							GO:0051049	SV5_41F04	calcium-transporting ATPase 2-like	NS	1	+1.675	+1.518	+1.864	+1.631	+2.094	(-1.158)	(+1.321)	(+1.171)	(+1.063)	(+1.490)	(-1.120)	(-1.680)	(+1.213)	+1.529	+1.666
							GO:0051049	SV5_40F04	glucose-1-phosphate adenylyltransferase small subunit-like	NS	1	(+1.110)	(-1.128)	(-1.004)	(+1.118)	(-1.049)	-1.632	(-1.145)	(+1.166)	(-1.342)	(-1.330)	(-1.400)	(-1.807)	(+1.227)	(-1.472)	(-1.247)
							GO:0051049	SV6_06G05	outer envelope protein 64-like	NS	1	(+1.041)	(-1.013)	(+1.091)	(-1.091)	(-1.130)	(-1.404)	(-1.014)	(-1.032)	(+1.127)	(+1.035)	-1.599	(-1.413)	(+1.053)	(-1.133)	(+1.094)
	GO:0071824	protein-DNA complex subunit organization	5	3	69	0.0089	GO:0071824	SV6_22G08	histone H2B.1-like	NS	1	(+1.033)	(-1.104)	(+1.033)	(+1.048)	(+1.066)	-1.781	(-1.327)	(+1.071)	-1.645	(-1.322)	(-1.026)	(-1.674)	(+1.090)	(-1.434)	(-1.321)
							GO:0071824	SV5_37C08	histone H2B.3-like	NS	1	(-1.053)	(-1.111)	(-1.110)	(-1.019)	(-1.021)	-2.244	-1.591	(-1.023)	-1.879	-1.514	(-1.023)	-1.818	(-1.016)	-1.668	-1.547
							GO:0071824	SV6_05B09	histone H3.3-like	NS	1	(+1.004)	(+1.020)	(+1.086)	(-1.009)	(+1.093)	-1.601	(-1.435)	(+1.136)	(-1.298)	(-1.016)	(-1.042)	(-1.095)	(+1.019)	(-1.209)	(-1.052)
	GO:0043085	positive regulation of catalytic activity	5	3	89	0.0171	GO:0043085	SV6_20E08	ADP-glucose pyrophosphorylase small subunit-like	NS	1	+1.611	(+1.309)	(+1.331)	+1.548	(+1.189)	(-1.440)	(+1.218)	(+1.449)	(-1.095)	(-1.176)	(-1.261)	-2.047	+1.597	-1.500	(-1.226)
							GO:0043085	SV5_40F04	glucose-1-phosphate adenylyltransferase small subunit-like	NS	1	(+1.110)	(-1.128)	(-1.004)	(+1.118)	(-1.049)	-1.632	(-1.145)	(+1.166)	(-1.342)	(-1.330)	(-1.400)	(-1.807)	(+1.227)	(-1.472)	(-1.247)
							GO:0043085	SV6_45H09	protochlorophyllide reductase-like	NS	1	(+1.036)	(+1.292)	(+1.146)	(+1.003)	(+1.186)	-1.755	(-1.015)	(+1.374)	(-1.417)	(-1.718)	(-1.301)	-1.904	(+1.021)	(-1.067)	(-1.105)
	GO:0044550	secondary metabolite biosynthetic process	5	3	118	0.0344	GO:0044550	SV6_20E08	ADP-glucose pyrophosphorylase small subunit-like	NS	1	+1.611	(+1.309)	(+1.331)	+1.548	(+1.189)	(-1.440)	(+1.218)	(+1.449)	(-1.095)	(-1.176)	(-1.261)	-2.047	+1.597	-1.500	(-1.226)
							GO:0044550	SV5_40F04	glucose-1-phosphate adenylyltransferase small subunit-like	NS	1	(+1.110)	(-1.128)	(-1.004)	(+1.118)	(-1.049)	-1.632	(-1.145)	(+1.166)	(-1.342)	(-1.330)	(-1.400)	(-1.807)	(+1.227)	(-1.472)	(-1.247)
							GO:0044550	SV6_45H09	protochlorophyllide reductase-like	NS	1	(+1.036)	(+1.292)	(+1.146)	(+1.003)	(+1.186)	-1.755	(-1.015)	(+1.374)	(-1.417)	(-1.718)	(-1.301)	-1.904	(+1.021)	(-1.067)	(-1.105)
	GO:0009657	plastid organization	5	3	123	0.038	GO:0009657	SV6_20E08	ADP-glucose pyrophosphorylase small subunit-like	NS	1	+1.611	(+1.309)	(+1.331)	+1.548	(+1.189)	(-1.440)	(+1.218)	(+1.449)	(-1.095)	(-1.176)	(-1.261)	-2.047	+1.597	-1.500	(-1.226)
							GO:0009657	SV5_40F04	glucose-1-phosphate adenylyltransferase small subunit-like	NS	1	(+1.110)	(-1.128)	(-1.004)	(+1.118)	(-1.049)	-1.632	(-1.145)	(+1.166)	(-1.342)	(-1.330)	(-1.400)	(-1.807)	(+1.227)	(-1.472)	(-1.247)
							GO:0009657	SV6_45H09	protochlorophyllide reductase-like	NS	1	(+1.036)	(+1.292)	(+1.146)	(+1.003)	(+1.186)	-1.755	(-1.015)	(+1.374)	(-1.417)	(-1.718)	(-1.301)	-1.904	(+1.021)	(-1.067)	(-1.105)
	GO:0012501	programmed cell death	5	3	137	0.0491	GO:0012501	SV5_41F04	calcium-transporting ATPase 2-like	NS	1	+1.675	+1.518	+1.864	+1.631	+2.094	(-1.158)	(+1.321)	(+1.171)	(+1.063)	(+1.490)	(-1.120)	(-1.680)	(+1.213)	+1.529	+1.666
							GO:0012501	SV6_05B09	histone H3.3-like	NS	1	(+1.004)	(+1.020)	(+1.086)	(-1.009)	(+1.093)	-1.601	(-1.435)	(+1.136)	(-1.298)	(-1.016)	(-1.042)	(-1.095)	(+1.019)	(-1.209)	(-1.052)
							GO:0012501	SV6_06G05	outer envelope protein 64-like	NS	1	(+1.041)	(-1.013)	(+1.091)	(-1.091)	(-1.130)	(-1.404)	(-1.014)	(-1.032)	(+1.127)	(+1.035)	-1.599	(-1.413)	(+1.053)	(-1.133)	(+1.094)
	GO:0006112	energy reserve metabolic process	6	2	9	0.0018	GO:0006112	SV6_20E08	ADP-glucose pyrophosphorylase small subunit-like	NS	1	+1.611	(+1.309)	(+1.331)	+1.548	(+1.189)	(-1.440)	(+1.218)	(+1.449)	(-1.095)	(-1.176)	(-1.261)	-2.047	+1.597	-1.500	(-1.226)
							GO:0006112	SV5_40F04	glucose-1-phosphate adenylyltransferase small subunit-like	NS	1	(+1.110)	(-1.128)	(-1.004)	(+1.118)	(-1.049)	-1.632	(-1.145)	(+1.166)	(-1.342)	(-1.330)	(-1.400)	(-1.807)	(+1.227)	(-1.472)	(-1.247)
	GO:0009637	response to blue light	6	3	33	0.0013	GO:0009637	SV6_20E08	ADP-glucose pyrophosphorylase small subunit-like	NS	1	+1.611	(+1.309)	(+1.331)	+1.548	(+1.189)	(-1.440)	(+1.218)	(+1.449)	(-1.095)	(-1.176)	(-1.261)	-2.047	+1.597	-1.500	(-1.226)
							GO:0009637	SV5_40F04	glucose-1-phosphate adenylyltransferase small subunit-like	NS	1	(+1.110)	(-1.128)	(-1.004)	(+1.118)	(-1.049)	-1.632	(-1.145)	(+1.166)	(-1.342)	(-1.330)	(-1.400)	(-1.807)	(+1.227)	(-1.472)	(-1.247)
							GO:0009637	SV6_45H09	protochlorophyllide reductase-like	NS	1	(+1.036)	(+1.292)	(+1.146)	(+1.003)	(+1.186)	-1.755	(-1.015)	(+1.374)	(-1.417)	(-1.718)	(-1.301)	-1.904	(+1.021)	(-1.067)	(-1.105)
	GO:0016226	iron-sulfur cluster assembly	6	2	29	0.0139	GO:0016226	SV6_20E08	ADP-glucose pyrophosphorylase small subunit-like	NS	1	+1.611	(+1.309)	(+1.331)	+1.548	(+1.189)	(-1.440)	(+1.218)	(+1.449)	(-1.095)	(-1.176)	(-1.261)	-2.047	+1.597	-1.500	(-1.226)
							GO:0016226	SV5_40F04	glucose-1-phosphate adenylyltransferase small subunit-like	NS	1	(+1.110)	(-1.128)	(-1.004)	(+1.118)	(-1.049)	-1.632	(-1.145)	(+1.166)	(-1.342)	(-1.330)	(-1.400)	(-1.807)	(+1.227)	(-1.472)	(-1.247)
	GO:0015748	organophosphate ester transport	6	2	30	0.0148	GO:0015748	SV5_41F04	calcium-transporting ATPase 2-like	NS	1	+1.675	+1.518	+1.864	+1.631	+2.094	(-1.158)	(+1.321)	(+1.171)	(+1.063)	(+1.490)	(-1.120)	(-1.680)	(+1.213)	+1.529	+1.666
							GO:0015748	SV6_06G05	outer envelope protein 64-like	NS	1	(+1.041)	(-1.013)	(+1.091)	(-1.091)	(-1.130)	(-1.404)	(-1.014)	(-1.032)	(+1.127)	(+1.035)	-1.599	(-1.413)	(+1.053)	(-1.133)	(+1.094)
	GO:0009668	plastid membrane organization	6	3	54	0.0047	GO:0009668	SV6_20E08	ADP-glucose pyrophosphorylase small subunit-like	NS	1	+1.611	(+1.309)	(+1.331)	+1.548	(+1.189)	(-1.440)	(+1.218)	(+1.449)	(-1.095)	(-1.176)	(-1.261)	-2.047	+1.597	-1.500	(-1.226)
							GO:0009668	SV5_40F04	glucose-1-phosphate adenylyltransferase small subunit-like	NS	1	(+1.110)	(-1.128)	(-1.004)	(+1.118)	(-1.049)	-1.632	(-1.145)	(+1.166)	(-1.342)	(-1.330)	(-1.400)	(-1.807)	(+1.227)	(-1.472)	(-1.247)
							GO:0009668	SV6_45H09	protochlorophyllide reductase-like	NS	1	(+1.036)	(+1.292)	(+1.146)	(+1.003)	(+1.186)	-1.755	(-1.015)	(+1.374)	(-1.417)	(-1.718)	(-1.301)	-1.904	(+1.021)	(-1.067)	(-1.105)
	GO:0060548	negative regulation of cell death	6	2	42	0.0269	GO:0060548	SV5_41F04	calcium-transporting ATPase 2-like	NS	1	+1.675	+1.518	+1.864	+1.631	+2.094	(-1.158)	(+1.321)	(+1.171)	(+1.063)	(+1.490)	(-1.120)	(-1.680)	(+1.213)	+1.529	+1.666
							GO:0060548	SV6_06G05	outer envelope protein 64-like	NS	1	(+1.041)	(-1.013)	(+1.091)	(-1.091)	(-1.130)	(-1.404)	(-1.014)	(-1.032)	(+1.127)	(+1.035)	-1.599	(-1.413)	(+1.053)	(-1.133)	(+1.094)
	GO:0009648	photoperiodism	6	2	44	0.0292	GO:0009648	SV6_20E08	ADP-glucose pyrophosphorylase small subunit-like	NS	1	+1.611	(+1.309)	(+1.331)	+1.548	(+1.189)	(-1.440)	(+1.218)	(+1.449)	(-1.095)	(-1.176)	(-1.261)	-2.047	+1.597	-1.500	(-1.226)
							GO:0009648	SV5_40F04	glucose-1-phosphate adenylyltransferase small subunit-like	NS	1	(+1.110)	(-1.128)	(-1.004)	(+1.118)	(-1.049)	-1.632	(-1.145)	(+1.166)	(-1.342)	(-1.330)	(-1.400)	(-1.807)	(+1.227)	(-1.472)	(-1.247)
	GO:0071103	DNA conformation change	6	3	69	0.0089	GO:0071103	SV6_22G08	histone H2B.1-like	NS	1	(+1.033)	(-1.104)	(+1.033)	(+1.048)	(+1.066)	-1.781	(-1.327)	(+1.071)	-1.645	(-1.322)	(-1.026)	(-1.674)	(+1.090)	(-1.434)	(-1.321)
							GO:0071103	SV5_37C08	histone H2B.3-like	NS	1	(-1.053)	(-1.111)	(-1.110)	(-1.019)	(-1.021)	-2.244	-1.591	(-1.023)	-1.879	-1.514	(-1.023)	-1.818	(-1.016)	-1.668	-1.547
							GO:0071103	SV6_05B09	histone H3.3-like	NS	1	(+1.004)	(+1.020)	(+1.086)	(-1.009)	(+1.093)	-1.601	(-1.435)	(+1.136)	(-1.298)	(-1.016)	(-1.042)	(-1.095)	(+1.019)	(-1.209)	(-1.052)
	GO:0051156	glucose 6-phosphate metabolic process	6	3	75	0.011	GO:0051156	SV6_20E08	ADP-glucose pyrophosphorylase small subunit-like	NS	1	+1.611	(+1.309)	(+1.331)	+1.548	(+1.189)	(-1.440)	(+1.218)	(+1.449)	(-1.095)	(-1.176)	(-1.261)	-2.047	+1.597	-1.500	(-1.226)
							GO:0051156	SV5_40F04	glucose-1-phosphate adenylyltransferase small subunit-like	NS	1	(+1.110)	(-1.128)	(-1.004)	(+1.118)	(-1.049)	-1.632	(-1.145)	(+1.166)	(-1.342)	(-1.330)	(-1.400)	(-1.807)	(+1.227)	(-1.472)	(-1.247)
							GO:0051156	SV6_45H09	protochlorophyllide reductase-like	NS	1	(+1.036)	(+1.292)	(+1.146)	(+1.003)	(+1.186)	-1.755	(-1.015)	(+1.374)	(-1.417)	(-1.718)	(-1.301)	-1.904	(+1.021)	(-1.067)	(-1.105)
	GO:0018958	phenol-containing compound metabolic process	6	2	52	0.0392	GO:0018958	SV5_41F04	calcium-transporting ATPase 2-like	NS	1	+1.675	+1.518	+1.864	+1.631	+2.094	(-1.158)	(+1.321)	(+1.171)	(+1.063)	(+1.490)	(-1.120)	(-1.680)	(+1.213)	+1.529	+1.666
							GO:0018958	SV6_09E04	single-stranded DNA binding protein precursor-like	NS	1	(+1.187)	(+1.105)	(+1.050)	(+1.135)	(-1.069)	-1.577	(-1.026)	(-1.016)	(-1.459)	-2.084	(-1.146)	-1.681	(-1.189)	(-1.452)	(-1.639)
	GO:0019682	glyceraldehyde-3-phosphate metabolic process	6	3	137	0.0491	GO:0019682	SV6_20E08	ADP-glucose pyrophosphorylase small subunit-like	NS	1	+1.611	(+1.309)	(+1.331)	+1.548	(+1.189)	(-1.440)	(+1.218)	(+1.449)	(-1.095)	(-1.176)	(-1.261)	-2.047	+1.597	-1.500	(-1.226)
							GO:0019682	SV5_40F04	glucose-1-phosphate adenylyltransferase small subunit-like	NS	1	(+1.110)	(-1.128)	(-1.004)	(+1.118)	(-1.049)	-1.632	(-1.145)	(+1.166)	(-1.342)	(-1.330)	(-1.400)	(-1.807)	(+1.227)	(-1.472)	(-1.247)
							GO:0019682	SV6_45H09	protochlorophyllide reductase-like	NS	1	(+1.036)	(+1.292)	(+1.146)	(+1.003)	(+1.186)	-1.755	(-1.015)	(+1.374)	(-1.417)	(-1.718)	(-1.301)	-1.904	(+1.021)	(-1.067)	(-1.105)
	GO:0006811	ion transport	6	6	400	0.0363	GO:0006811	SV6_20E08	ADP-glucose pyrophosphorylase small subunit-like	NS	1	+1.611	(+1.309)	(+1.331)	+1.548	(+1.189)	(-1.440)	(+1.218)	(+1.449)	(-1.095)	(-1.176)	(-1.261)	-2.047	+1.597	-1.500	(-1.226)
							GO:0006811	SV5_51F04	aquaporin PIP2-7-like	NS	1	(+1.421)	(+1.229)	(+1.165)	(+1.288)	(+1.447)	-1.520	(-1.190)	(+1.072)	(+1.355)	+1.582	(+1.095)	(+1.219)	(+1.198)	(+1.074)	(+1.370)
							GO:0006811	SV5_41F04	calcium-transporting ATPase 2-like	NS	1	+1.675	+1.518	+1.864	+1.631	+2.094	(-1.158)	(+1.321)	(+1.171)	(+1.063)	(+1.490)	(-1.120)	(-1.680)	(+1.213)	+1.529	+1.666
							GO:0006811	SV5_40F04	glucose-1-phosphate adenylyltransferase small subunit-like	NS	1	(+1.110)	(-1.128)	(-1.004)	(+1.118)	(-1.049)	-1.632	(-1.145)	(+1.166)	(-1.342)	(-1.330)	(-1.400)	(-1.807)	(+1.227)	(-1.472)	(-1.247)
							GO:0006811	SV6_06G05	outer envelope protein 64-like	NS	1	(+1.041)	(-1.013)	(+1.091)	(-1.091)	(-1.130)	(-1.404)	(-1.014)	(-1.032)	(+1.127)	(+1.035)	-1.599	(-1.413)	(+1.053)	(-1.133)	(+1.094)
							GO:0006811	SV5_42D09	sodium/calcium exchanger NCL-like	SP	1	(+1.355)	(+1.397)	+1.690	+1.565	+1.814	(-1.107)	(+1.414)	+1.686	(+1.044)	(+1.159)	(+1.001)	(-1.153)	(+1.703)	+1.547	(+1.518)
	GO:0061458	reproductive system development	6	7	505	0.0364	GO:0061458	SV6_20E08	ADP-glucose pyrophosphorylase small subunit-like	NS	1	+1.611	(+1.309)	(+1.331)	+1.548	(+1.189)	(-1.440)	(+1.218)	(+1.449)	(-1.095)	(-1.176)	(-1.261)	-2.047	+1.597	-1.500	(-1.226)
							GO:0061458	SV6_36E01	BURP domain-containing protein 17-like	SP	1	(+1.082)	(-1.060)	(+1.056)	(-1.088)	(-1.191)	-1.898	(-1.258)	(-1.097)	(-1.047)	(-1.017)	(-1.410)	-2.102	(+1.007)	(-1.297)	(-1.008)
							GO:0061458	SV5_11F02	RAFTIN 1B-like	SP	1	(+1.422)	(+1.087)	(+1.229)	(+1.167)	(-1.132)	-1.579	(-1.134)	(-1.241)	(+1.093)	+1.505	-1.702	-2.154	(+1.023)	-1.573	(+1.235)
							GO:0061458	SV6_06G04	RAFTIN 1B-like	SP	1	(-1.072)	(-1.272)	(-1.007)	(-1.357)	(-1.347)	-1.966	(-1.203)	(-1.106)	(-1.028)	(-1.099)	-1.943	-2.089	(-1.093)	(-1.271)	(-1.105)
							GO:0061458	SV6_11B02	RAFTIN 1B-like	NS	1	(+1.326)	(+1.039)	(+1.204)	(+1.054)	(-1.097)	(-1.421)	(-1.154)	(-1.103)	(+1.015)	(+1.247)	-1.906	-1.744	(+1.067)	(-1.120)	(+1.145)
							GO:0061458	SV6_46B10	RAFTIN 1B-like	SP	1	(+1.038)	(-1.101)	(+1.161)	(-1.301)	(-1.187)	-1.985	(+1.009)	(+1.115)	(+1.218)	(-1.049)	-2.134	-1.931	(+1.092)	(-1.317)	(+1.011)
							GO:0061458	SV5_40F04	glucose-1-phosphate adenylyltransferase small subunit-like	NS	1	(+1.110)	(-1.128)	(-1.004)	(+1.118)	(-1.049)	-1.632	(-1.145)	(+1.166)	(-1.342)	(-1.330)	(-1.400)	(-1.807)	(+1.227)	(-1.472)	(-1.247)
	GO:0006862	nucleotide transport	7	2	21	0.0078	GO:0006862	SV5_41F04	calcium-transporting ATPase 2-like	NS	1	+1.675	+1.518	+1.864	+1.631	+2.094	(-1.158)	(+1.321)	(+1.171)	(+1.063)	(+1.490)	(-1.120)	(-1.680)	(+1.213)	+1.529	+1.666
							GO:0006862	SV6_06G05	outer envelope protein 64-like	NS	1	(+1.041)	(-1.013)	(+1.091)	(-1.091)	(-1.130)	(-1.404)	(-1.014)	(-1.032)	(+1.127)	(+1.035)	-1.599	(-1.413)	(+1.053)	(-1.133)	(+1.094)
	GO:0010218	response to far red light	7	3	35	0.0015	GO:0010218	SV6_20E08	ADP-glucose pyrophosphorylase small subunit-like	NS	1	+1.611	(+1.309)	(+1.331)	+1.548	(+1.189)	(-1.440)	(+1.218)	(+1.449)	(-1.095)	(-1.176)	(-1.261)	-2.047	+1.597	-1.500	(-1.226)
							GO:0010218	SV5_40F04	glucose-1-phosphate adenylyltransferase small subunit-like	NS	1	(+1.110)	(-1.128)	(-1.004)	(+1.118)	(-1.049)	-1.632	(-1.145)	(+1.166)	(-1.342)	(-1.330)	(-1.400)	(-1.807)	(+1.227)	(-1.472)	(-1.247)
							GO:0010218	SV6_45H09	protochlorophyllide reductase-like	NS	1	(+1.036)	(+1.292)	(+1.146)	(+1.003)	(+1.186)	-1.755	(-1.015)	(+1.374)	(-1.417)	(-1.718)	(-1.301)	-1.904	(+1.021)	(-1.067)	(-1.105)
	GO:0010114	response to red light	7	3	36	0.0016	GO:0010114	SV6_20E08	ADP-glucose pyrophosphorylase small subunit-like	NS	1	+1.611	(+1.309)	(+1.331)	+1.548	(+1.189)	(-1.440)	(+1.218)	(+1.449)	(-1.095)	(-1.176)	(-1.261)	-2.047	+1.597	-1.500	(-1.226)
							GO:0010114	SV5_40F04	glucose-1-phosphate adenylyltransferase small subunit-like	NS	1	(+1.110)	(-1.128)	(-1.004)	(+1.118)	(-1.049)	-1.632	(-1.145)	(+1.166)	(-1.342)	(-1.330)	(-1.400)	(-1.807)	(+1.227)	(-1.472)	(-1.247)
							GO:0010114	SV6_45H09	protochlorophyllide reductase-like	NS	1	(+1.036)	(+1.292)	(+1.146)	(+1.003)	(+1.186)	-1.755	(-1.015)	(+1.374)	(-1.417)	(-1.718)	(-1.301)	-1.904	(+1.021)	(-1.067)	(-1.105)
	GO:0043269	regulation of ion transport	7	4	66	0.0008	GO:0043269	SV6_20E08	ADP-glucose pyrophosphorylase small subunit-like	NS	1	+1.611	(+1.309)	(+1.331)	+1.548	(+1.189)	(-1.440)	(+1.218)	(+1.449)	(-1.095)	(-1.176)	(-1.261)	-2.047	+1.597	-1.500	(-1.226)
							GO:0043269	SV5_41F04	calcium-transporting ATPase 2-like	NS	1	+1.675	+1.518	+1.864	+1.631	+2.094	(-1.158)	(+1.321)	(+1.171)	(+1.063)	(+1.490)	(-1.120)	(-1.680)	(+1.213)	+1.529	+1.666
							GO:0043269	SV5_40F04	glucose-1-phosphate adenylyltransferase small subunit-like	NS	1	(+1.110)	(-1.128)	(-1.004)	(+1.118)	(-1.049)	-1.632	(-1.145)	(+1.166)	(-1.342)	(-1.330)	(-1.400)	(-1.807)	(+1.227)	(-1.472)	(-1.247)
							GO:0043269	SV6_06G05	outer envelope protein 64-like	NS	1	(+1.041)	(-1.013)	(+1.091)	(-1.091)	(-1.130)	(-1.404)	(-1.014)	(-1.032)	(+1.127)	(+1.035)	-1.599	(-1.413)	(+1.053)	(-1.133)	(+1.094)
	GO:0009311	oligosaccharide metabolic process	7	3	50	0.0038	GO:0009311	SV6_20E08	ADP-glucose pyrophosphorylase small subunit-like	NS	1	+1.611	(+1.309)	(+1.331)	+1.548	(+1.189)	(-1.440)	(+1.218)	(+1.449)	(-1.095)	(-1.176)	(-1.261)	-2.047	+1.597	-1.500	(-1.226)
							GO:0009311	SV5_40F04	glucose-1-phosphate adenylyltransferase small subunit-like	NS	1	(+1.110)	(-1.128)	(-1.004)	(+1.118)	(-1.049)	-1.632	(-1.145)	(+1.166)	(-1.342)	(-1.330)	(-1.400)	(-1.807)	(+1.227)	(-1.472)	(-1.247)
							GO:0009311	SV6_45H09	protochlorophyllide reductase-like	NS	1	(+1.036)	(+1.292)	(+1.146)	(+1.003)	(+1.186)	-1.755	(-1.015)	(+1.374)	(-1.417)	(-1.718)	(-1.301)	-1.904	(+1.021)	(-1.067)	(-1.105)
	GO:0010027	thylakoid membrane organization	7	3	54	0.0047	GO:0010027	SV6_20E08	ADP-glucose pyrophosphorylase small subunit-like	NS	1	+1.611	(+1.309)	(+1.331)	+1.548	(+1.189)	(-1.440)	(+1.218)	(+1.449)	(-1.095)	(-1.176)	(-1.261)	-2.047	+1.597	-1.500	(-1.226)
							GO:0010027	SV5_40F04	glucose-1-phosphate adenylyltransferase small subunit-like	NS	1	(+1.110)	(-1.128)	(-1.004)	(+1.118)	(-1.049)	-1.632	(-1.145)	(+1.166)	(-1.342)	(-1.330)	(-1.400)	(-1.807)	(+1.227)	(-1.472)	(-1.247)
							GO:0010027	SV6_45H09	protochlorophyllide reductase-like	NS	1	(+1.036)	(+1.292)	(+1.146)	(+1.003)	(+1.186)	-1.755	(-1.015)	(+1.374)	(-1.417)	(-1.718)	(-1.301)	-1.904	(+1.021)	(-1.067)	(-1.105)
	GO:0034728	nucleosome organization	7	3	55	0.0049	GO:0034728	SV6_22G08	histone H2B.1-like	NS	1	(+1.033)	(-1.104)	(+1.033)	(+1.048)	(+1.066)	-1.781	(-1.327)	(+1.071)	-1.645	(-1.322)	(-1.026)	(-1.674)	(+1.090)	(-1.434)	(-1.321)
							GO:0034728	SV5_37C08	histone H2B.3-like	NS	1	(-1.053)	(-1.111)	(-1.110)	(-1.019)	(-1.021)	-2.244	-1.591	(-1.023)	-1.879	-1.514	(-1.023)	-1.818	(-1.016)	-1.668	-1.547
							GO:0034728	SV6_05B09	histone H3.3-like	NS	1	(+1.004)	(+1.020)	(+1.086)	(-1.009)	(+1.093)	-1.601	(-1.435)	(+1.136)	(-1.298)	(-1.016)	(-1.042)	(-1.095)	(+1.019)	(-1.209)	(-1.052)
	GO:0006333	chromatin assembly or disassembly	7	4	77	0.0015	GO:0006333	SV6_36E05	HMG1/2-like	NS	1	(+1.084)	(+1.061)	(+1.031)	(+1.180)	(-1.028)	-1.943	(-1.342)	(+1.146)	(-1.390)	-1.536	(-1.221)	(-1.354)	(+1.018)	-1.932	(-1.282)
							GO:0006333	SV6_22G08	histone H2B.1-like	NS	1	(+1.033)	(-1.104)	(+1.033)	(+1.048)	(+1.066)	-1.781	(-1.327)	(+1.071)	-1.645	(-1.322)	(-1.026)	(-1.674)	(+1.090)	(-1.434)	(-1.321)
							GO:0006333	SV5_37C08	histone H2B.3-like	NS	1	(-1.053)	(-1.111)	(-1.110)	(-1.019)	(-1.021)	-2.244	-1.591	(-1.023)	-1.879	-1.514	(-1.023)	-1.818	(-1.016)	-1.668	-1.547
							GO:0006333	SV6_05B09	histone H3.3-like	NS	1	(+1.004)	(+1.020)	(+1.086)	(-1.009)	(+1.093)	-1.601	(-1.435)	(+1.136)	(-1.298)	(-1.016)	(-1.042)	(-1.095)	(+1.019)	(-1.209)	(-1.052)
	GO:0016143	S-glycoside metabolic process	7	3	60	0.0062	GO:0016143	SV6_20E08	ADP-glucose pyrophosphorylase small subunit-like	NS	1	+1.611	(+1.309)	(+1.331)	+1.548	(+1.189)	(-1.440)	(+1.218)	(+1.449)	(-1.095)	(-1.176)	(-1.261)	-2.047	+1.597	-1.500	(-1.226)
							GO:0016143	SV5_40F04	glucose-1-phosphate adenylyltransferase small subunit-like	NS	1	(+1.110)	(-1.128)	(-1.004)	(+1.118)	(-1.049)	-1.632	(-1.145)	(+1.166)	(-1.342)	(-1.330)	(-1.400)	(-1.807)	(+1.227)	(-1.472)	(-1.247)
							GO:0016143	SV6_45H09	protochlorophyllide reductase-like	NS	1	(+1.036)	(+1.292)	(+1.146)	(+1.003)	(+1.186)	-1.755	(-1.015)	(+1.374)	(-1.417)	(-1.718)	(-1.301)	-1.904	(+1.021)	(-1.067)	(-1.105)
	GO:0043069	negative regulation of programmed cell death	7	2	40	0.0247	GO:0043069	SV5_41F04	calcium-transporting ATPase 2-like	NS	1	+1.675	+1.518	+1.864	+1.631	+2.094	(-1.158)	(+1.321)	(+1.171)	(+1.063)	(+1.490)	(-1.120)	(-1.680)	(+1.213)	+1.529	+1.666
							GO:0043069	SV6_06G05	outer envelope protein 64-like	NS	1	(+1.041)	(-1.013)	(+1.091)	(-1.091)	(-1.130)	(-1.404)	(-1.014)	(-1.032)	(+1.127)	(+1.035)	-1.599	(-1.413)	(+1.053)	(-1.133)	(+1.094)
	GO:0046189	phenol-containing compound biosynthetic process	7	2	40	0.0247	GO:0046189	SV5_41F04	calcium-transporting ATPase 2-like	NS	1	+1.675	+1.518	+1.864	+1.631	+2.094	(-1.158)	(+1.321)	(+1.171)	(+1.063)	(+1.490)	(-1.120)	(-1.680)	(+1.213)	+1.529	+1.666
							GO:0046189	SV6_09E04	single-stranded DNA binding protein precursor-like	NS	1	(+1.187)	(+1.105)	(+1.050)	(+1.135)	(-1.069)	-1.577	(-1.026)	(-1.016)	(-1.459)	-2.084	(-1.146)	-1.681	(-1.189)	(-1.452)	(-1.639)
	GO:0006323	DNA packaging	7	3	62	0.0067	GO:0006323	SV6_22G08	histone H2B.1-like	NS	1	(+1.033)	(-1.104)	(+1.033)	(+1.048)	(+1.066)	-1.781	(-1.327)	(+1.071)	-1.645	(-1.322)	(-1.026)	(-1.674)	(+1.090)	(-1.434)	(-1.321)
							GO:0006323	SV5_37C08	histone H2B.3-like	NS	1	(-1.053)	(-1.111)	(-1.110)	(-1.019)	(-1.021)	-2.244	-1.591	(-1.023)	-1.879	-1.514	(-1.023)	-1.818	(-1.016)	-1.668	-1.547
							GO:0006323	SV6_05B09	histone H3.3-like	NS	1	(+1.004)	(+1.020)	(+1.086)	(-1.009)	(+1.093)	-1.601	(-1.435)	(+1.136)	(-1.298)	(-1.016)	(-1.042)	(-1.095)	(+1.019)	(-1.209)	(-1.052)
	GO:0065004	protein-DNA complex assembly	7	3	66	0.0079	GO:0065004	SV6_22G08	histone H2B.1-like	NS	1	(+1.033)	(-1.104)	(+1.033)	(+1.048)	(+1.066)	-1.781	(-1.327)	(+1.071)	-1.645	(-1.322)	(-1.026)	(-1.674)	(+1.090)	(-1.434)	(-1.321)
							GO:0065004	SV5_37C08	histone H2B.3-like	NS	1	(-1.053)	(-1.111)	(-1.110)	(-1.019)	(-1.021)	-2.244	-1.591	(-1.023)	-1.879	-1.514	(-1.023)	-1.818	(-1.016)	-1.668	-1.547
							GO:0065004	SV6_05B09	histone H3.3-like	NS	1	(+1.004)	(+1.020)	(+1.086)	(-1.009)	(+1.093)	-1.601	(-1.435)	(+1.136)	(-1.298)	(-1.016)	(-1.042)	(-1.095)	(+1.019)	(-1.209)	(-1.052)
	GO:0000272	polysaccharide catabolic process	7	2	52	0.0392	GO:0000272	SV6_39G10	beta-glucosidase BoGH3B-like	SP	1	(-1.146)	(-1.143)	(-1.163)	(-1.184)	(-1.254)	-1.603	(-1.110)	(+1.012)	(-1.289)	(-1.409)	(+1.051)	(-1.634)	(-1.062)	-1.790	(-1.305)
							GO:0000272	SV6_45H09	protochlorophyllide reductase-like	NS	1	(+1.036)	(+1.292)	(+1.146)	(+1.003)	(+1.186)	-1.755	(-1.015)	(+1.374)	(-1.417)	(-1.718)	(-1.301)	-1.904	(+1.021)	(-1.067)	(-1.105)
	GO:0098771	inorganic ion homeostasis	7	2	55	0.0432	GO:0098771	SV5_41F04	calcium-transporting ATPase 2-like	NS	1	+1.675	+1.518	+1.864	+1.631	+2.094	(-1.158)	(+1.321)	(+1.171)	(+1.063)	(+1.490)	(-1.120)	(-1.680)	(+1.213)	+1.529	+1.666
							GO:0098771	SV5_42D09	sodium/calcium exchanger NCL-like	SP	1	(+1.355)	(+1.397)	+1.690	+1.565	+1.814	(-1.107)	(+1.414)	+1.686	(+1.044)	(+1.159)	(+1.001)	(-1.153)	(+1.703)	+1.547	(+1.518)
	GO:0044042	glucan metabolic process	7	4	149	0.0134	GO:0044042	SV6_20E08	ADP-glucose pyrophosphorylase small subunit-like	NS	1	+1.611	(+1.309)	(+1.331)	+1.548	(+1.189)	(-1.440)	(+1.218)	(+1.449)	(-1.095)	(-1.176)	(-1.261)	-2.047	+1.597	-1.500	(-1.226)
							GO:0044042	SV6_39G10	beta-glucosidase BoGH3B-like	SP	1	(-1.146)	(-1.143)	(-1.163)	(-1.184)	(-1.254)	-1.603	(-1.110)	(+1.012)	(-1.289)	(-1.409)	(+1.051)	(-1.634)	(-1.062)	-1.790	(-1.305)
							GO:0044042	SV5_40F04	glucose-1-phosphate adenylyltransferase small subunit-like	NS	1	(+1.110)	(-1.128)	(-1.004)	(+1.118)	(-1.049)	-1.632	(-1.145)	(+1.166)	(-1.342)	(-1.330)	(-1.400)	(-1.807)	(+1.227)	(-1.472)	(-1.247)
							GO:0044042	SV6_45H09	protochlorophyllide reductase-like	NS	1	(+1.036)	(+1.292)	(+1.146)	(+1.003)	(+1.186)	-1.755	(-1.015)	(+1.374)	(-1.417)	(-1.718)	(-1.301)	-1.904	(+1.021)	(-1.067)	(-1.105)
	GO:1901659	glycosyl compound biosynthetic process	7	3	115	0.0323	GO:1901659	SV6_20E08	ADP-glucose pyrophosphorylase small subunit-like	NS	1	+1.611	(+1.309)	(+1.331)	+1.548	(+1.189)	(-1.440)	(+1.218)	(+1.449)	(-1.095)	(-1.176)	(-1.261)	-2.047	+1.597	-1.500	(-1.226)
							GO:1901659	SV5_40F04	glucose-1-phosphate adenylyltransferase small subunit-like	NS	1	(+1.110)	(-1.128)	(-1.004)	(+1.118)	(-1.049)	-1.632	(-1.145)	(+1.166)	(-1.342)	(-1.330)	(-1.400)	(-1.807)	(+1.227)	(-1.472)	(-1.247)
							GO:1901659	SV6_45H09	protochlorophyllide reductase-like	NS	1	(+1.036)	(+1.292)	(+1.146)	(+1.003)	(+1.186)	-1.755	(-1.015)	(+1.374)	(-1.417)	(-1.718)	(-1.301)	-1.904	(+1.021)	(-1.067)	(-1.105)
	GO:0006812	cation transport	7	5	296	0.0347	GO:0006812	SV6_20E08	ADP-glucose pyrophosphorylase small subunit-like	NS	1	+1.611	(+1.309)	(+1.331)	+1.548	(+1.189)	(-1.440)	(+1.218)	(+1.449)	(-1.095)	(-1.176)	(-1.261)	-2.047	+1.597	-1.500	(-1.226)
							GO:0006812	SV5_41F04	calcium-transporting ATPase 2-like	NS	1	+1.675	+1.518	+1.864	+1.631	+2.094	(-1.158)	(+1.321)	(+1.171)	(+1.063)	(+1.490)	(-1.120)	(-1.680)	(+1.213)	+1.529	+1.666
							GO:0006812	SV5_40F04	glucose-1-phosphate adenylyltransferase small subunit-like	NS	1	(+1.110)	(-1.128)	(-1.004)	(+1.118)	(-1.049)	-1.632	(-1.145)	(+1.166)	(-1.342)	(-1.330)	(-1.400)	(-1.807)	(+1.227)	(-1.472)	(-1.247)
							GO:0006812	SV6_06G05	outer envelope protein 64-like	NS	1	(+1.041)	(-1.013)	(+1.091)	(-1.091)	(-1.130)	(-1.404)	(-1.014)	(-1.032)	(+1.127)	(+1.035)	-1.599	(-1.413)	(+1.053)	(-1.133)	(+1.094)
							GO:0006812	SV5_42D09	sodium/calcium exchanger NCL-like	SP	1	(+1.355)	(+1.397)	+1.690	+1.565	+1.814	(-1.107)	(+1.414)	+1.686	(+1.044)	(+1.159)	(+1.001)	(-1.153)	(+1.703)	+1.547	(+1.518)
	GO:0048608	reproductive structure development	7	7	505	0.0364	GO:0048608	SV6_20E08	ADP-glucose pyrophosphorylase small subunit-like	NS	1	+1.611	(+1.309)	(+1.331)	+1.548	(+1.189)	(-1.440)	(+1.218)	(+1.449)	(-1.095)	(-1.176)	(-1.261)	-2.047	+1.597	-1.500	(-1.226)
							GO:0048608	SV6_36E01	BURP domain-containing protein 17-like	SP	1	(+1.082)	(-1.060)	(+1.056)	(-1.088)	(-1.191)	-1.898	(-1.258)	(-1.097)	(-1.047)	(-1.017)	(-1.410)	-2.102	(+1.007)	(-1.297)	(-1.008)
							GO:0048608	SV5_11F02	RAFTIN 1B-like	SP	1	(+1.422)	(+1.087)	(+1.229)	(+1.167)	(-1.132)	-1.579	(-1.134)	(-1.241)	(+1.093)	+1.505	-1.702	-2.154	(+1.023)	-1.573	(+1.235)
							GO:0048608	SV6_06G04	RAFTIN 1B-like	SP	1	(-1.072)	(-1.272)	(-1.007)	(-1.357)	(-1.347)	-1.966	(-1.203)	(-1.106)	(-1.028)	(-1.099)	-1.943	-2.089	(-1.093)	(-1.271)	(-1.105)
							GO:0048608	SV6_11B02	RAFTIN 1B-like	NS	1	(+1.326)	(+1.039)	(+1.204)	(+1.054)	(-1.097)	(-1.421)	(-1.154)	(-1.103)	(+1.015)	(+1.247)	-1.906	-1.744	(+1.067)	(-1.120)	(+1.145)
							GO:0048608	SV6_46B10	RAFTIN 1B-like	SP	1	(+1.038)	(-1.101)	(+1.161)	(-1.301)	(-1.187)	-1.985	(+1.009)	(+1.115)	(+1.218)	(-1.049)	-2.134	-1.931	(+1.092)	(-1.317)	(+1.011)
							GO:0048608	SV5_40F04	glucose-1-phosphate adenylyltransferase small subunit-like	NS	1	(+1.110)	(-1.128)	(-1.004)	(+1.118)	(-1.049)	-1.632	(-1.145)	(+1.166)	(-1.342)	(-1.330)	(-1.400)	(-1.807)	(+1.227)	(-1.472)	(-1.247)
	GO:0072507	divalent inorganic cation homeostasis	8	2	9	0.0018	GO:0072507	SV5_41F04	calcium-transporting ATPase 2-like	NS	1	+1.675	+1.518	+1.864	+1.631	+2.094	(-1.158)	(+1.321)	(+1.171)	(+1.063)	(+1.490)	(-1.120)	(-1.680)	(+1.213)	+1.529	+1.666
							GO:0072507	SV5_42D09	sodium/calcium exchanger NCL-like	SP	1	(+1.355)	(+1.397)	+1.690	+1.565	+1.814	(-1.107)	(+1.414)	+1.686	(+1.044)	(+1.159)	(+1.001)	(-1.153)	(+1.703)	+1.547	(+1.518)
	GO:0005984	disaccharide metabolic process	8	3	40	0.0021	GO:0005984	SV6_20E08	ADP-glucose pyrophosphorylase small subunit-like	NS	1	+1.611	(+1.309)	(+1.331)	+1.548	(+1.189)	(-1.440)	(+1.218)	(+1.449)	(-1.095)	(-1.176)	(-1.261)	-2.047	+1.597	-1.500	(-1.226)
							GO:0005984	SV5_40F04	glucose-1-phosphate adenylyltransferase small subunit-like	NS	1	(+1.110)	(-1.128)	(-1.004)	(+1.118)	(-1.049)	-1.632	(-1.145)	(+1.166)	(-1.342)	(-1.330)	(-1.400)	(-1.807)	(+1.227)	(-1.472)	(-1.247)
							GO:0005984	SV6_45H09	protochlorophyllide reductase-like	NS	1	(+1.036)	(+1.292)	(+1.146)	(+1.003)	(+1.186)	-1.755	(-1.015)	(+1.374)	(-1.417)	(-1.718)	(-1.301)	-1.904	(+1.021)	(-1.067)	(-1.105)
	GO:0016144	S-glycoside biosynthetic process	8	3	56	0.0051	GO:0016144	SV6_20E08	ADP-glucose pyrophosphorylase small subunit-like	NS	1	+1.611	(+1.309)	(+1.331)	+1.548	(+1.189)	(-1.440)	(+1.218)	(+1.449)	(-1.095)	(-1.176)	(-1.261)	-2.047	+1.597	-1.500	(-1.226)
							GO:0016144	SV5_40F04	glucose-1-phosphate adenylyltransferase small subunit-like	NS	1	(+1.110)	(-1.128)	(-1.004)	(+1.118)	(-1.049)	-1.632	(-1.145)	(+1.166)	(-1.342)	(-1.330)	(-1.400)	(-1.807)	(+1.227)	(-1.472)	(-1.247)
							GO:0016144	SV6_45H09	protochlorophyllide reductase-like	NS	1	(+1.036)	(+1.292)	(+1.146)	(+1.003)	(+1.186)	-1.755	(-1.015)	(+1.374)	(-1.417)	(-1.718)	(-1.301)	-1.904	(+1.021)	(-1.067)	(-1.105)
	GO:0019757	glycosinolate metabolic process	8	3	60	0.0062	GO:0019757	SV6_20E08	ADP-glucose pyrophosphorylase small subunit-like	NS	1	+1.611	(+1.309)	(+1.331)	+1.548	(+1.189)	(-1.440)	(+1.218)	(+1.449)	(-1.095)	(-1.176)	(-1.261)	-2.047	+1.597	-1.500	(-1.226)
							GO:0019757	SV5_40F04	glucose-1-phosphate adenylyltransferase small subunit-like	NS	1	(+1.110)	(-1.128)	(-1.004)	(+1.118)	(-1.049)	-1.632	(-1.145)	(+1.166)	(-1.342)	(-1.330)	(-1.400)	(-1.807)	(+1.227)	(-1.472)	(-1.247)
							GO:0019757	SV6_45H09	protochlorophyllide reductase-like	NS	1	(+1.036)	(+1.292)	(+1.146)	(+1.003)	(+1.186)	-1.755	(-1.015)	(+1.374)	(-1.417)	(-1.718)	(-1.301)	-1.904	(+1.021)	(-1.067)	(-1.105)
	GO:0031497	chromatin assembly	8	3	60	0.0062	GO:0031497	SV6_22G08	histone H2B.1-like	NS	1	(+1.033)	(-1.104)	(+1.033)	(+1.048)	(+1.066)	-1.781	(-1.327)	(+1.071)	-1.645	(-1.322)	(-1.026)	(-1.674)	(+1.090)	(-1.434)	(-1.321)
							GO:0031497	SV5_37C08	histone H2B.3-like	NS	1	(-1.053)	(-1.111)	(-1.110)	(-1.019)	(-1.021)	-2.244	-1.591	(-1.023)	-1.879	-1.514	(-1.023)	-1.818	(-1.016)	-1.668	-1.547
							GO:0031497	SV6_05B09	histone H3.3-like	NS	1	(+1.004)	(+1.020)	(+1.086)	(-1.009)	(+1.093)	-1.601	(-1.435)	(+1.136)	(-1.298)	(-1.016)	(-1.042)	(-1.095)	(+1.019)	(-1.209)	(-1.052)
	GO:0055065	metal ion homeostasis	8	2	44	0.0292	GO:0055065	SV5_41F04	calcium-transporting ATPase 2-like	NS	1	+1.675	+1.518	+1.864	+1.631	+2.094	(-1.158)	(+1.321)	(+1.171)	(+1.063)	(+1.490)	(-1.120)	(-1.680)	(+1.213)	+1.529	+1.666
							GO:0055065	SV5_42D09	sodium/calcium exchanger NCL-like	SP	1	(+1.355)	(+1.397)	+1.690	+1.565	+1.814	(-1.107)	(+1.414)	+1.686	(+1.044)	(+1.159)	(+1.001)	(-1.153)	(+1.703)	+1.547	(+1.518)
	GO:0015672	monovalent inorganic cation transport	8	5	149	0.0025	GO:0015672	SV6_20E08	ADP-glucose pyrophosphorylase small subunit-like	NS	1	+1.611	(+1.309)	(+1.331)	+1.548	(+1.189)	(-1.440)	(+1.218)	(+1.449)	(-1.095)	(-1.176)	(-1.261)	-2.047	+1.597	-1.500	(-1.226)
							GO:0015672	SV5_41F04	calcium-transporting ATPase 2-like	NS	1	+1.675	+1.518	+1.864	+1.631	+2.094	(-1.158)	(+1.321)	(+1.171)	(+1.063)	(+1.490)	(-1.120)	(-1.680)	(+1.213)	+1.529	+1.666
							GO:0015672	SV5_40F04	glucose-1-phosphate adenylyltransferase small subunit-like	NS	1	(+1.110)	(-1.128)	(-1.004)	(+1.118)	(-1.049)	-1.632	(-1.145)	(+1.166)	(-1.342)	(-1.330)	(-1.400)	(-1.807)	(+1.227)	(-1.472)	(-1.247)
							GO:0015672	SV6_06G05	outer envelope protein 64-like	NS	1	(+1.041)	(-1.013)	(+1.091)	(-1.091)	(-1.130)	(-1.404)	(-1.014)	(-1.032)	(+1.127)	(+1.035)	-1.599	(-1.413)	(+1.053)	(-1.133)	(+1.094)
							GO:0015672	SV5_42D09	sodium/calcium exchanger NCL-like	SP	1	(+1.355)	(+1.397)	+1.690	+1.565	+1.814	(-1.107)	(+1.414)	+1.686	(+1.044)	(+1.159)	(+1.001)	(-1.153)	(+1.703)	+1.547	(+1.518)
	GO:0046490	isopentenyl diphosphate metabolic process	8	3	91	0.0181	GO:0046490	SV6_20E08	ADP-glucose pyrophosphorylase small subunit-like	NS	1	+1.611	(+1.309)	(+1.331)	+1.548	(+1.189)	(-1.440)	(+1.218)	(+1.449)	(-1.095)	(-1.176)	(-1.261)	-2.047	+1.597	-1.500	(-1.226)
							GO:0046490	SV5_40F04	glucose-1-phosphate adenylyltransferase small subunit-like	NS	1	(+1.110)	(-1.128)	(-1.004)	(+1.118)	(-1.049)	-1.632	(-1.145)	(+1.166)	(-1.342)	(-1.330)	(-1.400)	(-1.807)	(+1.227)	(-1.472)	(-1.247)
							GO:0046490	SV6_45H09	protochlorophyllide reductase-like	NS	1	(+1.036)	(+1.292)	(+1.146)	(+1.003)	(+1.186)	-1.755	(-1.015)	(+1.374)	(-1.417)	(-1.718)	(-1.301)	-1.904	(+1.021)	(-1.067)	(-1.105)
	GO:0010154	fruit development	8	7	261	0.0015	GO:0010154	SV6_20E08	ADP-glucose pyrophosphorylase small subunit-like	NS	1	+1.611	(+1.309)	(+1.331)	+1.548	(+1.189)	(-1.440)	(+1.218)	(+1.449)	(-1.095)	(-1.176)	(-1.261)	-2.047	+1.597	-1.500	(-1.226)
							GO:0010154	SV6_36E01	BURP domain-containing protein 17-like	SP	1	(+1.082)	(-1.060)	(+1.056)	(-1.088)	(-1.191)	-1.898	(-1.258)	(-1.097)	(-1.047)	(-1.017)	(-1.410)	-2.102	(+1.007)	(-1.297)	(-1.008)
							GO:0010154	SV5_11F02	RAFTIN 1B-like	SP	1	(+1.422)	(+1.087)	(+1.229)	(+1.167)	(-1.132)	-1.579	(-1.134)	(-1.241)	(+1.093)	+1.505	-1.702	-2.154	(+1.023)	-1.573	(+1.235)
							GO:0010154	SV6_06G04	RAFTIN 1B-like	SP	1	(-1.072)	(-1.272)	(-1.007)	(-1.357)	(-1.347)	-1.966	(-1.203)	(-1.106)	(-1.028)	(-1.099)	-1.943	-2.089	(-1.093)	(-1.271)	(-1.105)
							GO:0010154	SV6_11B02	RAFTIN 1B-like	NS	1	(+1.326)	(+1.039)	(+1.204)	(+1.054)	(-1.097)	(-1.421)	(-1.154)	(-1.103)	(+1.015)	(+1.247)	-1.906	-1.744	(+1.067)	(-1.120)	(+1.145)
							GO:0010154	SV6_46B10	RAFTIN 1B-like	SP	1	(+1.038)	(-1.101)	(+1.161)	(-1.301)	(-1.187)	-1.985	(+1.009)	(+1.115)	(+1.218)	(-1.049)	-2.134	-1.931	(+1.092)	(-1.317)	(+1.011)
							GO:0010154	SV5_40F04	glucose-1-phosphate adenylyltransferase small subunit-like	NS	1	(+1.110)	(-1.128)	(-1.004)	(+1.118)	(-1.049)	-1.632	(-1.145)	(+1.166)	(-1.342)	(-1.330)	(-1.400)	(-1.807)	(+1.227)	(-1.472)	(-1.247)
	GO:0005977	glycogen metabolic process	9	2	9	0.0018	GO:0005977	SV6_20E08	ADP-glucose pyrophosphorylase small subunit-like	NS	1	+1.611	(+1.309)	(+1.331)	+1.548	(+1.189)	(-1.440)	(+1.218)	(+1.449)	(-1.095)	(-1.176)	(-1.261)	-2.047	+1.597	-1.500	(-1.226)
							GO:0005977	SV5_40F04	glucose-1-phosphate adenylyltransferase small subunit-like	NS	1	(+1.110)	(-1.128)	(-1.004)	(+1.118)	(-1.049)	-1.632	(-1.145)	(+1.166)	(-1.342)	(-1.330)	(-1.400)	(-1.807)	(+1.227)	(-1.472)	(-1.247)
	GO:0015696	ammonium transport	9	2	13	0.0034	GO:0015696	SV5_41F04	calcium-transporting ATPase 2-like	NS	1	+1.675	+1.518	+1.864	+1.631	+2.094	(-1.158)	(+1.321)	(+1.171)	(+1.063)	(+1.490)	(-1.120)	(-1.680)	(+1.213)	+1.529	+1.666
							GO:0015696	SV6_06G05	outer envelope protein 64-like	NS	1	(+1.041)	(-1.013)	(+1.091)	(-1.091)	(-1.130)	(-1.404)	(-1.014)	(-1.032)	(+1.127)	(+1.035)	-1.599	(-1.413)	(+1.053)	(-1.133)	(+1.094)
	GO:0000023	maltose metabolic process	9	3	34	0.0014	GO:0000023	SV6_20E08	ADP-glucose pyrophosphorylase small subunit-like	NS	1	+1.611	(+1.309)	(+1.331)	+1.548	(+1.189)	(-1.440)	(+1.218)	(+1.449)	(-1.095)	(-1.176)	(-1.261)	-2.047	+1.597	-1.500	(-1.226)
							GO:0000023	SV5_40F04	glucose-1-phosphate adenylyltransferase small subunit-like	NS	1	(+1.110)	(-1.128)	(-1.004)	(+1.118)	(-1.049)	-1.632	(-1.145)	(+1.166)	(-1.342)	(-1.330)	(-1.400)	(-1.807)	(+1.227)	(-1.472)	(-1.247)
							GO:0000023	SV6_45H09	protochlorophyllide reductase-like	NS	1	(+1.036)	(+1.292)	(+1.146)	(+1.003)	(+1.186)	-1.755	(-1.015)	(+1.374)	(-1.417)	(-1.718)	(-1.301)	-1.904	(+1.021)	(-1.067)	(-1.105)
	GO:0006334	nucleosome assembly	9	3	52	0.0042	GO:0006334	SV6_22G08	histone H2B.1-like	NS	1	(+1.033)	(-1.104)	(+1.033)	(+1.048)	(+1.066)	-1.781	(-1.327)	(+1.071)	-1.645	(-1.322)	(-1.026)	(-1.674)	(+1.090)	(-1.434)	(-1.321)
							GO:0006334	SV5_37C08	histone H2B.3-like	NS	1	(-1.053)	(-1.111)	(-1.110)	(-1.019)	(-1.021)	-2.244	-1.591	(-1.023)	-1.879	-1.514	(-1.023)	-1.818	(-1.016)	-1.668	-1.547
							GO:0006334	SV6_05B09	histone H3.3-like	NS	1	(+1.004)	(+1.020)	(+1.086)	(-1.009)	(+1.093)	-1.601	(-1.435)	(+1.136)	(-1.298)	(-1.016)	(-1.042)	(-1.095)	(+1.019)	(-1.209)	(-1.052)
	GO:0048573	photoperiodism, flowering	9	2	37	0.0215	GO:0048573	SV6_20E08	ADP-glucose pyrophosphorylase small subunit-like	NS	1	+1.611	(+1.309)	(+1.331)	+1.548	(+1.189)	(-1.440)	(+1.218)	(+1.449)	(-1.095)	(-1.176)	(-1.261)	-2.047	+1.597	-1.500	(-1.226)
							GO:0048573	SV5_40F04	glucose-1-phosphate adenylyltransferase small subunit-like	NS	1	(+1.110)	(-1.128)	(-1.004)	(+1.118)	(-1.049)	-1.632	(-1.145)	(+1.166)	(-1.342)	(-1.330)	(-1.400)	(-1.807)	(+1.227)	(-1.472)	(-1.247)
	GO:0019758	glycosinolate biosynthetic process	9	3	56	0.0051	GO:0019758	SV6_20E08	ADP-glucose pyrophosphorylase small subunit-like	NS	1	+1.611	(+1.309)	(+1.331)	+1.548	(+1.189)	(-1.440)	(+1.218)	(+1.449)	(-1.095)	(-1.176)	(-1.261)	-2.047	+1.597	-1.500	(-1.226)
							GO:0019758	SV5_40F04	glucose-1-phosphate adenylyltransferase small subunit-like	NS	1	(+1.110)	(-1.128)	(-1.004)	(+1.118)	(-1.049)	-1.632	(-1.145)	(+1.166)	(-1.342)	(-1.330)	(-1.400)	(-1.807)	(+1.227)	(-1.472)	(-1.247)
							GO:0019758	SV6_45H09	protochlorophyllide reductase-like	NS	1	(+1.036)	(+1.292)	(+1.146)	(+1.003)	(+1.186)	-1.755	(-1.015)	(+1.374)	(-1.417)	(-1.718)	(-1.301)	-1.904	(+1.021)	(-1.067)	(-1.105)
	GO:0005982	starch metabolic process	9	3	57	0.0054	GO:0005982	SV6_20E08	ADP-glucose pyrophosphorylase small subunit-like	NS	1	+1.611	(+1.309)	(+1.331)	+1.548	(+1.189)	(-1.440)	(+1.218)	(+1.449)	(-1.095)	(-1.176)	(-1.261)	-2.047	+1.597	-1.500	(-1.226)
							GO:0005982	SV5_40F04	glucose-1-phosphate adenylyltransferase small subunit-like	NS	1	(+1.110)	(-1.128)	(-1.004)	(+1.118)	(-1.049)	-1.632	(-1.145)	(+1.166)	(-1.342)	(-1.330)	(-1.400)	(-1.807)	(+1.227)	(-1.472)	(-1.247)
							GO:0005982	SV6_45H09	protochlorophyllide reductase-like	NS	1	(+1.036)	(+1.292)	(+1.146)	(+1.003)	(+1.186)	-1.755	(-1.015)	(+1.374)	(-1.417)	(-1.718)	(-1.301)	-1.904	(+1.021)	(-1.067)	(-1.105)
	GO:0019760	glucosinolate metabolic process	9	3	60	0.0062	GO:0019760	SV6_20E08	ADP-glucose pyrophosphorylase small subunit-like	NS	1	+1.611	(+1.309)	(+1.331)	+1.548	(+1.189)	(-1.440)	(+1.218)	(+1.449)	(-1.095)	(-1.176)	(-1.261)	-2.047	+1.597	-1.500	(-1.226)
							GO:0019760	SV5_40F04	glucose-1-phosphate adenylyltransferase small subunit-like	NS	1	(+1.110)	(-1.128)	(-1.004)	(+1.118)	(-1.049)	-1.632	(-1.145)	(+1.166)	(-1.342)	(-1.330)	(-1.400)	(-1.807)	(+1.227)	(-1.472)	(-1.247)
							GO:0019760	SV6_45H09	protochlorophyllide reductase-like	NS	1	(+1.036)	(+1.292)	(+1.146)	(+1.003)	(+1.186)	-1.755	(-1.015)	(+1.374)	(-1.417)	(-1.718)	(-1.301)	-1.904	(+1.021)	(-1.067)	(-1.105)
	GO:0009694	jasmonic acid metabolic process	9	2	41	0.0258	GO:0009694	SV5_51F05	lipoxygenase homology domain-containing protein 1-like	SP	1	(+1.185)	(+1.169)	+1.518	(+1.177)	+1.556	(-1.186)	(+1.037)	(+1.034)	(-1.023)	(-1.024)	-1.544	(-1.270)	(-1.041)	(+1.011)	(-1.009)
							GO:0009694	SV6_10F09	lipoxygenase homology domain-containing protein 1-like	NS	1	(+1.124)	(+1.093)	(+1.470)	(+1.058)	(+1.447)	(-1.236)	(+1.046)	(-1.007)	(-1.115)	(-1.003)	-1.668	-1.608	(-1.056)	(-1.109)	(-1.039)
	GO:0009696	salicylic acid metabolic process	9	2	46	0.0316	GO:0009696	SV5_41F04	calcium-transporting ATPase 2-like	NS	1	+1.675	+1.518	+1.864	+1.631	+2.094	(-1.158)	(+1.321)	(+1.171)	(+1.063)	(+1.490)	(-1.120)	(-1.680)	(+1.213)	+1.529	+1.666
							GO:0009696	SV6_09E04	single-stranded DNA binding protein precursor-like	NS	1	(+1.187)	(+1.105)	(+1.050)	(+1.135)	(-1.069)	-1.577	(-1.026)	(-1.016)	(-1.459)	-2.084	(-1.146)	-1.681	(-1.189)	(-1.452)	(-1.639)
	GO:0009240	isopentenyl diphosphate biosynthetic process	9	3	91	0.0181	GO:0009240	SV6_20E08	ADP-glucose pyrophosphorylase small subunit-like	NS	1	+1.611	(+1.309)	(+1.331)	+1.548	(+1.189)	(-1.440)	(+1.218)	(+1.449)	(-1.095)	(-1.176)	(-1.261)	-2.047	+1.597	-1.500	(-1.226)
							GO:0009240	SV5_40F04	glucose-1-phosphate adenylyltransferase small subunit-like	NS	1	(+1.110)	(-1.128)	(-1.004)	(+1.118)	(-1.049)	-1.632	(-1.145)	(+1.166)	(-1.342)	(-1.330)	(-1.400)	(-1.807)	(+1.227)	(-1.472)	(-1.247)
							GO:0009240	SV6_45H09	protochlorophyllide reductase-like	NS	1	(+1.036)	(+1.292)	(+1.146)	(+1.003)	(+1.186)	-1.755	(-1.015)	(+1.374)	(-1.417)	(-1.718)	(-1.301)	-1.904	(+1.021)	(-1.067)	(-1.105)
	GO:0048316	seed development	9	7	251	0.0012	GO:0048316	SV6_20E08	ADP-glucose pyrophosphorylase small subunit-like	NS	1	+1.611	(+1.309)	(+1.331)	+1.548	(+1.189)	(-1.440)	(+1.218)	(+1.449)	(-1.095)	(-1.176)	(-1.261)	-2.047	+1.597	-1.500	(-1.226)
							GO:0048316	SV6_36E01	BURP domain-containing protein 17-like	SP	1	(+1.082)	(-1.060)	(+1.056)	(-1.088)	(-1.191)	-1.898	(-1.258)	(-1.097)	(-1.047)	(-1.017)	(-1.410)	-2.102	(+1.007)	(-1.297)	(-1.008)
							GO:0048316	SV5_11F02	RAFTIN 1B-like	SP	1	(+1.422)	(+1.087)	(+1.229)	(+1.167)	(-1.132)	-1.579	(-1.134)	(-1.241)	(+1.093)	+1.505	-1.702	-2.154	(+1.023)	-1.573	(+1.235)
							GO:0048316	SV6_06G04	RAFTIN 1B-like	SP	1	(-1.072)	(-1.272)	(-1.007)	(-1.357)	(-1.347)	-1.966	(-1.203)	(-1.106)	(-1.028)	(-1.099)	-1.943	-2.089	(-1.093)	(-1.271)	(-1.105)
							GO:0048316	SV6_11B02	RAFTIN 1B-like	NS	1	(+1.326)	(+1.039)	(+1.204)	(+1.054)	(-1.097)	(-1.421)	(-1.154)	(-1.103)	(+1.015)	(+1.247)	-1.906	-1.744	(+1.067)	(-1.120)	(+1.145)
							GO:0048316	SV6_46B10	RAFTIN 1B-like	SP	1	(+1.038)	(-1.101)	(+1.161)	(-1.301)	(-1.187)	-1.985	(+1.009)	(+1.115)	(+1.218)	(-1.049)	-2.134	-1.931	(+1.092)	(-1.317)	(+1.011)
							GO:0048316	SV5_40F04	glucose-1-phosphate adenylyltransferase small subunit-like	NS	1	(+1.110)	(-1.128)	(-1.004)	(+1.118)	(-1.049)	-1.632	(-1.145)	(+1.166)	(-1.342)	(-1.330)	(-1.400)	(-1.807)	(+1.227)	(-1.472)	(-1.247)
	GO:0072330	monocarboxylic acid biosynthetic process	9	5	196	0.0076	GO:0072330	SV5_41F04	calcium-transporting ATPase 2-like	NS	1	+1.675	+1.518	+1.864	+1.631	+2.094	(-1.158)	(+1.321)	(+1.171)	(+1.063)	(+1.490)	(-1.120)	(-1.680)	(+1.213)	+1.529	+1.666
							GO:0072330	SV5_51F05	lipoxygenase homology domain-containing protein 1-like	SP	1	(+1.185)	(+1.169)	+1.518	(+1.177)	+1.556	(-1.186)	(+1.037)	(+1.034)	(-1.023)	(-1.024)	-1.544	(-1.270)	(-1.041)	(+1.011)	(-1.009)
							GO:0072330	SV6_10F09	lipoxygenase homology domain-containing protein 1-like	NS	1	(+1.124)	(+1.093)	(+1.470)	(+1.058)	(+1.447)	(-1.236)	(+1.046)	(-1.007)	(-1.115)	(-1.003)	-1.668	-1.608	(-1.056)	(-1.109)	(-1.039)
							GO:0072330	SV6_45H09	protochlorophyllide reductase-like	NS	1	(+1.036)	(+1.292)	(+1.146)	(+1.003)	(+1.186)	-1.755	(-1.015)	(+1.374)	(-1.417)	(-1.718)	(-1.301)	-1.904	(+1.021)	(-1.067)	(-1.105)
							GO:0072330	SV6_09E04	single-stranded DNA binding protein precursor-like	NS	1	(+1.187)	(+1.105)	(+1.050)	(+1.135)	(-1.069)	-1.577	(-1.026)	(-1.016)	(-1.459)	-2.084	(-1.146)	-1.681	(-1.189)	(-1.452)	(-1.639)
	GO:0033692	cellular polysaccharide biosynthetic process	9	3	133	0.0458	GO:0033692	SV6_20E08	ADP-glucose pyrophosphorylase small subunit-like	NS	1	+1.611	(+1.309)	(+1.331)	+1.548	(+1.189)	(-1.440)	(+1.218)	(+1.449)	(-1.095)	(-1.176)	(-1.261)	-2.047	+1.597	-1.500	(-1.226)
							GO:0033692	SV5_40F04	glucose-1-phosphate adenylyltransferase small subunit-like	NS	1	(+1.110)	(-1.128)	(-1.004)	(+1.118)	(-1.049)	-1.632	(-1.145)	(+1.166)	(-1.342)	(-1.330)	(-1.400)	(-1.807)	(+1.227)	(-1.472)	(-1.247)
							GO:0033692	SV6_45H09	protochlorophyllide reductase-like	NS	1	(+1.036)	(+1.292)	(+1.146)	(+1.003)	(+1.186)	-1.755	(-1.015)	(+1.374)	(-1.417)	(-1.718)	(-1.301)	-1.904	(+1.021)	(-1.067)	(-1.105)
	GO:0010155	regulation of proton transport	10	2	29	0.0139	GO:0010155	SV6_20E08	ADP-glucose pyrophosphorylase small subunit-like	NS	1	+1.611	(+1.309)	(+1.331)	+1.548	(+1.189)	(-1.440)	(+1.218)	(+1.449)	(-1.095)	(-1.176)	(-1.261)	-2.047	+1.597	-1.500	(-1.226)
							GO:0010155	SV5_40F04	glucose-1-phosphate adenylyltransferase small subunit-like	NS	1	(+1.110)	(-1.128)	(-1.004)	(+1.118)	(-1.049)	-1.632	(-1.145)	(+1.166)	(-1.342)	(-1.330)	(-1.400)	(-1.807)	(+1.227)	(-1.472)	(-1.247)
	GO:0009695	jasmonic acid biosynthetic process	10	2	37	0.0215	GO:0009695	SV5_51F05	lipoxygenase homology domain-containing protein 1-like	SP	1	(+1.185)	(+1.169)	+1.518	(+1.177)	+1.556	(-1.186)	(+1.037)	(+1.034)	(-1.023)	(-1.024)	-1.544	(-1.270)	(-1.041)	(+1.011)	(-1.009)
							GO:0009695	SV6_10F09	lipoxygenase homology domain-containing protein 1-like	NS	1	(+1.124)	(+1.093)	(+1.470)	(+1.058)	(+1.447)	(-1.236)	(+1.046)	(-1.007)	(-1.115)	(-1.003)	-1.668	-1.608	(-1.056)	(-1.109)	(-1.039)
	GO:0019761	glucosinolate biosynthetic process	10	3	56	0.0051	GO:0019761	SV6_20E08	ADP-glucose pyrophosphorylase small subunit-like	NS	1	+1.611	(+1.309)	(+1.331)	+1.548	(+1.189)	(-1.440)	(+1.218)	(+1.449)	(-1.095)	(-1.176)	(-1.261)	-2.047	+1.597	-1.500	(-1.226)
							GO:0019761	SV5_40F04	glucose-1-phosphate adenylyltransferase small subunit-like	NS	1	(+1.110)	(-1.128)	(-1.004)	(+1.118)	(-1.049)	-1.632	(-1.145)	(+1.166)	(-1.342)	(-1.330)	(-1.400)	(-1.807)	(+1.227)	(-1.472)	(-1.247)
							GO:0019761	SV6_45H09	protochlorophyllide reductase-like	NS	1	(+1.036)	(+1.292)	(+1.146)	(+1.003)	(+1.186)	-1.755	(-1.015)	(+1.374)	(-1.417)	(-1.718)	(-1.301)	-1.904	(+1.021)	(-1.067)	(-1.105)
	GO:0009697	salicylic acid biosynthetic process	10	2	39	0.0236	GO:0009697	SV5_41F04	calcium-transporting ATPase 2-like	NS	1	+1.675	+1.518	+1.864	+1.631	+2.094	(-1.158)	(+1.321)	(+1.171)	(+1.063)	(+1.490)	(-1.120)	(-1.680)	(+1.213)	+1.529	+1.666
							GO:0009697	SV6_09E04	single-stranded DNA binding protein precursor-like	NS	1	(+1.187)	(+1.105)	(+1.050)	(+1.135)	(-1.069)	-1.577	(-1.026)	(-1.016)	(-1.459)	-2.084	(-1.146)	-1.681	(-1.189)	(-1.452)	(-1.639)
	GO:0006865	amino acid transport	10	2	57	0.0459	GO:0006865	SV5_41F04	calcium-transporting ATPase 2-like	NS	1	+1.675	+1.518	+1.864	+1.631	+2.094	(-1.158)	(+1.321)	(+1.171)	(+1.063)	(+1.490)	(-1.120)	(-1.680)	(+1.213)	+1.529	+1.666
							GO:0006865	SV6_06G05	outer envelope protein 64-like	NS	1	(+1.041)	(-1.013)	(+1.091)	(-1.091)	(-1.130)	(-1.404)	(-1.014)	(-1.032)	(+1.127)	(+1.035)	-1.599	(-1.413)	(+1.053)	(-1.133)	(+1.094)
	GO:0019288	isopentenyl diphosphate biosynthetic process, methylerythritol 4-phosphate pathway	10	3	87	0.0161	GO:0019288	SV6_20E08	ADP-glucose pyrophosphorylase small subunit-like	NS	1	+1.611	(+1.309)	(+1.331)	+1.548	(+1.189)	(-1.440)	(+1.218)	(+1.449)	(-1.095)	(-1.176)	(-1.261)	-2.047	+1.597	-1.500	(-1.226)
							GO:0019288	SV5_40F04	glucose-1-phosphate adenylyltransferase small subunit-like	NS	1	(+1.110)	(-1.128)	(-1.004)	(+1.118)	(-1.049)	-1.632	(-1.145)	(+1.166)	(-1.342)	(-1.330)	(-1.400)	(-1.807)	(+1.227)	(-1.472)	(-1.247)
							GO:0019288	SV6_45H09	protochlorophyllide reductase-like	NS	1	(+1.036)	(+1.292)	(+1.146)	(+1.003)	(+1.186)	-1.755	(-1.015)	(+1.374)	(-1.417)	(-1.718)	(-1.301)	-1.904	(+1.021)	(-1.067)	(-1.105)
	GO:0009250	glucan biosynthetic process	10	3	100	0.0229	GO:0009250	SV6_20E08	ADP-glucose pyrophosphorylase small subunit-like	NS	1	+1.611	(+1.309)	(+1.331)	+1.548	(+1.189)	(-1.440)	(+1.218)	(+1.449)	(-1.095)	(-1.176)	(-1.261)	-2.047	+1.597	-1.500	(-1.226)
							GO:0009250	SV5_40F04	glucose-1-phosphate adenylyltransferase small subunit-like	NS	1	(+1.110)	(-1.128)	(-1.004)	(+1.118)	(-1.049)	-1.632	(-1.145)	(+1.166)	(-1.342)	(-1.330)	(-1.400)	(-1.807)	(+1.227)	(-1.472)	(-1.247)
							GO:0009250	SV6_45H09	protochlorophyllide reductase-like	NS	1	(+1.036)	(+1.292)	(+1.146)	(+1.003)	(+1.186)	-1.755	(-1.015)	(+1.374)	(-1.417)	(-1.718)	(-1.301)	-1.904	(+1.021)	(-1.067)	(-1.105)
	GO:0005978	glycogen biosynthetic process	11	2	2	0.0002	GO:0005978	SV6_20E08	ADP-glucose pyrophosphorylase small subunit-like	NS	1	+1.611	(+1.309)	(+1.331)	+1.548	(+1.189)	(-1.440)	(+1.218)	(+1.449)	(-1.095)	(-1.176)	(-1.261)	-2.047	+1.597	-1.500	(-1.226)
							GO:0005978	SV5_40F04	glucose-1-phosphate adenylyltransferase small subunit-like	NS	1	(+1.110)	(-1.128)	(-1.004)	(+1.118)	(-1.049)	-1.632	(-1.145)	(+1.166)	(-1.342)	(-1.330)	(-1.400)	(-1.807)	(+1.227)	(-1.472)	(-1.247)
	GO:0015802	basic amino acid transport	11	2	11	0.0025	GO:0015802	SV5_41F04	calcium-transporting ATPase 2-like	NS	1	+1.675	+1.518	+1.864	+1.631	+2.094	(-1.158)	(+1.321)	(+1.171)	(+1.063)	(+1.490)	(-1.120)	(-1.680)	(+1.213)	+1.529	+1.666
							GO:0015802	SV6_06G05	outer envelope protein 64-like	NS	1	(+1.041)	(-1.013)	(+1.091)	(-1.091)	(-1.130)	(-1.404)	(-1.014)	(-1.032)	(+1.127)	(+1.035)	-1.599	(-1.413)	(+1.053)	(-1.133)	(+1.094)
	GO:0043090	amino acid import	11	2	23	0.0092	GO:0043090	SV5_41F04	calcium-transporting ATPase 2-like	NS	1	+1.675	+1.518	+1.864	+1.631	+2.094	(-1.158)	(+1.321)	(+1.171)	(+1.063)	(+1.490)	(-1.120)	(-1.680)	(+1.213)	+1.529	+1.666
							GO:0043090	SV6_06G05	outer envelope protein 64-like	NS	1	(+1.041)	(-1.013)	(+1.091)	(-1.091)	(-1.130)	(-1.404)	(-1.014)	(-1.032)	(+1.127)	(+1.035)	-1.599	(-1.413)	(+1.053)	(-1.133)	(+1.094)
	GO:0019252	starch biosynthetic process	11	3	45	0.0029	GO:0019252	SV6_20E08	ADP-glucose pyrophosphorylase small subunit-like	NS	1	+1.611	(+1.309)	(+1.331)	+1.548	(+1.189)	(-1.440)	(+1.218)	(+1.449)	(-1.095)	(-1.176)	(-1.261)	-2.047	+1.597	-1.500	(-1.226)
							GO:0019252	SV5_40F04	glucose-1-phosphate adenylyltransferase small subunit-like	NS	1	(+1.110)	(-1.128)	(-1.004)	(+1.118)	(-1.049)	-1.632	(-1.145)	(+1.166)	(-1.342)	(-1.330)	(-1.400)	(-1.807)	(+1.227)	(-1.472)	(-1.247)
							GO:0019252	SV6_45H09	protochlorophyllide reductase-like	NS	1	(+1.036)	(+1.292)	(+1.146)	(+1.003)	(+1.186)	-1.755	(-1.015)	(+1.374)	(-1.417)	(-1.718)	(-1.301)	-1.904	(+1.021)	(-1.067)	(-1.105)
	GO:0048467	gynoecium development	11	2	44	0.0292	GO:0048467	SV6_20E08	ADP-glucose pyrophosphorylase small subunit-like	NS	1	+1.611	(+1.309)	(+1.331)	+1.548	(+1.189)	(-1.440)	(+1.218)	(+1.449)	(-1.095)	(-1.176)	(-1.261)	-2.047	+1.597	-1.500	(-1.226)
							GO:0048467	SV5_40F04	glucose-1-phosphate adenylyltransferase small subunit-like	NS	1	(+1.110)	(-1.128)	(-1.004)	(+1.118)	(-1.049)	-1.632	(-1.145)	(+1.166)	(-1.342)	(-1.330)	(-1.400)	(-1.807)	(+1.227)	(-1.472)	(-1.247)
	GO:0048440	carpel development	12	2	42	0.0269	GO:0048440	SV6_20E08	ADP-glucose pyrophosphorylase small subunit-like	NS	1	+1.611	(+1.309)	(+1.331)	+1.548	(+1.189)	(-1.440)	(+1.218)	(+1.449)	(-1.095)	(-1.176)	(-1.261)	-2.047	+1.597	-1.500	(-1.226)
							GO:0048440	SV5_40F04	glucose-1-phosphate adenylyltransferase small subunit-like	NS	1	(+1.110)	(-1.128)	(-1.004)	(+1.118)	(-1.049)	-1.632	(-1.145)	(+1.166)	(-1.342)	(-1.330)	(-1.400)	(-1.807)	(+1.227)	(-1.472)	(-1.247)
	GO:0006739	NADP metabolic process	12	3	74	0.0107	GO:0006739	SV6_20E08	ADP-glucose pyrophosphorylase small subunit-like	NS	1	+1.611	(+1.309)	(+1.331)	+1.548	(+1.189)	(-1.440)	(+1.218)	(+1.449)	(-1.095)	(-1.176)	(-1.261)	-2.047	+1.597	-1.500	(-1.226)
							GO:0006739	SV5_40F04	glucose-1-phosphate adenylyltransferase small subunit-like	NS	1	(+1.110)	(-1.128)	(-1.004)	(+1.118)	(-1.049)	-1.632	(-1.145)	(+1.166)	(-1.342)	(-1.330)	(-1.400)	(-1.807)	(+1.227)	(-1.472)	(-1.247)
							GO:0006739	SV6_45H09	protochlorophyllide reductase-like	NS	1	(+1.036)	(+1.292)	(+1.146)	(+1.003)	(+1.186)	-1.755	(-1.015)	(+1.374)	(-1.417)	(-1.718)	(-1.301)	-1.904	(+1.021)	(-1.067)	(-1.105)
	GO:0035670	plant-type ovary development	13	2	38	0.0226	GO:0035670	SV6_20E08	ADP-glucose pyrophosphorylase small subunit-like	NS	1	+1.611	(+1.309)	(+1.331)	+1.548	(+1.189)	(-1.440)	(+1.218)	(+1.449)	(-1.095)	(-1.176)	(-1.261)	-2.047	+1.597	-1.500	(-1.226)
							GO:0035670	SV5_40F04	glucose-1-phosphate adenylyltransferase small subunit-like	NS	1	(+1.110)	(-1.128)	(-1.004)	(+1.118)	(-1.049)	-1.632	(-1.145)	(+1.166)	(-1.342)	(-1.330)	(-1.400)	(-1.807)	(+1.227)	(-1.472)	(-1.247)
	GO:0006098	pentose-phosphate shunt	13	3	74	0.0107	GO:0006098	SV6_20E08	ADP-glucose pyrophosphorylase small subunit-like	NS	1	+1.611	(+1.309)	(+1.331)	+1.548	(+1.189)	(-1.440)	(+1.218)	(+1.449)	(-1.095)	(-1.176)	(-1.261)	-2.047	+1.597	-1.500	(-1.226)
							GO:0006098	SV5_40F04	glucose-1-phosphate adenylyltransferase small subunit-like	NS	1	(+1.110)	(-1.128)	(-1.004)	(+1.118)	(-1.049)	-1.632	(-1.145)	(+1.166)	(-1.342)	(-1.330)	(-1.400)	(-1.807)	(+1.227)	(-1.472)	(-1.247)
							GO:0006098	SV6_45H09	protochlorophyllide reductase-like	NS	1	(+1.036)	(+1.292)	(+1.146)	(+1.003)	(+1.186)	-1.755	(-1.015)	(+1.374)	(-1.417)	(-1.718)	(-1.301)	-1.904	(+1.021)	(-1.067)	(-1.105)
	GO:0048481	plant ovule development	14	2	38	0.0226	GO:0048481	SV6_20E08	ADP-glucose pyrophosphorylase small subunit-like	NS	1	+1.611	(+1.309)	(+1.331)	+1.548	(+1.189)	(-1.440)	(+1.218)	(+1.449)	(-1.095)	(-1.176)	(-1.261)	-2.047	+1.597	-1.500	(-1.226)
							GO:0048481	SV5_40F04	glucose-1-phosphate adenylyltransferase small subunit-like	NS	1	(+1.110)	(-1.128)	(-1.004)	(+1.118)	(-1.049)	-1.632	(-1.145)	(+1.166)	(-1.342)	(-1.330)	(-1.400)	(-1.807)	(+1.227)	(-1.472)	(-1.247)

## Sheet: b
	(b) Detailed view of GO terms enriched in cluster 2.
	GO ID	GO Description	Lev.	Sample	Rest	p-val.	(GO ID)	Associated EST Ids	EST Description	Secr.	Cl.	CCP 6 h	CIP 6 h	HCP 6 h	Wound 6 h	Touch 6 h	CCP 24 h	CIP 24 h	HCP 24 h	Wound 24 h	Touch 24 h	CCP 48 h	CIP 48 h	HCP 48 h	Wound 48 h	Touch 48 h
	GO:0008150	biological_process	1	27	5052		GO:0008150
	GO:0010876	lipid localization	4	3	89	0.0156	GO:0010876	SV6_13C11	QUIRKY-like	NS	2	-2.497	-1.800	(-1.654)	-2.975	(-1.024)	(-1.245)	-2.089	+2.369	(+1.051)	(-1.017)	(-1.163)	(+1.039)	+1.738	(+1.171)	(+1.585)
							GO:0010876	SV5_49G10	non-specific lipid-transfer protein 2-like	CRP	2	(-1.178)	(-1.405)	(+1.118)	(-1.070)	(-1.124)	(-1.197)	(-1.285)	(+1.017)	(+1.113)	(-1.088)	(+1.102)	-1.582	(-1.007)	(-1.017)	(+1.057)
							GO:0010876	SV6_04A10	non-specific lipid-transfer protein 2-like	CRP	2	(-1.142)	(-1.343)	(+1.162)	(-1.037)	(-1.063)	(-1.094)	(-1.203)	(+1.082)	(+1.213)	(+1.047)	(+1.046)	-1.620	(+1.132)	(-1.074)	(+1.063)
	GO:0042546	cell wall biogenesis	4	3	109	0.026	GO:0042546	SV6_30E09	alpha-1,4-glucan-protein synthase [UDP-forming] 2-like	NS	2	(-1.022)	(-1.167)	(-1.046)	(+1.004)	(-1.111)	(+1.079)	(+1.046)	(+1.562)	(+1.095)	(+1.092)	+1.667	(-1.149)	(+1.427)	(-1.423)	(+1.128)
							GO:0042546	SV6_42C06	fasciclin-like arabinogalactan protein 10-like	SP	2	(+1.125)	(-1.113)	(+1.044)	(+1.054)	(+1.147)	(+1.047)	(-1.023)	+1.806	(+1.416)	(+1.261)	+2.014	(-1.348)	(+1.339)	(-1.195)	(+1.195)
							GO:0042546	SV5_59B08	pollen-specific protein C13-like	CRP	2	(+1.042)	(-1.151)	(+1.172)	(+1.226)	(+1.077)	(+1.043)	(+1.135)	(+1.466)	(+1.145)	(+1.440)	+1.596	(-1.431)	+1.627	(-1.139)	(+1.102)
	GO:0010817	regulation of hormone levels	4	4	152	0.0128	GO:0010817	SV6_47A02	cytokinin hydroxylase-like	NS	2	(-1.120)	(-1.138)	(-1.162)	(-1.499)	(-1.137)	(+1.023)	-1.649	(+1.087)	(+1.189)	(-1.188)	(-1.154)	(-1.234)	(+1.140)	(-1.245)	(-1.117)
							GO:0010817	SV5_59D05	fasciclin-like arabinogalactan protein 1-like	SP	2	(-1.078)	(-1.078)	(-1.091)	(+1.046)	(-1.065)	(-1.068)	(+1.032)	+1.828	(+1.144)	(+1.065)	(+1.206)	(-1.134)	+1.584	(-1.095)	(-1.006)
							GO:0010817	SV6_42C06	fasciclin-like arabinogalactan protein 10-like	SP	2	(+1.125)	(-1.113)	(+1.044)	(+1.054)	(+1.147)	(+1.047)	(-1.023)	+1.806	(+1.416)	(+1.261)	+2.014	(-1.348)	(+1.339)	(-1.195)	(+1.195)
							GO:0010817	SV5_60A03	molybdate-anion transporter-like	NS	2	(+1.208)	(+1.068)	(+1.218)	(+1.241)	(+1.285)	(+1.122)	(+1.277)	+1.689	(+1.214)	(+1.161)	(+1.425)	(-1.057)	+1.507	(-1.065)	(+1.053)
	GO:0010256	endomembrane system organization	4	3	132	0.0414	GO:0010256	SV5_03B08	S-adenosylmethionine synthase 3-like	NS	2	(-1.111)	(-1.422)	(-1.083)	(+1.067)	(-1.002)	(-1.069)	(+1.163)	+1.569	(+1.032)	(+1.052)	(+1.106)	-1.578	(+1.482)	(-1.261)	(-1.042)
							GO:0010256	SV5_59D05	fasciclin-like arabinogalactan protein 1-like	SP	2	(-1.078)	(-1.078)	(-1.091)	(+1.046)	(-1.065)	(-1.068)	(+1.032)	+1.828	(+1.144)	(+1.065)	(+1.206)	(-1.134)	+1.584	(-1.095)	(-1.006)
							GO:0010256	SV5_59B08	pollen-specific protein C13-like	CRP	2	(+1.042)	(-1.151)	(+1.172)	(+1.226)	(+1.077)	(+1.043)	(+1.135)	(+1.466)	(+1.145)	(+1.440)	+1.596	(-1.431)	+1.627	(-1.139)	(+1.102)
	GO:0006970	response to osmotic stress	4	6	331	0.0147	GO:0006970	SV6_10C08	GDSL esterase/lipase At5g33370-like	SP	2	(-1.285)	(-1.480)	(+1.047)	(-1.005)	(-1.225)	(+1.052)	(+1.285)	+1.691	(+1.400)	(+1.438)	(-1.029)	(-1.359)	(+1.342)	(+1.113)	(+1.153)
							GO:0006970	SV6_46G06	GDSL esterase/lipase At5g33370-like	SP	2	(-1.290)	(-1.231)	(-1.079)	(+1.065)	(-1.174)	(+1.152)	(+1.293)	+1.684	(+1.273)	(+1.365)	(+1.016)	(-1.228)	(+1.172)	(+1.139)	(+1.212)
							GO:0006970	SV5_03B08	S-adenosylmethionine synthase 3-like	NS	2	(-1.111)	(-1.422)	(-1.083)	(+1.067)	(-1.002)	(-1.069)	(+1.163)	+1.569	(+1.032)	(+1.052)	(+1.106)	-1.578	(+1.482)	(-1.261)	(-1.042)
							GO:0006970	SV5_59D05	fasciclin-like arabinogalactan protein 1-like	SP	2	(-1.078)	(-1.078)	(-1.091)	(+1.046)	(-1.065)	(-1.068)	(+1.032)	+1.828	(+1.144)	(+1.065)	(+1.206)	(-1.134)	+1.584	(-1.095)	(-1.006)
							GO:0006970	SV6_38E01	plasma membrane-associated cation-binding protein 1-like	NS	2	(-1.173)	(+1.139)	(+1.041)	(+1.075)	(+1.040)	(+1.015)	(+1.039)	+2.095	(+1.122)	(+1.152)	(+1.293)	(+1.133)	+1.836	(+1.683)	(+1.286)
							GO:0006970	SV5_59B08	pollen-specific protein C13-like	CRP	2	(+1.042)	(-1.151)	(+1.172)	(+1.226)	(+1.077)	(+1.043)	(+1.135)	(+1.466)	(+1.145)	(+1.440)	+1.596	(-1.431)	+1.627	(-1.139)	(+1.102)
	GO:0009653	anatomical structure morphogenesis	4	6	416	0.037	GO:0009653	SV6_10C08	GDSL esterase/lipase At5g33370-like	SP	2	(-1.285)	(-1.480)	(+1.047)	(-1.005)	(-1.225)	(+1.052)	(+1.285)	+1.691	(+1.400)	(+1.438)	(-1.029)	(-1.359)	(+1.342)	(+1.113)	(+1.153)
							GO:0009653	SV6_46G06	GDSL esterase/lipase At5g33370-like	SP	2	(-1.290)	(-1.231)	(-1.079)	(+1.065)	(-1.174)	(+1.152)	(+1.293)	+1.684	(+1.273)	(+1.365)	(+1.016)	(-1.228)	(+1.172)	(+1.139)	(+1.212)
							GO:0009653	SV6_13C11	QUIRKY-like	NS	2	-2.497	-1.800	(-1.654)	-2.975	(-1.024)	(-1.245)	-2.089	+2.369	(+1.051)	(-1.017)	(-1.163)	(+1.039)	+1.738	(+1.171)	(+1.585)
							GO:0009653	SV5_59D05	fasciclin-like arabinogalactan protein 1-like	SP	2	(-1.078)	(-1.078)	(-1.091)	(+1.046)	(-1.065)	(-1.068)	(+1.032)	+1.828	(+1.144)	(+1.065)	(+1.206)	(-1.134)	+1.584	(-1.095)	(-1.006)
							GO:0009653	SV6_42C06	fasciclin-like arabinogalactan protein 10-like	SP	2	(+1.125)	(-1.113)	(+1.044)	(+1.054)	(+1.147)	(+1.047)	(-1.023)	+1.806	(+1.416)	(+1.261)	+2.014	(-1.348)	(+1.339)	(-1.195)	(+1.195)
							GO:0009653	SV6_38E01	plasma membrane-associated cation-binding protein 1-like	NS	2	(-1.173)	(+1.139)	(+1.041)	(+1.075)	(+1.040)	(+1.015)	(+1.039)	+2.095	(+1.122)	(+1.152)	(+1.293)	(+1.133)	+1.836	(+1.683)	(+1.286)
	GO:0035383	thioester metabolic process	5	2	62	0.0499	GO:0035383	SV5_59D05	fasciclin-like arabinogalactan protein 1-like	SP	2	(-1.078)	(-1.078)	(-1.091)	(+1.046)	(-1.065)	(-1.068)	(+1.032)	+1.828	(+1.144)	(+1.065)	(+1.206)	(-1.134)	+1.584	(-1.095)	(-1.006)
							GO:0035383	SV5_60A03	molybdate-anion transporter-like	NS	2	(+1.208)	(+1.068)	(+1.218)	(+1.241)	(+1.285)	(+1.122)	(+1.277)	+1.689	(+1.214)	(+1.161)	(+1.425)	(-1.057)	+1.507	(-1.065)	(+1.053)
	GO:0042445	hormone metabolic process	5	3	106	0.0243	GO:0042445	SV6_47A02	cytokinin hydroxylase-like	NS	2	(-1.120)	(-1.138)	(-1.162)	(-1.499)	(-1.137)	(+1.023)	-1.649	(+1.087)	(+1.189)	(-1.188)	(-1.154)	(-1.234)	(+1.140)	(-1.245)	(-1.117)
							GO:0042445	SV5_59D05	fasciclin-like arabinogalactan protein 1-like	SP	2	(-1.078)	(-1.078)	(-1.091)	(+1.046)	(-1.065)	(-1.068)	(+1.032)	+1.828	(+1.144)	(+1.065)	(+1.206)	(-1.134)	+1.584	(-1.095)	(-1.006)
							GO:0042445	SV5_60A03	molybdate-anion transporter-like	NS	2	(+1.208)	(+1.068)	(+1.218)	(+1.241)	(+1.285)	(+1.122)	(+1.277)	+1.689	(+1.214)	(+1.161)	(+1.425)	(-1.057)	+1.507	(-1.065)	(+1.053)
	GO:0007030	Golgi organization	5	3	120	0.0329	GO:0007030	SV5_03B08	S-adenosylmethionine synthase 3-like	NS	2	(-1.111)	(-1.422)	(-1.083)	(+1.067)	(-1.002)	(-1.069)	(+1.163)	+1.569	(+1.032)	(+1.052)	(+1.106)	-1.578	(+1.482)	(-1.261)	(-1.042)
							GO:0007030	SV5_59D05	fasciclin-like arabinogalactan protein 1-like	SP	2	(-1.078)	(-1.078)	(-1.091)	(+1.046)	(-1.065)	(-1.068)	(+1.032)	+1.828	(+1.144)	(+1.065)	(+1.206)	(-1.134)	+1.584	(-1.095)	(-1.006)
							GO:0007030	SV5_59B08	pollen-specific protein C13-like	CRP	2	(+1.042)	(-1.151)	(+1.172)	(+1.226)	(+1.077)	(+1.043)	(+1.135)	(+1.466)	(+1.145)	(+1.440)	+1.596	(-1.431)	+1.627	(-1.139)	(+1.102)
	GO:0009651	response to salt stress	5	6	312	0.0114	GO:0009651	SV6_10C08	GDSL esterase/lipase At5g33370-like	SP	2	(-1.285)	(-1.480)	(+1.047)	(-1.005)	(-1.225)	(+1.052)	(+1.285)	+1.691	(+1.400)	(+1.438)	(-1.029)	(-1.359)	(+1.342)	(+1.113)	(+1.153)
							GO:0009651	SV6_46G06	GDSL esterase/lipase At5g33370-like	SP	2	(-1.290)	(-1.231)	(-1.079)	(+1.065)	(-1.174)	(+1.152)	(+1.293)	+1.684	(+1.273)	(+1.365)	(+1.016)	(-1.228)	(+1.172)	(+1.139)	(+1.212)
							GO:0009651	SV5_03B08	S-adenosylmethionine synthase 3-like	NS	2	(-1.111)	(-1.422)	(-1.083)	(+1.067)	(-1.002)	(-1.069)	(+1.163)	+1.569	(+1.032)	(+1.052)	(+1.106)	-1.578	(+1.482)	(-1.261)	(-1.042)
							GO:0009651	SV5_59D05	fasciclin-like arabinogalactan protein 1-like	SP	2	(-1.078)	(-1.078)	(-1.091)	(+1.046)	(-1.065)	(-1.068)	(+1.032)	+1.828	(+1.144)	(+1.065)	(+1.206)	(-1.134)	+1.584	(-1.095)	(-1.006)
							GO:0009651	SV6_38E01	plasma membrane-associated cation-binding protein 1-like	NS	2	(-1.173)	(+1.139)	(+1.041)	(+1.075)	(+1.040)	(+1.015)	(+1.039)	+2.095	(+1.122)	(+1.152)	(+1.293)	(+1.133)	+1.836	(+1.683)	(+1.286)
							GO:0009651	SV5_59B08	pollen-specific protein C13-like	CRP	2	(+1.042)	(-1.151)	(+1.172)	(+1.226)	(+1.077)	(+1.043)	(+1.135)	(+1.466)	(+1.145)	(+1.440)	+1.596	(-1.431)	+1.627	(-1.139)	(+1.102)
	GO:0010226	response to lithium ion	6	2	2	0.0002	GO:0010226	SV6_10C08	GDSL esterase/lipase At5g33370-like	SP	2	(-1.285)	(-1.480)	(+1.047)	(-1.005)	(-1.225)	(+1.052)	(+1.285)	+1.691	(+1.400)	(+1.438)	(-1.029)	(-1.359)	(+1.342)	(+1.113)	(+1.153)
							GO:0010226	SV6_46G06	GDSL esterase/lipase At5g33370-like	SP	2	(-1.290)	(-1.231)	(-1.079)	(+1.065)	(-1.174)	(+1.152)	(+1.293)	+1.684	(+1.273)	(+1.365)	(+1.016)	(-1.228)	(+1.172)	(+1.139)	(+1.212)
	GO:0009765	photosynthesis, light harvesting	6	2	17	0.005	GO:0009765	SV6_36F11	chlorophyll a-b binding protein 1C-like	NS	2	-2.943	-1.919	-1.899	-3.013	(-1.438)	(-1.418)	-1.941	+2.266	(-1.074)	(-1.087)	(-1.015)	(-1.165)	+1.571	(+1.080)	(+1.482)
							GO:0009765	SV5_49D03	chlorophyll a-b binding protein 40-like	NS	2	-3.532	-2.346	-2.209	-3.997	(-1.133)	(-1.242)	-1.962	+2.322	(+1.061)	(-1.070)	(+1.025)	(-1.189)	(+1.412)	(+1.058)	+1.594
	GO:0071322	cellular response to carbohydrate stimulus	6	2	29	0.0131	GO:0071322	SV6_13C11	QUIRKY-like	NS	2	-2.497	-1.800	(-1.654)	-2.975	(-1.024)	(-1.245)	-2.089	+2.369	(+1.051)	(-1.017)	(-1.163)	(+1.039)	+1.738	(+1.171)	(+1.585)
							GO:0071322	SV6_38E01	plasma membrane-associated cation-binding protein 1-like	NS	2	(-1.173)	(+1.139)	(+1.041)	(+1.075)	(+1.040)	(+1.015)	(+1.039)	+2.095	(+1.122)	(+1.152)	(+1.293)	(+1.133)	+1.836	(+1.683)	(+1.286)
	GO:0010374	stomatal complex development	6	2	42	0.0253	GO:0010374	SV6_10C08	GDSL esterase/lipase At5g33370-like	SP	2	(-1.285)	(-1.480)	(+1.047)	(-1.005)	(-1.225)	(+1.052)	(+1.285)	+1.691	(+1.400)	(+1.438)	(-1.029)	(-1.359)	(+1.342)	(+1.113)	(+1.153)
							GO:0010374	SV6_46G06	GDSL esterase/lipase At5g33370-like	SP	2	(-1.290)	(-1.231)	(-1.079)	(+1.065)	(-1.174)	(+1.152)	(+1.293)	+1.684	(+1.273)	(+1.365)	(+1.016)	(-1.228)	(+1.172)	(+1.139)	(+1.212)
	GO:0042538	hyperosmotic salinity response	6	2	49	0.0332	GO:0042538	SV6_10C08	GDSL esterase/lipase At5g33370-like	SP	2	(-1.285)	(-1.480)	(+1.047)	(-1.005)	(-1.225)	(+1.052)	(+1.285)	+1.691	(+1.400)	(+1.438)	(-1.029)	(-1.359)	(+1.342)	(+1.113)	(+1.153)
							GO:0042538	SV6_46G06	GDSL esterase/lipase At5g33370-like	SP	2	(-1.290)	(-1.231)	(-1.079)	(+1.065)	(-1.174)	(+1.152)	(+1.293)	+1.684	(+1.273)	(+1.365)	(+1.016)	(-1.228)	(+1.172)	(+1.139)	(+1.212)
	GO:0042446	hormone biosynthetic process	6	3	92	0.017	GO:0042446	SV6_47A02	cytokinin hydroxylase-like	NS	2	(-1.120)	(-1.138)	(-1.162)	(-1.499)	(-1.137)	(+1.023)	-1.649	(+1.087)	(+1.189)	(-1.188)	(-1.154)	(-1.234)	(+1.140)	(-1.245)	(-1.117)
							GO:0042446	SV5_59D05	fasciclin-like arabinogalactan protein 1-like	SP	2	(-1.078)	(-1.078)	(-1.091)	(+1.046)	(-1.065)	(-1.068)	(+1.032)	+1.828	(+1.144)	(+1.065)	(+1.206)	(-1.134)	+1.584	(-1.095)	(-1.006)
							GO:0042446	SV5_60A03	molybdate-anion transporter-like	NS	2	(+1.208)	(+1.068)	(+1.218)	(+1.241)	(+1.285)	(+1.122)	(+1.277)	+1.689	(+1.214)	(+1.161)	(+1.425)	(-1.057)	+1.507	(-1.065)	(+1.053)
	GO:0006637	acyl-CoA metabolic process	6	2	62	0.0499	GO:0006637	SV5_59D05	fasciclin-like arabinogalactan protein 1-like	SP	2	(-1.078)	(-1.078)	(-1.091)	(+1.046)	(-1.065)	(-1.068)	(+1.032)	+1.828	(+1.144)	(+1.065)	(+1.206)	(-1.134)	+1.584	(-1.095)	(-1.006)
							GO:0006637	SV5_60A03	molybdate-anion transporter-like	NS	2	(+1.208)	(+1.068)	(+1.218)	(+1.241)	(+1.285)	(+1.122)	(+1.277)	+1.689	(+1.214)	(+1.161)	(+1.425)	(-1.057)	+1.507	(-1.065)	(+1.053)
	GO:0048367	shoot system development	6	6	355	0.0197	GO:0048367	SV6_10C08	GDSL esterase/lipase At5g33370-like	SP	2	(-1.285)	(-1.480)	(+1.047)	(-1.005)	(-1.225)	(+1.052)	(+1.285)	+1.691	(+1.400)	(+1.438)	(-1.029)	(-1.359)	(+1.342)	(+1.113)	(+1.153)
							GO:0048367	SV6_46G06	GDSL esterase/lipase At5g33370-like	SP	2	(-1.290)	(-1.231)	(-1.079)	(+1.065)	(-1.174)	(+1.152)	(+1.293)	+1.684	(+1.273)	(+1.365)	(+1.016)	(-1.228)	(+1.172)	(+1.139)	(+1.212)
							GO:0048367	SV6_13C11	QUIRKY-like	NS	2	-2.497	-1.800	(-1.654)	-2.975	(-1.024)	(-1.245)	-2.089	+2.369	(+1.051)	(-1.017)	(-1.163)	(+1.039)	+1.738	(+1.171)	(+1.585)
							GO:0048367	SV5_59D05	fasciclin-like arabinogalactan protein 1-like	SP	2	(-1.078)	(-1.078)	(-1.091)	(+1.046)	(-1.065)	(-1.068)	(+1.032)	+1.828	(+1.144)	(+1.065)	(+1.206)	(-1.134)	+1.584	(-1.095)	(-1.006)
							GO:0048367	SV6_15B08	squamosa promoter-binding-like	NS	2	(-1.058)	(+1.103)	(+1.164)	(+1.059)	(-1.133)	(+1.553)	(+1.154)	+1.843	(+1.206)	(-1.046)	(+1.527)	(+1.230)	(+1.075)	(+1.064)	(-1.097)
							GO:0048367	SV6_28G05	transcription factor TCP7-like	NS	2	(+1.027)	(+1.171)	(+1.183)	(+1.115)	(+1.214)	(+1.030)	(+1.108)	+1.857	(+1.195)	(+1.161)	(+1.227)	(+1.078)	(+1.241)	(+1.127)	(+1.220)
	GO:0009768	photosynthesis, light harvesting in photosystem I	7	2	12	0.0027	GO:0009768	SV6_36F11	chlorophyll a-b binding protein 1C-like	NS	2	-2.943	-1.919	-1.899	-3.013	(-1.438)	(-1.418)	-1.941	+2.266	(-1.074)	(-1.087)	(-1.015)	(-1.165)	+1.571	(+1.080)	(+1.482)
							GO:0009768	SV5_49D03	chlorophyll a-b binding protein 40-like	NS	2	-3.532	-2.346	-2.209	-3.997	(-1.133)	(-1.242)	-1.962	+2.322	(+1.061)	(-1.070)	(+1.025)	(-1.189)	(+1.412)	(+1.058)	+1.594
	GO:0009225	nucleotide-sugar metabolic process	7	2	19	0.0061	GO:0009225	SV5_43B02	UDP-glucuronate 4-epimerase 1-like	NS	2	(+1.083)	(+1.055)	(+1.272)	(+1.267)	(+1.416)	(+1.020)	(+1.340)	+2.487	(-1.088)	(+1.028)	(+1.179)	(-1.520)	(+1.845)	(-1.052)	(+1.240)
							GO:0009225	SV6_30E09	alpha-1,4-glucan-protein synthase [UDP-forming] 2-like	NS	2	(-1.022)	(-1.167)	(-1.046)	(+1.004)	(-1.111)	(+1.079)	(+1.046)	(+1.562)	(+1.095)	(+1.092)	+1.667	(-1.149)	(+1.427)	(-1.423)	(+1.128)
	GO:0016128	phytosteroid metabolic process	7	2	37	0.0202	GO:0016128	SV5_59D05	fasciclin-like arabinogalactan protein 1-like	SP	2	(-1.078)	(-1.078)	(-1.091)	(+1.046)	(-1.065)	(-1.068)	(+1.032)	+1.828	(+1.144)	(+1.065)	(+1.206)	(-1.134)	+1.584	(-1.095)	(-1.006)
							GO:0016128	SV5_60A03	molybdate-anion transporter-like	NS	2	(+1.208)	(+1.068)	(+1.218)	(+1.241)	(+1.285)	(+1.122)	(+1.277)	+1.689	(+1.214)	(+1.161)	(+1.425)	(-1.057)	+1.507	(-1.065)	(+1.053)
	GO:0006084	acetyl-CoA metabolic process	7	2	55	0.0406	GO:0006084	SV5_59D05	fasciclin-like arabinogalactan protein 1-like	SP	2	(-1.078)	(-1.078)	(-1.091)	(+1.046)	(-1.065)	(-1.068)	(+1.032)	+1.828	(+1.144)	(+1.065)	(+1.206)	(-1.134)	+1.584	(-1.095)	(-1.006)
							GO:0006084	SV5_60A03	molybdate-anion transporter-like	NS	2	(+1.208)	(+1.068)	(+1.218)	(+1.241)	(+1.285)	(+1.122)	(+1.277)	+1.689	(+1.214)	(+1.161)	(+1.425)	(-1.057)	+1.507	(-1.065)	(+1.053)
	GO:0072522	purine-containing compound biosynthetic process	7	2	62	0.0499	GO:0072522	SV5_03B08	S-adenosylmethionine synthase 3-like	NS	2	(-1.111)	(-1.422)	(-1.083)	(+1.067)	(-1.002)	(-1.069)	(+1.163)	+1.569	(+1.032)	(+1.052)	(+1.106)	-1.578	(+1.482)	(-1.261)	(-1.042)
							GO:0072522	SV6_47A02	cytokinin hydroxylase-like	NS	2	(-1.120)	(-1.138)	(-1.162)	(-1.499)	(-1.137)	(+1.023)	-1.649	(+1.087)	(+1.189)	(-1.188)	(-1.154)	(-1.234)	(+1.140)	(-1.245)	(-1.117)
	GO:0042214	terpene metabolic process	8	2	9	0.0017	GO:0042214	SV6_10C08	GDSL esterase/lipase At5g33370-like	SP	2	(-1.285)	(-1.480)	(+1.047)	(-1.005)	(-1.225)	(+1.052)	(+1.285)	+1.691	(+1.400)	(+1.438)	(-1.029)	(-1.359)	(+1.342)	(+1.113)	(+1.153)
							GO:0042214	SV6_46G06	GDSL esterase/lipase At5g33370-like	SP	2	(-1.290)	(-1.231)	(-1.079)	(+1.065)	(-1.174)	(+1.152)	(+1.293)	+1.684	(+1.273)	(+1.365)	(+1.016)	(-1.228)	(+1.172)	(+1.139)	(+1.212)
	GO:0010103	stomatal complex morphogenesis	8	2	29	0.0131	GO:0010103	SV6_10C08	GDSL esterase/lipase At5g33370-like	SP	2	(-1.285)	(-1.480)	(+1.047)	(-1.005)	(-1.225)	(+1.052)	(+1.285)	+1.691	(+1.400)	(+1.438)	(-1.029)	(-1.359)	(+1.342)	(+1.113)	(+1.153)
							GO:0010103	SV6_46G06	GDSL esterase/lipase At5g33370-like	SP	2	(-1.290)	(-1.231)	(-1.079)	(+1.065)	(-1.174)	(+1.152)	(+1.293)	+1.684	(+1.273)	(+1.365)	(+1.016)	(-1.228)	(+1.172)	(+1.139)	(+1.212)
	GO:0016129	phytosteroid biosynthetic process	8	2	37	0.0202	GO:0016129	SV5_59D05	fasciclin-like arabinogalactan protein 1-like	SP	2	(-1.078)	(-1.078)	(-1.091)	(+1.046)	(-1.065)	(-1.068)	(+1.032)	+1.828	(+1.144)	(+1.065)	(+1.206)	(-1.134)	+1.584	(-1.095)	(-1.006)
							GO:0016129	SV5_60A03	molybdate-anion transporter-like	NS	2	(+1.208)	(+1.068)	(+1.218)	(+1.241)	(+1.285)	(+1.122)	(+1.277)	+1.689	(+1.214)	(+1.161)	(+1.425)	(-1.057)	+1.507	(-1.065)	(+1.053)
	GO:0016131	brassinosteroid metabolic process	8	2	37	0.0202	GO:0016131	SV5_59D05	fasciclin-like arabinogalactan protein 1-like	SP	2	(-1.078)	(-1.078)	(-1.091)	(+1.046)	(-1.065)	(-1.068)	(+1.032)	+1.828	(+1.144)	(+1.065)	(+1.206)	(-1.134)	+1.584	(-1.095)	(-1.006)
							GO:0016131	SV5_60A03	molybdate-anion transporter-like	NS	2	(+1.208)	(+1.068)	(+1.218)	(+1.241)	(+1.285)	(+1.122)	(+1.277)	+1.689	(+1.214)	(+1.161)	(+1.425)	(-1.057)	+1.507	(-1.065)	(+1.053)
	GO:0072511	divalent inorganic cation transport	8	3	84	0.0135	GO:0072511	SV5_03B08	S-adenosylmethionine synthase 3-like	NS	2	(-1.111)	(-1.422)	(-1.083)	(+1.067)	(-1.002)	(-1.069)	(+1.163)	+1.569	(+1.032)	(+1.052)	(+1.106)	-1.578	(+1.482)	(-1.261)	(-1.042)
							GO:0072511	SV5_59D05	fasciclin-like arabinogalactan protein 1-like	SP	2	(-1.078)	(-1.078)	(-1.091)	(+1.046)	(-1.065)	(-1.068)	(+1.032)	+1.828	(+1.144)	(+1.065)	(+1.206)	(-1.134)	+1.584	(-1.095)	(-1.006)
							GO:0072511	SV5_59B08	pollen-specific protein C13-like	CRP	2	(+1.042)	(-1.151)	(+1.172)	(+1.226)	(+1.077)	(+1.043)	(+1.135)	(+1.466)	(+1.145)	(+1.440)	+1.596	(-1.431)	+1.627	(-1.139)	(+1.102)
	GO:0016119	carotene metabolic process	9	2	9	0.0017	GO:0016119	SV6_10C08	GDSL esterase/lipase At5g33370-like	SP	2	(-1.285)	(-1.480)	(+1.047)	(-1.005)	(-1.225)	(+1.052)	(+1.285)	+1.691	(+1.400)	(+1.438)	(-1.029)	(-1.359)	(+1.342)	(+1.113)	(+1.153)
							GO:0016119	SV6_46G06	GDSL esterase/lipase At5g33370-like	SP	2	(-1.290)	(-1.231)	(-1.079)	(+1.065)	(-1.174)	(+1.152)	(+1.293)	+1.684	(+1.273)	(+1.365)	(+1.016)	(-1.228)	(+1.172)	(+1.139)	(+1.212)
	GO:0018298	protein-chromophore linkage	9	2	14	0.0036	GO:0018298	SV6_36F11	chlorophyll a-b binding protein 1C-like	NS	2	-2.943	-1.919	-1.899	-3.013	(-1.438)	(-1.418)	-1.941	+2.266	(-1.074)	(-1.087)	(-1.015)	(-1.165)	+1.571	(+1.080)	(+1.482)
							GO:0018298	SV5_49D03	chlorophyll a-b binding protein 40-like	NS	2	-3.532	-2.346	-2.209	-3.997	(-1.133)	(-1.242)	-1.962	+2.322	(+1.061)	(-1.070)	(+1.025)	(-1.189)	(+1.412)	(+1.058)	+1.594
	GO:0016132	brassinosteroid biosynthetic process	9	2	37	0.0202	GO:0016132	SV5_59D05	fasciclin-like arabinogalactan protein 1-like	SP	2	(-1.078)	(-1.078)	(-1.091)	(+1.046)	(-1.065)	(-1.068)	(+1.032)	+1.828	(+1.144)	(+1.065)	(+1.206)	(-1.134)	+1.584	(-1.095)	(-1.006)
							GO:0016132	SV5_60A03	molybdate-anion transporter-like	NS	2	(+1.208)	(+1.068)	(+1.218)	(+1.241)	(+1.285)	(+1.122)	(+1.277)	+1.689	(+1.214)	(+1.161)	(+1.425)	(-1.057)	+1.507	(-1.065)	(+1.053)
	GO:0070838	divalent metal ion transport	9	3	84	0.0135	GO:0070838	SV5_03B08	S-adenosylmethionine synthase 3-like	NS	2	(-1.111)	(-1.422)	(-1.083)	(+1.067)	(-1.002)	(-1.069)	(+1.163)	+1.569	(+1.032)	(+1.052)	(+1.106)	-1.578	(+1.482)	(-1.261)	(-1.042)
							GO:0070838	SV5_59D05	fasciclin-like arabinogalactan protein 1-like	SP	2	(-1.078)	(-1.078)	(-1.091)	(+1.046)	(-1.065)	(-1.068)	(+1.032)	+1.828	(+1.144)	(+1.065)	(+1.206)	(-1.134)	+1.584	(-1.095)	(-1.006)
							GO:0070838	SV5_59B08	pollen-specific protein C13-like	CRP	2	(+1.042)	(-1.151)	(+1.172)	(+1.226)	(+1.077)	(+1.043)	(+1.135)	(+1.466)	(+1.145)	(+1.440)	+1.596	(-1.431)	+1.627	(-1.139)	(+1.102)
	GO:0052889	9,9'-di-cis-zeta-carotene desaturation to 7,9,7',9'-tetra-cis-lycopene	10	2	9	0.0017	GO:0052889	SV6_10C08	GDSL esterase/lipase At5g33370-like	SP	2	(-1.285)	(-1.480)	(+1.047)	(-1.005)	(-1.225)	(+1.052)	(+1.285)	+1.691	(+1.400)	(+1.438)	(-1.029)	(-1.359)	(+1.342)	(+1.113)	(+1.153)
							GO:0052889	SV6_46G06	GDSL esterase/lipase At5g33370-like	SP	2	(-1.290)	(-1.231)	(-1.079)	(+1.065)	(-1.174)	(+1.152)	(+1.293)	+1.684	(+1.273)	(+1.365)	(+1.016)	(-1.228)	(+1.172)	(+1.139)	(+1.212)
	GO:0006816	calcium ion transport	10	3	58	0.0051	GO:0006816	SV5_03B08	S-adenosylmethionine synthase 3-like	NS	2	(-1.111)	(-1.422)	(-1.083)	(+1.067)	(-1.002)	(-1.069)	(+1.163)	+1.569	(+1.032)	(+1.052)	(+1.106)	-1.578	(+1.482)	(-1.261)	(-1.042)
							GO:0006816	SV5_59D05	fasciclin-like arabinogalactan protein 1-like	SP	2	(-1.078)	(-1.078)	(-1.091)	(+1.046)	(-1.065)	(-1.068)	(+1.032)	+1.828	(+1.144)	(+1.065)	(+1.206)	(-1.134)	+1.584	(-1.095)	(-1.006)
							GO:0006816	SV5_59B08	pollen-specific protein C13-like	CRP	2	(+1.042)	(-1.151)	(+1.172)	(+1.226)	(+1.077)	(+1.043)	(+1.135)	(+1.466)	(+1.145)	(+1.440)	+1.596	(-1.431)	+1.627	(-1.139)	(+1.102)

## Sheet: c
	(c) Detailed view of GO terms enriched in cluster 3.
	GO ID	GO Description	Lev.	Sample	Rest	p-val.	(GO ID)	Associated EST Ids	EST Description	Secr.	Cl.	CCP 6 h	CIP 6 h	HCP 6 h	Wound 6 h	Touch 6 h	CCP 24 h	CIP 24 h	HCP 24 h	Wound 24 h	Touch 24 h	CCP 48 h	CIP 48 h	HCP 48 h	Wound 48 h	Touch 48 h
	GO:0008150	biological_process	1	12	5067		GO:0008150
	GO:0006791	sulfur utilization	3	7	350	0.0001	GO:0006791	SV5_53A10	aquaporin PIP-type pTOM75-like	NS	3	(-1.156)	(-1.136)	(-1.271)	(-1.104)	(-1.167)	-1.875	(-1.203)	(-1.051)	(+1.101)	(+1.058)	(-1.263)	(+1.235)	(-1.134)	(+1.028)	(-1.125)
							GO:0006791	SV5_53H02	aquaporin PIP-type pTOM75-like	NS	3	(-1.107)	(-1.110)	(-1.256)	(-1.141)	(-1.154)	-1.804	(-1.200)	(-1.055)	(+1.024)	(+1.029)	(-1.320)	(+1.232)	(-1.154)	(+1.047)	(-1.043)
							GO:0006791	SV5_60G02	oxygen-evolving enhancer protein 2-like	NS	3	(-1.522)	(-1.355)	(-1.433)	-1.883	(-1.484)	-1.858	(-1.312)	(-1.208)	(-1.171)	(-1.217)	(-1.405)	(-1.366)	(-1.337)	(-1.042)	(-1.112)
							GO:0006791	SV6_39F12	photosystem I reaction center subunit III-like	NS	3	(-1.532)	(-1.206)	(-1.382)	-1.638	(-1.344)	-1.584	(-1.248)	(-1.126)	(-1.342)	(-1.298)	(-1.257)	(-1.312)	(-1.213)	(-1.160)	(-1.179)
							GO:0006791	SV6_05G05	photosystem I reaction center subunit VI-like	NS	3	-1.508	(-1.369)	(-1.417)	-1.730	(-1.451)	-1.778	(-1.403)	(-1.099)	(-1.328)	(-1.430)	-1.588	(-1.416)	(-1.224)	(-1.162)	(-1.434)
							GO:0006791	SV6_06H05	photosystem I reaction center subunit VI-like	NS	3	-1.511	(-1.329)	-1.520	-1.671	(-1.438)	-1.667	(-1.344)	(-1.064)	(-1.286)	-1.531	(-1.364)	(-1.438)	(-1.187)	(-1.250)	(-1.341)
							GO:0006791	SV6_20G01	soluble inorganic pyrophosphatase-like	NS	3	(-1.233)	-1.561	-1.777	(-1.224)	-2.681	-2.134	-1.560	(+1.256)	-1.837	-1.883	(-1.341)	(+1.076)	(+1.169)	(-1.173)	-1.583
	GO:0015979	photosynthesis	4	7	169	0	GO:0015979	SV6_04G04	chlorophyll a-b binding protein 6A-like	NS	3	-1.847	-1.582	-1.636	-2.020	-1.588	-2.325	-1.521	(+1.080)	(-1.499)	-1.598	-1.607	-1.808	(-1.213)	(-1.320)	(-1.181)
							GO:0015979	SV5_59E10	oxygen-evolving enhancer protein 1-like	NS	3	(-1.307)	(-1.106)	(-1.340)	-1.595	(-1.285)	-1.968	(-1.469)	(-1.141)	(-1.353)	(-1.314)	(-1.366)	(-1.205)	(-1.303)	(-1.131)	(-1.234)
							GO:0015979	SV6_25G03	oxygen-evolving enhancer protein 1-like	NS	3	(-1.147)	(+1.005)	(-1.229)	(-1.347)	(-1.219)	-1.755	(-1.160)	(-1.024)	(-1.203)	(-1.453)	(-1.417)	(-1.082)	(-1.223)	(-1.095)	(-1.170)
							GO:0015979	SV5_60G02	oxygen-evolving enhancer protein 2-like	NS	3	(-1.522)	(-1.355)	(-1.433)	-1.883	(-1.484)	-1.858	(-1.312)	(-1.208)	(-1.171)	(-1.217)	(-1.405)	(-1.366)	(-1.337)	(-1.042)	(-1.112)
							GO:0015979	SV6_39F12	photosystem I reaction center subunit III-like	NS	3	(-1.532)	(-1.206)	(-1.382)	-1.638	(-1.344)	-1.584	(-1.248)	(-1.126)	(-1.342)	(-1.298)	(-1.257)	(-1.312)	(-1.213)	(-1.160)	(-1.179)
							GO:0015979	SV6_05G05	photosystem I reaction center subunit VI-like	NS	3	-1.508	(-1.369)	(-1.417)	-1.730	(-1.451)	-1.778	(-1.403)	(-1.099)	(-1.328)	(-1.430)	-1.588	(-1.416)	(-1.224)	(-1.162)	(-1.434)
							GO:0015979	SV6_06H05	photosystem I reaction center subunit VI-like	NS	3	-1.511	(-1.329)	-1.520	-1.671	(-1.438)	-1.667	(-1.344)	(-1.064)	(-1.286)	-1.531	(-1.364)	(-1.438)	(-1.187)	(-1.250)	(-1.341)
	GO:0071496	cellular response to external stimulus	4	2	66	0.0141	GO:0071496	SV5_53A10	aquaporin PIP-type pTOM75-like	NS	3	(-1.156)	(-1.136)	(-1.271)	(-1.104)	(-1.167)	-1.875	(-1.203)	(-1.051)	(+1.101)	(+1.058)	(-1.263)	(+1.235)	(-1.134)	(+1.028)	(-1.125)
							GO:0071496	SV5_53H02	aquaporin PIP-type pTOM75-like	NS	3	(-1.107)	(-1.110)	(-1.256)	(-1.141)	(-1.154)	-1.804	(-1.200)	(-1.055)	(+1.024)	(+1.029)	(-1.320)	(+1.232)	(-1.154)	(+1.047)	(-1.043)
	GO:0009991	response to extracellular stimulus	4	2	72	0.0166	GO:0009991	SV5_53A10	aquaporin PIP-type pTOM75-like	NS	3	(-1.156)	(-1.136)	(-1.271)	(-1.104)	(-1.167)	-1.875	(-1.203)	(-1.051)	(+1.101)	(+1.058)	(-1.263)	(+1.235)	(-1.134)	(+1.028)	(-1.125)
							GO:0009991	SV5_53H02	aquaporin PIP-type pTOM75-like	NS	3	(-1.107)	(-1.110)	(-1.256)	(-1.141)	(-1.154)	-1.804	(-1.200)	(-1.055)	(+1.024)	(+1.029)	(-1.320)	(+1.232)	(-1.154)	(+1.047)	(-1.043)
	GO:0006091	generation of precursor metabolites and energy	4	7	344	0.0001	GO:0006091	SV5_53H02	aquaporin PIP-type pTOM75-like	NS	3	(-1.107)	(-1.110)	(-1.256)	(-1.141)	(-1.154)	-1.804	(-1.200)	(-1.055)	(+1.024)	(+1.029)	(-1.320)	(+1.232)	(-1.154)	(+1.047)	(-1.043)
							GO:0006091	SV6_04G04	chlorophyll a-b binding protein 6A-like	NS	3	-1.847	-1.582	-1.636	-2.020	-1.588	-2.325	-1.521	(+1.080)	(-1.499)	-1.598	-1.607	-1.808	(-1.213)	(-1.320)	(-1.181)
							GO:0006091	SV5_59E10	oxygen-evolving enhancer protein 1-like	NS	3	(-1.307)	(-1.106)	(-1.340)	-1.595	(-1.285)	-1.968	(-1.469)	(-1.141)	(-1.353)	(-1.314)	(-1.366)	(-1.205)	(-1.303)	(-1.131)	(-1.234)
							GO:0006091	SV6_25G03	oxygen-evolving enhancer protein 1-like	NS	3	(-1.147)	(+1.005)	(-1.229)	(-1.347)	(-1.219)	-1.755	(-1.160)	(-1.024)	(-1.203)	(-1.453)	(-1.417)	(-1.082)	(-1.223)	(-1.095)	(-1.170)
							GO:0006091	SV5_60G02	oxygen-evolving enhancer protein 2-like	NS	3	(-1.522)	(-1.355)	(-1.433)	-1.883	(-1.484)	-1.858	(-1.312)	(-1.208)	(-1.171)	(-1.217)	(-1.405)	(-1.366)	(-1.337)	(-1.042)	(-1.112)
							GO:0006091	SV6_05G05	photosystem I reaction center subunit VI-like	NS	3	-1.508	(-1.369)	(-1.417)	-1.730	(-1.451)	-1.778	(-1.403)	(-1.099)	(-1.328)	(-1.430)	-1.588	(-1.416)	(-1.224)	(-1.162)	(-1.434)
							GO:0006091	SV6_06H05	photosystem I reaction center subunit VI-like	NS	3	-1.511	(-1.329)	-1.520	-1.671	(-1.438)	-1.667	(-1.344)	(-1.064)	(-1.286)	-1.531	(-1.364)	(-1.438)	(-1.187)	(-1.250)	(-1.341)
	GO:0006790	sulfur compound metabolic process	4	7	350	0.0001	GO:0006790	SV5_53A10	aquaporin PIP-type pTOM75-like	NS	3	(-1.156)	(-1.136)	(-1.271)	(-1.104)	(-1.167)	-1.875	(-1.203)	(-1.051)	(+1.101)	(+1.058)	(-1.263)	(+1.235)	(-1.134)	(+1.028)	(-1.125)
							GO:0006790	SV5_53H02	aquaporin PIP-type pTOM75-like	NS	3	(-1.107)	(-1.110)	(-1.256)	(-1.141)	(-1.154)	-1.804	(-1.200)	(-1.055)	(+1.024)	(+1.029)	(-1.320)	(+1.232)	(-1.154)	(+1.047)	(-1.043)
							GO:0006790	SV5_60G02	oxygen-evolving enhancer protein 2-like	NS	3	(-1.522)	(-1.355)	(-1.433)	-1.883	(-1.484)	-1.858	(-1.312)	(-1.208)	(-1.171)	(-1.217)	(-1.405)	(-1.366)	(-1.337)	(-1.042)	(-1.112)
							GO:0006790	SV6_39F12	photosystem I reaction center subunit III-like	NS	3	(-1.532)	(-1.206)	(-1.382)	-1.638	(-1.344)	-1.584	(-1.248)	(-1.126)	(-1.342)	(-1.298)	(-1.257)	(-1.312)	(-1.213)	(-1.160)	(-1.179)
							GO:0006790	SV6_05G05	photosystem I reaction center subunit VI-like	NS	3	-1.508	(-1.369)	(-1.417)	-1.730	(-1.451)	-1.778	(-1.403)	(-1.099)	(-1.328)	(-1.430)	-1.588	(-1.416)	(-1.224)	(-1.162)	(-1.434)
							GO:0006790	SV6_06H05	photosystem I reaction center subunit VI-like	NS	3	-1.511	(-1.329)	-1.520	-1.671	(-1.438)	-1.667	(-1.344)	(-1.064)	(-1.286)	-1.531	(-1.364)	(-1.438)	(-1.187)	(-1.250)	(-1.341)
							GO:0006790	SV6_20G01	soluble inorganic pyrophosphatase-like	NS	3	(-1.233)	-1.561	-1.777	(-1.224)	-2.681	-2.134	-1.560	(+1.256)	-1.837	-1.883	(-1.341)	(+1.076)	(+1.169)	(-1.173)	-1.583
	GO:0032879	regulation of localization	4	2	102	0.031	GO:0032879	SV6_04G04	chlorophyll a-b binding protein 6A-like	NS	3	-1.847	-1.582	-1.636	-2.020	-1.588	-2.325	-1.521	(+1.080)	(-1.499)	-1.598	-1.607	-1.808	(-1.213)	(-1.320)	(-1.181)
							GO:0032879	SV5_60G02	oxygen-evolving enhancer protein 2-like	NS	3	(-1.522)	(-1.355)	(-1.433)	-1.883	(-1.484)	-1.858	(-1.312)	(-1.208)	(-1.171)	(-1.217)	(-1.405)	(-1.366)	(-1.337)	(-1.042)	(-1.112)
	GO:0022613	ribonucleoprotein complex biogenesis	4	4	364	0.0195	GO:0022613	SV6_04G04	chlorophyll a-b binding protein 6A-like	NS	3	-1.847	-1.582	-1.636	-2.020	-1.588	-2.325	-1.521	(+1.080)	(-1.499)	-1.598	-1.607	-1.808	(-1.213)	(-1.320)	(-1.181)
							GO:0022613	SV5_60G02	oxygen-evolving enhancer protein 2-like	NS	3	(-1.522)	(-1.355)	(-1.433)	-1.883	(-1.484)	-1.858	(-1.312)	(-1.208)	(-1.171)	(-1.217)	(-1.405)	(-1.366)	(-1.337)	(-1.042)	(-1.112)
							GO:0022613	SV6_05G05	photosystem I reaction center subunit VI-like	NS	3	-1.508	(-1.369)	(-1.417)	-1.730	(-1.451)	-1.778	(-1.403)	(-1.099)	(-1.328)	(-1.430)	-1.588	(-1.416)	(-1.224)	(-1.162)	(-1.434)
							GO:0022613	SV6_06H05	photosystem I reaction center subunit VI-like	NS	3	-1.511	(-1.329)	-1.520	-1.671	(-1.438)	-1.667	(-1.344)	(-1.064)	(-1.286)	-1.531	(-1.364)	(-1.438)	(-1.187)	(-1.250)	(-1.341)
	GO:0019684	photosynthesis, light reaction	5	6	121	0	GO:0019684	SV6_04G04	chlorophyll a-b binding protein 6A-like	NS	3	-1.847	-1.582	-1.636	-2.020	-1.588	-2.325	-1.521	(+1.080)	(-1.499)	-1.598	-1.607	-1.808	(-1.213)	(-1.320)	(-1.181)
							GO:0019684	SV5_59E10	oxygen-evolving enhancer protein 1-like	NS	3	(-1.307)	(-1.106)	(-1.340)	-1.595	(-1.285)	-1.968	(-1.469)	(-1.141)	(-1.353)	(-1.314)	(-1.366)	(-1.205)	(-1.303)	(-1.131)	(-1.234)
							GO:0019684	SV6_25G03	oxygen-evolving enhancer protein 1-like	NS	3	(-1.147)	(+1.005)	(-1.229)	(-1.347)	(-1.219)	-1.755	(-1.160)	(-1.024)	(-1.203)	(-1.453)	(-1.417)	(-1.082)	(-1.223)	(-1.095)	(-1.170)
							GO:0019684	SV5_60G02	oxygen-evolving enhancer protein 2-like	NS	3	(-1.522)	(-1.355)	(-1.433)	-1.883	(-1.484)	-1.858	(-1.312)	(-1.208)	(-1.171)	(-1.217)	(-1.405)	(-1.366)	(-1.337)	(-1.042)	(-1.112)
							GO:0019684	SV6_05G05	photosystem I reaction center subunit VI-like	NS	3	-1.508	(-1.369)	(-1.417)	-1.730	(-1.451)	-1.778	(-1.403)	(-1.099)	(-1.328)	(-1.430)	-1.588	(-1.416)	(-1.224)	(-1.162)	(-1.434)
							GO:0019684	SV6_06H05	photosystem I reaction center subunit VI-like	NS	3	-1.511	(-1.329)	-1.520	-1.671	(-1.438)	-1.667	(-1.344)	(-1.064)	(-1.286)	-1.531	(-1.364)	(-1.438)	(-1.187)	(-1.250)	(-1.341)
	GO:0022900	electron transport chain	5	3	68	0.001	GO:0022900	SV5_60G02	oxygen-evolving enhancer protein 2-like	NS	3	(-1.522)	(-1.355)	(-1.433)	-1.883	(-1.484)	-1.858	(-1.312)	(-1.208)	(-1.171)	(-1.217)	(-1.405)	(-1.366)	(-1.337)	(-1.042)	(-1.112)
							GO:0022900	SV6_05G05	photosystem I reaction center subunit VI-like	NS	3	-1.508	(-1.369)	(-1.417)	-1.730	(-1.451)	-1.778	(-1.403)	(-1.099)	(-1.328)	(-1.430)	-1.588	(-1.416)	(-1.224)	(-1.162)	(-1.434)
							GO:0022900	SV6_06H05	photosystem I reaction center subunit VI-like	NS	3	-1.511	(-1.329)	-1.520	-1.671	(-1.438)	-1.667	(-1.344)	(-1.064)	(-1.286)	-1.531	(-1.364)	(-1.438)	(-1.187)	(-1.250)	(-1.341)
	GO:0035383	thioester metabolic process	5	2	62	0.0126	GO:0035383	SV5_53A10	aquaporin PIP-type pTOM75-like	NS	3	(-1.156)	(-1.136)	(-1.271)	(-1.104)	(-1.167)	-1.875	(-1.203)	(-1.051)	(+1.101)	(+1.058)	(-1.263)	(+1.235)	(-1.134)	(+1.028)	(-1.125)
							GO:0035383	SV5_53H02	aquaporin PIP-type pTOM75-like	NS	3	(-1.107)	(-1.110)	(-1.256)	(-1.141)	(-1.154)	-1.804	(-1.200)	(-1.055)	(+1.024)	(+1.029)	(-1.320)	(+1.232)	(-1.154)	(+1.047)	(-1.043)
	GO:0031667	response to nutrient levels	5	2	65	0.0137	GO:0031667	SV5_53A10	aquaporin PIP-type pTOM75-like	NS	3	(-1.156)	(-1.136)	(-1.271)	(-1.104)	(-1.167)	-1.875	(-1.203)	(-1.051)	(+1.101)	(+1.058)	(-1.263)	(+1.235)	(-1.134)	(+1.028)	(-1.125)
							GO:0031667	SV5_53H02	aquaporin PIP-type pTOM75-like	NS	3	(-1.107)	(-1.110)	(-1.256)	(-1.141)	(-1.154)	-1.804	(-1.200)	(-1.055)	(+1.024)	(+1.029)	(-1.320)	(+1.232)	(-1.154)	(+1.047)	(-1.043)
	GO:0031668	cellular response to extracellular stimulus	5	2	65	0.0137	GO:0031668	SV5_53A10	aquaporin PIP-type pTOM75-like	NS	3	(-1.156)	(-1.136)	(-1.271)	(-1.104)	(-1.167)	-1.875	(-1.203)	(-1.051)	(+1.101)	(+1.058)	(-1.263)	(+1.235)	(-1.134)	(+1.028)	(-1.125)
							GO:0031668	SV5_53H02	aquaporin PIP-type pTOM75-like	NS	3	(-1.107)	(-1.110)	(-1.256)	(-1.141)	(-1.154)	-1.804	(-1.200)	(-1.055)	(+1.024)	(+1.029)	(-1.320)	(+1.232)	(-1.154)	(+1.047)	(-1.043)
	GO:0051049	regulation of transport	5	2	82	0.021	GO:0051049	SV6_04G04	chlorophyll a-b binding protein 6A-like	NS	3	-1.847	-1.582	-1.636	-2.020	-1.588	-2.325	-1.521	(+1.080)	(-1.499)	-1.598	-1.607	-1.808	(-1.213)	(-1.320)	(-1.181)
							GO:0051049	SV5_60G02	oxygen-evolving enhancer protein 2-like	NS	3	(-1.522)	(-1.355)	(-1.433)	-1.883	(-1.484)	-1.858	(-1.312)	(-1.208)	(-1.171)	(-1.217)	(-1.405)	(-1.366)	(-1.337)	(-1.042)	(-1.112)
	GO:0009657	plastid organization	5	3	123	0.0051	GO:0009657	SV5_60G02	oxygen-evolving enhancer protein 2-like	NS	3	(-1.522)	(-1.355)	(-1.433)	-1.883	(-1.484)	-1.858	(-1.312)	(-1.208)	(-1.171)	(-1.217)	(-1.405)	(-1.366)	(-1.337)	(-1.042)	(-1.112)
							GO:0009657	SV6_05G05	photosystem I reaction center subunit VI-like	NS	3	-1.508	(-1.369)	(-1.417)	-1.730	(-1.451)	-1.778	(-1.403)	(-1.099)	(-1.328)	(-1.430)	-1.588	(-1.416)	(-1.224)	(-1.162)	(-1.434)
							GO:0009657	SV6_06H05	photosystem I reaction center subunit VI-like	NS	3	-1.511	(-1.329)	-1.520	-1.671	(-1.438)	-1.667	(-1.344)	(-1.064)	(-1.286)	-1.531	(-1.364)	(-1.438)	(-1.187)	(-1.250)	(-1.341)
	GO:0009743	response to carbohydrate	5	3	134	0.0064	GO:0009743	SV5_53H02	aquaporin PIP-type pTOM75-like	NS	3	(-1.107)	(-1.110)	(-1.256)	(-1.141)	(-1.154)	-1.804	(-1.200)	(-1.055)	(+1.024)	(+1.029)	(-1.320)	(+1.232)	(-1.154)	(+1.047)	(-1.043)
							GO:0009743	SV6_04G04	chlorophyll a-b binding protein 6A-like	NS	3	-1.847	-1.582	-1.636	-2.020	-1.588	-2.325	-1.521	(+1.080)	(-1.499)	-1.598	-1.607	-1.808	(-1.213)	(-1.320)	(-1.181)
							GO:0009743	SV5_60G02	oxygen-evolving enhancer protein 2-like	NS	3	(-1.522)	(-1.355)	(-1.433)	-1.883	(-1.484)	-1.858	(-1.312)	(-1.208)	(-1.171)	(-1.217)	(-1.405)	(-1.366)	(-1.337)	(-1.042)	(-1.112)
	GO:0044272	sulfur compound biosynthetic process	5	5	256	0.001	GO:0044272	SV5_60G02	oxygen-evolving enhancer protein 2-like	NS	3	(-1.522)	(-1.355)	(-1.433)	-1.883	(-1.484)	-1.858	(-1.312)	(-1.208)	(-1.171)	(-1.217)	(-1.405)	(-1.366)	(-1.337)	(-1.042)	(-1.112)
							GO:0044272	SV6_39F12	photosystem I reaction center subunit III-like	NS	3	(-1.532)	(-1.206)	(-1.382)	-1.638	(-1.344)	-1.584	(-1.248)	(-1.126)	(-1.342)	(-1.298)	(-1.257)	(-1.312)	(-1.213)	(-1.160)	(-1.179)
							GO:0044272	SV6_05G05	photosystem I reaction center subunit VI-like	NS	3	-1.508	(-1.369)	(-1.417)	-1.730	(-1.451)	-1.778	(-1.403)	(-1.099)	(-1.328)	(-1.430)	-1.588	(-1.416)	(-1.224)	(-1.162)	(-1.434)
							GO:0044272	SV6_06H05	photosystem I reaction center subunit VI-like	NS	3	-1.511	(-1.329)	-1.520	-1.671	(-1.438)	-1.667	(-1.344)	(-1.064)	(-1.286)	-1.531	(-1.364)	(-1.438)	(-1.187)	(-1.250)	(-1.341)
							GO:0044272	SV6_20G01	soluble inorganic pyrophosphatase-like	NS	3	(-1.233)	-1.561	-1.777	(-1.224)	-2.681	-2.134	-1.560	(+1.256)	-1.837	-1.883	(-1.341)	(+1.076)	(+1.169)	(-1.173)	-1.583
	GO:0042445	hormone metabolic process	5	2	107	0.0338	GO:0042445	SV5_53A10	aquaporin PIP-type pTOM75-like	NS	3	(-1.156)	(-1.136)	(-1.271)	(-1.104)	(-1.167)	-1.875	(-1.203)	(-1.051)	(+1.101)	(+1.058)	(-1.263)	(+1.235)	(-1.134)	(+1.028)	(-1.125)
							GO:0042445	SV5_53H02	aquaporin PIP-type pTOM75-like	NS	3	(-1.107)	(-1.110)	(-1.256)	(-1.141)	(-1.154)	-1.804	(-1.200)	(-1.055)	(+1.024)	(+1.029)	(-1.320)	(+1.232)	(-1.154)	(+1.047)	(-1.043)
	GO:0009415	response to water	5	2	127	0.0456	GO:0009415	SV5_53A10	aquaporin PIP-type pTOM75-like	NS	3	(-1.156)	(-1.136)	(-1.271)	(-1.104)	(-1.167)	-1.875	(-1.203)	(-1.051)	(+1.101)	(+1.058)	(-1.263)	(+1.235)	(-1.134)	(+1.028)	(-1.125)
							GO:0009415	SV5_53H02	aquaporin PIP-type pTOM75-like	NS	3	(-1.107)	(-1.110)	(-1.256)	(-1.141)	(-1.154)	-1.804	(-1.200)	(-1.055)	(+1.024)	(+1.029)	(-1.320)	(+1.232)	(-1.154)	(+1.047)	(-1.043)
	GO:1901615	organic hydroxy compound metabolic process	5	3	224	0.024	GO:1901615	SV5_53A10	aquaporin PIP-type pTOM75-like	NS	3	(-1.156)	(-1.136)	(-1.271)	(-1.104)	(-1.167)	-1.875	(-1.203)	(-1.051)	(+1.101)	(+1.058)	(-1.263)	(+1.235)	(-1.134)	(+1.028)	(-1.125)
							GO:1901615	SV5_53H02	aquaporin PIP-type pTOM75-like	NS	3	(-1.107)	(-1.110)	(-1.256)	(-1.141)	(-1.154)	-1.804	(-1.200)	(-1.055)	(+1.024)	(+1.029)	(-1.320)	(+1.232)	(-1.154)	(+1.047)	(-1.043)
							GO:1901615	SV5_60G02	oxygen-evolving enhancer protein 2-like	NS	3	(-1.522)	(-1.355)	(-1.433)	-1.883	(-1.484)	-1.858	(-1.312)	(-1.208)	(-1.171)	(-1.217)	(-1.405)	(-1.366)	(-1.337)	(-1.042)	(-1.112)
	GO:0042254	ribosome biogenesis	5	4	325	0.0137	GO:0042254	SV6_04G04	chlorophyll a-b binding protein 6A-like	NS	3	-1.847	-1.582	-1.636	-2.020	-1.588	-2.325	-1.521	(+1.080)	(-1.499)	-1.598	-1.607	-1.808	(-1.213)	(-1.320)	(-1.181)
							GO:0042254	SV5_60G02	oxygen-evolving enhancer protein 2-like	NS	3	(-1.522)	(-1.355)	(-1.433)	-1.883	(-1.484)	-1.858	(-1.312)	(-1.208)	(-1.171)	(-1.217)	(-1.405)	(-1.366)	(-1.337)	(-1.042)	(-1.112)
							GO:0042254	SV6_05G05	photosystem I reaction center subunit VI-like	NS	3	-1.508	(-1.369)	(-1.417)	-1.730	(-1.451)	-1.778	(-1.403)	(-1.099)	(-1.328)	(-1.430)	-1.588	(-1.416)	(-1.224)	(-1.162)	(-1.434)
							GO:0042254	SV6_06H05	photosystem I reaction center subunit VI-like	NS	3	-1.511	(-1.329)	-1.520	-1.671	(-1.438)	-1.667	(-1.344)	(-1.064)	(-1.286)	-1.531	(-1.364)	(-1.438)	(-1.187)	(-1.250)	(-1.341)
	GO:0044283	small molecule biosynthetic process	5	7	604	0.0025	GO:0044283	SV5_53A10	aquaporin PIP-type pTOM75-like	NS	3	(-1.156)	(-1.136)	(-1.271)	(-1.104)	(-1.167)	-1.875	(-1.203)	(-1.051)	(+1.101)	(+1.058)	(-1.263)	(+1.235)	(-1.134)	(+1.028)	(-1.125)
							GO:0044283	SV5_53H02	aquaporin PIP-type pTOM75-like	NS	3	(-1.107)	(-1.110)	(-1.256)	(-1.141)	(-1.154)	-1.804	(-1.200)	(-1.055)	(+1.024)	(+1.029)	(-1.320)	(+1.232)	(-1.154)	(+1.047)	(-1.043)
							GO:0044283	SV5_60G02	oxygen-evolving enhancer protein 2-like	NS	3	(-1.522)	(-1.355)	(-1.433)	-1.883	(-1.484)	-1.858	(-1.312)	(-1.208)	(-1.171)	(-1.217)	(-1.405)	(-1.366)	(-1.337)	(-1.042)	(-1.112)
							GO:0044283	SV6_39F12	photosystem I reaction center subunit III-like	NS	3	(-1.532)	(-1.206)	(-1.382)	-1.638	(-1.344)	-1.584	(-1.248)	(-1.126)	(-1.342)	(-1.298)	(-1.257)	(-1.312)	(-1.213)	(-1.160)	(-1.179)
							GO:0044283	SV6_05G05	photosystem I reaction center subunit VI-like	NS	3	-1.508	(-1.369)	(-1.417)	-1.730	(-1.451)	-1.778	(-1.403)	(-1.099)	(-1.328)	(-1.430)	-1.588	(-1.416)	(-1.224)	(-1.162)	(-1.434)
							GO:0044283	SV6_06H05	photosystem I reaction center subunit VI-like	NS	3	-1.511	(-1.329)	-1.520	-1.671	(-1.438)	-1.667	(-1.344)	(-1.064)	(-1.286)	-1.531	(-1.364)	(-1.438)	(-1.187)	(-1.250)	(-1.341)
							GO:0044283	SV6_20G01	soluble inorganic pyrophosphatase-like	NS	3	(-1.233)	-1.561	-1.777	(-1.224)	-2.681	-2.134	-1.560	(+1.256)	-1.837	-1.883	(-1.341)	(+1.076)	(+1.169)	(-1.173)	-1.583
	GO:0031323	regulation of cellular metabolic process	5	6	893	0.0421	GO:0031323	SV5_59E10	oxygen-evolving enhancer protein 1-like	NS	3	(-1.307)	(-1.106)	(-1.340)	-1.595	(-1.285)	-1.968	(-1.469)	(-1.141)	(-1.353)	(-1.314)	(-1.366)	(-1.205)	(-1.303)	(-1.131)	(-1.234)
							GO:0031323	SV6_25G03	oxygen-evolving enhancer protein 1-like	NS	3	(-1.147)	(+1.005)	(-1.229)	(-1.347)	(-1.219)	-1.755	(-1.160)	(-1.024)	(-1.203)	(-1.453)	(-1.417)	(-1.082)	(-1.223)	(-1.095)	(-1.170)
							GO:0031323	SV5_60G02	oxygen-evolving enhancer protein 2-like	NS	3	(-1.522)	(-1.355)	(-1.433)	-1.883	(-1.484)	-1.858	(-1.312)	(-1.208)	(-1.171)	(-1.217)	(-1.405)	(-1.366)	(-1.337)	(-1.042)	(-1.112)
							GO:0031323	SV6_05G05	photosystem I reaction center subunit VI-like	NS	3	-1.508	(-1.369)	(-1.417)	-1.730	(-1.451)	-1.778	(-1.403)	(-1.099)	(-1.328)	(-1.430)	-1.588	(-1.416)	(-1.224)	(-1.162)	(-1.434)
							GO:0031323	SV6_06H05	photosystem I reaction center subunit VI-like	NS	3	-1.511	(-1.329)	-1.520	-1.671	(-1.438)	-1.667	(-1.344)	(-1.064)	(-1.286)	-1.531	(-1.364)	(-1.438)	(-1.187)	(-1.250)	(-1.341)
							GO:0031323	SV6_25E12	transcription factor bHLH68-like	NS	3	(-1.028)	(-1.054)	(-1.242)	(-1.125)	(-1.075)	-1.752	(-1.191)	(-1.103)	(-1.129)	(-1.142)	(-1.436)	(-1.058)	(-1.088)	(-1.197)	(+1.121)
	GO:0006082	organic acid metabolic process	5	6	903	0.0439	GO:0006082	SV5_53H02	aquaporin PIP-type pTOM75-like	NS	3	(-1.107)	(-1.110)	(-1.256)	(-1.141)	(-1.154)	-1.804	(-1.200)	(-1.055)	(+1.024)	(+1.029)	(-1.320)	(+1.232)	(-1.154)	(+1.047)	(-1.043)
							GO:0006082	SV5_60G02	oxygen-evolving enhancer protein 2-like	NS	3	(-1.522)	(-1.355)	(-1.433)	-1.883	(-1.484)	-1.858	(-1.312)	(-1.208)	(-1.171)	(-1.217)	(-1.405)	(-1.366)	(-1.337)	(-1.042)	(-1.112)
							GO:0006082	SV6_39F12	photosystem I reaction center subunit III-like	NS	3	(-1.532)	(-1.206)	(-1.382)	-1.638	(-1.344)	-1.584	(-1.248)	(-1.126)	(-1.342)	(-1.298)	(-1.257)	(-1.312)	(-1.213)	(-1.160)	(-1.179)
							GO:0006082	SV6_05G05	photosystem I reaction center subunit VI-like	NS	3	-1.508	(-1.369)	(-1.417)	-1.730	(-1.451)	-1.778	(-1.403)	(-1.099)	(-1.328)	(-1.430)	-1.588	(-1.416)	(-1.224)	(-1.162)	(-1.434)
							GO:0006082	SV6_06H05	photosystem I reaction center subunit VI-like	NS	3	-1.511	(-1.329)	-1.520	-1.671	(-1.438)	-1.667	(-1.344)	(-1.064)	(-1.286)	-1.531	(-1.364)	(-1.438)	(-1.187)	(-1.250)	(-1.341)
							GO:0006082	SV6_20G01	soluble inorganic pyrophosphatase-like	NS	3	(-1.233)	-1.561	-1.777	(-1.224)	-2.681	-2.134	-1.560	(+1.256)	-1.837	-1.883	(-1.341)	(+1.076)	(+1.169)	(-1.173)	-1.583
	GO:0043467	regulation of generation of precursor metabolites and energy	6	2	9	0.0004	GO:0043467	SV5_59E10	oxygen-evolving enhancer protein 1-like	NS	3	(-1.307)	(-1.106)	(-1.340)	-1.595	(-1.285)	-1.968	(-1.469)	(-1.141)	(-1.353)	(-1.314)	(-1.366)	(-1.205)	(-1.303)	(-1.131)	(-1.234)
							GO:0043467	SV6_25G03	oxygen-evolving enhancer protein 1-like	NS	3	(-1.147)	(+1.005)	(-1.229)	(-1.347)	(-1.219)	-1.755	(-1.160)	(-1.024)	(-1.203)	(-1.453)	(-1.417)	(-1.082)	(-1.223)	(-1.095)	(-1.170)
	GO:0015850	organic hydroxy compound transport	6	2	11	0.0005	GO:0015850	SV5_53A10	aquaporin PIP-type pTOM75-like	NS	3	(-1.156)	(-1.136)	(-1.271)	(-1.104)	(-1.167)	-1.875	(-1.203)	(-1.051)	(+1.101)	(+1.058)	(-1.263)	(+1.235)	(-1.134)	(+1.028)	(-1.125)
							GO:0015850	SV5_53H02	aquaporin PIP-type pTOM75-like	NS	3	(-1.107)	(-1.110)	(-1.256)	(-1.141)	(-1.154)	-1.804	(-1.200)	(-1.055)	(+1.024)	(+1.029)	(-1.320)	(+1.232)	(-1.154)	(+1.047)	(-1.043)
	GO:0010109	regulation of photosynthesis	6	2	13	0.0007	GO:0010109	SV5_59E10	oxygen-evolving enhancer protein 1-like	NS	3	(-1.307)	(-1.106)	(-1.340)	-1.595	(-1.285)	-1.968	(-1.469)	(-1.141)	(-1.353)	(-1.314)	(-1.366)	(-1.205)	(-1.303)	(-1.131)	(-1.234)
							GO:0010109	SV6_25G03	oxygen-evolving enhancer protein 1-like	NS	3	(-1.147)	(+1.005)	(-1.229)	(-1.347)	(-1.219)	-1.755	(-1.160)	(-1.024)	(-1.203)	(-1.453)	(-1.417)	(-1.082)	(-1.223)	(-1.095)	(-1.170)
	GO:0009767	photosynthetic electron transport chain	6	3	23	0.0001	GO:0009767	SV5_60G02	oxygen-evolving enhancer protein 2-like	NS	3	(-1.522)	(-1.355)	(-1.433)	-1.883	(-1.484)	-1.858	(-1.312)	(-1.208)	(-1.171)	(-1.217)	(-1.405)	(-1.366)	(-1.337)	(-1.042)	(-1.112)
							GO:0009767	SV6_05G05	photosystem I reaction center subunit VI-like	NS	3	-1.508	(-1.369)	(-1.417)	-1.730	(-1.451)	-1.778	(-1.403)	(-1.099)	(-1.328)	(-1.430)	-1.588	(-1.416)	(-1.224)	(-1.162)	(-1.434)
							GO:0009767	SV6_06H05	photosystem I reaction center subunit VI-like	NS	3	-1.511	(-1.329)	-1.520	-1.671	(-1.438)	-1.667	(-1.344)	(-1.064)	(-1.286)	-1.531	(-1.364)	(-1.438)	(-1.187)	(-1.250)	(-1.341)
	GO:0009637	response to blue light	6	2	34	0.0042	GO:0009637	SV6_04G04	chlorophyll a-b binding protein 6A-like	NS	3	-1.847	-1.582	-1.636	-2.020	-1.588	-2.325	-1.521	(+1.080)	(-1.499)	-1.598	-1.607	-1.808	(-1.213)	(-1.320)	(-1.181)
							GO:0009637	SV5_60G02	oxygen-evolving enhancer protein 2-like	NS	3	(-1.522)	(-1.355)	(-1.433)	-1.883	(-1.484)	-1.858	(-1.312)	(-1.208)	(-1.171)	(-1.217)	(-1.405)	(-1.366)	(-1.337)	(-1.042)	(-1.112)
	GO:0008643	carbohydrate transport	6	2	38	0.0051	GO:0008643	SV5_53A10	aquaporin PIP-type pTOM75-like	NS	3	(-1.156)	(-1.136)	(-1.271)	(-1.104)	(-1.167)	-1.875	(-1.203)	(-1.051)	(+1.101)	(+1.058)	(-1.263)	(+1.235)	(-1.134)	(+1.028)	(-1.125)
							GO:0008643	SV5_53H02	aquaporin PIP-type pTOM75-like	NS	3	(-1.107)	(-1.110)	(-1.256)	(-1.141)	(-1.154)	-1.804	(-1.200)	(-1.055)	(+1.024)	(+1.029)	(-1.320)	(+1.232)	(-1.154)	(+1.047)	(-1.043)
	GO:0031669	cellular response to nutrient levels	6	2	59	0.0115	GO:0031669	SV5_53A10	aquaporin PIP-type pTOM75-like	NS	3	(-1.156)	(-1.136)	(-1.271)	(-1.104)	(-1.167)	-1.875	(-1.203)	(-1.051)	(+1.101)	(+1.058)	(-1.263)	(+1.235)	(-1.134)	(+1.028)	(-1.125)
							GO:0031669	SV5_53H02	aquaporin PIP-type pTOM75-like	NS	3	(-1.107)	(-1.110)	(-1.256)	(-1.141)	(-1.154)	-1.804	(-1.200)	(-1.055)	(+1.024)	(+1.029)	(-1.320)	(+1.232)	(-1.154)	(+1.047)	(-1.043)
	GO:0042594	response to starvation	6	2	59	0.0115	GO:0042594	SV5_53A10	aquaporin PIP-type pTOM75-like	NS	3	(-1.156)	(-1.136)	(-1.271)	(-1.104)	(-1.167)	-1.875	(-1.203)	(-1.051)	(+1.101)	(+1.058)	(-1.263)	(+1.235)	(-1.134)	(+1.028)	(-1.125)
							GO:0042594	SV5_53H02	aquaporin PIP-type pTOM75-like	NS	3	(-1.107)	(-1.110)	(-1.256)	(-1.141)	(-1.154)	-1.804	(-1.200)	(-1.055)	(+1.024)	(+1.029)	(-1.320)	(+1.232)	(-1.154)	(+1.047)	(-1.043)
	GO:0006637	acyl-CoA metabolic process	6	2	62	0.0126	GO:0006637	SV5_53A10	aquaporin PIP-type pTOM75-like	NS	3	(-1.156)	(-1.136)	(-1.271)	(-1.104)	(-1.167)	-1.875	(-1.203)	(-1.051)	(+1.101)	(+1.058)	(-1.263)	(+1.235)	(-1.134)	(+1.028)	(-1.125)
							GO:0006637	SV5_53H02	aquaporin PIP-type pTOM75-like	NS	3	(-1.107)	(-1.110)	(-1.256)	(-1.141)	(-1.154)	-1.804	(-1.200)	(-1.055)	(+1.024)	(+1.029)	(-1.320)	(+1.232)	(-1.154)	(+1.047)	(-1.043)
	GO:0034285	response to disaccharide	6	2	79	0.0196	GO:0034285	SV6_04G04	chlorophyll a-b binding protein 6A-like	NS	3	-1.847	-1.582	-1.636	-2.020	-1.588	-2.325	-1.521	(+1.080)	(-1.499)	-1.598	-1.607	-1.808	(-1.213)	(-1.320)	(-1.181)
							GO:0034285	SV5_60G02	oxygen-evolving enhancer protein 2-like	NS	3	(-1.522)	(-1.355)	(-1.433)	-1.883	(-1.484)	-1.858	(-1.312)	(-1.208)	(-1.171)	(-1.217)	(-1.405)	(-1.366)	(-1.337)	(-1.042)	(-1.112)
	GO:0008202	steroid metabolic process	6	2	83	0.0214	GO:0008202	SV5_53A10	aquaporin PIP-type pTOM75-like	NS	3	(-1.156)	(-1.136)	(-1.271)	(-1.104)	(-1.167)	-1.875	(-1.203)	(-1.051)	(+1.101)	(+1.058)	(-1.263)	(+1.235)	(-1.134)	(+1.028)	(-1.125)
							GO:0008202	SV5_53H02	aquaporin PIP-type pTOM75-like	NS	3	(-1.107)	(-1.110)	(-1.256)	(-1.141)	(-1.154)	-1.804	(-1.200)	(-1.055)	(+1.024)	(+1.029)	(-1.320)	(+1.232)	(-1.154)	(+1.047)	(-1.043)
	GO:0042044	fluid transport	6	2	83	0.0214	GO:0042044	SV5_53A10	aquaporin PIP-type pTOM75-like	NS	3	(-1.156)	(-1.136)	(-1.271)	(-1.104)	(-1.167)	-1.875	(-1.203)	(-1.051)	(+1.101)	(+1.058)	(-1.263)	(+1.235)	(-1.134)	(+1.028)	(-1.125)
							GO:0042044	SV5_53H02	aquaporin PIP-type pTOM75-like	NS	3	(-1.107)	(-1.110)	(-1.256)	(-1.141)	(-1.154)	-1.804	(-1.200)	(-1.055)	(+1.024)	(+1.029)	(-1.320)	(+1.232)	(-1.154)	(+1.047)	(-1.043)
	GO:0051174	regulation of phosphorus metabolic process	6	2	85	0.0224	GO:0051174	SV6_05G05	photosystem I reaction center subunit VI-like	NS	3	-1.508	(-1.369)	(-1.417)	-1.730	(-1.451)	-1.778	(-1.403)	(-1.099)	(-1.328)	(-1.430)	-1.588	(-1.416)	(-1.224)	(-1.162)	(-1.434)
							GO:0051174	SV6_06H05	photosystem I reaction center subunit VI-like	NS	3	-1.511	(-1.329)	-1.520	-1.671	(-1.438)	-1.667	(-1.344)	(-1.064)	(-1.286)	-1.531	(-1.364)	(-1.438)	(-1.187)	(-1.250)	(-1.341)
	GO:0042446	hormone biosynthetic process	6	2	93	0.0263	GO:0042446	SV5_53A10	aquaporin PIP-type pTOM75-like	NS	3	(-1.156)	(-1.136)	(-1.271)	(-1.104)	(-1.167)	-1.875	(-1.203)	(-1.051)	(+1.101)	(+1.058)	(-1.263)	(+1.235)	(-1.134)	(+1.028)	(-1.125)
							GO:0042446	SV5_53H02	aquaporin PIP-type pTOM75-like	NS	3	(-1.107)	(-1.110)	(-1.256)	(-1.141)	(-1.154)	-1.804	(-1.200)	(-1.055)	(+1.024)	(+1.029)	(-1.320)	(+1.232)	(-1.154)	(+1.047)	(-1.043)
	GO:0009735	response to cytokinin	6	2	101	0.0305	GO:0009735	SV6_05G05	photosystem I reaction center subunit VI-like	NS	3	-1.508	(-1.369)	(-1.417)	-1.730	(-1.451)	-1.778	(-1.403)	(-1.099)	(-1.328)	(-1.430)	-1.588	(-1.416)	(-1.224)	(-1.162)	(-1.434)
							GO:0009735	SV6_06H05	photosystem I reaction center subunit VI-like	NS	3	-1.511	(-1.329)	-1.520	-1.671	(-1.438)	-1.667	(-1.344)	(-1.064)	(-1.286)	-1.531	(-1.364)	(-1.438)	(-1.187)	(-1.250)	(-1.341)
	GO:1901617	organic hydroxy compound biosynthetic process	6	3	164	0.0109	GO:1901617	SV5_53A10	aquaporin PIP-type pTOM75-like	NS	3	(-1.156)	(-1.136)	(-1.271)	(-1.104)	(-1.167)	-1.875	(-1.203)	(-1.051)	(+1.101)	(+1.058)	(-1.263)	(+1.235)	(-1.134)	(+1.028)	(-1.125)
							GO:1901617	SV5_53H02	aquaporin PIP-type pTOM75-like	NS	3	(-1.107)	(-1.110)	(-1.256)	(-1.141)	(-1.154)	-1.804	(-1.200)	(-1.055)	(+1.024)	(+1.029)	(-1.320)	(+1.232)	(-1.154)	(+1.047)	(-1.043)
							GO:1901617	SV5_60G02	oxygen-evolving enhancer protein 2-like	NS	3	(-1.522)	(-1.355)	(-1.433)	-1.883	(-1.484)	-1.858	(-1.312)	(-1.208)	(-1.171)	(-1.217)	(-1.405)	(-1.366)	(-1.337)	(-1.042)	(-1.112)
	GO:0006818	hydrogen transport	6	2	112	0.0366	GO:0006818	SV6_04G04	chlorophyll a-b binding protein 6A-like	NS	3	-1.847	-1.582	-1.636	-2.020	-1.588	-2.325	-1.521	(+1.080)	(-1.499)	-1.598	-1.607	-1.808	(-1.213)	(-1.320)	(-1.181)
							GO:0006818	SV5_60G02	oxygen-evolving enhancer protein 2-like	NS	3	(-1.522)	(-1.355)	(-1.433)	-1.883	(-1.484)	-1.858	(-1.312)	(-1.208)	(-1.171)	(-1.217)	(-1.405)	(-1.366)	(-1.337)	(-1.042)	(-1.112)
	GO:0016311	dephosphorylation	6	2	112	0.0366	GO:0016311	SV6_05G05	photosystem I reaction center subunit VI-like	NS	3	-1.508	(-1.369)	(-1.417)	-1.730	(-1.451)	-1.778	(-1.403)	(-1.099)	(-1.328)	(-1.430)	-1.588	(-1.416)	(-1.224)	(-1.162)	(-1.434)
							GO:0016311	SV6_06H05	photosystem I reaction center subunit VI-like	NS	3	-1.511	(-1.329)	-1.520	-1.671	(-1.438)	-1.667	(-1.344)	(-1.064)	(-1.286)	-1.531	(-1.364)	(-1.438)	(-1.187)	(-1.250)	(-1.341)
	GO:0009414	response to water deprivation	6	2	123	0.0431	GO:0009414	SV5_53A10	aquaporin PIP-type pTOM75-like	NS	3	(-1.156)	(-1.136)	(-1.271)	(-1.104)	(-1.167)	-1.875	(-1.203)	(-1.051)	(+1.101)	(+1.058)	(-1.263)	(+1.235)	(-1.134)	(+1.028)	(-1.125)
							GO:0009414	SV5_53H02	aquaporin PIP-type pTOM75-like	NS	3	(-1.107)	(-1.110)	(-1.256)	(-1.141)	(-1.154)	-1.804	(-1.200)	(-1.055)	(+1.024)	(+1.029)	(-1.320)	(+1.232)	(-1.154)	(+1.047)	(-1.043)
	GO:0009642	response to light intensity	6	2	125	0.0444	GO:0009642	SV6_04G04	chlorophyll a-b binding protein 6A-like	NS	3	-1.847	-1.582	-1.636	-2.020	-1.588	-2.325	-1.521	(+1.080)	(-1.499)	-1.598	-1.607	-1.808	(-1.213)	(-1.320)	(-1.181)
							GO:0009642	SV5_60G02	oxygen-evolving enhancer protein 2-like	NS	3	(-1.522)	(-1.355)	(-1.433)	-1.883	(-1.484)	-1.858	(-1.312)	(-1.208)	(-1.171)	(-1.217)	(-1.405)	(-1.366)	(-1.337)	(-1.042)	(-1.112)
	GO:0006066	alcohol metabolic process	6	2	130	0.0475	GO:0006066	SV5_53A10	aquaporin PIP-type pTOM75-like	NS	3	(-1.156)	(-1.136)	(-1.271)	(-1.104)	(-1.167)	-1.875	(-1.203)	(-1.051)	(+1.101)	(+1.058)	(-1.263)	(+1.235)	(-1.134)	(+1.028)	(-1.125)
							GO:0006066	SV5_53H02	aquaporin PIP-type pTOM75-like	NS	3	(-1.107)	(-1.110)	(-1.256)	(-1.141)	(-1.154)	-1.804	(-1.200)	(-1.055)	(+1.024)	(+1.029)	(-1.320)	(+1.232)	(-1.154)	(+1.047)	(-1.043)
	GO:0016053	organic acid biosynthetic process	6	5	445	0.0095	GO:0016053	SV5_60G02	oxygen-evolving enhancer protein 2-like	NS	3	(-1.522)	(-1.355)	(-1.433)	-1.883	(-1.484)	-1.858	(-1.312)	(-1.208)	(-1.171)	(-1.217)	(-1.405)	(-1.366)	(-1.337)	(-1.042)	(-1.112)
							GO:0016053	SV6_39F12	photosystem I reaction center subunit III-like	NS	3	(-1.532)	(-1.206)	(-1.382)	-1.638	(-1.344)	-1.584	(-1.248)	(-1.126)	(-1.342)	(-1.298)	(-1.257)	(-1.312)	(-1.213)	(-1.160)	(-1.179)
							GO:0016053	SV6_05G05	photosystem I reaction center subunit VI-like	NS	3	-1.508	(-1.369)	(-1.417)	-1.730	(-1.451)	-1.778	(-1.403)	(-1.099)	(-1.328)	(-1.430)	-1.588	(-1.416)	(-1.224)	(-1.162)	(-1.434)
							GO:0016053	SV6_06H05	photosystem I reaction center subunit VI-like	NS	3	-1.511	(-1.329)	-1.520	-1.671	(-1.438)	-1.667	(-1.344)	(-1.064)	(-1.286)	-1.531	(-1.364)	(-1.438)	(-1.187)	(-1.250)	(-1.341)
							GO:0016053	SV6_20G01	soluble inorganic pyrophosphatase-like	NS	3	(-1.233)	-1.561	-1.777	(-1.224)	-2.681	-2.134	-1.560	(+1.256)	-1.837	-1.883	(-1.341)	(+1.076)	(+1.169)	(-1.173)	-1.583
	GO:0006811	ion transport	6	4	402	0.0264	GO:0006811	SV5_53A10	aquaporin PIP-type pTOM75-like	NS	3	(-1.156)	(-1.136)	(-1.271)	(-1.104)	(-1.167)	-1.875	(-1.203)	(-1.051)	(+1.101)	(+1.058)	(-1.263)	(+1.235)	(-1.134)	(+1.028)	(-1.125)
							GO:0006811	SV5_53H02	aquaporin PIP-type pTOM75-like	NS	3	(-1.107)	(-1.110)	(-1.256)	(-1.141)	(-1.154)	-1.804	(-1.200)	(-1.055)	(+1.024)	(+1.029)	(-1.320)	(+1.232)	(-1.154)	(+1.047)	(-1.043)
							GO:0006811	SV6_04G04	chlorophyll a-b binding protein 6A-like	NS	3	-1.847	-1.582	-1.636	-2.020	-1.588	-2.325	-1.521	(+1.080)	(-1.499)	-1.598	-1.607	-1.808	(-1.213)	(-1.320)	(-1.181)
							GO:0006811	SV5_60G02	oxygen-evolving enhancer protein 2-like	NS	3	(-1.522)	(-1.355)	(-1.433)	-1.883	(-1.484)	-1.858	(-1.312)	(-1.208)	(-1.171)	(-1.217)	(-1.405)	(-1.366)	(-1.337)	(-1.042)	(-1.112)
	GO:0043436	oxoacid metabolic process	6	6	902	0.0437	GO:0043436	SV5_53H02	aquaporin PIP-type pTOM75-like	NS	3	(-1.107)	(-1.110)	(-1.256)	(-1.141)	(-1.154)	-1.804	(-1.200)	(-1.055)	(+1.024)	(+1.029)	(-1.320)	(+1.232)	(-1.154)	(+1.047)	(-1.043)
							GO:0043436	SV5_60G02	oxygen-evolving enhancer protein 2-like	NS	3	(-1.522)	(-1.355)	(-1.433)	-1.883	(-1.484)	-1.858	(-1.312)	(-1.208)	(-1.171)	(-1.217)	(-1.405)	(-1.366)	(-1.337)	(-1.042)	(-1.112)
							GO:0043436	SV6_39F12	photosystem I reaction center subunit III-like	NS	3	(-1.532)	(-1.206)	(-1.382)	-1.638	(-1.344)	-1.584	(-1.248)	(-1.126)	(-1.342)	(-1.298)	(-1.257)	(-1.312)	(-1.213)	(-1.160)	(-1.179)
							GO:0043436	SV6_05G05	photosystem I reaction center subunit VI-like	NS	3	-1.508	(-1.369)	(-1.417)	-1.730	(-1.451)	-1.778	(-1.403)	(-1.099)	(-1.328)	(-1.430)	-1.588	(-1.416)	(-1.224)	(-1.162)	(-1.434)
							GO:0043436	SV6_06H05	photosystem I reaction center subunit VI-like	NS	3	-1.511	(-1.329)	-1.520	-1.671	(-1.438)	-1.667	(-1.344)	(-1.064)	(-1.286)	-1.531	(-1.364)	(-1.438)	(-1.187)	(-1.250)	(-1.341)
							GO:0043436	SV6_20G01	soluble inorganic pyrophosphatase-like	NS	3	(-1.233)	-1.561	-1.777	(-1.224)	-2.681	-2.134	-1.560	(+1.256)	-1.837	-1.883	(-1.341)	(+1.076)	(+1.169)	(-1.173)	-1.583
	GO:0042548	regulation of photosynthesis, light reaction	7	2	9	0.0004	GO:0042548	SV5_59E10	oxygen-evolving enhancer protein 1-like	NS	3	(-1.307)	(-1.106)	(-1.340)	-1.595	(-1.285)	-1.968	(-1.469)	(-1.141)	(-1.353)	(-1.314)	(-1.366)	(-1.205)	(-1.303)	(-1.131)	(-1.234)
							GO:0042548	SV6_25G03	oxygen-evolving enhancer protein 1-like	NS	3	(-1.147)	(+1.005)	(-1.229)	(-1.347)	(-1.219)	-1.755	(-1.160)	(-1.024)	(-1.203)	(-1.453)	(-1.417)	(-1.082)	(-1.223)	(-1.095)	(-1.170)
	GO:0015791	polyol transport	7	2	11	0.0005	GO:0015791	SV5_53A10	aquaporin PIP-type pTOM75-like	NS	3	(-1.156)	(-1.136)	(-1.271)	(-1.104)	(-1.167)	-1.875	(-1.203)	(-1.051)	(+1.101)	(+1.058)	(-1.263)	(+1.235)	(-1.134)	(+1.028)	(-1.125)
							GO:0015791	SV5_53H02	aquaporin PIP-type pTOM75-like	NS	3	(-1.107)	(-1.110)	(-1.256)	(-1.141)	(-1.154)	-1.804	(-1.200)	(-1.055)	(+1.024)	(+1.029)	(-1.320)	(+1.232)	(-1.154)	(+1.047)	(-1.043)
	GO:0009773	photosynthetic electron transport in photosystem I	7	3	17	0	GO:0009773	SV5_60G02	oxygen-evolving enhancer protein 2-like	NS	3	(-1.522)	(-1.355)	(-1.433)	-1.883	(-1.484)	-1.858	(-1.312)	(-1.208)	(-1.171)	(-1.217)	(-1.405)	(-1.366)	(-1.337)	(-1.042)	(-1.112)
							GO:0009773	SV6_05G05	photosystem I reaction center subunit VI-like	NS	3	-1.508	(-1.369)	(-1.417)	-1.730	(-1.451)	-1.778	(-1.403)	(-1.099)	(-1.328)	(-1.430)	-1.588	(-1.416)	(-1.224)	(-1.162)	(-1.434)
							GO:0009773	SV6_06H05	photosystem I reaction center subunit VI-like	NS	3	-1.511	(-1.329)	-1.520	-1.671	(-1.438)	-1.667	(-1.344)	(-1.064)	(-1.286)	-1.531	(-1.364)	(-1.438)	(-1.187)	(-1.250)	(-1.341)
	GO:0010218	response to far red light	7	2	36	0.0046	GO:0010218	SV6_04G04	chlorophyll a-b binding protein 6A-like	NS	3	-1.847	-1.582	-1.636	-2.020	-1.588	-2.325	-1.521	(+1.080)	(-1.499)	-1.598	-1.607	-1.808	(-1.213)	(-1.320)	(-1.181)
							GO:0010218	SV5_60G02	oxygen-evolving enhancer protein 2-like	NS	3	(-1.522)	(-1.355)	(-1.433)	-1.883	(-1.484)	-1.858	(-1.312)	(-1.208)	(-1.171)	(-1.217)	(-1.405)	(-1.366)	(-1.337)	(-1.042)	(-1.112)
	GO:0010114	response to red light	7	2	37	0.0049	GO:0010114	SV6_04G04	chlorophyll a-b binding protein 6A-like	NS	3	-1.847	-1.582	-1.636	-2.020	-1.588	-2.325	-1.521	(+1.080)	(-1.499)	-1.598	-1.607	-1.808	(-1.213)	(-1.320)	(-1.181)
							GO:0010114	SV5_60G02	oxygen-evolving enhancer protein 2-like	NS	3	(-1.522)	(-1.355)	(-1.433)	-1.883	(-1.484)	-1.858	(-1.312)	(-1.208)	(-1.171)	(-1.217)	(-1.405)	(-1.366)	(-1.337)	(-1.042)	(-1.112)
	GO:0016128	phytosteroid metabolic process	7	2	37	0.0049	GO:0016128	SV5_53A10	aquaporin PIP-type pTOM75-like	NS	3	(-1.156)	(-1.136)	(-1.271)	(-1.104)	(-1.167)	-1.875	(-1.203)	(-1.051)	(+1.101)	(+1.058)	(-1.263)	(+1.235)	(-1.134)	(+1.028)	(-1.125)
							GO:0016128	SV5_53H02	aquaporin PIP-type pTOM75-like	NS	3	(-1.107)	(-1.110)	(-1.256)	(-1.141)	(-1.154)	-1.804	(-1.200)	(-1.055)	(+1.024)	(+1.029)	(-1.320)	(+1.232)	(-1.154)	(+1.047)	(-1.043)
	GO:0006084	acetyl-CoA metabolic process	7	2	55	0.0101	GO:0006084	SV5_53A10	aquaporin PIP-type pTOM75-like	NS	3	(-1.156)	(-1.136)	(-1.271)	(-1.104)	(-1.167)	-1.875	(-1.203)	(-1.051)	(+1.101)	(+1.058)	(-1.263)	(+1.235)	(-1.134)	(+1.028)	(-1.125)
							GO:0006084	SV5_53H02	aquaporin PIP-type pTOM75-like	NS	3	(-1.107)	(-1.110)	(-1.256)	(-1.141)	(-1.154)	-1.804	(-1.200)	(-1.055)	(+1.024)	(+1.029)	(-1.320)	(+1.232)	(-1.154)	(+1.047)	(-1.043)
	GO:0009267	cellular response to starvation	7	2	56	0.0105	GO:0009267	SV5_53A10	aquaporin PIP-type pTOM75-like	NS	3	(-1.156)	(-1.136)	(-1.271)	(-1.104)	(-1.167)	-1.875	(-1.203)	(-1.051)	(+1.101)	(+1.058)	(-1.263)	(+1.235)	(-1.134)	(+1.028)	(-1.125)
							GO:0009267	SV5_53H02	aquaporin PIP-type pTOM75-like	NS	3	(-1.107)	(-1.110)	(-1.256)	(-1.141)	(-1.154)	-1.804	(-1.200)	(-1.055)	(+1.024)	(+1.029)	(-1.320)	(+1.232)	(-1.154)	(+1.047)	(-1.043)
	GO:0043269	regulation of ion transport	7	2	68	0.0149	GO:0043269	SV6_04G04	chlorophyll a-b binding protein 6A-like	NS	3	-1.847	-1.582	-1.636	-2.020	-1.588	-2.325	-1.521	(+1.080)	(-1.499)	-1.598	-1.607	-1.808	(-1.213)	(-1.320)	(-1.181)
							GO:0043269	SV5_60G02	oxygen-evolving enhancer protein 2-like	NS	3	(-1.522)	(-1.355)	(-1.433)	-1.883	(-1.484)	-1.858	(-1.312)	(-1.208)	(-1.171)	(-1.217)	(-1.405)	(-1.366)	(-1.337)	(-1.042)	(-1.112)
	GO:0016125	sterol metabolic process	7	2	71	0.0161	GO:0016125	SV5_53A10	aquaporin PIP-type pTOM75-like	NS	3	(-1.156)	(-1.136)	(-1.271)	(-1.104)	(-1.167)	-1.875	(-1.203)	(-1.051)	(+1.101)	(+1.058)	(-1.263)	(+1.235)	(-1.134)	(+1.028)	(-1.125)
							GO:0016125	SV5_53H02	aquaporin PIP-type pTOM75-like	NS	3	(-1.107)	(-1.110)	(-1.256)	(-1.141)	(-1.154)	-1.804	(-1.200)	(-1.055)	(+1.024)	(+1.029)	(-1.320)	(+1.232)	(-1.154)	(+1.047)	(-1.043)
	GO:0009744	response to sucrose	7	2	79	0.0196	GO:0009744	SV6_04G04	chlorophyll a-b binding protein 6A-like	NS	3	-1.847	-1.582	-1.636	-2.020	-1.588	-2.325	-1.521	(+1.080)	(-1.499)	-1.598	-1.607	-1.808	(-1.213)	(-1.320)	(-1.181)
							GO:0009744	SV5_60G02	oxygen-evolving enhancer protein 2-like	NS	3	(-1.522)	(-1.355)	(-1.433)	-1.883	(-1.484)	-1.858	(-1.312)	(-1.208)	(-1.171)	(-1.217)	(-1.405)	(-1.366)	(-1.337)	(-1.042)	(-1.112)
	GO:0006694	steroid biosynthetic process	7	2	81	0.0205	GO:0006694	SV5_53A10	aquaporin PIP-type pTOM75-like	NS	3	(-1.156)	(-1.136)	(-1.271)	(-1.104)	(-1.167)	-1.875	(-1.203)	(-1.051)	(+1.101)	(+1.058)	(-1.263)	(+1.235)	(-1.134)	(+1.028)	(-1.125)
							GO:0006694	SV5_53H02	aquaporin PIP-type pTOM75-like	NS	3	(-1.107)	(-1.110)	(-1.256)	(-1.141)	(-1.154)	-1.804	(-1.200)	(-1.055)	(+1.024)	(+1.029)	(-1.320)	(+1.232)	(-1.154)	(+1.047)	(-1.043)
	GO:0006833	water transport	7	2	83	0.0214	GO:0006833	SV5_53A10	aquaporin PIP-type pTOM75-like	NS	3	(-1.156)	(-1.136)	(-1.271)	(-1.104)	(-1.167)	-1.875	(-1.203)	(-1.051)	(+1.101)	(+1.058)	(-1.263)	(+1.235)	(-1.134)	(+1.028)	(-1.125)
							GO:0006833	SV5_53H02	aquaporin PIP-type pTOM75-like	NS	3	(-1.107)	(-1.110)	(-1.256)	(-1.141)	(-1.154)	-1.804	(-1.200)	(-1.055)	(+1.024)	(+1.029)	(-1.320)	(+1.232)	(-1.154)	(+1.047)	(-1.043)
	GO:0019220	regulation of phosphate metabolic process	7	2	85	0.0224	GO:0019220	SV6_05G05	photosystem I reaction center subunit VI-like	NS	3	-1.508	(-1.369)	(-1.417)	-1.730	(-1.451)	-1.778	(-1.403)	(-1.099)	(-1.328)	(-1.430)	-1.588	(-1.416)	(-1.224)	(-1.162)	(-1.434)
							GO:0019220	SV6_06H05	photosystem I reaction center subunit VI-like	NS	3	-1.511	(-1.329)	-1.520	-1.671	(-1.438)	-1.667	(-1.344)	(-1.064)	(-1.286)	-1.531	(-1.364)	(-1.438)	(-1.187)	(-1.250)	(-1.341)
	GO:0009644	response to high light intensity	7	2	105	0.0327	GO:0009644	SV6_04G04	chlorophyll a-b binding protein 6A-like	NS	3	-1.847	-1.582	-1.636	-2.020	-1.588	-2.325	-1.521	(+1.080)	(-1.499)	-1.598	-1.607	-1.808	(-1.213)	(-1.320)	(-1.181)
							GO:0009644	SV5_60G02	oxygen-evolving enhancer protein 2-like	NS	3	(-1.522)	(-1.355)	(-1.433)	-1.883	(-1.484)	-1.858	(-1.312)	(-1.208)	(-1.171)	(-1.217)	(-1.405)	(-1.366)	(-1.337)	(-1.042)	(-1.112)
	GO:0046165	alcohol biosynthetic process	7	2	108	0.0343	GO:0046165	SV5_53A10	aquaporin PIP-type pTOM75-like	NS	3	(-1.156)	(-1.136)	(-1.271)	(-1.104)	(-1.167)	-1.875	(-1.203)	(-1.051)	(+1.101)	(+1.058)	(-1.263)	(+1.235)	(-1.134)	(+1.028)	(-1.125)
							GO:0046165	SV5_53H02	aquaporin PIP-type pTOM75-like	NS	3	(-1.107)	(-1.110)	(-1.256)	(-1.141)	(-1.154)	-1.804	(-1.200)	(-1.055)	(+1.024)	(+1.029)	(-1.320)	(+1.232)	(-1.154)	(+1.047)	(-1.043)
	GO:0006812	cation transport	7	4	297	0.0102	GO:0006812	SV5_53A10	aquaporin PIP-type pTOM75-like	NS	3	(-1.156)	(-1.136)	(-1.271)	(-1.104)	(-1.167)	-1.875	(-1.203)	(-1.051)	(+1.101)	(+1.058)	(-1.263)	(+1.235)	(-1.134)	(+1.028)	(-1.125)
							GO:0006812	SV5_53H02	aquaporin PIP-type pTOM75-like	NS	3	(-1.107)	(-1.110)	(-1.256)	(-1.141)	(-1.154)	-1.804	(-1.200)	(-1.055)	(+1.024)	(+1.029)	(-1.320)	(+1.232)	(-1.154)	(+1.047)	(-1.043)
							GO:0006812	SV6_04G04	chlorophyll a-b binding protein 6A-like	NS	3	-1.847	-1.582	-1.636	-2.020	-1.588	-2.325	-1.521	(+1.080)	(-1.499)	-1.598	-1.607	-1.808	(-1.213)	(-1.320)	(-1.181)
							GO:0006812	SV5_60G02	oxygen-evolving enhancer protein 2-like	NS	3	(-1.522)	(-1.355)	(-1.433)	-1.883	(-1.484)	-1.858	(-1.312)	(-1.208)	(-1.171)	(-1.217)	(-1.405)	(-1.366)	(-1.337)	(-1.042)	(-1.112)
	GO:0043623	cellular protein complex assembly	7	3	280	0.0413	GO:0043623	SV5_60G02	oxygen-evolving enhancer protein 2-like	NS	3	(-1.522)	(-1.355)	(-1.433)	-1.883	(-1.484)	-1.858	(-1.312)	(-1.208)	(-1.171)	(-1.217)	(-1.405)	(-1.366)	(-1.337)	(-1.042)	(-1.112)
							GO:0043623	SV6_05G05	photosystem I reaction center subunit VI-like	NS	3	-1.508	(-1.369)	(-1.417)	-1.730	(-1.451)	-1.778	(-1.403)	(-1.099)	(-1.328)	(-1.430)	-1.588	(-1.416)	(-1.224)	(-1.162)	(-1.434)
							GO:0043623	SV6_06H05	photosystem I reaction center subunit VI-like	NS	3	-1.511	(-1.329)	-1.520	-1.671	(-1.438)	-1.667	(-1.344)	(-1.064)	(-1.286)	-1.531	(-1.364)	(-1.438)	(-1.187)	(-1.250)	(-1.341)
	GO:0019752	carboxylic acid metabolic process	7	6	886	0.0409	GO:0019752	SV5_53H02	aquaporin PIP-type pTOM75-like	NS	3	(-1.107)	(-1.110)	(-1.256)	(-1.141)	(-1.154)	-1.804	(-1.200)	(-1.055)	(+1.024)	(+1.029)	(-1.320)	(+1.232)	(-1.154)	(+1.047)	(-1.043)
							GO:0019752	SV5_60G02	oxygen-evolving enhancer protein 2-like	NS	3	(-1.522)	(-1.355)	(-1.433)	-1.883	(-1.484)	-1.858	(-1.312)	(-1.208)	(-1.171)	(-1.217)	(-1.405)	(-1.366)	(-1.337)	(-1.042)	(-1.112)
							GO:0019752	SV6_39F12	photosystem I reaction center subunit III-like	NS	3	(-1.532)	(-1.206)	(-1.382)	-1.638	(-1.344)	-1.584	(-1.248)	(-1.126)	(-1.342)	(-1.298)	(-1.257)	(-1.312)	(-1.213)	(-1.160)	(-1.179)
							GO:0019752	SV6_05G05	photosystem I reaction center subunit VI-like	NS	3	-1.508	(-1.369)	(-1.417)	-1.730	(-1.451)	-1.778	(-1.403)	(-1.099)	(-1.328)	(-1.430)	-1.588	(-1.416)	(-1.224)	(-1.162)	(-1.434)
							GO:0019752	SV6_06H05	photosystem I reaction center subunit VI-like	NS	3	-1.511	(-1.329)	-1.520	-1.671	(-1.438)	-1.667	(-1.344)	(-1.064)	(-1.286)	-1.531	(-1.364)	(-1.438)	(-1.187)	(-1.250)	(-1.341)
							GO:0019752	SV6_20G01	soluble inorganic pyrophosphatase-like	NS	3	(-1.233)	-1.561	-1.777	(-1.224)	-2.681	-2.134	-1.560	(+1.256)	-1.837	-1.883	(-1.341)	(+1.076)	(+1.169)	(-1.173)	-1.583
	GO:0042549	photosystem II stabilization	8	2	3	0.0001	GO:0042549	SV5_59E10	oxygen-evolving enhancer protein 1-like	NS	3	(-1.307)	(-1.106)	(-1.340)	-1.595	(-1.285)	-1.968	(-1.469)	(-1.141)	(-1.353)	(-1.314)	(-1.366)	(-1.205)	(-1.303)	(-1.131)	(-1.234)
							GO:0042549	SV6_25G03	oxygen-evolving enhancer protein 1-like	NS	3	(-1.147)	(+1.005)	(-1.229)	(-1.347)	(-1.219)	-1.755	(-1.160)	(-1.024)	(-1.203)	(-1.453)	(-1.417)	(-1.082)	(-1.223)	(-1.095)	(-1.170)
	GO:0010106	cellular response to iron ion starvation	8	2	6	0.0002	GO:0010106	SV5_53A10	aquaporin PIP-type pTOM75-like	NS	3	(-1.156)	(-1.136)	(-1.271)	(-1.104)	(-1.167)	-1.875	(-1.203)	(-1.051)	(+1.101)	(+1.058)	(-1.263)	(+1.235)	(-1.134)	(+1.028)	(-1.125)
							GO:0010106	SV5_53H02	aquaporin PIP-type pTOM75-like	NS	3	(-1.107)	(-1.110)	(-1.256)	(-1.141)	(-1.154)	-1.804	(-1.200)	(-1.055)	(+1.024)	(+1.029)	(-1.320)	(+1.232)	(-1.154)	(+1.047)	(-1.043)
	GO:0015793	glycerol transport	8	2	8	0.0003	GO:0015793	SV5_53A10	aquaporin PIP-type pTOM75-like	NS	3	(-1.156)	(-1.136)	(-1.271)	(-1.104)	(-1.167)	-1.875	(-1.203)	(-1.051)	(+1.101)	(+1.058)	(-1.263)	(+1.235)	(-1.134)	(+1.028)	(-1.125)
							GO:0015793	SV5_53H02	aquaporin PIP-type pTOM75-like	NS	3	(-1.107)	(-1.110)	(-1.256)	(-1.141)	(-1.154)	-1.804	(-1.200)	(-1.055)	(+1.024)	(+1.029)	(-1.320)	(+1.232)	(-1.154)	(+1.047)	(-1.043)
	GO:0035303	regulation of dephosphorylation	8	2	33	0.0039	GO:0035303	SV6_05G05	photosystem I reaction center subunit VI-like	NS	3	-1.508	(-1.369)	(-1.417)	-1.730	(-1.451)	-1.778	(-1.403)	(-1.099)	(-1.328)	(-1.430)	-1.588	(-1.416)	(-1.224)	(-1.162)	(-1.434)
							GO:0035303	SV6_06H05	photosystem I reaction center subunit VI-like	NS	3	-1.511	(-1.329)	-1.520	-1.671	(-1.438)	-1.667	(-1.344)	(-1.064)	(-1.286)	-1.531	(-1.364)	(-1.438)	(-1.187)	(-1.250)	(-1.341)
	GO:0016129	phytosteroid biosynthetic process	8	2	37	0.0049	GO:0016129	SV5_53A10	aquaporin PIP-type pTOM75-like	NS	3	(-1.156)	(-1.136)	(-1.271)	(-1.104)	(-1.167)	-1.875	(-1.203)	(-1.051)	(+1.101)	(+1.058)	(-1.263)	(+1.235)	(-1.134)	(+1.028)	(-1.125)
							GO:0016129	SV5_53H02	aquaporin PIP-type pTOM75-like	NS	3	(-1.107)	(-1.110)	(-1.256)	(-1.141)	(-1.154)	-1.804	(-1.200)	(-1.055)	(+1.024)	(+1.029)	(-1.320)	(+1.232)	(-1.154)	(+1.047)	(-1.043)
	GO:0016131	brassinosteroid metabolic process	8	2	37	0.0049	GO:0016131	SV5_53A10	aquaporin PIP-type pTOM75-like	NS	3	(-1.156)	(-1.136)	(-1.271)	(-1.104)	(-1.167)	-1.875	(-1.203)	(-1.051)	(+1.101)	(+1.058)	(-1.263)	(+1.235)	(-1.134)	(+1.028)	(-1.125)
							GO:0016131	SV5_53H02	aquaporin PIP-type pTOM75-like	NS	3	(-1.107)	(-1.110)	(-1.256)	(-1.141)	(-1.154)	-1.804	(-1.200)	(-1.055)	(+1.024)	(+1.029)	(-1.320)	(+1.232)	(-1.154)	(+1.047)	(-1.043)
	GO:0010207	photosystem II assembly	8	3	60	0.0007	GO:0010207	SV5_60G02	oxygen-evolving enhancer protein 2-like	NS	3	(-1.522)	(-1.355)	(-1.433)	-1.883	(-1.484)	-1.858	(-1.312)	(-1.208)	(-1.171)	(-1.217)	(-1.405)	(-1.366)	(-1.337)	(-1.042)	(-1.112)
							GO:0010207	SV6_05G05	photosystem I reaction center subunit VI-like	NS	3	-1.508	(-1.369)	(-1.417)	-1.730	(-1.451)	-1.778	(-1.403)	(-1.099)	(-1.328)	(-1.430)	-1.588	(-1.416)	(-1.224)	(-1.162)	(-1.434)
							GO:0010207	SV6_06H05	photosystem I reaction center subunit VI-like	NS	3	-1.511	(-1.329)	-1.520	-1.671	(-1.438)	-1.667	(-1.344)	(-1.064)	(-1.286)	-1.531	(-1.364)	(-1.438)	(-1.187)	(-1.250)	(-1.341)
	GO:0016126	sterol biosynthetic process	8	2	69	0.0153	GO:0016126	SV5_53A10	aquaporin PIP-type pTOM75-like	NS	3	(-1.156)	(-1.136)	(-1.271)	(-1.104)	(-1.167)	-1.875	(-1.203)	(-1.051)	(+1.101)	(+1.058)	(-1.263)	(+1.235)	(-1.134)	(+1.028)	(-1.125)
							GO:0016126	SV5_53H02	aquaporin PIP-type pTOM75-like	NS	3	(-1.107)	(-1.110)	(-1.256)	(-1.141)	(-1.154)	-1.804	(-1.200)	(-1.055)	(+1.024)	(+1.029)	(-1.320)	(+1.232)	(-1.154)	(+1.047)	(-1.043)
	GO:0006520	cellular amino acid metabolic process	8	5	392	0.0058	GO:0006520	SV5_60G02	oxygen-evolving enhancer protein 2-like	NS	3	(-1.522)	(-1.355)	(-1.433)	-1.883	(-1.484)	-1.858	(-1.312)	(-1.208)	(-1.171)	(-1.217)	(-1.405)	(-1.366)	(-1.337)	(-1.042)	(-1.112)
							GO:0006520	SV6_39F12	photosystem I reaction center subunit III-like	NS	3	(-1.532)	(-1.206)	(-1.382)	-1.638	(-1.344)	-1.584	(-1.248)	(-1.126)	(-1.342)	(-1.298)	(-1.257)	(-1.312)	(-1.213)	(-1.160)	(-1.179)
							GO:0006520	SV6_05G05	photosystem I reaction center subunit VI-like	NS	3	-1.508	(-1.369)	(-1.417)	-1.730	(-1.451)	-1.778	(-1.403)	(-1.099)	(-1.328)	(-1.430)	-1.588	(-1.416)	(-1.224)	(-1.162)	(-1.434)
							GO:0006520	SV6_06H05	photosystem I reaction center subunit VI-like	NS	3	-1.511	(-1.329)	-1.520	-1.671	(-1.438)	-1.667	(-1.344)	(-1.064)	(-1.286)	-1.531	(-1.364)	(-1.438)	(-1.187)	(-1.250)	(-1.341)
							GO:0006520	SV6_20G01	soluble inorganic pyrophosphatase-like	NS	3	(-1.233)	-1.561	-1.777	(-1.224)	-2.681	-2.134	-1.560	(+1.256)	-1.837	-1.883	(-1.341)	(+1.076)	(+1.169)	(-1.173)	-1.583
	GO:0046394	carboxylic acid biosynthetic process	8	5	445	0.0095	GO:0046394	SV5_60G02	oxygen-evolving enhancer protein 2-like	NS	3	(-1.522)	(-1.355)	(-1.433)	-1.883	(-1.484)	-1.858	(-1.312)	(-1.208)	(-1.171)	(-1.217)	(-1.405)	(-1.366)	(-1.337)	(-1.042)	(-1.112)
							GO:0046394	SV6_39F12	photosystem I reaction center subunit III-like	NS	3	(-1.532)	(-1.206)	(-1.382)	-1.638	(-1.344)	-1.584	(-1.248)	(-1.126)	(-1.342)	(-1.298)	(-1.257)	(-1.312)	(-1.213)	(-1.160)	(-1.179)
							GO:0046394	SV6_05G05	photosystem I reaction center subunit VI-like	NS	3	-1.508	(-1.369)	(-1.417)	-1.730	(-1.451)	-1.778	(-1.403)	(-1.099)	(-1.328)	(-1.430)	-1.588	(-1.416)	(-1.224)	(-1.162)	(-1.434)
							GO:0046394	SV6_06H05	photosystem I reaction center subunit VI-like	NS	3	-1.511	(-1.329)	-1.520	-1.671	(-1.438)	-1.667	(-1.344)	(-1.064)	(-1.286)	-1.531	(-1.364)	(-1.438)	(-1.187)	(-1.250)	(-1.341)
							GO:0046394	SV6_20G01	soluble inorganic pyrophosphatase-like	NS	3	(-1.233)	-1.561	-1.777	(-1.224)	-2.681	-2.134	-1.560	(+1.256)	-1.837	-1.883	(-1.341)	(+1.076)	(+1.169)	(-1.173)	-1.583
	GO:0000041	transition metal ion transport	9	2	32	0.0037	GO:0000041	SV5_53A10	aquaporin PIP-type pTOM75-like	NS	3	(-1.156)	(-1.136)	(-1.271)	(-1.104)	(-1.167)	-1.875	(-1.203)	(-1.051)	(+1.101)	(+1.058)	(-1.263)	(+1.235)	(-1.134)	(+1.028)	(-1.125)
							GO:0000041	SV5_53H02	aquaporin PIP-type pTOM75-like	NS	3	(-1.107)	(-1.110)	(-1.256)	(-1.141)	(-1.154)	-1.804	(-1.200)	(-1.055)	(+1.024)	(+1.029)	(-1.320)	(+1.232)	(-1.154)	(+1.047)	(-1.043)
	GO:0016132	brassinosteroid biosynthetic process	9	2	37	0.0049	GO:0016132	SV5_53A10	aquaporin PIP-type pTOM75-like	NS	3	(-1.156)	(-1.136)	(-1.271)	(-1.104)	(-1.167)	-1.875	(-1.203)	(-1.051)	(+1.101)	(+1.058)	(-1.263)	(+1.235)	(-1.134)	(+1.028)	(-1.125)
							GO:0016132	SV5_53H02	aquaporin PIP-type pTOM75-like	NS	3	(-1.107)	(-1.110)	(-1.256)	(-1.141)	(-1.154)	-1.804	(-1.200)	(-1.055)	(+1.024)	(+1.029)	(-1.320)	(+1.232)	(-1.154)	(+1.047)	(-1.043)
	GO:0006470	protein dephosphorylation	9	2	75	0.0178	GO:0006470	SV6_05G05	photosystem I reaction center subunit VI-like	NS	3	-1.508	(-1.369)	(-1.417)	-1.730	(-1.451)	-1.778	(-1.403)	(-1.099)	(-1.328)	(-1.430)	-1.588	(-1.416)	(-1.224)	(-1.162)	(-1.434)
							GO:0006470	SV6_06H05	photosystem I reaction center subunit VI-like	NS	3	-1.511	(-1.329)	-1.520	-1.671	(-1.438)	-1.667	(-1.344)	(-1.064)	(-1.286)	-1.531	(-1.364)	(-1.438)	(-1.187)	(-1.250)	(-1.341)
	GO:0000096	sulfur amino acid metabolic process	9	5	190	0.0003	GO:0000096	SV5_60G02	oxygen-evolving enhancer protein 2-like	NS	3	(-1.522)	(-1.355)	(-1.433)	-1.883	(-1.484)	-1.858	(-1.312)	(-1.208)	(-1.171)	(-1.217)	(-1.405)	(-1.366)	(-1.337)	(-1.042)	(-1.112)
							GO:0000096	SV6_39F12	photosystem I reaction center subunit III-like	NS	3	(-1.532)	(-1.206)	(-1.382)	-1.638	(-1.344)	-1.584	(-1.248)	(-1.126)	(-1.342)	(-1.298)	(-1.257)	(-1.312)	(-1.213)	(-1.160)	(-1.179)
							GO:0000096	SV6_05G05	photosystem I reaction center subunit VI-like	NS	3	-1.508	(-1.369)	(-1.417)	-1.730	(-1.451)	-1.778	(-1.403)	(-1.099)	(-1.328)	(-1.430)	-1.588	(-1.416)	(-1.224)	(-1.162)	(-1.434)
							GO:0000096	SV6_06H05	photosystem I reaction center subunit VI-like	NS	3	-1.511	(-1.329)	-1.520	-1.671	(-1.438)	-1.667	(-1.344)	(-1.064)	(-1.286)	-1.531	(-1.364)	(-1.438)	(-1.187)	(-1.250)	(-1.341)
							GO:0000096	SV6_20G01	soluble inorganic pyrophosphatase-like	NS	3	(-1.233)	-1.561	-1.777	(-1.224)	-2.681	-2.134	-1.560	(+1.256)	-1.837	-1.883	(-1.341)	(+1.076)	(+1.169)	(-1.173)	-1.583
	GO:0031399	regulation of protein modification process	9	2	86	0.0229	GO:0031399	SV6_05G05	photosystem I reaction center subunit VI-like	NS	3	-1.508	(-1.369)	(-1.417)	-1.730	(-1.451)	-1.778	(-1.403)	(-1.099)	(-1.328)	(-1.430)	-1.588	(-1.416)	(-1.224)	(-1.162)	(-1.434)
							GO:0031399	SV6_06H05	photosystem I reaction center subunit VI-like	NS	3	-1.511	(-1.329)	-1.520	-1.671	(-1.438)	-1.667	(-1.344)	(-1.064)	(-1.286)	-1.531	(-1.364)	(-1.438)	(-1.187)	(-1.250)	(-1.341)
	GO:0008652	cellular amino acid biosynthetic process	9	5	263	0.0011	GO:0008652	SV5_60G02	oxygen-evolving enhancer protein 2-like	NS	3	(-1.522)	(-1.355)	(-1.433)	-1.883	(-1.484)	-1.858	(-1.312)	(-1.208)	(-1.171)	(-1.217)	(-1.405)	(-1.366)	(-1.337)	(-1.042)	(-1.112)
							GO:0008652	SV6_39F12	photosystem I reaction center subunit III-like	NS	3	(-1.532)	(-1.206)	(-1.382)	-1.638	(-1.344)	-1.584	(-1.248)	(-1.126)	(-1.342)	(-1.298)	(-1.257)	(-1.312)	(-1.213)	(-1.160)	(-1.179)
							GO:0008652	SV6_05G05	photosystem I reaction center subunit VI-like	NS	3	-1.508	(-1.369)	(-1.417)	-1.730	(-1.451)	-1.778	(-1.403)	(-1.099)	(-1.328)	(-1.430)	-1.588	(-1.416)	(-1.224)	(-1.162)	(-1.434)
							GO:0008652	SV6_06H05	photosystem I reaction center subunit VI-like	NS	3	-1.511	(-1.329)	-1.520	-1.671	(-1.438)	-1.667	(-1.344)	(-1.064)	(-1.286)	-1.531	(-1.364)	(-1.438)	(-1.187)	(-1.250)	(-1.341)
							GO:0008652	SV6_20G01	soluble inorganic pyrophosphatase-like	NS	3	(-1.233)	-1.561	-1.777	(-1.224)	-2.681	-2.134	-1.560	(+1.256)	-1.837	-1.883	(-1.341)	(+1.076)	(+1.169)	(-1.173)	-1.583
	GO:0015992	proton transport	9	2	112	0.0366	GO:0015992	SV6_04G04	chlorophyll a-b binding protein 6A-like	NS	3	-1.847	-1.582	-1.636	-2.020	-1.588	-2.325	-1.521	(+1.080)	(-1.499)	-1.598	-1.607	-1.808	(-1.213)	(-1.320)	(-1.181)
							GO:0015992	SV5_60G02	oxygen-evolving enhancer protein 2-like	NS	3	(-1.522)	(-1.355)	(-1.433)	-1.883	(-1.484)	-1.858	(-1.312)	(-1.208)	(-1.171)	(-1.217)	(-1.405)	(-1.366)	(-1.337)	(-1.042)	(-1.112)
	GO:0034660	ncRNA metabolic process	9	4	253	0.006	GO:0034660	SV6_04G04	chlorophyll a-b binding protein 6A-like	NS	3	-1.847	-1.582	-1.636	-2.020	-1.588	-2.325	-1.521	(+1.080)	(-1.499)	-1.598	-1.607	-1.808	(-1.213)	(-1.320)	(-1.181)
							GO:0034660	SV5_60G02	oxygen-evolving enhancer protein 2-like	NS	3	(-1.522)	(-1.355)	(-1.433)	-1.883	(-1.484)	-1.858	(-1.312)	(-1.208)	(-1.171)	(-1.217)	(-1.405)	(-1.366)	(-1.337)	(-1.042)	(-1.112)
							GO:0034660	SV6_05G05	photosystem I reaction center subunit VI-like	NS	3	-1.508	(-1.369)	(-1.417)	-1.730	(-1.451)	-1.778	(-1.403)	(-1.099)	(-1.328)	(-1.430)	-1.588	(-1.416)	(-1.224)	(-1.162)	(-1.434)
							GO:0034660	SV6_06H05	photosystem I reaction center subunit VI-like	NS	3	-1.511	(-1.329)	-1.520	-1.671	(-1.438)	-1.667	(-1.344)	(-1.064)	(-1.286)	-1.531	(-1.364)	(-1.438)	(-1.187)	(-1.250)	(-1.341)
	GO:1901605	alpha-amino acid metabolic process	9	5	320	0.0026	GO:1901605	SV5_60G02	oxygen-evolving enhancer protein 2-like	NS	3	(-1.522)	(-1.355)	(-1.433)	-1.883	(-1.484)	-1.858	(-1.312)	(-1.208)	(-1.171)	(-1.217)	(-1.405)	(-1.366)	(-1.337)	(-1.042)	(-1.112)
							GO:1901605	SV6_39F12	photosystem I reaction center subunit III-like	NS	3	(-1.532)	(-1.206)	(-1.382)	-1.638	(-1.344)	-1.584	(-1.248)	(-1.126)	(-1.342)	(-1.298)	(-1.257)	(-1.312)	(-1.213)	(-1.160)	(-1.179)
							GO:1901605	SV6_05G05	photosystem I reaction center subunit VI-like	NS	3	-1.508	(-1.369)	(-1.417)	-1.730	(-1.451)	-1.778	(-1.403)	(-1.099)	(-1.328)	(-1.430)	-1.588	(-1.416)	(-1.224)	(-1.162)	(-1.434)
							GO:1901605	SV6_06H05	photosystem I reaction center subunit VI-like	NS	3	-1.511	(-1.329)	-1.520	-1.671	(-1.438)	-1.667	(-1.344)	(-1.064)	(-1.286)	-1.531	(-1.364)	(-1.438)	(-1.187)	(-1.250)	(-1.341)
							GO:1901605	SV6_20G01	soluble inorganic pyrophosphatase-like	NS	3	(-1.233)	-1.561	-1.777	(-1.224)	-2.681	-2.134	-1.560	(+1.256)	-1.837	-1.883	(-1.341)	(+1.076)	(+1.169)	(-1.173)	-1.583
	GO:0006396	RNA processing	9	5	471	0.0118	GO:0006396	SV6_04G04	chlorophyll a-b binding protein 6A-like	NS	3	-1.847	-1.582	-1.636	-2.020	-1.588	-2.325	-1.521	(+1.080)	(-1.499)	-1.598	-1.607	-1.808	(-1.213)	(-1.320)	(-1.181)
							GO:0006396	SV5_60G02	oxygen-evolving enhancer protein 2-like	NS	3	(-1.522)	(-1.355)	(-1.433)	-1.883	(-1.484)	-1.858	(-1.312)	(-1.208)	(-1.171)	(-1.217)	(-1.405)	(-1.366)	(-1.337)	(-1.042)	(-1.112)
							GO:0006396	SV6_05G05	photosystem I reaction center subunit VI-like	NS	3	-1.508	(-1.369)	(-1.417)	-1.730	(-1.451)	-1.778	(-1.403)	(-1.099)	(-1.328)	(-1.430)	-1.588	(-1.416)	(-1.224)	(-1.162)	(-1.434)
							GO:0006396	SV6_06H05	photosystem I reaction center subunit VI-like	NS	3	-1.511	(-1.329)	-1.520	-1.671	(-1.438)	-1.667	(-1.344)	(-1.064)	(-1.286)	-1.531	(-1.364)	(-1.438)	(-1.187)	(-1.250)	(-1.341)
							GO:0006396	SV6_20G01	soluble inorganic pyrophosphatase-like	NS	3	(-1.233)	-1.561	-1.777	(-1.224)	-2.681	-2.134	-1.560	(+1.256)	-1.837	-1.883	(-1.341)	(+1.076)	(+1.169)	(-1.173)	-1.583
	GO:0006826	iron ion transport	10	2	15	0.0009	GO:0006826	SV5_53A10	aquaporin PIP-type pTOM75-like	NS	3	(-1.156)	(-1.136)	(-1.271)	(-1.104)	(-1.167)	-1.875	(-1.203)	(-1.051)	(+1.101)	(+1.058)	(-1.263)	(+1.235)	(-1.134)	(+1.028)	(-1.125)
							GO:0006826	SV5_53H02	aquaporin PIP-type pTOM75-like	NS	3	(-1.107)	(-1.110)	(-1.256)	(-1.141)	(-1.154)	-1.804	(-1.200)	(-1.055)	(+1.024)	(+1.029)	(-1.320)	(+1.232)	(-1.154)	(+1.047)	(-1.043)
	GO:0010155	regulation of proton transport	10	2	29	0.0031	GO:0010155	SV6_04G04	chlorophyll a-b binding protein 6A-like	NS	3	-1.847	-1.582	-1.636	-2.020	-1.588	-2.325	-1.521	(+1.080)	(-1.499)	-1.598	-1.607	-1.808	(-1.213)	(-1.320)	(-1.181)
							GO:0010155	SV5_60G02	oxygen-evolving enhancer protein 2-like	NS	3	(-1.522)	(-1.355)	(-1.433)	-1.883	(-1.484)	-1.858	(-1.312)	(-1.208)	(-1.171)	(-1.217)	(-1.405)	(-1.366)	(-1.337)	(-1.042)	(-1.112)
	GO:0035304	regulation of protein dephosphorylation	10	2	33	0.0039	GO:0035304	SV6_05G05	photosystem I reaction center subunit VI-like	NS	3	-1.508	(-1.369)	(-1.417)	-1.730	(-1.451)	-1.778	(-1.403)	(-1.099)	(-1.328)	(-1.430)	-1.588	(-1.416)	(-1.224)	(-1.162)	(-1.434)
							GO:0035304	SV6_06H05	photosystem I reaction center subunit VI-like	NS	3	-1.511	(-1.329)	-1.520	-1.671	(-1.438)	-1.667	(-1.344)	(-1.064)	(-1.286)	-1.531	(-1.364)	(-1.438)	(-1.187)	(-1.250)	(-1.341)
	GO:0000097	sulfur amino acid biosynthetic process	10	5	174	0.0002	GO:0000097	SV5_60G02	oxygen-evolving enhancer protein 2-like	NS	3	(-1.522)	(-1.355)	(-1.433)	-1.883	(-1.484)	-1.858	(-1.312)	(-1.208)	(-1.171)	(-1.217)	(-1.405)	(-1.366)	(-1.337)	(-1.042)	(-1.112)
							GO:0000097	SV6_39F12	photosystem I reaction center subunit III-like	NS	3	(-1.532)	(-1.206)	(-1.382)	-1.638	(-1.344)	-1.584	(-1.248)	(-1.126)	(-1.342)	(-1.298)	(-1.257)	(-1.312)	(-1.213)	(-1.160)	(-1.179)
							GO:0000097	SV6_05G05	photosystem I reaction center subunit VI-like	NS	3	-1.508	(-1.369)	(-1.417)	-1.730	(-1.451)	-1.778	(-1.403)	(-1.099)	(-1.328)	(-1.430)	-1.588	(-1.416)	(-1.224)	(-1.162)	(-1.434)
							GO:0000097	SV6_06H05	photosystem I reaction center subunit VI-like	NS	3	-1.511	(-1.329)	-1.520	-1.671	(-1.438)	-1.667	(-1.344)	(-1.064)	(-1.286)	-1.531	(-1.364)	(-1.438)	(-1.187)	(-1.250)	(-1.341)
							GO:0000097	SV6_20G01	soluble inorganic pyrophosphatase-like	NS	3	(-1.233)	-1.561	-1.777	(-1.224)	-2.681	-2.134	-1.560	(+1.256)	-1.837	-1.883	(-1.341)	(+1.076)	(+1.169)	(-1.173)	-1.583
	GO:0009069	serine family amino acid metabolic process	10	4	147	0.0009	GO:0009069	SV5_60G02	oxygen-evolving enhancer protein 2-like	NS	3	(-1.522)	(-1.355)	(-1.433)	-1.883	(-1.484)	-1.858	(-1.312)	(-1.208)	(-1.171)	(-1.217)	(-1.405)	(-1.366)	(-1.337)	(-1.042)	(-1.112)
							GO:0009069	SV6_39F12	photosystem I reaction center subunit III-like	NS	3	(-1.532)	(-1.206)	(-1.382)	-1.638	(-1.344)	-1.584	(-1.248)	(-1.126)	(-1.342)	(-1.298)	(-1.257)	(-1.312)	(-1.213)	(-1.160)	(-1.179)
							GO:0009069	SV6_05G05	photosystem I reaction center subunit VI-like	NS	3	-1.508	(-1.369)	(-1.417)	-1.730	(-1.451)	-1.778	(-1.403)	(-1.099)	(-1.328)	(-1.430)	-1.588	(-1.416)	(-1.224)	(-1.162)	(-1.434)
							GO:0009069	SV6_06H05	photosystem I reaction center subunit VI-like	NS	3	-1.511	(-1.329)	-1.520	-1.671	(-1.438)	-1.667	(-1.344)	(-1.064)	(-1.286)	-1.531	(-1.364)	(-1.438)	(-1.187)	(-1.250)	(-1.341)
	GO:1901607	alpha-amino acid biosynthetic process	10	5	230	0.0006	GO:1901607	SV5_60G02	oxygen-evolving enhancer protein 2-like	NS	3	(-1.522)	(-1.355)	(-1.433)	-1.883	(-1.484)	-1.858	(-1.312)	(-1.208)	(-1.171)	(-1.217)	(-1.405)	(-1.366)	(-1.337)	(-1.042)	(-1.112)
							GO:1901607	SV6_39F12	photosystem I reaction center subunit III-like	NS	3	(-1.532)	(-1.206)	(-1.382)	-1.638	(-1.344)	-1.584	(-1.248)	(-1.126)	(-1.342)	(-1.298)	(-1.257)	(-1.312)	(-1.213)	(-1.160)	(-1.179)
							GO:1901607	SV6_05G05	photosystem I reaction center subunit VI-like	NS	3	-1.508	(-1.369)	(-1.417)	-1.730	(-1.451)	-1.778	(-1.403)	(-1.099)	(-1.328)	(-1.430)	-1.588	(-1.416)	(-1.224)	(-1.162)	(-1.434)
							GO:1901607	SV6_06H05	photosystem I reaction center subunit VI-like	NS	3	-1.511	(-1.329)	-1.520	-1.671	(-1.438)	-1.667	(-1.344)	(-1.064)	(-1.286)	-1.531	(-1.364)	(-1.438)	(-1.187)	(-1.250)	(-1.341)
							GO:1901607	SV6_20G01	soluble inorganic pyrophosphatase-like	NS	3	(-1.233)	-1.561	-1.777	(-1.224)	-2.681	-2.134	-1.560	(+1.256)	-1.837	-1.883	(-1.341)	(+1.076)	(+1.169)	(-1.173)	-1.583
	GO:0016072	rRNA metabolic process	10	4	192	0.0024	GO:0016072	SV6_04G04	chlorophyll a-b binding protein 6A-like	NS	3	-1.847	-1.582	-1.636	-2.020	-1.588	-2.325	-1.521	(+1.080)	(-1.499)	-1.598	-1.607	-1.808	(-1.213)	(-1.320)	(-1.181)
							GO:0016072	SV5_60G02	oxygen-evolving enhancer protein 2-like	NS	3	(-1.522)	(-1.355)	(-1.433)	-1.883	(-1.484)	-1.858	(-1.312)	(-1.208)	(-1.171)	(-1.217)	(-1.405)	(-1.366)	(-1.337)	(-1.042)	(-1.112)
							GO:0016072	SV6_05G05	photosystem I reaction center subunit VI-like	NS	3	-1.508	(-1.369)	(-1.417)	-1.730	(-1.451)	-1.778	(-1.403)	(-1.099)	(-1.328)	(-1.430)	-1.588	(-1.416)	(-1.224)	(-1.162)	(-1.434)
							GO:0016072	SV6_06H05	photosystem I reaction center subunit VI-like	NS	3	-1.511	(-1.329)	-1.520	-1.671	(-1.438)	-1.667	(-1.344)	(-1.064)	(-1.286)	-1.531	(-1.364)	(-1.438)	(-1.187)	(-1.250)	(-1.341)
	GO:0034470	ncRNA processing	10	4	213	0.0034	GO:0034470	SV6_04G04	chlorophyll a-b binding protein 6A-like	NS	3	-1.847	-1.582	-1.636	-2.020	-1.588	-2.325	-1.521	(+1.080)	(-1.499)	-1.598	-1.607	-1.808	(-1.213)	(-1.320)	(-1.181)
							GO:0034470	SV5_60G02	oxygen-evolving enhancer protein 2-like	NS	3	(-1.522)	(-1.355)	(-1.433)	-1.883	(-1.484)	-1.858	(-1.312)	(-1.208)	(-1.171)	(-1.217)	(-1.405)	(-1.366)	(-1.337)	(-1.042)	(-1.112)
							GO:0034470	SV6_05G05	photosystem I reaction center subunit VI-like	NS	3	-1.508	(-1.369)	(-1.417)	-1.730	(-1.451)	-1.778	(-1.403)	(-1.099)	(-1.328)	(-1.430)	-1.588	(-1.416)	(-1.224)	(-1.162)	(-1.434)
							GO:0034470	SV6_06H05	photosystem I reaction center subunit VI-like	NS	3	-1.511	(-1.329)	-1.520	-1.671	(-1.438)	-1.667	(-1.344)	(-1.064)	(-1.286)	-1.531	(-1.364)	(-1.438)	(-1.187)	(-1.250)	(-1.341)
	GO:0006534	cysteine metabolic process	11	4	112	0.0003	GO:0006534	SV5_60G02	oxygen-evolving enhancer protein 2-like	NS	3	(-1.522)	(-1.355)	(-1.433)	-1.883	(-1.484)	-1.858	(-1.312)	(-1.208)	(-1.171)	(-1.217)	(-1.405)	(-1.366)	(-1.337)	(-1.042)	(-1.112)
							GO:0006534	SV6_39F12	photosystem I reaction center subunit III-like	NS	3	(-1.532)	(-1.206)	(-1.382)	-1.638	(-1.344)	-1.584	(-1.248)	(-1.126)	(-1.342)	(-1.298)	(-1.257)	(-1.312)	(-1.213)	(-1.160)	(-1.179)
							GO:0006534	SV6_05G05	photosystem I reaction center subunit VI-like	NS	3	-1.508	(-1.369)	(-1.417)	-1.730	(-1.451)	-1.778	(-1.403)	(-1.099)	(-1.328)	(-1.430)	-1.588	(-1.416)	(-1.224)	(-1.162)	(-1.434)
							GO:0006534	SV6_06H05	photosystem I reaction center subunit VI-like	NS	3	-1.511	(-1.329)	-1.520	-1.671	(-1.438)	-1.667	(-1.344)	(-1.064)	(-1.286)	-1.531	(-1.364)	(-1.438)	(-1.187)	(-1.250)	(-1.341)
	GO:0009070	serine family amino acid biosynthetic process	11	4	120	0.0004	GO:0009070	SV5_60G02	oxygen-evolving enhancer protein 2-like	NS	3	(-1.522)	(-1.355)	(-1.433)	-1.883	(-1.484)	-1.858	(-1.312)	(-1.208)	(-1.171)	(-1.217)	(-1.405)	(-1.366)	(-1.337)	(-1.042)	(-1.112)
							GO:0009070	SV6_39F12	photosystem I reaction center subunit III-like	NS	3	(-1.532)	(-1.206)	(-1.382)	-1.638	(-1.344)	-1.584	(-1.248)	(-1.126)	(-1.342)	(-1.298)	(-1.257)	(-1.312)	(-1.213)	(-1.160)	(-1.179)
							GO:0009070	SV6_05G05	photosystem I reaction center subunit VI-like	NS	3	-1.508	(-1.369)	(-1.417)	-1.730	(-1.451)	-1.778	(-1.403)	(-1.099)	(-1.328)	(-1.430)	-1.588	(-1.416)	(-1.224)	(-1.162)	(-1.434)
							GO:0009070	SV6_06H05	photosystem I reaction center subunit VI-like	NS	3	-1.511	(-1.329)	-1.520	-1.671	(-1.438)	-1.667	(-1.344)	(-1.064)	(-1.286)	-1.531	(-1.364)	(-1.438)	(-1.187)	(-1.250)	(-1.341)
	GO:0006364	rRNA processing	11	4	192	0.0024	GO:0006364	SV6_04G04	chlorophyll a-b binding protein 6A-like	NS	3	-1.847	-1.582	-1.636	-2.020	-1.588	-2.325	-1.521	(+1.080)	(-1.499)	-1.598	-1.607	-1.808	(-1.213)	(-1.320)	(-1.181)
							GO:0006364	SV5_60G02	oxygen-evolving enhancer protein 2-like	NS	3	(-1.522)	(-1.355)	(-1.433)	-1.883	(-1.484)	-1.858	(-1.312)	(-1.208)	(-1.171)	(-1.217)	(-1.405)	(-1.366)	(-1.337)	(-1.042)	(-1.112)
							GO:0006364	SV6_05G05	photosystem I reaction center subunit VI-like	NS	3	-1.508	(-1.369)	(-1.417)	-1.730	(-1.451)	-1.778	(-1.403)	(-1.099)	(-1.328)	(-1.430)	-1.588	(-1.416)	(-1.224)	(-1.162)	(-1.434)
							GO:0006364	SV6_06H05	photosystem I reaction center subunit VI-like	NS	3	-1.511	(-1.329)	-1.520	-1.671	(-1.438)	-1.667	(-1.344)	(-1.064)	(-1.286)	-1.531	(-1.364)	(-1.438)	(-1.187)	(-1.250)	(-1.341)
	GO:0019344	cysteine biosynthetic process	12	4	110	0.0003	GO:0019344	SV5_60G02	oxygen-evolving enhancer protein 2-like	NS	3	(-1.522)	(-1.355)	(-1.433)	-1.883	(-1.484)	-1.858	(-1.312)	(-1.208)	(-1.171)	(-1.217)	(-1.405)	(-1.366)	(-1.337)	(-1.042)	(-1.112)
							GO:0019344	SV6_39F12	photosystem I reaction center subunit III-like	NS	3	(-1.532)	(-1.206)	(-1.382)	-1.638	(-1.344)	-1.584	(-1.248)	(-1.126)	(-1.342)	(-1.298)	(-1.257)	(-1.312)	(-1.213)	(-1.160)	(-1.179)
							GO:0019344	SV6_05G05	photosystem I reaction center subunit VI-like	NS	3	-1.508	(-1.369)	(-1.417)	-1.730	(-1.451)	-1.778	(-1.403)	(-1.099)	(-1.328)	(-1.430)	-1.588	(-1.416)	(-1.224)	(-1.162)	(-1.434)
							GO:0019344	SV6_06H05	photosystem I reaction center subunit VI-like	NS	3	-1.511	(-1.329)	-1.520	-1.671	(-1.438)	-1.667	(-1.344)	(-1.064)	(-1.286)	-1.531	(-1.364)	(-1.438)	(-1.187)	(-1.250)	(-1.341)

## Sheet: d
	(d) Detailed view of GO terms enriched in cluster 4.
	GO ID	GO Description	Lev.	Sample	Rest	p-val.	(GO ID)	Associated EST Ids	EST Description	Secr.	Cl.	CCP 6 h	CIP 6 h	HCP 6 h	Wound 6 h	Touch 6 h	CCP 24 h	CIP 24 h	HCP 24 h	Wound 24 h	Touch 24 h	CCP 48 h	CIP 48 h	HCP 48 h	Wound 48 h	Touch 48 h
	GO:0008150	biological_process	1	79	5000		GO:0008150
	GO:0002252	immune effector process	3	5	81	0.0126	GO:0002252	SV5_40C09	CCR4-associated factor 1 homolog 9-like	NS	4	(-1.162)	(-1.015)	(-1.076)	(-1.101)	(+1.292)	-2.550	(+1.307)	+3.889	-1.704	(-1.211)	-2.507	(-1.280)	+5.454	(+1.178)	(-1.125)
							GO:0002252	SV5_45A05	CCR4-associated factor 1-like	NS	4	(-1.048)	(-1.055)	(+1.085)	(-1.036)	(+1.148)	-1.646	(+1.424)	+2.898	(-1.360)	(-1.234)	-2.156	(-1.201)	+3.504	(+1.163)	(+1.039)
							GO:0002252	SV6_44H08	CCR4-associated factor 1-like	NS	4	(+1.063)	(+1.036)	(+1.544)	(+1.131)	+1.569	-2.408	+1.724	+5.996	(-1.445)	(-1.054)	-2.574	(-1.278)	+6.362	(+1.202)	(+1.001)
							GO:0002252	SV6_32D11	ethylene-responsive transcription factor 5-like	NS	4	(-1.055)	(-1.080)	(+1.322)	(-1.016)	(+1.255)	-2.258	+2.149	+7.656	-1.658	(-1.160)	-2.353	(-1.209)	+9.338	(+1.227)	(+1.024)
							GO:0002252	SV6_35B09	ethylene-responsive transcription factor 5-like	NS	4	(+1.039)	(+1.238)	(+1.474)	(+1.482)	(+1.284)	(-1.002)	+1.887	+2.022	(-1.025)	(+1.397)	(-1.142)	+1.617	+1.772	+1.503	(+1.254)
	GO:0045730	respiratory burst	4	5	20	0	GO:0045730	SV5_40C09	CCR4-associated factor 1 homolog 9-like	NS	4	(-1.162)	(-1.015)	(-1.076)	(-1.101)	(+1.292)	-2.550	(+1.307)	+3.889	-1.704	(-1.211)	-2.507	(-1.280)	+5.454	(+1.178)	(-1.125)
							GO:0045730	SV5_45A05	CCR4-associated factor 1-like	NS	4	(-1.048)	(-1.055)	(+1.085)	(-1.036)	(+1.148)	-1.646	(+1.424)	+2.898	(-1.360)	(-1.234)	-2.156	(-1.201)	+3.504	(+1.163)	(+1.039)
							GO:0045730	SV6_44H08	CCR4-associated factor 1-like	NS	4	(+1.063)	(+1.036)	(+1.544)	(+1.131)	+1.569	-2.408	+1.724	+5.996	(-1.445)	(-1.054)	-2.574	(-1.278)	+6.362	(+1.202)	(+1.001)
							GO:0045730	SV6_32D11	ethylene-responsive transcription factor 5-like	NS	4	(-1.055)	(-1.080)	(+1.322)	(-1.016)	(+1.255)	-2.258	+2.149	+7.656	-1.658	(-1.160)	-2.353	(-1.209)	+9.338	(+1.227)	(+1.024)
							GO:0045730	SV6_35B09	ethylene-responsive transcription factor 5-like	NS	4	(+1.039)	(+1.238)	(+1.474)	(+1.482)	(+1.284)	(-1.002)	+1.887	+2.022	(-1.025)	(+1.397)	(-1.142)	+1.617	+1.772	+1.503	(+1.254)
	GO:0009612	response to mechanical stimulus	4	4	23	0.0009	GO:0009612	SV5_40C09	CCR4-associated factor 1 homolog 9-like	NS	4	(-1.162)	(-1.015)	(-1.076)	(-1.101)	(+1.292)	-2.550	(+1.307)	+3.889	-1.704	(-1.211)	-2.507	(-1.280)	+5.454	(+1.178)	(-1.125)
							GO:0009612	SV5_45A05	CCR4-associated factor 1-like	NS	4	(-1.048)	(-1.055)	(+1.085)	(-1.036)	(+1.148)	-1.646	(+1.424)	+2.898	(-1.360)	(-1.234)	-2.156	(-1.201)	+3.504	(+1.163)	(+1.039)
							GO:0009612	SV6_44H08	CCR4-associated factor 1-like	NS	4	(+1.063)	(+1.036)	(+1.544)	(+1.131)	+1.569	-2.408	+1.724	+5.996	(-1.445)	(-1.054)	-2.574	(-1.278)	+6.362	(+1.202)	(+1.001)
							GO:0009612	SV5_42E09	salt responsive protein 2-like	NS	4	(+1.034)	(-1.009)	(+1.430)	(+1.099)	+1.834	-2.786	(+1.240)	(+5.937)	(-1.561)	(-1.467)	-2.436	(-1.639)	(+3.668)	(+1.229)	(-1.056)
	GO:1901698	response to nitrogen compound	4	10	139	0.0002	GO:1901698	SV5_40C09	CCR4-associated factor 1 homolog 9-like	NS	4	(-1.162)	(-1.015)	(-1.076)	(-1.101)	(+1.292)	-2.550	(+1.307)	+3.889	-1.704	(-1.211)	-2.507	(-1.280)	+5.454	(+1.178)	(-1.125)
							GO:1901698	SV5_45A05	CCR4-associated factor 1-like	NS	4	(-1.048)	(-1.055)	(+1.085)	(-1.036)	(+1.148)	-1.646	(+1.424)	+2.898	(-1.360)	(-1.234)	-2.156	(-1.201)	+3.504	(+1.163)	(+1.039)
							GO:1901698	SV6_44H08	CCR4-associated factor 1-like	NS	4	(+1.063)	(+1.036)	(+1.544)	(+1.131)	+1.569	-2.408	+1.724	+5.996	(-1.445)	(-1.054)	-2.574	(-1.278)	+6.362	(+1.202)	(+1.001)
							GO:1901698	SV6_30A03	VQ motif-containing protein 4-like	NS	4	(-1.036)	(+1.021)	(-1.018)	(-1.033)	(+1.079)	(+1.022)	(+1.073)	+1.740	(+1.067)	(-1.045)	(-1.306)	(+1.164)	(+1.236)	(+1.073)	(+1.070)
							GO:1901698	SV5_45B08	ethylene-responsive transcription factor 5-like	NS	4	(-1.145)	(+1.079)	(+1.133)	(-1.027)	(+1.123)	-1.706	+1.764	+3.341	(-1.297)	(-1.060)	-1.757	(-1.000)	+4.286	(+1.391)	(+1.071)
							GO:1901698	SV6_32D11	ethylene-responsive transcription factor 5-like	NS	4	(-1.055)	(-1.080)	(+1.322)	(-1.016)	(+1.255)	-2.258	+2.149	+7.656	-1.658	(-1.160)	-2.353	(-1.209)	+9.338	(+1.227)	(+1.024)
							GO:1901698	SV6_35B09	ethylene-responsive transcription factor 5-like	NS	4	(+1.039)	(+1.238)	(+1.474)	(+1.482)	(+1.284)	(-1.002)	+1.887	+2.022	(-1.025)	(+1.397)	(-1.142)	+1.617	+1.772	+1.503	(+1.254)
							GO:1901698	SV5_42E09	salt responsive protein 2-like	NS	4	(+1.034)	(-1.009)	(+1.430)	(+1.099)	+1.834	-2.786	(+1.240)	(+5.937)	(-1.561)	(-1.467)	-2.436	(-1.639)	(+3.668)	(+1.229)	(-1.056)
							GO:1901698	SV6_26C09	sedoheptulose-1,7-bisphosphatase-like	NS	4	(-1.397)	(-1.305)	(-1.363)	-1.518	(-1.361)	(-1.681)	(-1.264)	(+1.121)	-1.540	-1.884	-1.854	-1.553	(-1.132)	(-1.373)	(-1.493)
							GO:1901698	SV5_59H06	transcription factor MYB44-like	NS	4	(+1.109)	(+1.130)	(+1.143)	(+1.132)	(+1.135)	(-1.012)	(+1.168)	+1.838	(+1.070)	(-2.979)	(-1.271)	(+1.461)	(+1.432)	(+1.044)	(+1.123)
	GO:0010876	lipid localization	4	6	86	0.0038	GO:0010876	SV5_01G03	14 kDa proline-rich protein DC2.15-like	CRP	4	(-1.483)	-1.620	(-1.307)	-1.557	(-1.058)	-1.857	(+1.050)	(+1.459)	(+1.130)	(+1.229)	-1.836	(-1.844)	(+1.453)	(-1.327)	(+1.057)
							GO:0010876	SV6_28E11	14 kDa proline-rich protein DC2.15-like	CRP	4	(-1.397)	(-1.472)	(-1.324)	(-1.466)	(-1.047)	-1.849	(-1.077)	+1.610	(+1.032)	(+1.136)	-1.757	(-1.757)	(+1.357)	(-1.453)	(+1.036)
							GO:0010876	SV6_33F06	14 kDa proline-rich protein DC2.15-like	CRP	4	(-1.405)	-1.550	(-1.204)	-1.542	(+1.026)	-1.811	(+1.068)	(+1.476)	(+1.175)	(+1.312)	-1.914	(-1.961)	+1.624	(-1.498)	(+1.092)
							GO:0010876	SV6_36C12	14 kDa proline-rich protein DC2.15-like	CRP	4	(-1.429)	(-1.464)	(-1.152)	(-1.470)	(+1.030)	(-1.729)	(+1.051)	(+1.573)	(-1.136)	(+1.213)	-1.974	(-1.763)	(+1.550)	(-1.287)	(+1.263)
							GO:0010876	SV6_18B11	non-specific lipid transfer protein GPI-anchored 1-like	SP	4	(-1.037)	(-1.049)	(-1.059)	(+1.073)	(-1.099)	(-1.176)	(-1.080)	(+1.491)	(-1.238)	(-1.212)	(-1.075)	(-1.267)	+1.618	(-1.084)	(-1.132)
							GO:0010876	SV6_41B07	peroxisome biogenesis protein 2-like	NS	4	(+1.107)	(+1.046)	(+1.032)	(+1.040)	(+1.017)	(+1.040)	(+1.057)	+1.521	(+1.009)	(-1.064)	(-1.114)	(+1.048)	(+1.145)	(-1.035)	(-1.074)
	GO:0042592	homeostatic process	4	8	156	0.0055	GO:0042592	SV5_39G04	copper transport protein CCH-like	NS	4	(-1.216)	(-1.153)	(+1.029)	(-1.181)	(+1.060)	-2.018	(+1.017)	+2.284	-1.560	(-1.245)	-1.524	(-1.186)	+1.653	(+1.238)	(-1.266)
							GO:0042592	SV5_10E09	glycerol-3-phosphate transporter family protein-like	NS	4	(-1.272)	(-1.305)	(-1.016)	(-1.372)	(-1.294)	(-1.003)	(-1.231)	+2.381	(+1.045)	(+1.041)	(-1.192)	(+1.453)	(+1.338)	(+1.282)	(+1.003)
							GO:0042592	SV5_07B10	heavy metal-associated isoprenylated plant protein 26-like	NS	4	(-1.096)	(-1.083)	(-1.146)	(-1.026)	(-1.138)	-1.673	(-1.219)	(+1.356)	(-1.352)	(-1.306)	-1.564	(-1.467)	(+1.212)	(-1.453)	(-1.322)
							GO:0042592	SV6_03C09	heavy metal-associated isoprenylated plant protein 26-like	NS	4	(-1.158)	(-1.170)	(-1.170)	(-1.113)	(-1.160)	-1.510	(-1.142)	(+1.260)	(-1.329)	(-1.210)	-1.631	-1.502	(+1.102)	(-1.269)	(-1.245)
							GO:0042592	SV6_16A08	heavy metal-associated isoprenylated plant protein 26-like	NS	4	(-1.076)	(-1.119)	(-1.070)	(-1.114)	(-1.134)	-1.662	(-1.090)	(+1.507)	(-1.345)	(-1.295)	(-1.530)	(-1.534)	(+1.339)	(-1.703)	(-1.316)
							GO:0042592	SV6_16D02	heavy metal-associated isoprenylated plant protein 26-like	NS	4	(-1.069)	(-1.029)	(-1.068)	(+1.031)	(-1.112)	-1.710	(-1.004)	(+1.435)	(-1.434)	(-1.279)	(-1.407)	(-1.334)	(+1.388)	-1.560	(-1.190)
							GO:0042592	SV6_24A10	heavy metal-associated isoprenylated plant protein 26-like	NS	4	(-1.130)	(-1.134)	(-1.156)	(-1.092)	(-1.092)	-1.683	(-1.095)	(+1.378)	(-1.376)	(-1.238)	-1.673	(-1.529)	(+1.249)	(-1.610)	(+1.002)
							GO:0042592	SV6_47A04	thioredoxin-like protein CDSP32-like	NS	4	(-1.220)	(-1.187)	(+1.102)	(-1.278)	(+1.095)	(-1.176)	(-1.223)	+1.531	(-1.052)	(-1.050)	(-1.453)	(-1.206)	(+1.497)	(-1.072)	(+1.263)
	GO:0009611	response to wounding	4	5	106	0.0332	GO:0009611	SV5_40C09	CCR4-associated factor 1 homolog 9-like	NS	4	(-1.162)	(-1.015)	(-1.076)	(-1.101)	(+1.292)	-2.550	(+1.307)	+3.889	-1.704	(-1.211)	-2.507	(-1.280)	+5.454	(+1.178)	(-1.125)
							GO:0009611	SV5_45A05	CCR4-associated factor 1-like	NS	4	(-1.048)	(-1.055)	(+1.085)	(-1.036)	(+1.148)	-1.646	(+1.424)	+2.898	(-1.360)	(-1.234)	-2.156	(-1.201)	+3.504	(+1.163)	(+1.039)
							GO:0009611	SV6_44H08	CCR4-associated factor 1-like	NS	4	(+1.063)	(+1.036)	(+1.544)	(+1.131)	+1.569	-2.408	+1.724	+5.996	(-1.445)	(-1.054)	-2.574	(-1.278)	+6.362	(+1.202)	(+1.001)
							GO:0009611	SV5_46D05	cycloartenol-C-24-methyltransferase 1-like	NS	4	(+1.000)	(-1.054)	(+1.053)	(-1.031)	(+1.010)	-1.599	(-1.135)	(+1.269)	(-1.133)	(-1.235)	(-1.146)	(-1.053)	(+1.151)	(-1.058)	(-1.290)
							GO:0009611	SV5_42E09	salt responsive protein 2-like	NS	4	(+1.034)	(-1.009)	(+1.430)	(+1.099)	+1.834	-2.786	(+1.240)	(+5.937)	(-1.561)	(-1.467)	-2.436	(-1.639)	(+3.668)	(+1.229)	(-1.056)
	GO:0007017	microtubule-based process	4	5	114	0.0426	GO:0007017	SV5_54G03	EXORDIUM-like	SP	4	(+1.156)	(-1.060)	(+1.025)	(+1.129)	+1.537	(-1.209)	(+1.094)	+3.247	(+1.198)	(+1.092)	(+1.276)	-1.679	+3.028	(-1.453)	(+1.130)
							GO:0007017	SV5_58C10	EXORDIUM-like	SP	4	(+1.060)	(-1.157)	(-1.106)	(-1.127)	(+1.216)	(-1.567)	(-1.084)	+3.582	(+1.064)	(+1.028)	(-1.148)	(-1.556)	+2.812	(-1.166)	(+1.021)
							GO:0007017	SV6_23B09	EXORDIUM-like	SP	4	(+1.112)	(+1.013)	(+1.097)	(+1.009)	(+1.467)	-1.738	(+1.026)	+3.512	(+1.124)	(+1.096)	(-1.277)	-2.193	+2.361	-1.866	(-1.068)
							GO:0007017	SV6_26A05	EXORDIUM-like	SP	4	(+1.125)	(+1.013)	(-1.013)	(-1.013)	+1.548	-1.918	(-1.029)	+4.846	(+1.216)	(+1.005)	(-1.429)	-1.924	+4.408	(-1.580)	(+1.118)
							GO:0007017	SV6_28A03	EXORDIUM-like	SP	4	(-1.106)	(-1.090)	(-1.030)	(-1.092)	(+1.362)	-1.553	(-1.059)	+3.960	(+1.052)	(+1.096)	(-1.204)	(-1.328)	+3.140	(-1.185)	(+1.023)
	GO:0071495	cellular response to endogenous stimulus	4	10	256	0.0124	GO:0071495	SV5_40C09	CCR4-associated factor 1 homolog 9-like	NS	4	(-1.162)	(-1.015)	(-1.076)	(-1.101)	(+1.292)	-2.550	(+1.307)	+3.889	-1.704	(-1.211)	-2.507	(-1.280)	+5.454	(+1.178)	(-1.125)
							GO:0071495	SV5_45A05	CCR4-associated factor 1-like	NS	4	(-1.048)	(-1.055)	(+1.085)	(-1.036)	(+1.148)	-1.646	(+1.424)	+2.898	(-1.360)	(-1.234)	-2.156	(-1.201)	+3.504	(+1.163)	(+1.039)
							GO:0071495	SV6_44H08	CCR4-associated factor 1-like	NS	4	(+1.063)	(+1.036)	(+1.544)	(+1.131)	+1.569	-2.408	+1.724	+5.996	(-1.445)	(-1.054)	-2.574	(-1.278)	+6.362	(+1.202)	(+1.001)
							GO:0071495	SV6_01F01	ethylene-responsive transcription factor 3-like	NS	4	(-1.046)	(-1.011)	(+1.020)	(+1.006)	(+1.319)	-2.028	(+1.295)	+2.719	-1.673	(-1.081)	-1.998	(-1.276)	+2.479	(-1.001)	(-1.017)
							GO:0071495	SV5_45B08	ethylene-responsive transcription factor 5-like	NS	4	(-1.145)	(+1.079)	(+1.133)	(-1.027)	(+1.123)	-1.706	+1.764	+3.341	(-1.297)	(-1.060)	-1.757	(-1.000)	+4.286	(+1.391)	(+1.071)
							GO:0071495	SV6_32D11	ethylene-responsive transcription factor 5-like	NS	4	(-1.055)	(-1.080)	(+1.322)	(-1.016)	(+1.255)	-2.258	+2.149	+7.656	-1.658	(-1.160)	-2.353	(-1.209)	+9.338	(+1.227)	(+1.024)
							GO:0071495	SV6_35B09	ethylene-responsive transcription factor 5-like	NS	4	(+1.039)	(+1.238)	(+1.474)	(+1.482)	(+1.284)	(-1.002)	+1.887	+2.022	(-1.025)	(+1.397)	(-1.142)	+1.617	+1.772	+1.503	(+1.254)
							GO:0071495	SV5_42E09	salt responsive protein 2-like	NS	4	(+1.034)	(-1.009)	(+1.430)	(+1.099)	+1.834	-2.786	(+1.240)	(+5.937)	(-1.561)	(-1.467)	-2.436	(-1.639)	(+3.668)	(+1.229)	(-1.056)
							GO:0071495	SV6_26C09	sedoheptulose-1,7-bisphosphatase-like	NS	4	(-1.397)	(-1.305)	(-1.363)	-1.518	(-1.361)	(-1.681)	(-1.264)	(+1.121)	-1.540	-1.884	-1.854	-1.553	(-1.132)	(-1.373)	(-1.493)
							GO:0071495	SV5_59H06	transcription factor MYB44-like	NS	4	(+1.109)	(+1.130)	(+1.143)	(+1.132)	(+1.135)	(-1.012)	(+1.168)	+1.838	(+1.070)	(-2.979)	(-1.271)	(+1.461)	(+1.432)	(+1.044)	(+1.123)
	GO:0006952	defense response	4	15	480	0.0256	GO:0006952	SV5_40C09	CCR4-associated factor 1 homolog 9-like	NS	4	(-1.162)	(-1.015)	(-1.076)	(-1.101)	(+1.292)	-2.550	(+1.307)	+3.889	-1.704	(-1.211)	-2.507	(-1.280)	+5.454	(+1.178)	(-1.125)
							GO:0006952	SV5_45A05	CCR4-associated factor 1-like	NS	4	(-1.048)	(-1.055)	(+1.085)	(-1.036)	(+1.148)	-1.646	(+1.424)	+2.898	(-1.360)	(-1.234)	-2.156	(-1.201)	+3.504	(+1.163)	(+1.039)
							GO:0006952	SV6_44H08	CCR4-associated factor 1-like	NS	4	(+1.063)	(+1.036)	(+1.544)	(+1.131)	+1.569	-2.408	+1.724	+5.996	(-1.445)	(-1.054)	-2.574	(-1.278)	+6.362	(+1.202)	(+1.001)
							GO:0006952	SV5_39E04	UPF0057 membrane protein At4g30660-like	SP	4	(-1.466)	(-1.245)	(-1.374)	(-1.404)	(-1.291)	(-1.364)	(-1.046)	(+1.176)	(-1.126)	(-1.307)	-1.669	(-1.179)	(-1.085)	(-1.069)	(-1.301)
							GO:0006952	SV6_30A03	VQ motif-containing protein 4-like	NS	4	(-1.036)	(+1.021)	(-1.018)	(-1.033)	(+1.079)	(+1.022)	(+1.073)	+1.740	(+1.067)	(-1.045)	(-1.306)	(+1.164)	(+1.236)	(+1.073)	(+1.070)
							GO:0006952	SV6_35H06	calcium-binding protein CML36-like	NS	4	(+1.271)	(+1.251)	(+1.467)	(+1.235)	+1.671	(-1.097)	(+1.413)	+2.466	(-1.180)	(+1.103)	-1.560	(-1.235)	+2.125	(+1.160)	(+1.009)
							GO:0006952	SV6_41H02	calcium-binding protein CML36-like	NS	4	(+1.209)	(+1.170)	(+1.282)	(+1.272)	(+1.463)	(-1.143)	(+1.366)	+2.297	(-1.224)	(-1.027)	(-1.480)	(-1.115)	+2.137	(+1.123)	(+1.044)
							GO:0006952	SV5_34F06	disease resistance protein RGA2-like	NS	4	(-1.009)	(-1.026)	(-1.067)	(-1.066)	(+1.046)	(-1.075)	(-1.105)	+1.539	(+1.012)	(-1.019)	(-1.046)	(-1.147)	(+1.491)	(-1.002)	(+1.019)
							GO:0006952	SV6_01F01	ethylene-responsive transcription factor 3-like	NS	4	(-1.046)	(-1.011)	(+1.020)	(+1.006)	(+1.319)	-2.028	(+1.295)	+2.719	-1.673	(-1.081)	-1.998	(-1.276)	+2.479	(-1.001)	(-1.017)
							GO:0006952	SV5_45B08	ethylene-responsive transcription factor 5-like	NS	4	(-1.145)	(+1.079)	(+1.133)	(-1.027)	(+1.123)	-1.706	+1.764	+3.341	(-1.297)	(-1.060)	-1.757	(-1.000)	+4.286	(+1.391)	(+1.071)
							GO:0006952	SV6_32D11	ethylene-responsive transcription factor 5-like	NS	4	(-1.055)	(-1.080)	(+1.322)	(-1.016)	(+1.255)	-2.258	+2.149	+7.656	-1.658	(-1.160)	-2.353	(-1.209)	+9.338	(+1.227)	(+1.024)
							GO:0006952	SV6_35B09	ethylene-responsive transcription factor 5-like	NS	4	(+1.039)	(+1.238)	(+1.474)	(+1.482)	(+1.284)	(-1.002)	+1.887	+2.022	(-1.025)	(+1.397)	(-1.142)	+1.617	+1.772	+1.503	(+1.254)
							GO:0006952	SV6_18B11	non-specific lipid transfer protein GPI-anchored 1-like	SP	4	(-1.037)	(-1.049)	(-1.059)	(+1.073)	(-1.099)	(-1.176)	(-1.080)	(+1.491)	(-1.238)	(-1.212)	(-1.075)	(-1.267)	+1.618	(-1.084)	(-1.132)
							GO:0006952	SV6_26C09	sedoheptulose-1,7-bisphosphatase-like	NS	4	(-1.397)	(-1.305)	(-1.363)	-1.518	(-1.361)	(-1.681)	(-1.264)	(+1.121)	-1.540	-1.884	-1.854	-1.553	(-1.132)	(-1.373)	(-1.493)
							GO:0006952	SV5_59H06	transcription factor MYB44-like	NS	4	(+1.109)	(+1.130)	(+1.143)	(+1.132)	(+1.135)	(-1.012)	(+1.168)	+1.838	(+1.070)	(-2.979)	(-1.271)	(+1.461)	(+1.432)	(+1.044)	(+1.123)
	GO:1901700	response to oxygen-containing compound	4	18	628	0.0333	GO:1901700	SV5_40C09	CCR4-associated factor 1 homolog 9-like	NS	4	(-1.162)	(-1.015)	(-1.076)	(-1.101)	(+1.292)	-2.550	(+1.307)	+3.889	-1.704	(-1.211)	-2.507	(-1.280)	+5.454	(+1.178)	(-1.125)
							GO:1901700	SV5_45A05	CCR4-associated factor 1-like	NS	4	(-1.048)	(-1.055)	(+1.085)	(-1.036)	(+1.148)	-1.646	(+1.424)	+2.898	(-1.360)	(-1.234)	-2.156	(-1.201)	+3.504	(+1.163)	(+1.039)
							GO:1901700	SV6_44H08	CCR4-associated factor 1-like	NS	4	(+1.063)	(+1.036)	(+1.544)	(+1.131)	+1.569	-2.408	+1.724	+5.996	(-1.445)	(-1.054)	-2.574	(-1.278)	+6.362	(+1.202)	(+1.001)
							GO:1901700	SV5_39E04	UPF0057 membrane protein At4g30660-like	SP	4	(-1.466)	(-1.245)	(-1.374)	(-1.404)	(-1.291)	(-1.364)	(-1.046)	(+1.176)	(-1.126)	(-1.307)	-1.669	(-1.179)	(-1.085)	(-1.069)	(-1.301)
							GO:1901700	SV6_30A03	VQ motif-containing protein 4-like	NS	4	(-1.036)	(+1.021)	(-1.018)	(-1.033)	(+1.079)	(+1.022)	(+1.073)	+1.740	(+1.067)	(-1.045)	(-1.306)	(+1.164)	(+1.236)	(+1.073)	(+1.070)
							GO:1901700	SV6_15G01	caffeoylshikimate esterase-like	NS	4	(+1.094)	(+1.092)	(+1.173)	(+1.113)	(+1.395)	(-1.361)	(-1.020)	+1.656	(-1.177)	(+1.005)	(-1.042)	(-1.208)	+1.580	(+1.188)	(+1.016)
							GO:1901700	SV5_38H01	calmodulin-binding protein 25-like	NS	4	(+1.228)	(+1.100)	(+1.331)	(+1.441)	(+1.302)	-1.633	(+1.329)	(+2.946)	(-1.464)	(-1.040)	(-1.575)	-2.051	(+1.979)	(-1.159)	(+1.186)
							GO:1901700	SV5_38H11	calmodulin-binding protein 25-like	NS	4	(+1.428)	(+1.365)	+1.542	+1.806	+1.724	(-1.260)	+1.606	(+3.779)	(-1.067)	(+1.164)	(-1.117)	(-1.237)	+2.759	(+1.130)	(+1.362)
							GO:1901700	SV6_01F01	ethylene-responsive transcription factor 3-like	NS	4	(-1.046)	(-1.011)	(+1.020)	(+1.006)	(+1.319)	-2.028	(+1.295)	+2.719	-1.673	(-1.081)	-1.998	(-1.276)	+2.479	(-1.001)	(-1.017)
							GO:1901700	SV5_45B08	ethylene-responsive transcription factor 5-like	NS	4	(-1.145)	(+1.079)	(+1.133)	(-1.027)	(+1.123)	-1.706	+1.764	+3.341	(-1.297)	(-1.060)	-1.757	(-1.000)	+4.286	(+1.391)	(+1.071)
							GO:1901700	SV6_32D11	ethylene-responsive transcription factor 5-like	NS	4	(-1.055)	(-1.080)	(+1.322)	(-1.016)	(+1.255)	-2.258	+2.149	+7.656	-1.658	(-1.160)	-2.353	(-1.209)	+9.338	(+1.227)	(+1.024)
							GO:1901700	SV6_35B09	ethylene-responsive transcription factor 5-like	NS	4	(+1.039)	(+1.238)	(+1.474)	(+1.482)	(+1.284)	(-1.002)	+1.887	+2.022	(-1.025)	(+1.397)	(-1.142)	+1.617	+1.772	+1.503	(+1.254)
							GO:1901700	SV5_42E09	salt responsive protein 2-like	NS	4	(+1.034)	(-1.009)	(+1.430)	(+1.099)	+1.834	-2.786	(+1.240)	(+5.937)	(-1.561)	(-1.467)	-2.436	(-1.639)	(+3.668)	(+1.229)	(-1.056)
							GO:1901700	SV6_26C09	sedoheptulose-1,7-bisphosphatase-like	NS	4	(-1.397)	(-1.305)	(-1.363)	-1.518	(-1.361)	(-1.681)	(-1.264)	(+1.121)	-1.540	-1.884	-1.854	-1.553	(-1.132)	(-1.373)	(-1.493)
							GO:1901700	SV6_47A04	thioredoxin-like protein CDSP32-like	NS	4	(-1.220)	(-1.187)	(+1.102)	(-1.278)	(+1.095)	(-1.176)	(-1.223)	+1.531	(-1.052)	(-1.050)	(-1.453)	(-1.206)	(+1.497)	(-1.072)	(+1.263)
							GO:1901700	SV5_59H06	transcription factor MYB44-like	NS	4	(+1.109)	(+1.130)	(+1.143)	(+1.132)	(+1.135)	(-1.012)	(+1.168)	+1.838	(+1.070)	(-2.979)	(-1.271)	(+1.461)	(+1.432)	(+1.044)	(+1.123)
							GO:1901700	SV6_09B12	transcription factor bHLH148-like	NS	4	(+1.063)	(+1.125)	(+1.090)	(+1.103)	(+1.263)	(-1.133)	(+1.095)	(+1.813)	(+1.172)	(-1.005)	(-1.334)	(+1.358)	+1.742	(+1.284)	(+1.235)
							GO:1901700	SV6_42A12	tyramine N-feruloyltransferase 4/11-like	NS	4	(-1.302)	(-1.210)	(-1.184)	(-1.230)	(-1.003)	-2.518	(-1.084)	(+1.363)	-1.617	(-1.273)	-1.791	(-1.537)	(+1.372)	(-1.269)	(+1.085)
	GO:0042335	cuticle development	5	5	14	0	GO:0042335	SV5_01G03	14 kDa proline-rich protein DC2.15-like	CRP	4	(-1.483)	-1.620	(-1.307)	-1.557	(-1.058)	-1.857	(+1.050)	(+1.459)	(+1.130)	(+1.229)	-1.836	(-1.844)	(+1.453)	(-1.327)	(+1.057)
							GO:0042335	SV6_28E11	14 kDa proline-rich protein DC2.15-like	CRP	4	(-1.397)	(-1.472)	(-1.324)	(-1.466)	(-1.047)	-1.849	(-1.077)	+1.610	(+1.032)	(+1.136)	-1.757	(-1.757)	(+1.357)	(-1.453)	(+1.036)
							GO:0042335	SV6_33F06	14 kDa proline-rich protein DC2.15-like	CRP	4	(-1.405)	-1.550	(-1.204)	-1.542	(+1.026)	-1.811	(+1.068)	(+1.476)	(+1.175)	(+1.312)	-1.914	(-1.961)	+1.624	(-1.498)	(+1.092)
							GO:0042335	SV6_36C12	14 kDa proline-rich protein DC2.15-like	CRP	4	(-1.429)	(-1.464)	(-1.152)	(-1.470)	(+1.030)	(-1.729)	(+1.051)	(+1.573)	(-1.136)	(+1.213)	-1.974	(-1.763)	(+1.550)	(-1.287)	(+1.263)
							GO:0042335	SV6_18B11	non-specific lipid transfer protein GPI-anchored 1-like	SP	4	(-1.037)	(-1.049)	(-1.059)	(+1.073)	(-1.099)	(-1.176)	(-1.080)	(+1.491)	(-1.238)	(-1.212)	(-1.075)	(-1.267)	+1.618	(-1.084)	(-1.132)
	GO:0002679	respiratory burst involved in defense response	5	5	20	0	GO:0002679	SV5_40C09	CCR4-associated factor 1 homolog 9-like	NS	4	(-1.162)	(-1.015)	(-1.076)	(-1.101)	(+1.292)	-2.550	(+1.307)	+3.889	-1.704	(-1.211)	-2.507	(-1.280)	+5.454	(+1.178)	(-1.125)
							GO:0002679	SV5_45A05	CCR4-associated factor 1-like	NS	4	(-1.048)	(-1.055)	(+1.085)	(-1.036)	(+1.148)	-1.646	(+1.424)	+2.898	(-1.360)	(-1.234)	-2.156	(-1.201)	+3.504	(+1.163)	(+1.039)
							GO:0002679	SV6_44H08	CCR4-associated factor 1-like	NS	4	(+1.063)	(+1.036)	(+1.544)	(+1.131)	+1.569	-2.408	+1.724	+5.996	(-1.445)	(-1.054)	-2.574	(-1.278)	+6.362	(+1.202)	(+1.001)
							GO:0002679	SV6_32D11	ethylene-responsive transcription factor 5-like	NS	4	(-1.055)	(-1.080)	(+1.322)	(-1.016)	(+1.255)	-2.258	+2.149	+7.656	-1.658	(-1.160)	-2.353	(-1.209)	+9.338	(+1.227)	(+1.024)
							GO:0002679	SV6_35B09	ethylene-responsive transcription factor 5-like	NS	4	(+1.039)	(+1.238)	(+1.474)	(+1.482)	(+1.284)	(-1.002)	+1.887	+2.022	(-1.025)	(+1.397)	(-1.142)	+1.617	+1.772	+1.503	(+1.254)
	GO:0010243	response to organonitrogen compound	5	10	73	0	GO:0010243	SV5_40C09	CCR4-associated factor 1 homolog 9-like	NS	4	(-1.162)	(-1.015)	(-1.076)	(-1.101)	(+1.292)	-2.550	(+1.307)	+3.889	-1.704	(-1.211)	-2.507	(-1.280)	+5.454	(+1.178)	(-1.125)
							GO:0010243	SV5_45A05	CCR4-associated factor 1-like	NS	4	(-1.048)	(-1.055)	(+1.085)	(-1.036)	(+1.148)	-1.646	(+1.424)	+2.898	(-1.360)	(-1.234)	-2.156	(-1.201)	+3.504	(+1.163)	(+1.039)
							GO:0010243	SV6_44H08	CCR4-associated factor 1-like	NS	4	(+1.063)	(+1.036)	(+1.544)	(+1.131)	+1.569	-2.408	+1.724	+5.996	(-1.445)	(-1.054)	-2.574	(-1.278)	+6.362	(+1.202)	(+1.001)
							GO:0010243	SV6_30A03	VQ motif-containing protein 4-like	NS	4	(-1.036)	(+1.021)	(-1.018)	(-1.033)	(+1.079)	(+1.022)	(+1.073)	+1.740	(+1.067)	(-1.045)	(-1.306)	(+1.164)	(+1.236)	(+1.073)	(+1.070)
							GO:0010243	SV5_45B08	ethylene-responsive transcription factor 5-like	NS	4	(-1.145)	(+1.079)	(+1.133)	(-1.027)	(+1.123)	-1.706	+1.764	+3.341	(-1.297)	(-1.060)	-1.757	(-1.000)	+4.286	(+1.391)	(+1.071)
							GO:0010243	SV6_32D11	ethylene-responsive transcription factor 5-like	NS	4	(-1.055)	(-1.080)	(+1.322)	(-1.016)	(+1.255)	-2.258	+2.149	+7.656	-1.658	(-1.160)	-2.353	(-1.209)	+9.338	(+1.227)	(+1.024)
							GO:0010243	SV6_35B09	ethylene-responsive transcription factor 5-like	NS	4	(+1.039)	(+1.238)	(+1.474)	(+1.482)	(+1.284)	(-1.002)	+1.887	+2.022	(-1.025)	(+1.397)	(-1.142)	+1.617	+1.772	+1.503	(+1.254)
							GO:0010243	SV5_42E09	salt responsive protein 2-like	NS	4	(+1.034)	(-1.009)	(+1.430)	(+1.099)	+1.834	-2.786	(+1.240)	(+5.937)	(-1.561)	(-1.467)	-2.436	(-1.639)	(+3.668)	(+1.229)	(-1.056)
							GO:0010243	SV6_26C09	sedoheptulose-1,7-bisphosphatase-like	NS	4	(-1.397)	(-1.305)	(-1.363)	-1.518	(-1.361)	(-1.681)	(-1.264)	(+1.121)	-1.540	-1.884	-1.854	-1.553	(-1.132)	(-1.373)	(-1.493)
							GO:0010243	SV5_59H06	transcription factor MYB44-like	NS	4	(+1.109)	(+1.130)	(+1.143)	(+1.132)	(+1.135)	(-1.012)	(+1.168)	+1.838	(+1.070)	(-2.979)	(-1.271)	(+1.461)	(+1.432)	(+1.044)	(+1.123)
	GO:1900673	olefin metabolic process	5	3	32	0.018	GO:1900673	SV5_40C09	CCR4-associated factor 1 homolog 9-like	NS	4	(-1.162)	(-1.015)	(-1.076)	(-1.101)	(+1.292)	-2.550	(+1.307)	+3.889	-1.704	(-1.211)	-2.507	(-1.280)	+5.454	(+1.178)	(-1.125)
							GO:1900673	SV5_45A05	CCR4-associated factor 1-like	NS	4	(-1.048)	(-1.055)	(+1.085)	(-1.036)	(+1.148)	-1.646	(+1.424)	+2.898	(-1.360)	(-1.234)	-2.156	(-1.201)	+3.504	(+1.163)	(+1.039)
							GO:1900673	SV6_44H08	CCR4-associated factor 1-like	NS	4	(+1.063)	(+1.036)	(+1.544)	(+1.131)	+1.569	-2.408	+1.724	+5.996	(-1.445)	(-1.054)	-2.574	(-1.278)	+6.362	(+1.202)	(+1.001)
	GO:0048878	chemical homeostasis	5	7	92	0.0012	GO:0048878	SV5_39G04	copper transport protein CCH-like	NS	4	(-1.216)	(-1.153)	(+1.029)	(-1.181)	(+1.060)	-2.018	(+1.017)	+2.284	-1.560	(-1.245)	-1.524	(-1.186)	+1.653	(+1.238)	(-1.266)
							GO:0048878	SV5_10E09	glycerol-3-phosphate transporter family protein-like	NS	4	(-1.272)	(-1.305)	(-1.016)	(-1.372)	(-1.294)	(-1.003)	(-1.231)	+2.381	(+1.045)	(+1.041)	(-1.192)	(+1.453)	(+1.338)	(+1.282)	(+1.003)
							GO:0048878	SV5_07B10	heavy metal-associated isoprenylated plant protein 26-like	NS	4	(-1.096)	(-1.083)	(-1.146)	(-1.026)	(-1.138)	-1.673	(-1.219)	(+1.356)	(-1.352)	(-1.306)	-1.564	(-1.467)	(+1.212)	(-1.453)	(-1.322)
							GO:0048878	SV6_03C09	heavy metal-associated isoprenylated plant protein 26-like	NS	4	(-1.158)	(-1.170)	(-1.170)	(-1.113)	(-1.160)	-1.510	(-1.142)	(+1.260)	(-1.329)	(-1.210)	-1.631	-1.502	(+1.102)	(-1.269)	(-1.245)
							GO:0048878	SV6_16A08	heavy metal-associated isoprenylated plant protein 26-like	NS	4	(-1.076)	(-1.119)	(-1.070)	(-1.114)	(-1.134)	-1.662	(-1.090)	(+1.507)	(-1.345)	(-1.295)	(-1.530)	(-1.534)	(+1.339)	(-1.703)	(-1.316)
							GO:0048878	SV6_16D02	heavy metal-associated isoprenylated plant protein 26-like	NS	4	(-1.069)	(-1.029)	(-1.068)	(+1.031)	(-1.112)	-1.710	(-1.004)	(+1.435)	(-1.434)	(-1.279)	(-1.407)	(-1.334)	(+1.388)	-1.560	(-1.190)
							GO:0048878	SV6_24A10	heavy metal-associated isoprenylated plant protein 26-like	NS	4	(-1.130)	(-1.134)	(-1.156)	(-1.092)	(-1.092)	-1.683	(-1.095)	(+1.378)	(-1.376)	(-1.238)	-1.673	(-1.529)	(+1.249)	(-1.610)	(+1.002)
	GO:0019725	cellular homeostasis	5	7	117	0.0042	GO:0019725	SV5_39G04	copper transport protein CCH-like	NS	4	(-1.216)	(-1.153)	(+1.029)	(-1.181)	(+1.060)	-2.018	(+1.017)	+2.284	-1.560	(-1.245)	-1.524	(-1.186)	+1.653	(+1.238)	(-1.266)
							GO:0019725	SV5_07B10	heavy metal-associated isoprenylated plant protein 26-like	NS	4	(-1.096)	(-1.083)	(-1.146)	(-1.026)	(-1.138)	-1.673	(-1.219)	(+1.356)	(-1.352)	(-1.306)	-1.564	(-1.467)	(+1.212)	(-1.453)	(-1.322)
							GO:0019725	SV6_03C09	heavy metal-associated isoprenylated plant protein 26-like	NS	4	(-1.158)	(-1.170)	(-1.170)	(-1.113)	(-1.160)	-1.510	(-1.142)	(+1.260)	(-1.329)	(-1.210)	-1.631	-1.502	(+1.102)	(-1.269)	(-1.245)
							GO:0019725	SV6_16A08	heavy metal-associated isoprenylated plant protein 26-like	NS	4	(-1.076)	(-1.119)	(-1.070)	(-1.114)	(-1.134)	-1.662	(-1.090)	(+1.507)	(-1.345)	(-1.295)	(-1.530)	(-1.534)	(+1.339)	(-1.703)	(-1.316)
							GO:0019725	SV6_16D02	heavy metal-associated isoprenylated plant protein 26-like	NS	4	(-1.069)	(-1.029)	(-1.068)	(+1.031)	(-1.112)	-1.710	(-1.004)	(+1.435)	(-1.434)	(-1.279)	(-1.407)	(-1.334)	(+1.388)	-1.560	(-1.190)
							GO:0019725	SV6_24A10	heavy metal-associated isoprenylated plant protein 26-like	NS	4	(-1.130)	(-1.134)	(-1.156)	(-1.092)	(-1.092)	-1.683	(-1.095)	(+1.378)	(-1.376)	(-1.238)	-1.673	(-1.529)	(+1.249)	(-1.610)	(+1.002)
							GO:0019725	SV6_47A04	thioredoxin-like protein CDSP32-like	NS	4	(-1.220)	(-1.187)	(+1.102)	(-1.278)	(+1.095)	(-1.176)	(-1.223)	+1.531	(-1.052)	(-1.050)	(-1.453)	(-1.206)	(+1.497)	(-1.072)	(+1.263)
	GO:0009415	response to water	5	6	123	0.0182	GO:0009415	SV5_39E04	UPF0057 membrane protein At4g30660-like	SP	4	(-1.466)	(-1.245)	(-1.374)	(-1.404)	(-1.291)	(-1.364)	(-1.046)	(+1.176)	(-1.126)	(-1.307)	-1.669	(-1.179)	(-1.085)	(-1.069)	(-1.301)
							GO:0009415	SV5_38H01	calmodulin-binding protein 25-like	NS	4	(+1.228)	(+1.100)	(+1.331)	(+1.441)	(+1.302)	-1.633	(+1.329)	(+2.946)	(-1.464)	(-1.040)	(-1.575)	-2.051	(+1.979)	(-1.159)	(+1.186)
							GO:0009415	SV5_38H11	calmodulin-binding protein 25-like	NS	4	(+1.428)	(+1.365)	+1.542	+1.806	+1.724	(-1.260)	+1.606	(+3.779)	(-1.067)	(+1.164)	(-1.117)	(-1.237)	+2.759	(+1.130)	(+1.362)
							GO:0009415	SV6_01F01	ethylene-responsive transcription factor 3-like	NS	4	(-1.046)	(-1.011)	(+1.020)	(+1.006)	(+1.319)	-2.028	(+1.295)	+2.719	-1.673	(-1.081)	-1.998	(-1.276)	+2.479	(-1.001)	(-1.017)
							GO:0009415	SV6_47A04	thioredoxin-like protein CDSP32-like	NS	4	(-1.220)	(-1.187)	(+1.102)	(-1.278)	(+1.095)	(-1.176)	(-1.223)	+1.531	(-1.052)	(-1.050)	(-1.453)	(-1.206)	(+1.497)	(-1.072)	(+1.263)
							GO:0009415	SV5_59H06	transcription factor MYB44-like	NS	4	(+1.109)	(+1.130)	(+1.143)	(+1.132)	(+1.135)	(-1.012)	(+1.168)	+1.838	(+1.070)	(-2.979)	(-1.271)	(+1.461)	(+1.432)	(+1.044)	(+1.123)
	GO:0009625	response to insect	6	3	10	0.001	GO:0009625	SV5_40C09	CCR4-associated factor 1 homolog 9-like	NS	4	(-1.162)	(-1.015)	(-1.076)	(-1.101)	(+1.292)	-2.550	(+1.307)	+3.889	-1.704	(-1.211)	-2.507	(-1.280)	+5.454	(+1.178)	(-1.125)
							GO:0009625	SV5_45A05	CCR4-associated factor 1-like	NS	4	(-1.048)	(-1.055)	(+1.085)	(-1.036)	(+1.148)	-1.646	(+1.424)	+2.898	(-1.360)	(-1.234)	-2.156	(-1.201)	+3.504	(+1.163)	(+1.039)
							GO:0009625	SV6_44H08	CCR4-associated factor 1-like	NS	4	(+1.063)	(+1.036)	(+1.544)	(+1.131)	+1.569	-2.408	+1.724	+5.996	(-1.445)	(-1.054)	-2.574	(-1.278)	+6.362	(+1.202)	(+1.001)
	GO:0010200	response to chitin	6	10	71	0	GO:0010200	SV5_40C09	CCR4-associated factor 1 homolog 9-like	NS	4	(-1.162)	(-1.015)	(-1.076)	(-1.101)	(+1.292)	-2.550	(+1.307)	+3.889	-1.704	(-1.211)	-2.507	(-1.280)	+5.454	(+1.178)	(-1.125)
							GO:0010200	SV5_45A05	CCR4-associated factor 1-like	NS	4	(-1.048)	(-1.055)	(+1.085)	(-1.036)	(+1.148)	-1.646	(+1.424)	+2.898	(-1.360)	(-1.234)	-2.156	(-1.201)	+3.504	(+1.163)	(+1.039)
							GO:0010200	SV6_44H08	CCR4-associated factor 1-like	NS	4	(+1.063)	(+1.036)	(+1.544)	(+1.131)	+1.569	-2.408	+1.724	+5.996	(-1.445)	(-1.054)	-2.574	(-1.278)	+6.362	(+1.202)	(+1.001)
							GO:0010200	SV6_30A03	VQ motif-containing protein 4-like	NS	4	(-1.036)	(+1.021)	(-1.018)	(-1.033)	(+1.079)	(+1.022)	(+1.073)	+1.740	(+1.067)	(-1.045)	(-1.306)	(+1.164)	(+1.236)	(+1.073)	(+1.070)
							GO:0010200	SV5_45B08	ethylene-responsive transcription factor 5-like	NS	4	(-1.145)	(+1.079)	(+1.133)	(-1.027)	(+1.123)	-1.706	+1.764	+3.341	(-1.297)	(-1.060)	-1.757	(-1.000)	+4.286	(+1.391)	(+1.071)
							GO:0010200	SV6_32D11	ethylene-responsive transcription factor 5-like	NS	4	(-1.055)	(-1.080)	(+1.322)	(-1.016)	(+1.255)	-2.258	+2.149	+7.656	-1.658	(-1.160)	-2.353	(-1.209)	+9.338	(+1.227)	(+1.024)
							GO:0010200	SV6_35B09	ethylene-responsive transcription factor 5-like	NS	4	(+1.039)	(+1.238)	(+1.474)	(+1.482)	(+1.284)	(-1.002)	+1.887	+2.022	(-1.025)	(+1.397)	(-1.142)	+1.617	+1.772	+1.503	(+1.254)
							GO:0010200	SV5_42E09	salt responsive protein 2-like	NS	4	(+1.034)	(-1.009)	(+1.430)	(+1.099)	+1.834	-2.786	(+1.240)	(+5.937)	(-1.561)	(-1.467)	-2.436	(-1.639)	(+3.668)	(+1.229)	(-1.056)
							GO:0010200	SV6_26C09	sedoheptulose-1,7-bisphosphatase-like	NS	4	(-1.397)	(-1.305)	(-1.363)	-1.518	(-1.361)	(-1.681)	(-1.264)	(+1.121)	-1.540	-1.884	-1.854	-1.553	(-1.132)	(-1.373)	(-1.493)
							GO:0010200	SV5_59H06	transcription factor MYB44-like	NS	4	(+1.109)	(+1.130)	(+1.143)	(+1.132)	(+1.135)	(-1.012)	(+1.168)	+1.838	(+1.070)	(-2.979)	(-1.271)	(+1.461)	(+1.432)	(+1.044)	(+1.123)
	GO:0010286	heat acclimation	6	5	40	0.0008	GO:0010286	SV5_07B10	heavy metal-associated isoprenylated plant protein 26-like	NS	4	(-1.096)	(-1.083)	(-1.146)	(-1.026)	(-1.138)	-1.673	(-1.219)	(+1.356)	(-1.352)	(-1.306)	-1.564	(-1.467)	(+1.212)	(-1.453)	(-1.322)
							GO:0010286	SV6_03C09	heavy metal-associated isoprenylated plant protein 26-like	NS	4	(-1.158)	(-1.170)	(-1.170)	(-1.113)	(-1.160)	-1.510	(-1.142)	(+1.260)	(-1.329)	(-1.210)	-1.631	-1.502	(+1.102)	(-1.269)	(-1.245)
							GO:0010286	SV6_16A08	heavy metal-associated isoprenylated plant protein 26-like	NS	4	(-1.076)	(-1.119)	(-1.070)	(-1.114)	(-1.134)	-1.662	(-1.090)	(+1.507)	(-1.345)	(-1.295)	(-1.530)	(-1.534)	(+1.339)	(-1.703)	(-1.316)
							GO:0010286	SV6_16D02	heavy metal-associated isoprenylated plant protein 26-like	NS	4	(-1.069)	(-1.029)	(-1.068)	(+1.031)	(-1.112)	-1.710	(-1.004)	(+1.435)	(-1.434)	(-1.279)	(-1.407)	(-1.334)	(+1.388)	-1.560	(-1.190)
							GO:0010286	SV6_24A10	heavy metal-associated isoprenylated plant protein 26-like	NS	4	(-1.130)	(-1.134)	(-1.156)	(-1.092)	(-1.092)	-1.683	(-1.095)	(+1.378)	(-1.376)	(-1.238)	-1.673	(-1.529)	(+1.249)	(-1.610)	(+1.002)
	GO:0009723	response to ethylene	6	10	91	0	GO:0009723	SV5_40C09	CCR4-associated factor 1 homolog 9-like	NS	4	(-1.162)	(-1.015)	(-1.076)	(-1.101)	(+1.292)	-2.550	(+1.307)	+3.889	-1.704	(-1.211)	-2.507	(-1.280)	+5.454	(+1.178)	(-1.125)
							GO:0009723	SV5_45A05	CCR4-associated factor 1-like	NS	4	(-1.048)	(-1.055)	(+1.085)	(-1.036)	(+1.148)	-1.646	(+1.424)	+2.898	(-1.360)	(-1.234)	-2.156	(-1.201)	+3.504	(+1.163)	(+1.039)
							GO:0009723	SV6_44H08	CCR4-associated factor 1-like	NS	4	(+1.063)	(+1.036)	(+1.544)	(+1.131)	+1.569	-2.408	+1.724	+5.996	(-1.445)	(-1.054)	-2.574	(-1.278)	+6.362	(+1.202)	(+1.001)
							GO:0009723	SV6_01F01	ethylene-responsive transcription factor 3-like	NS	4	(-1.046)	(-1.011)	(+1.020)	(+1.006)	(+1.319)	-2.028	(+1.295)	+2.719	-1.673	(-1.081)	-1.998	(-1.276)	+2.479	(-1.001)	(-1.017)
							GO:0009723	SV5_45B08	ethylene-responsive transcription factor 5-like	NS	4	(-1.145)	(+1.079)	(+1.133)	(-1.027)	(+1.123)	-1.706	+1.764	+3.341	(-1.297)	(-1.060)	-1.757	(-1.000)	+4.286	(+1.391)	(+1.071)
							GO:0009723	SV6_32D11	ethylene-responsive transcription factor 5-like	NS	4	(-1.055)	(-1.080)	(+1.322)	(-1.016)	(+1.255)	-2.258	+2.149	+7.656	-1.658	(-1.160)	-2.353	(-1.209)	+9.338	(+1.227)	(+1.024)
							GO:0009723	SV6_35B09	ethylene-responsive transcription factor 5-like	NS	4	(+1.039)	(+1.238)	(+1.474)	(+1.482)	(+1.284)	(-1.002)	+1.887	+2.022	(-1.025)	(+1.397)	(-1.142)	+1.617	+1.772	+1.503	(+1.254)
							GO:0009723	SV6_38H02	protochlorophyllide reductase-like	NS	4	(-1.189)	(-1.198)	(-1.212)	(-1.432)	(-1.332)	-1.766	(-1.057)	(+1.335)	(-1.298)	-1.743	(-1.147)	(-1.209)	(+1.068)	(-1.169)	(-1.258)
							GO:0009723	SV5_42E09	salt responsive protein 2-like	NS	4	(+1.034)	(-1.009)	(+1.430)	(+1.099)	+1.834	-2.786	(+1.240)	(+5.937)	(-1.561)	(-1.467)	-2.436	(-1.639)	(+3.668)	(+1.229)	(-1.056)
							GO:0009723	SV5_59H06	transcription factor MYB44-like	NS	4	(+1.109)	(+1.130)	(+1.143)	(+1.132)	(+1.135)	(-1.012)	(+1.168)	+1.838	(+1.070)	(-2.979)	(-1.271)	(+1.461)	(+1.432)	(+1.044)	(+1.123)
	GO:0006869	lipid transport	6	6	60	0.0007	GO:0006869	SV5_01G03	14 kDa proline-rich protein DC2.15-like	CRP	4	(-1.483)	-1.620	(-1.307)	-1.557	(-1.058)	-1.857	(+1.050)	(+1.459)	(+1.130)	(+1.229)	-1.836	(-1.844)	(+1.453)	(-1.327)	(+1.057)
							GO:0006869	SV6_28E11	14 kDa proline-rich protein DC2.15-like	CRP	4	(-1.397)	(-1.472)	(-1.324)	(-1.466)	(-1.047)	-1.849	(-1.077)	+1.610	(+1.032)	(+1.136)	-1.757	(-1.757)	(+1.357)	(-1.453)	(+1.036)
							GO:0006869	SV6_33F06	14 kDa proline-rich protein DC2.15-like	CRP	4	(-1.405)	-1.550	(-1.204)	-1.542	(+1.026)	-1.811	(+1.068)	(+1.476)	(+1.175)	(+1.312)	-1.914	(-1.961)	+1.624	(-1.498)	(+1.092)
							GO:0006869	SV6_36C12	14 kDa proline-rich protein DC2.15-like	CRP	4	(-1.429)	(-1.464)	(-1.152)	(-1.470)	(+1.030)	(-1.729)	(+1.051)	(+1.573)	(-1.136)	(+1.213)	-1.974	(-1.763)	(+1.550)	(-1.287)	(+1.263)
							GO:0006869	SV6_18B11	non-specific lipid transfer protein GPI-anchored 1-like	SP	4	(-1.037)	(-1.049)	(-1.059)	(+1.073)	(-1.099)	(-1.176)	(-1.080)	(+1.491)	(-1.238)	(-1.212)	(-1.075)	(-1.267)	+1.618	(-1.084)	(-1.132)
							GO:0006869	SV6_41B07	peroxisome biogenesis protein 2-like	NS	4	(+1.107)	(+1.046)	(+1.032)	(+1.040)	(+1.017)	(+1.040)	(+1.057)	+1.521	(+1.009)	(-1.064)	(-1.114)	(+1.048)	(+1.145)	(-1.035)	(-1.074)
	GO:0050801	ion homeostasis	6	7	74	0.0004	GO:0050801	SV5_39G04	copper transport protein CCH-like	NS	4	(-1.216)	(-1.153)	(+1.029)	(-1.181)	(+1.060)	-2.018	(+1.017)	+2.284	-1.560	(-1.245)	-1.524	(-1.186)	+1.653	(+1.238)	(-1.266)
							GO:0050801	SV5_10E09	glycerol-3-phosphate transporter family protein-like	NS	4	(-1.272)	(-1.305)	(-1.016)	(-1.372)	(-1.294)	(-1.003)	(-1.231)	+2.381	(+1.045)	(+1.041)	(-1.192)	(+1.453)	(+1.338)	(+1.282)	(+1.003)
							GO:0050801	SV5_07B10	heavy metal-associated isoprenylated plant protein 26-like	NS	4	(-1.096)	(-1.083)	(-1.146)	(-1.026)	(-1.138)	-1.673	(-1.219)	(+1.356)	(-1.352)	(-1.306)	-1.564	(-1.467)	(+1.212)	(-1.453)	(-1.322)
							GO:0050801	SV6_03C09	heavy metal-associated isoprenylated plant protein 26-like	NS	4	(-1.158)	(-1.170)	(-1.170)	(-1.113)	(-1.160)	-1.510	(-1.142)	(+1.260)	(-1.329)	(-1.210)	-1.631	-1.502	(+1.102)	(-1.269)	(-1.245)
							GO:0050801	SV6_16A08	heavy metal-associated isoprenylated plant protein 26-like	NS	4	(-1.076)	(-1.119)	(-1.070)	(-1.114)	(-1.134)	-1.662	(-1.090)	(+1.507)	(-1.345)	(-1.295)	(-1.530)	(-1.534)	(+1.339)	(-1.703)	(-1.316)
							GO:0050801	SV6_16D02	heavy metal-associated isoprenylated plant protein 26-like	NS	4	(-1.069)	(-1.029)	(-1.068)	(+1.031)	(-1.112)	-1.710	(-1.004)	(+1.435)	(-1.434)	(-1.279)	(-1.407)	(-1.334)	(+1.388)	-1.560	(-1.190)
							GO:0050801	SV6_24A10	heavy metal-associated isoprenylated plant protein 26-like	NS	4	(-1.130)	(-1.134)	(-1.156)	(-1.092)	(-1.092)	-1.683	(-1.095)	(+1.378)	(-1.376)	(-1.238)	-1.673	(-1.529)	(+1.249)	(-1.610)	(+1.002)
	GO:0043449	cellular alkene metabolic process	6	3	32	0.018	GO:0043449	SV5_40C09	CCR4-associated factor 1 homolog 9-like	NS	4	(-1.162)	(-1.015)	(-1.076)	(-1.101)	(+1.292)	-2.550	(+1.307)	+3.889	-1.704	(-1.211)	-2.507	(-1.280)	+5.454	(+1.178)	(-1.125)
							GO:0043449	SV5_45A05	CCR4-associated factor 1-like	NS	4	(-1.048)	(-1.055)	(+1.085)	(-1.036)	(+1.148)	-1.646	(+1.424)	+2.898	(-1.360)	(-1.234)	-2.156	(-1.201)	+3.504	(+1.163)	(+1.039)
							GO:0043449	SV6_44H08	CCR4-associated factor 1-like	NS	4	(+1.063)	(+1.036)	(+1.544)	(+1.131)	+1.569	-2.408	+1.724	+5.996	(-1.445)	(-1.054)	-2.574	(-1.278)	+6.362	(+1.202)	(+1.001)
	GO:1900674	olefin biosynthetic process	6	3	32	0.018	GO:1900674	SV5_40C09	CCR4-associated factor 1 homolog 9-like	NS	4	(-1.162)	(-1.015)	(-1.076)	(-1.101)	(+1.292)	-2.550	(+1.307)	+3.889	-1.704	(-1.211)	-2.507	(-1.280)	+5.454	(+1.178)	(-1.125)
							GO:1900674	SV5_45A05	CCR4-associated factor 1-like	NS	4	(-1.048)	(-1.055)	(+1.085)	(-1.036)	(+1.148)	-1.646	(+1.424)	+2.898	(-1.360)	(-1.234)	-2.156	(-1.201)	+3.504	(+1.163)	(+1.039)
							GO:1900674	SV6_44H08	CCR4-associated factor 1-like	NS	4	(+1.063)	(+1.036)	(+1.544)	(+1.131)	+1.569	-2.408	+1.724	+5.996	(-1.445)	(-1.054)	-2.574	(-1.278)	+6.362	(+1.202)	(+1.001)
	GO:0055082	cellular chemical homeostasis	6	6	67	0.0012	GO:0055082	SV5_39G04	copper transport protein CCH-like	NS	4	(-1.216)	(-1.153)	(+1.029)	(-1.181)	(+1.060)	-2.018	(+1.017)	+2.284	-1.560	(-1.245)	-1.524	(-1.186)	+1.653	(+1.238)	(-1.266)
							GO:0055082	SV5_07B10	heavy metal-associated isoprenylated plant protein 26-like	NS	4	(-1.096)	(-1.083)	(-1.146)	(-1.026)	(-1.138)	-1.673	(-1.219)	(+1.356)	(-1.352)	(-1.306)	-1.564	(-1.467)	(+1.212)	(-1.453)	(-1.322)
							GO:0055082	SV6_03C09	heavy metal-associated isoprenylated plant protein 26-like	NS	4	(-1.158)	(-1.170)	(-1.170)	(-1.113)	(-1.160)	-1.510	(-1.142)	(+1.260)	(-1.329)	(-1.210)	-1.631	-1.502	(+1.102)	(-1.269)	(-1.245)
							GO:0055082	SV6_16A08	heavy metal-associated isoprenylated plant protein 26-like	NS	4	(-1.076)	(-1.119)	(-1.070)	(-1.114)	(-1.134)	-1.662	(-1.090)	(+1.507)	(-1.345)	(-1.295)	(-1.530)	(-1.534)	(+1.339)	(-1.703)	(-1.316)
							GO:0055082	SV6_16D02	heavy metal-associated isoprenylated plant protein 26-like	NS	4	(-1.069)	(-1.029)	(-1.068)	(+1.031)	(-1.112)	-1.710	(-1.004)	(+1.435)	(-1.434)	(-1.279)	(-1.407)	(-1.334)	(+1.388)	-1.560	(-1.190)
							GO:0055082	SV6_24A10	heavy metal-associated isoprenylated plant protein 26-like	NS	4	(-1.130)	(-1.134)	(-1.156)	(-1.092)	(-1.092)	-1.683	(-1.095)	(+1.378)	(-1.376)	(-1.238)	-1.673	(-1.529)	(+1.249)	(-1.610)	(+1.002)
	GO:0000226	microtubule cytoskeleton organization	6	5	93	0.0209	GO:0000226	SV5_54G03	EXORDIUM-like	SP	4	(+1.156)	(-1.060)	(+1.025)	(+1.129)	+1.537	(-1.209)	(+1.094)	+3.247	(+1.198)	(+1.092)	(+1.276)	-1.679	+3.028	(-1.453)	(+1.130)
							GO:0000226	SV5_58C10	EXORDIUM-like	SP	4	(+1.060)	(-1.157)	(-1.106)	(-1.127)	(+1.216)	(-1.567)	(-1.084)	+3.582	(+1.064)	(+1.028)	(-1.148)	(-1.556)	+2.812	(-1.166)	(+1.021)
							GO:0000226	SV6_23B09	EXORDIUM-like	SP	4	(+1.112)	(+1.013)	(+1.097)	(+1.009)	(+1.467)	-1.738	(+1.026)	+3.512	(+1.124)	(+1.096)	(-1.277)	-2.193	+2.361	-1.866	(-1.068)
							GO:0000226	SV6_26A05	EXORDIUM-like	SP	4	(+1.125)	(+1.013)	(-1.013)	(-1.013)	+1.548	-1.918	(-1.029)	+4.846	(+1.216)	(+1.005)	(-1.429)	-1.924	+4.408	(-1.580)	(+1.118)
							GO:0000226	SV6_28A03	EXORDIUM-like	SP	4	(-1.106)	(-1.090)	(-1.030)	(-1.092)	(+1.362)	-1.553	(-1.059)	+3.960	(+1.052)	(+1.096)	(-1.204)	(-1.328)	+3.140	(-1.185)	(+1.023)
	GO:0009414	response to water deprivation	6	6	119	0.0159	GO:0009414	SV5_39E04	UPF0057 membrane protein At4g30660-like	SP	4	(-1.466)	(-1.245)	(-1.374)	(-1.404)	(-1.291)	(-1.364)	(-1.046)	(+1.176)	(-1.126)	(-1.307)	-1.669	(-1.179)	(-1.085)	(-1.069)	(-1.301)
							GO:0009414	SV5_38H01	calmodulin-binding protein 25-like	NS	4	(+1.228)	(+1.100)	(+1.331)	(+1.441)	(+1.302)	-1.633	(+1.329)	(+2.946)	(-1.464)	(-1.040)	(-1.575)	-2.051	(+1.979)	(-1.159)	(+1.186)
							GO:0009414	SV5_38H11	calmodulin-binding protein 25-like	NS	4	(+1.428)	(+1.365)	+1.542	+1.806	+1.724	(-1.260)	+1.606	(+3.779)	(-1.067)	(+1.164)	(-1.117)	(-1.237)	+2.759	(+1.130)	(+1.362)
							GO:0009414	SV6_01F01	ethylene-responsive transcription factor 3-like	NS	4	(-1.046)	(-1.011)	(+1.020)	(+1.006)	(+1.319)	-2.028	(+1.295)	+2.719	-1.673	(-1.081)	-1.998	(-1.276)	+2.479	(-1.001)	(-1.017)
							GO:0009414	SV6_47A04	thioredoxin-like protein CDSP32-like	NS	4	(-1.220)	(-1.187)	(+1.102)	(-1.278)	(+1.095)	(-1.176)	(-1.223)	+1.531	(-1.052)	(-1.050)	(-1.453)	(-1.206)	(+1.497)	(-1.072)	(+1.263)
							GO:0009414	SV5_59H06	transcription factor MYB44-like	NS	4	(+1.109)	(+1.130)	(+1.143)	(+1.132)	(+1.135)	(-1.012)	(+1.168)	+1.838	(+1.070)	(-2.979)	(-1.271)	(+1.461)	(+1.432)	(+1.044)	(+1.123)
	GO:0009620	response to fungus	6	7	146	0.0124	GO:0009620	SV5_39E04	UPF0057 membrane protein At4g30660-like	SP	4	(-1.466)	(-1.245)	(-1.374)	(-1.404)	(-1.291)	(-1.364)	(-1.046)	(+1.176)	(-1.126)	(-1.307)	-1.669	(-1.179)	(-1.085)	(-1.069)	(-1.301)
							GO:0009620	SV6_35H06	calcium-binding protein CML36-like	NS	4	(+1.271)	(+1.251)	(+1.467)	(+1.235)	+1.671	(-1.097)	(+1.413)	+2.466	(-1.180)	(+1.103)	-1.560	(-1.235)	+2.125	(+1.160)	(+1.009)
							GO:0009620	SV6_41H02	calcium-binding protein CML36-like	NS	4	(+1.209)	(+1.170)	(+1.282)	(+1.272)	(+1.463)	(-1.143)	(+1.366)	+2.297	(-1.224)	(-1.027)	(-1.480)	(-1.115)	+2.137	(+1.123)	(+1.044)
							GO:0009620	SV6_18B11	non-specific lipid transfer protein GPI-anchored 1-like	SP	4	(-1.037)	(-1.049)	(-1.059)	(+1.073)	(-1.099)	(-1.176)	(-1.080)	(+1.491)	(-1.238)	(-1.212)	(-1.075)	(-1.267)	+1.618	(-1.084)	(-1.132)
							GO:0009620	SV6_26C09	sedoheptulose-1,7-bisphosphatase-like	NS	4	(-1.397)	(-1.305)	(-1.363)	-1.518	(-1.361)	(-1.681)	(-1.264)	(+1.121)	-1.540	-1.884	-1.854	-1.553	(-1.132)	(-1.373)	(-1.493)
							GO:0009620	SV5_59H06	transcription factor MYB44-like	NS	4	(+1.109)	(+1.130)	(+1.143)	(+1.132)	(+1.135)	(-1.012)	(+1.168)	+1.838	(+1.070)	(-2.979)	(-1.271)	(+1.461)	(+1.432)	(+1.044)	(+1.123)
							GO:0009620	SV6_46B07	universal stress protein A-like protein-like	NS	4	-1.708	-1.580	(-1.450)	(-1.420)	-1.553	(-1.204)	(-1.025)	(-1.101)	(-1.035)	-1.655	(-1.711)	(-1.374)	(+1.052)	(-1.135)	(-1.383)
	GO:0035556	intracellular signal transduction	6	11	264	0.006	GO:0035556	SV5_40C09	CCR4-associated factor 1 homolog 9-like	NS	4	(-1.162)	(-1.015)	(-1.076)	(-1.101)	(+1.292)	-2.550	(+1.307)	+3.889	-1.704	(-1.211)	-2.507	(-1.280)	+5.454	(+1.178)	(-1.125)
							GO:0035556	SV5_45A05	CCR4-associated factor 1-like	NS	4	(-1.048)	(-1.055)	(+1.085)	(-1.036)	(+1.148)	-1.646	(+1.424)	+2.898	(-1.360)	(-1.234)	-2.156	(-1.201)	+3.504	(+1.163)	(+1.039)
							GO:0035556	SV6_44H08	CCR4-associated factor 1-like	NS	4	(+1.063)	(+1.036)	(+1.544)	(+1.131)	+1.569	-2.408	+1.724	+5.996	(-1.445)	(-1.054)	-2.574	(-1.278)	+6.362	(+1.202)	(+1.001)
							GO:0035556	SV6_01F01	ethylene-responsive transcription factor 3-like	NS	4	(-1.046)	(-1.011)	(+1.020)	(+1.006)	(+1.319)	-2.028	(+1.295)	+2.719	-1.673	(-1.081)	-1.998	(-1.276)	+2.479	(-1.001)	(-1.017)
							GO:0035556	SV5_45B08	ethylene-responsive transcription factor 5-like	NS	4	(-1.145)	(+1.079)	(+1.133)	(-1.027)	(+1.123)	-1.706	+1.764	+3.341	(-1.297)	(-1.060)	-1.757	(-1.000)	+4.286	(+1.391)	(+1.071)
							GO:0035556	SV6_32D11	ethylene-responsive transcription factor 5-like	NS	4	(-1.055)	(-1.080)	(+1.322)	(-1.016)	(+1.255)	-2.258	+2.149	+7.656	-1.658	(-1.160)	-2.353	(-1.209)	+9.338	(+1.227)	(+1.024)
							GO:0035556	SV6_35B09	ethylene-responsive transcription factor 5-like	NS	4	(+1.039)	(+1.238)	(+1.474)	(+1.482)	(+1.284)	(-1.002)	+1.887	+2.022	(-1.025)	(+1.397)	(-1.142)	+1.617	+1.772	+1.503	(+1.254)
							GO:0035556	SV5_38A06	rapid alkalinization factor-like	CRP	4	(-1.026)	(-1.072)	(+1.087)	(-1.015)	(+1.240)	(-1.193)	(+1.098)	+1.517	(-1.016)	(-1.046)	(-1.298)	(-1.210)	(+1.332)	(+1.003)	(-1.056)
							GO:0035556	SV6_24C03	rapid alkalinization factor-like	CRP	4	(+1.018)	(+1.015)	(+1.264)	(+1.164)	(+1.452)	(-1.290)	(+1.053)	+2.067	(+1.092)	(+1.010)	(-1.436)	(-1.162)	(+1.453)	(+1.125)	(+1.093)
							GO:0035556	SV5_42E09	salt responsive protein 2-like	NS	4	(+1.034)	(-1.009)	(+1.430)	(+1.099)	+1.834	-2.786	(+1.240)	(+5.937)	(-1.561)	(-1.467)	-2.436	(-1.639)	(+3.668)	(+1.229)	(-1.056)
							GO:0035556	SV6_26C09	sedoheptulose-1,7-bisphosphatase-like	NS	4	(-1.397)	(-1.305)	(-1.363)	-1.518	(-1.361)	(-1.681)	(-1.264)	(+1.121)	-1.540	-1.884	-1.854	-1.553	(-1.132)	(-1.373)	(-1.493)
	GO:0032870	cellular response to hormone stimulus	6	10	255	0.0121	GO:0032870	SV5_40C09	CCR4-associated factor 1 homolog 9-like	NS	4	(-1.162)	(-1.015)	(-1.076)	(-1.101)	(+1.292)	-2.550	(+1.307)	+3.889	-1.704	(-1.211)	-2.507	(-1.280)	+5.454	(+1.178)	(-1.125)
							GO:0032870	SV5_45A05	CCR4-associated factor 1-like	NS	4	(-1.048)	(-1.055)	(+1.085)	(-1.036)	(+1.148)	-1.646	(+1.424)	+2.898	(-1.360)	(-1.234)	-2.156	(-1.201)	+3.504	(+1.163)	(+1.039)
							GO:0032870	SV6_44H08	CCR4-associated factor 1-like	NS	4	(+1.063)	(+1.036)	(+1.544)	(+1.131)	+1.569	-2.408	+1.724	+5.996	(-1.445)	(-1.054)	-2.574	(-1.278)	+6.362	(+1.202)	(+1.001)
							GO:0032870	SV6_01F01	ethylene-responsive transcription factor 3-like	NS	4	(-1.046)	(-1.011)	(+1.020)	(+1.006)	(+1.319)	-2.028	(+1.295)	+2.719	-1.673	(-1.081)	-1.998	(-1.276)	+2.479	(-1.001)	(-1.017)
							GO:0032870	SV5_45B08	ethylene-responsive transcription factor 5-like	NS	4	(-1.145)	(+1.079)	(+1.133)	(-1.027)	(+1.123)	-1.706	+1.764	+3.341	(-1.297)	(-1.060)	-1.757	(-1.000)	+4.286	(+1.391)	(+1.071)
							GO:0032870	SV6_32D11	ethylene-responsive transcription factor 5-like	NS	4	(-1.055)	(-1.080)	(+1.322)	(-1.016)	(+1.255)	-2.258	+2.149	+7.656	-1.658	(-1.160)	-2.353	(-1.209)	+9.338	(+1.227)	(+1.024)
							GO:0032870	SV6_35B09	ethylene-responsive transcription factor 5-like	NS	4	(+1.039)	(+1.238)	(+1.474)	(+1.482)	(+1.284)	(-1.002)	+1.887	+2.022	(-1.025)	(+1.397)	(-1.142)	+1.617	+1.772	+1.503	(+1.254)
							GO:0032870	SV5_42E09	salt responsive protein 2-like	NS	4	(+1.034)	(-1.009)	(+1.430)	(+1.099)	+1.834	-2.786	(+1.240)	(+5.937)	(-1.561)	(-1.467)	-2.436	(-1.639)	(+3.668)	(+1.229)	(-1.056)
							GO:0032870	SV6_26C09	sedoheptulose-1,7-bisphosphatase-like	NS	4	(-1.397)	(-1.305)	(-1.363)	-1.518	(-1.361)	(-1.681)	(-1.264)	(+1.121)	-1.540	-1.884	-1.854	-1.553	(-1.132)	(-1.373)	(-1.493)
							GO:0032870	SV5_59H06	transcription factor MYB44-like	NS	4	(+1.109)	(+1.130)	(+1.143)	(+1.132)	(+1.135)	(-1.012)	(+1.168)	+1.838	(+1.070)	(-2.979)	(-1.271)	(+1.461)	(+1.432)	(+1.044)	(+1.123)
	GO:0002213	defense response to insect	7	3	6	0.0003	GO:0002213	SV5_40C09	CCR4-associated factor 1 homolog 9-like	NS	4	(-1.162)	(-1.015)	(-1.076)	(-1.101)	(+1.292)	-2.550	(+1.307)	+3.889	-1.704	(-1.211)	-2.507	(-1.280)	+5.454	(+1.178)	(-1.125)
							GO:0002213	SV5_45A05	CCR4-associated factor 1-like	NS	4	(-1.048)	(-1.055)	(+1.085)	(-1.036)	(+1.148)	-1.646	(+1.424)	+2.898	(-1.360)	(-1.234)	-2.156	(-1.201)	+3.504	(+1.163)	(+1.039)
							GO:0002213	SV6_44H08	CCR4-associated factor 1-like	NS	4	(+1.063)	(+1.036)	(+1.544)	(+1.131)	+1.569	-2.408	+1.724	+5.996	(-1.445)	(-1.054)	-2.574	(-1.278)	+6.362	(+1.202)	(+1.001)
	GO:0071369	cellular response to ethylene stimulus	7	8	28	0	GO:0071369	SV5_40C09	CCR4-associated factor 1 homolog 9-like	NS	4	(-1.162)	(-1.015)	(-1.076)	(-1.101)	(+1.292)	-2.550	(+1.307)	+3.889	-1.704	(-1.211)	-2.507	(-1.280)	+5.454	(+1.178)	(-1.125)
							GO:0071369	SV5_45A05	CCR4-associated factor 1-like	NS	4	(-1.048)	(-1.055)	(+1.085)	(-1.036)	(+1.148)	-1.646	(+1.424)	+2.898	(-1.360)	(-1.234)	-2.156	(-1.201)	+3.504	(+1.163)	(+1.039)
							GO:0071369	SV6_44H08	CCR4-associated factor 1-like	NS	4	(+1.063)	(+1.036)	(+1.544)	(+1.131)	+1.569	-2.408	+1.724	+5.996	(-1.445)	(-1.054)	-2.574	(-1.278)	+6.362	(+1.202)	(+1.001)
							GO:0071369	SV6_01F01	ethylene-responsive transcription factor 3-like	NS	4	(-1.046)	(-1.011)	(+1.020)	(+1.006)	(+1.319)	-2.028	(+1.295)	+2.719	-1.673	(-1.081)	-1.998	(-1.276)	+2.479	(-1.001)	(-1.017)
							GO:0071369	SV5_45B08	ethylene-responsive transcription factor 5-like	NS	4	(-1.145)	(+1.079)	(+1.133)	(-1.027)	(+1.123)	-1.706	+1.764	+3.341	(-1.297)	(-1.060)	-1.757	(-1.000)	+4.286	(+1.391)	(+1.071)
							GO:0071369	SV6_32D11	ethylene-responsive transcription factor 5-like	NS	4	(-1.055)	(-1.080)	(+1.322)	(-1.016)	(+1.255)	-2.258	+2.149	+7.656	-1.658	(-1.160)	-2.353	(-1.209)	+9.338	(+1.227)	(+1.024)
							GO:0071369	SV6_35B09	ethylene-responsive transcription factor 5-like	NS	4	(+1.039)	(+1.238)	(+1.474)	(+1.482)	(+1.284)	(-1.002)	+1.887	+2.022	(-1.025)	(+1.397)	(-1.142)	+1.617	+1.772	+1.503	(+1.254)
							GO:0071369	SV5_42E09	salt responsive protein 2-like	NS	4	(+1.034)	(-1.009)	(+1.430)	(+1.099)	+1.834	-2.786	(+1.240)	(+5.937)	(-1.561)	(-1.467)	-2.436	(-1.639)	(+3.668)	(+1.229)	(-1.056)
	GO:0000160	phosphorelay signal transduction system	7	8	43	0	GO:0000160	SV5_40C09	CCR4-associated factor 1 homolog 9-like	NS	4	(-1.162)	(-1.015)	(-1.076)	(-1.101)	(+1.292)	-2.550	(+1.307)	+3.889	-1.704	(-1.211)	-2.507	(-1.280)	+5.454	(+1.178)	(-1.125)
							GO:0000160	SV5_45A05	CCR4-associated factor 1-like	NS	4	(-1.048)	(-1.055)	(+1.085)	(-1.036)	(+1.148)	-1.646	(+1.424)	+2.898	(-1.360)	(-1.234)	-2.156	(-1.201)	+3.504	(+1.163)	(+1.039)
							GO:0000160	SV6_44H08	CCR4-associated factor 1-like	NS	4	(+1.063)	(+1.036)	(+1.544)	(+1.131)	+1.569	-2.408	+1.724	+5.996	(-1.445)	(-1.054)	-2.574	(-1.278)	+6.362	(+1.202)	(+1.001)
							GO:0000160	SV6_01F01	ethylene-responsive transcription factor 3-like	NS	4	(-1.046)	(-1.011)	(+1.020)	(+1.006)	(+1.319)	-2.028	(+1.295)	+2.719	-1.673	(-1.081)	-1.998	(-1.276)	+2.479	(-1.001)	(-1.017)
							GO:0000160	SV5_45B08	ethylene-responsive transcription factor 5-like	NS	4	(-1.145)	(+1.079)	(+1.133)	(-1.027)	(+1.123)	-1.706	+1.764	+3.341	(-1.297)	(-1.060)	-1.757	(-1.000)	+4.286	(+1.391)	(+1.071)
							GO:0000160	SV6_32D11	ethylene-responsive transcription factor 5-like	NS	4	(-1.055)	(-1.080)	(+1.322)	(-1.016)	(+1.255)	-2.258	+2.149	+7.656	-1.658	(-1.160)	-2.353	(-1.209)	+9.338	(+1.227)	(+1.024)
							GO:0000160	SV6_35B09	ethylene-responsive transcription factor 5-like	NS	4	(+1.039)	(+1.238)	(+1.474)	(+1.482)	(+1.284)	(-1.002)	+1.887	+2.022	(-1.025)	(+1.397)	(-1.142)	+1.617	+1.772	+1.503	(+1.254)
							GO:0000160	SV5_42E09	salt responsive protein 2-like	NS	4	(+1.034)	(-1.009)	(+1.430)	(+1.099)	+1.834	-2.786	(+1.240)	(+5.937)	(-1.561)	(-1.467)	-2.436	(-1.639)	(+3.668)	(+1.229)	(-1.056)
	GO:0098771	inorganic ion homeostasis	7	7	50	0	GO:0098771	SV5_39G04	copper transport protein CCH-like	NS	4	(-1.216)	(-1.153)	(+1.029)	(-1.181)	(+1.060)	-2.018	(+1.017)	+2.284	-1.560	(-1.245)	-1.524	(-1.186)	+1.653	(+1.238)	(-1.266)
							GO:0098771	SV5_10E09	glycerol-3-phosphate transporter family protein-like	NS	4	(-1.272)	(-1.305)	(-1.016)	(-1.372)	(-1.294)	(-1.003)	(-1.231)	+2.381	(+1.045)	(+1.041)	(-1.192)	(+1.453)	(+1.338)	(+1.282)	(+1.003)
							GO:0098771	SV5_07B10	heavy metal-associated isoprenylated plant protein 26-like	NS	4	(-1.096)	(-1.083)	(-1.146)	(-1.026)	(-1.138)	-1.673	(-1.219)	(+1.356)	(-1.352)	(-1.306)	-1.564	(-1.467)	(+1.212)	(-1.453)	(-1.322)
							GO:0098771	SV6_03C09	heavy metal-associated isoprenylated plant protein 26-like	NS	4	(-1.158)	(-1.170)	(-1.170)	(-1.113)	(-1.160)	-1.510	(-1.142)	(+1.260)	(-1.329)	(-1.210)	-1.631	-1.502	(+1.102)	(-1.269)	(-1.245)
							GO:0098771	SV6_16A08	heavy metal-associated isoprenylated plant protein 26-like	NS	4	(-1.076)	(-1.119)	(-1.070)	(-1.114)	(-1.134)	-1.662	(-1.090)	(+1.507)	(-1.345)	(-1.295)	(-1.530)	(-1.534)	(+1.339)	(-1.703)	(-1.316)
							GO:0098771	SV6_16D02	heavy metal-associated isoprenylated plant protein 26-like	NS	4	(-1.069)	(-1.029)	(-1.068)	(+1.031)	(-1.112)	-1.710	(-1.004)	(+1.435)	(-1.434)	(-1.279)	(-1.407)	(-1.334)	(+1.388)	-1.560	(-1.190)
							GO:0098771	SV6_24A10	heavy metal-associated isoprenylated plant protein 26-like	NS	4	(-1.130)	(-1.134)	(-1.156)	(-1.092)	(-1.092)	-1.683	(-1.095)	(+1.378)	(-1.376)	(-1.238)	-1.673	(-1.529)	(+1.249)	(-1.610)	(+1.002)
	GO:0031109	microtubule polymerization or depolymerization	7	5	48	0.0016	GO:0031109	SV5_54G03	EXORDIUM-like	SP	4	(+1.156)	(-1.060)	(+1.025)	(+1.129)	+1.537	(-1.209)	(+1.094)	+3.247	(+1.198)	(+1.092)	(+1.276)	-1.679	+3.028	(-1.453)	(+1.130)
							GO:0031109	SV5_58C10	EXORDIUM-like	SP	4	(+1.060)	(-1.157)	(-1.106)	(-1.127)	(+1.216)	(-1.567)	(-1.084)	+3.582	(+1.064)	(+1.028)	(-1.148)	(-1.556)	+2.812	(-1.166)	(+1.021)
							GO:0031109	SV6_23B09	EXORDIUM-like	SP	4	(+1.112)	(+1.013)	(+1.097)	(+1.009)	(+1.467)	-1.738	(+1.026)	+3.512	(+1.124)	(+1.096)	(-1.277)	-2.193	+2.361	-1.866	(-1.068)
							GO:0031109	SV6_26A05	EXORDIUM-like	SP	4	(+1.125)	(+1.013)	(-1.013)	(-1.013)	+1.548	-1.918	(-1.029)	+4.846	(+1.216)	(+1.005)	(-1.429)	-1.924	+4.408	(-1.580)	(+1.118)
							GO:0031109	SV6_28A03	EXORDIUM-like	SP	4	(-1.106)	(-1.090)	(-1.030)	(-1.092)	(+1.362)	-1.553	(-1.059)	+3.960	(+1.052)	(+1.096)	(-1.204)	(-1.328)	+3.140	(-1.185)	(+1.023)
	GO:0006873	cellular ion homeostasis	7	6	62	0.0008	GO:0006873	SV5_39G04	copper transport protein CCH-like	NS	4	(-1.216)	(-1.153)	(+1.029)	(-1.181)	(+1.060)	-2.018	(+1.017)	+2.284	-1.560	(-1.245)	-1.524	(-1.186)	+1.653	(+1.238)	(-1.266)
							GO:0006873	SV5_07B10	heavy metal-associated isoprenylated plant protein 26-like	NS	4	(-1.096)	(-1.083)	(-1.146)	(-1.026)	(-1.138)	-1.673	(-1.219)	(+1.356)	(-1.352)	(-1.306)	-1.564	(-1.467)	(+1.212)	(-1.453)	(-1.322)
							GO:0006873	SV6_03C09	heavy metal-associated isoprenylated plant protein 26-like	NS	4	(-1.158)	(-1.170)	(-1.170)	(-1.113)	(-1.160)	-1.510	(-1.142)	(+1.260)	(-1.329)	(-1.210)	-1.631	-1.502	(+1.102)	(-1.269)	(-1.245)
							GO:0006873	SV6_16A08	heavy metal-associated isoprenylated plant protein 26-like	NS	4	(-1.076)	(-1.119)	(-1.070)	(-1.114)	(-1.134)	-1.662	(-1.090)	(+1.507)	(-1.345)	(-1.295)	(-1.530)	(-1.534)	(+1.339)	(-1.703)	(-1.316)
							GO:0006873	SV6_16D02	heavy metal-associated isoprenylated plant protein 26-like	NS	4	(-1.069)	(-1.029)	(-1.068)	(+1.031)	(-1.112)	-1.710	(-1.004)	(+1.435)	(-1.434)	(-1.279)	(-1.407)	(-1.334)	(+1.388)	-1.560	(-1.190)
							GO:0006873	SV6_24A10	heavy metal-associated isoprenylated plant protein 26-like	NS	4	(-1.130)	(-1.134)	(-1.156)	(-1.092)	(-1.092)	-1.683	(-1.095)	(+1.378)	(-1.376)	(-1.238)	-1.673	(-1.529)	(+1.249)	(-1.610)	(+1.002)
	GO:0009692	ethylene metabolic process	7	3	32	0.018	GO:0009692	SV5_40C09	CCR4-associated factor 1 homolog 9-like	NS	4	(-1.162)	(-1.015)	(-1.076)	(-1.101)	(+1.292)	-2.550	(+1.307)	+3.889	-1.704	(-1.211)	-2.507	(-1.280)	+5.454	(+1.178)	(-1.125)
							GO:0009692	SV5_45A05	CCR4-associated factor 1-like	NS	4	(-1.048)	(-1.055)	(+1.085)	(-1.036)	(+1.148)	-1.646	(+1.424)	+2.898	(-1.360)	(-1.234)	-2.156	(-1.201)	+3.504	(+1.163)	(+1.039)
							GO:0009692	SV6_44H08	CCR4-associated factor 1-like	NS	4	(+1.063)	(+1.036)	(+1.544)	(+1.131)	+1.569	-2.408	+1.724	+5.996	(-1.445)	(-1.054)	-2.574	(-1.278)	+6.362	(+1.202)	(+1.001)
	GO:0043450	alkene biosynthetic process	7	3	32	0.018	GO:0043450	SV5_40C09	CCR4-associated factor 1 homolog 9-like	NS	4	(-1.162)	(-1.015)	(-1.076)	(-1.101)	(+1.292)	-2.550	(+1.307)	+3.889	-1.704	(-1.211)	-2.507	(-1.280)	+5.454	(+1.178)	(-1.125)
							GO:0043450	SV5_45A05	CCR4-associated factor 1-like	NS	4	(-1.048)	(-1.055)	(+1.085)	(-1.036)	(+1.148)	-1.646	(+1.424)	+2.898	(-1.360)	(-1.234)	-2.156	(-1.201)	+3.504	(+1.163)	(+1.039)
							GO:0043450	SV6_44H08	CCR4-associated factor 1-like	NS	4	(+1.063)	(+1.036)	(+1.544)	(+1.131)	+1.569	-2.408	+1.724	+5.996	(-1.445)	(-1.054)	-2.574	(-1.278)	+6.362	(+1.202)	(+1.001)
	GO:0055080	cation homeostasis	7	6	67	0.0012	GO:0055080	SV5_39G04	copper transport protein CCH-like	NS	4	(-1.216)	(-1.153)	(+1.029)	(-1.181)	(+1.060)	-2.018	(+1.017)	+2.284	-1.560	(-1.245)	-1.524	(-1.186)	+1.653	(+1.238)	(-1.266)
							GO:0055080	SV5_07B10	heavy metal-associated isoprenylated plant protein 26-like	NS	4	(-1.096)	(-1.083)	(-1.146)	(-1.026)	(-1.138)	-1.673	(-1.219)	(+1.356)	(-1.352)	(-1.306)	-1.564	(-1.467)	(+1.212)	(-1.453)	(-1.322)
							GO:0055080	SV6_03C09	heavy metal-associated isoprenylated plant protein 26-like	NS	4	(-1.158)	(-1.170)	(-1.170)	(-1.113)	(-1.160)	-1.510	(-1.142)	(+1.260)	(-1.329)	(-1.210)	-1.631	-1.502	(+1.102)	(-1.269)	(-1.245)
							GO:0055080	SV6_16A08	heavy metal-associated isoprenylated plant protein 26-like	NS	4	(-1.076)	(-1.119)	(-1.070)	(-1.114)	(-1.134)	-1.662	(-1.090)	(+1.507)	(-1.345)	(-1.295)	(-1.530)	(-1.534)	(+1.339)	(-1.703)	(-1.316)
							GO:0055080	SV6_16D02	heavy metal-associated isoprenylated plant protein 26-like	NS	4	(-1.069)	(-1.029)	(-1.068)	(+1.031)	(-1.112)	-1.710	(-1.004)	(+1.435)	(-1.434)	(-1.279)	(-1.407)	(-1.334)	(+1.388)	-1.560	(-1.190)
							GO:0055080	SV6_24A10	heavy metal-associated isoprenylated plant protein 26-like	NS	4	(-1.130)	(-1.134)	(-1.156)	(-1.092)	(-1.092)	-1.683	(-1.095)	(+1.378)	(-1.376)	(-1.238)	-1.673	(-1.529)	(+1.249)	(-1.610)	(+1.002)
	GO:0050832	defense response to fungus	7	6	97	0.0066	GO:0050832	SV5_39E04	UPF0057 membrane protein At4g30660-like	SP	4	(-1.466)	(-1.245)	(-1.374)	(-1.404)	(-1.291)	(-1.364)	(-1.046)	(+1.176)	(-1.126)	(-1.307)	-1.669	(-1.179)	(-1.085)	(-1.069)	(-1.301)
							GO:0050832	SV6_35H06	calcium-binding protein CML36-like	NS	4	(+1.271)	(+1.251)	(+1.467)	(+1.235)	+1.671	(-1.097)	(+1.413)	+2.466	(-1.180)	(+1.103)	-1.560	(-1.235)	+2.125	(+1.160)	(+1.009)
							GO:0050832	SV6_41H02	calcium-binding protein CML36-like	NS	4	(+1.209)	(+1.170)	(+1.282)	(+1.272)	(+1.463)	(-1.143)	(+1.366)	+2.297	(-1.224)	(-1.027)	(-1.480)	(-1.115)	+2.137	(+1.123)	(+1.044)
							GO:0050832	SV6_18B11	non-specific lipid transfer protein GPI-anchored 1-like	SP	4	(-1.037)	(-1.049)	(-1.059)	(+1.073)	(-1.099)	(-1.176)	(-1.080)	(+1.491)	(-1.238)	(-1.212)	(-1.075)	(-1.267)	+1.618	(-1.084)	(-1.132)
							GO:0050832	SV6_26C09	sedoheptulose-1,7-bisphosphatase-like	NS	4	(-1.397)	(-1.305)	(-1.363)	-1.518	(-1.361)	(-1.681)	(-1.264)	(+1.121)	-1.540	-1.884	-1.854	-1.553	(-1.132)	(-1.373)	(-1.493)
							GO:0050832	SV5_59H06	transcription factor MYB44-like	NS	4	(+1.109)	(+1.130)	(+1.143)	(+1.132)	(+1.135)	(-1.012)	(+1.168)	+1.838	(+1.070)	(-2.979)	(-1.271)	(+1.461)	(+1.432)	(+1.044)	(+1.123)
	GO:0009755	hormone-mediated signaling pathway	7	10	236	0.0075	GO:0009755	SV5_40C09	CCR4-associated factor 1 homolog 9-like	NS	4	(-1.162)	(-1.015)	(-1.076)	(-1.101)	(+1.292)	-2.550	(+1.307)	+3.889	-1.704	(-1.211)	-2.507	(-1.280)	+5.454	(+1.178)	(-1.125)
							GO:0009755	SV5_45A05	CCR4-associated factor 1-like	NS	4	(-1.048)	(-1.055)	(+1.085)	(-1.036)	(+1.148)	-1.646	(+1.424)	+2.898	(-1.360)	(-1.234)	-2.156	(-1.201)	+3.504	(+1.163)	(+1.039)
							GO:0009755	SV6_44H08	CCR4-associated factor 1-like	NS	4	(+1.063)	(+1.036)	(+1.544)	(+1.131)	+1.569	-2.408	+1.724	+5.996	(-1.445)	(-1.054)	-2.574	(-1.278)	+6.362	(+1.202)	(+1.001)
							GO:0009755	SV6_01F01	ethylene-responsive transcription factor 3-like	NS	4	(-1.046)	(-1.011)	(+1.020)	(+1.006)	(+1.319)	-2.028	(+1.295)	+2.719	-1.673	(-1.081)	-1.998	(-1.276)	+2.479	(-1.001)	(-1.017)
							GO:0009755	SV5_45B08	ethylene-responsive transcription factor 5-like	NS	4	(-1.145)	(+1.079)	(+1.133)	(-1.027)	(+1.123)	-1.706	+1.764	+3.341	(-1.297)	(-1.060)	-1.757	(-1.000)	+4.286	(+1.391)	(+1.071)
							GO:0009755	SV6_32D11	ethylene-responsive transcription factor 5-like	NS	4	(-1.055)	(-1.080)	(+1.322)	(-1.016)	(+1.255)	-2.258	+2.149	+7.656	-1.658	(-1.160)	-2.353	(-1.209)	+9.338	(+1.227)	(+1.024)
							GO:0009755	SV6_35B09	ethylene-responsive transcription factor 5-like	NS	4	(+1.039)	(+1.238)	(+1.474)	(+1.482)	(+1.284)	(-1.002)	+1.887	+2.022	(-1.025)	(+1.397)	(-1.142)	+1.617	+1.772	+1.503	(+1.254)
							GO:0009755	SV5_42E09	salt responsive protein 2-like	NS	4	(+1.034)	(-1.009)	(+1.430)	(+1.099)	+1.834	-2.786	(+1.240)	(+5.937)	(-1.561)	(-1.467)	-2.436	(-1.639)	(+3.668)	(+1.229)	(-1.056)
							GO:0009755	SV6_26C09	sedoheptulose-1,7-bisphosphatase-like	NS	4	(-1.397)	(-1.305)	(-1.363)	-1.518	(-1.361)	(-1.681)	(-1.264)	(+1.121)	-1.540	-1.884	-1.854	-1.553	(-1.132)	(-1.373)	(-1.493)
							GO:0009755	SV5_59H06	transcription factor MYB44-like	NS	4	(+1.109)	(+1.130)	(+1.143)	(+1.132)	(+1.135)	(-1.012)	(+1.168)	+1.838	(+1.070)	(-2.979)	(-1.271)	(+1.461)	(+1.432)	(+1.044)	(+1.123)
	GO:0009873	ethylene-activated signaling pathway	8	8	24	0	GO:0009873	SV5_40C09	CCR4-associated factor 1 homolog 9-like	NS	4	(-1.162)	(-1.015)	(-1.076)	(-1.101)	(+1.292)	-2.550	(+1.307)	+3.889	-1.704	(-1.211)	-2.507	(-1.280)	+5.454	(+1.178)	(-1.125)
							GO:0009873	SV5_45A05	CCR4-associated factor 1-like	NS	4	(-1.048)	(-1.055)	(+1.085)	(-1.036)	(+1.148)	-1.646	(+1.424)	+2.898	(-1.360)	(-1.234)	-2.156	(-1.201)	+3.504	(+1.163)	(+1.039)
							GO:0009873	SV6_44H08	CCR4-associated factor 1-like	NS	4	(+1.063)	(+1.036)	(+1.544)	(+1.131)	+1.569	-2.408	+1.724	+5.996	(-1.445)	(-1.054)	-2.574	(-1.278)	+6.362	(+1.202)	(+1.001)
							GO:0009873	SV6_01F01	ethylene-responsive transcription factor 3-like	NS	4	(-1.046)	(-1.011)	(+1.020)	(+1.006)	(+1.319)	-2.028	(+1.295)	+2.719	-1.673	(-1.081)	-1.998	(-1.276)	+2.479	(-1.001)	(-1.017)
							GO:0009873	SV5_45B08	ethylene-responsive transcription factor 5-like	NS	4	(-1.145)	(+1.079)	(+1.133)	(-1.027)	(+1.123)	-1.706	+1.764	+3.341	(-1.297)	(-1.060)	-1.757	(-1.000)	+4.286	(+1.391)	(+1.071)
							GO:0009873	SV6_32D11	ethylene-responsive transcription factor 5-like	NS	4	(-1.055)	(-1.080)	(+1.322)	(-1.016)	(+1.255)	-2.258	+2.149	+7.656	-1.658	(-1.160)	-2.353	(-1.209)	+9.338	(+1.227)	(+1.024)
							GO:0009873	SV6_35B09	ethylene-responsive transcription factor 5-like	NS	4	(+1.039)	(+1.238)	(+1.474)	(+1.482)	(+1.284)	(-1.002)	+1.887	+2.022	(-1.025)	(+1.397)	(-1.142)	+1.617	+1.772	+1.503	(+1.254)
							GO:0009873	SV5_42E09	salt responsive protein 2-like	NS	4	(+1.034)	(-1.009)	(+1.430)	(+1.099)	+1.834	-2.786	(+1.240)	(+5.937)	(-1.561)	(-1.467)	-2.436	(-1.639)	(+3.668)	(+1.229)	(-1.056)
	GO:0043101	purine-containing compound salvage	8	2	6	0.0066	GO:0043101	SV6_14G01	adenine phosphoribosyltransferase 4-like	NS	4	(-1.095)	(-1.164)	(-1.153)	(-1.134)	(+1.200)	(-1.195)	(+1.142)	+1.546	(+1.011)	(+1.282)	-1.509	(-1.051)	(+1.238)	(-1.186)	(+1.131)
							GO:0043101	SV6_20F02	adenine phosphoribosyltransferase 4-like	NS	4	(-1.115)	(-1.112)	(-1.048)	(-1.111)	(+1.224)	(-1.305)	(+1.095)	+1.613	(+1.042)	(+1.291)	(-1.498)	(-1.088)	(+1.306)	(-1.204)	(+1.081)
	GO:0055065	metal ion homeostasis	8	6	40	0.0001	GO:0055065	SV5_39G04	copper transport protein CCH-like	NS	4	(-1.216)	(-1.153)	(+1.029)	(-1.181)	(+1.060)	-2.018	(+1.017)	+2.284	-1.560	(-1.245)	-1.524	(-1.186)	+1.653	(+1.238)	(-1.266)
							GO:0055065	SV5_07B10	heavy metal-associated isoprenylated plant protein 26-like	NS	4	(-1.096)	(-1.083)	(-1.146)	(-1.026)	(-1.138)	-1.673	(-1.219)	(+1.356)	(-1.352)	(-1.306)	-1.564	(-1.467)	(+1.212)	(-1.453)	(-1.322)
							GO:0055065	SV6_03C09	heavy metal-associated isoprenylated plant protein 26-like	NS	4	(-1.158)	(-1.170)	(-1.170)	(-1.113)	(-1.160)	-1.510	(-1.142)	(+1.260)	(-1.329)	(-1.210)	-1.631	-1.502	(+1.102)	(-1.269)	(-1.245)
							GO:0055065	SV6_16A08	heavy metal-associated isoprenylated plant protein 26-like	NS	4	(-1.076)	(-1.119)	(-1.070)	(-1.114)	(-1.134)	-1.662	(-1.090)	(+1.507)	(-1.345)	(-1.295)	(-1.530)	(-1.534)	(+1.339)	(-1.703)	(-1.316)
							GO:0055065	SV6_16D02	heavy metal-associated isoprenylated plant protein 26-like	NS	4	(-1.069)	(-1.029)	(-1.068)	(+1.031)	(-1.112)	-1.710	(-1.004)	(+1.435)	(-1.434)	(-1.279)	(-1.407)	(-1.334)	(+1.388)	-1.560	(-1.190)
							GO:0055065	SV6_24A10	heavy metal-associated isoprenylated plant protein 26-like	NS	4	(-1.130)	(-1.134)	(-1.156)	(-1.092)	(-1.092)	-1.683	(-1.095)	(+1.378)	(-1.376)	(-1.238)	-1.673	(-1.529)	(+1.249)	(-1.610)	(+1.002)
	GO:0009112	nucleobase metabolic process	8	2	15	0.0291	GO:0009112	SV6_14G01	adenine phosphoribosyltransferase 4-like	NS	4	(-1.095)	(-1.164)	(-1.153)	(-1.134)	(+1.200)	(-1.195)	(+1.142)	+1.546	(+1.011)	(+1.282)	-1.509	(-1.051)	(+1.238)	(-1.186)	(+1.131)
							GO:0009112	SV6_20F02	adenine phosphoribosyltransferase 4-like	NS	4	(-1.115)	(-1.112)	(-1.048)	(-1.111)	(+1.224)	(-1.305)	(+1.095)	+1.613	(+1.042)	(+1.291)	(-1.498)	(-1.088)	(+1.306)	(-1.204)	(+1.081)
	GO:0030003	cellular cation homeostasis	8	6	59	0.0006	GO:0030003	SV5_39G04	copper transport protein CCH-like	NS	4	(-1.216)	(-1.153)	(+1.029)	(-1.181)	(+1.060)	-2.018	(+1.017)	+2.284	-1.560	(-1.245)	-1.524	(-1.186)	+1.653	(+1.238)	(-1.266)
							GO:0030003	SV5_07B10	heavy metal-associated isoprenylated plant protein 26-like	NS	4	(-1.096)	(-1.083)	(-1.146)	(-1.026)	(-1.138)	-1.673	(-1.219)	(+1.356)	(-1.352)	(-1.306)	-1.564	(-1.467)	(+1.212)	(-1.453)	(-1.322)
							GO:0030003	SV6_03C09	heavy metal-associated isoprenylated plant protein 26-like	NS	4	(-1.158)	(-1.170)	(-1.170)	(-1.113)	(-1.160)	-1.510	(-1.142)	(+1.260)	(-1.329)	(-1.210)	-1.631	-1.502	(+1.102)	(-1.269)	(-1.245)
							GO:0030003	SV6_16A08	heavy metal-associated isoprenylated plant protein 26-like	NS	4	(-1.076)	(-1.119)	(-1.070)	(-1.114)	(-1.134)	-1.662	(-1.090)	(+1.507)	(-1.345)	(-1.295)	(-1.530)	(-1.534)	(+1.339)	(-1.703)	(-1.316)
							GO:0030003	SV6_16D02	heavy metal-associated isoprenylated plant protein 26-like	NS	4	(-1.069)	(-1.029)	(-1.068)	(+1.031)	(-1.112)	-1.710	(-1.004)	(+1.435)	(-1.434)	(-1.279)	(-1.407)	(-1.334)	(+1.388)	-1.560	(-1.190)
							GO:0030003	SV6_24A10	heavy metal-associated isoprenylated plant protein 26-like	NS	4	(-1.130)	(-1.134)	(-1.156)	(-1.092)	(-1.092)	-1.683	(-1.095)	(+1.378)	(-1.376)	(-1.238)	-1.673	(-1.529)	(+1.249)	(-1.610)	(+1.002)
	GO:0009693	ethylene biosynthetic process	8	3	32	0.018	GO:0009693	SV5_40C09	CCR4-associated factor 1 homolog 9-like	NS	4	(-1.162)	(-1.015)	(-1.076)	(-1.101)	(+1.292)	-2.550	(+1.307)	+3.889	-1.704	(-1.211)	-2.507	(-1.280)	+5.454	(+1.178)	(-1.125)
							GO:0009693	SV5_45A05	CCR4-associated factor 1-like	NS	4	(-1.048)	(-1.055)	(+1.085)	(-1.036)	(+1.148)	-1.646	(+1.424)	+2.898	(-1.360)	(-1.234)	-2.156	(-1.201)	+3.504	(+1.163)	(+1.039)
							GO:0009693	SV6_44H08	CCR4-associated factor 1-like	NS	4	(+1.063)	(+1.036)	(+1.544)	(+1.131)	+1.569	-2.408	+1.724	+5.996	(-1.445)	(-1.054)	-2.574	(-1.278)	+6.362	(+1.202)	(+1.001)
	GO:0051258	protein polymerization	8	5	58	0.0035	GO:0051258	SV5_54G03	EXORDIUM-like	SP	4	(+1.156)	(-1.060)	(+1.025)	(+1.129)	+1.537	(-1.209)	(+1.094)	+3.247	(+1.198)	(+1.092)	(+1.276)	-1.679	+3.028	(-1.453)	(+1.130)
							GO:0051258	SV5_58C10	EXORDIUM-like	SP	4	(+1.060)	(-1.157)	(-1.106)	(-1.127)	(+1.216)	(-1.567)	(-1.084)	+3.582	(+1.064)	(+1.028)	(-1.148)	(-1.556)	+2.812	(-1.166)	(+1.021)
							GO:0051258	SV6_23B09	EXORDIUM-like	SP	4	(+1.112)	(+1.013)	(+1.097)	(+1.009)	(+1.467)	-1.738	(+1.026)	+3.512	(+1.124)	(+1.096)	(-1.277)	-2.193	+2.361	-1.866	(-1.068)
							GO:0051258	SV6_26A05	EXORDIUM-like	SP	4	(+1.125)	(+1.013)	(-1.013)	(-1.013)	+1.548	-1.918	(-1.029)	+4.846	(+1.216)	(+1.005)	(-1.429)	-1.924	+4.408	(-1.580)	(+1.118)
							GO:0051258	SV6_28A03	EXORDIUM-like	SP	4	(-1.106)	(-1.090)	(-1.030)	(-1.092)	(+1.362)	-1.553	(-1.059)	+3.960	(+1.052)	(+1.096)	(-1.204)	(-1.328)	+3.140	(-1.185)	(+1.023)
	GO:0035567	non-canonical Wnt signaling pathway	8	4	79	0.0438	GO:0035567	SV5_40C09	CCR4-associated factor 1 homolog 9-like	NS	4	(-1.162)	(-1.015)	(-1.076)	(-1.101)	(+1.292)	-2.550	(+1.307)	+3.889	-1.704	(-1.211)	-2.507	(-1.280)	+5.454	(+1.178)	(-1.125)
							GO:0035567	SV5_45A05	CCR4-associated factor 1-like	NS	4	(-1.048)	(-1.055)	(+1.085)	(-1.036)	(+1.148)	-1.646	(+1.424)	+2.898	(-1.360)	(-1.234)	-2.156	(-1.201)	+3.504	(+1.163)	(+1.039)
							GO:0035567	SV6_44H08	CCR4-associated factor 1-like	NS	4	(+1.063)	(+1.036)	(+1.544)	(+1.131)	+1.569	-2.408	+1.724	+5.996	(-1.445)	(-1.054)	-2.574	(-1.278)	+6.362	(+1.202)	(+1.001)
							GO:0035567	SV6_26C09	sedoheptulose-1,7-bisphosphatase-like	NS	4	(-1.397)	(-1.305)	(-1.363)	-1.518	(-1.361)	(-1.681)	(-1.264)	(+1.121)	-1.540	-1.884	-1.854	-1.553	(-1.132)	(-1.373)	(-1.493)
	GO:0030001	metal ion transport	8	7	152	0.015	GO:0030001	SV5_39G04	copper transport protein CCH-like	NS	4	(-1.216)	(-1.153)	(+1.029)	(-1.181)	(+1.060)	-2.018	(+1.017)	+2.284	-1.560	(-1.245)	-1.524	(-1.186)	+1.653	(+1.238)	(-1.266)
							GO:0030001	SV5_07B10	heavy metal-associated isoprenylated plant protein 26-like	NS	4	(-1.096)	(-1.083)	(-1.146)	(-1.026)	(-1.138)	-1.673	(-1.219)	(+1.356)	(-1.352)	(-1.306)	-1.564	(-1.467)	(+1.212)	(-1.453)	(-1.322)
							GO:0030001	SV6_03C09	heavy metal-associated isoprenylated plant protein 26-like	NS	4	(-1.158)	(-1.170)	(-1.170)	(-1.113)	(-1.160)	-1.510	(-1.142)	(+1.260)	(-1.329)	(-1.210)	-1.631	-1.502	(+1.102)	(-1.269)	(-1.245)
							GO:0030001	SV6_16A08	heavy metal-associated isoprenylated plant protein 26-like	NS	4	(-1.076)	(-1.119)	(-1.070)	(-1.114)	(-1.134)	-1.662	(-1.090)	(+1.507)	(-1.345)	(-1.295)	(-1.530)	(-1.534)	(+1.339)	(-1.703)	(-1.316)
							GO:0030001	SV6_16D02	heavy metal-associated isoprenylated plant protein 26-like	NS	4	(-1.069)	(-1.029)	(-1.068)	(+1.031)	(-1.112)	-1.710	(-1.004)	(+1.435)	(-1.434)	(-1.279)	(-1.407)	(-1.334)	(+1.388)	-1.560	(-1.190)
							GO:0030001	SV6_24A10	heavy metal-associated isoprenylated plant protein 26-like	NS	4	(-1.130)	(-1.134)	(-1.156)	(-1.092)	(-1.092)	-1.683	(-1.095)	(+1.378)	(-1.376)	(-1.238)	-1.673	(-1.529)	(+1.249)	(-1.610)	(+1.002)
							GO:0030001	SV6_41B07	peroxisome biogenesis protein 2-like	NS	4	(+1.107)	(+1.046)	(+1.032)	(+1.040)	(+1.017)	(+1.040)	(+1.057)	+1.521	(+1.009)	(-1.064)	(-1.114)	(+1.048)	(+1.145)	(-1.035)	(-1.074)
	GO:0005985	sucrose metabolic process	9	2	3	0.0024	GO:0005985	SV6_26C09	sedoheptulose-1,7-bisphosphatase-like	NS	4	(-1.397)	(-1.305)	(-1.363)	-1.518	(-1.361)	(-1.681)	(-1.264)	(+1.121)	-1.540	-1.884	-1.854	-1.553	(-1.132)	(-1.373)	(-1.493)
							GO:0005985	SV5_46G08	sucrose synthase 2-like	NS	4	(-1.249)	(-1.451)	-1.616	(-1.448)	-1.769	(-1.195)	(-1.156)	(+1.233)	(-1.330)	(-1.323)	(-1.461)	(-1.280)	(+1.086)	(-1.260)	(-1.505)
	GO:0046112	nucleobase biosynthetic process	9	2	6	0.0066	GO:0046112	SV6_14G01	adenine phosphoribosyltransferase 4-like	NS	4	(-1.095)	(-1.164)	(-1.153)	(-1.134)	(+1.200)	(-1.195)	(+1.142)	+1.546	(+1.011)	(+1.282)	-1.509	(-1.051)	(+1.238)	(-1.186)	(+1.131)
							GO:0046112	SV6_20F02	adenine phosphoribosyltransferase 4-like	NS	4	(-1.115)	(-1.112)	(-1.048)	(-1.111)	(+1.224)	(-1.305)	(+1.095)	+1.613	(+1.042)	(+1.291)	(-1.498)	(-1.088)	(+1.306)	(-1.204)	(+1.081)
	GO:0046785	microtubule polymerization	9	5	19	0	GO:0046785	SV5_54G03	EXORDIUM-like	SP	4	(+1.156)	(-1.060)	(+1.025)	(+1.129)	+1.537	(-1.209)	(+1.094)	+3.247	(+1.198)	(+1.092)	(+1.276)	-1.679	+3.028	(-1.453)	(+1.130)
							GO:0046785	SV5_58C10	EXORDIUM-like	SP	4	(+1.060)	(-1.157)	(-1.106)	(-1.127)	(+1.216)	(-1.567)	(-1.084)	+3.582	(+1.064)	(+1.028)	(-1.148)	(-1.556)	+2.812	(-1.166)	(+1.021)
							GO:0046785	SV6_23B09	EXORDIUM-like	SP	4	(+1.112)	(+1.013)	(+1.097)	(+1.009)	(+1.467)	-1.738	(+1.026)	+3.512	(+1.124)	(+1.096)	(-1.277)	-2.193	+2.361	-1.866	(-1.068)
							GO:0046785	SV6_26A05	EXORDIUM-like	SP	4	(+1.125)	(+1.013)	(-1.013)	(-1.013)	+1.548	-1.918	(-1.029)	+4.846	(+1.216)	(+1.005)	(-1.429)	-1.924	+4.408	(-1.580)	(+1.118)
							GO:0046785	SV6_28A03	EXORDIUM-like	SP	4	(-1.106)	(-1.090)	(-1.030)	(-1.092)	(+1.362)	-1.553	(-1.059)	+3.960	(+1.052)	(+1.096)	(-1.204)	(-1.328)	+3.140	(-1.185)	(+1.023)
	GO:0055076	transition metal ion homeostasis	9	6	30	0	GO:0055076	SV5_39G04	copper transport protein CCH-like	NS	4	(-1.216)	(-1.153)	(+1.029)	(-1.181)	(+1.060)	-2.018	(+1.017)	+2.284	-1.560	(-1.245)	-1.524	(-1.186)	+1.653	(+1.238)	(-1.266)
							GO:0055076	SV5_07B10	heavy metal-associated isoprenylated plant protein 26-like	NS	4	(-1.096)	(-1.083)	(-1.146)	(-1.026)	(-1.138)	-1.673	(-1.219)	(+1.356)	(-1.352)	(-1.306)	-1.564	(-1.467)	(+1.212)	(-1.453)	(-1.322)
							GO:0055076	SV6_03C09	heavy metal-associated isoprenylated plant protein 26-like	NS	4	(-1.158)	(-1.170)	(-1.170)	(-1.113)	(-1.160)	-1.510	(-1.142)	(+1.260)	(-1.329)	(-1.210)	-1.631	-1.502	(+1.102)	(-1.269)	(-1.245)
							GO:0055076	SV6_16A08	heavy metal-associated isoprenylated plant protein 26-like	NS	4	(-1.076)	(-1.119)	(-1.070)	(-1.114)	(-1.134)	-1.662	(-1.090)	(+1.507)	(-1.345)	(-1.295)	(-1.530)	(-1.534)	(+1.339)	(-1.703)	(-1.316)
							GO:0055076	SV6_16D02	heavy metal-associated isoprenylated plant protein 26-like	NS	4	(-1.069)	(-1.029)	(-1.068)	(+1.031)	(-1.112)	-1.710	(-1.004)	(+1.435)	(-1.434)	(-1.279)	(-1.407)	(-1.334)	(+1.388)	-1.560	(-1.190)
							GO:0055076	SV6_24A10	heavy metal-associated isoprenylated plant protein 26-like	NS	4	(-1.130)	(-1.134)	(-1.156)	(-1.092)	(-1.092)	-1.683	(-1.095)	(+1.378)	(-1.376)	(-1.238)	-1.673	(-1.529)	(+1.249)	(-1.610)	(+1.002)
	GO:0006875	cellular metal ion homeostasis	9	6	32	0	GO:0006875	SV5_39G04	copper transport protein CCH-like	NS	4	(-1.216)	(-1.153)	(+1.029)	(-1.181)	(+1.060)	-2.018	(+1.017)	+2.284	-1.560	(-1.245)	-1.524	(-1.186)	+1.653	(+1.238)	(-1.266)
							GO:0006875	SV5_07B10	heavy metal-associated isoprenylated plant protein 26-like	NS	4	(-1.096)	(-1.083)	(-1.146)	(-1.026)	(-1.138)	-1.673	(-1.219)	(+1.356)	(-1.352)	(-1.306)	-1.564	(-1.467)	(+1.212)	(-1.453)	(-1.322)
							GO:0006875	SV6_03C09	heavy metal-associated isoprenylated plant protein 26-like	NS	4	(-1.158)	(-1.170)	(-1.170)	(-1.113)	(-1.160)	-1.510	(-1.142)	(+1.260)	(-1.329)	(-1.210)	-1.631	-1.502	(+1.102)	(-1.269)	(-1.245)
							GO:0006875	SV6_16A08	heavy metal-associated isoprenylated plant protein 26-like	NS	4	(-1.076)	(-1.119)	(-1.070)	(-1.114)	(-1.134)	-1.662	(-1.090)	(+1.507)	(-1.345)	(-1.295)	(-1.530)	(-1.534)	(+1.339)	(-1.703)	(-1.316)
							GO:0006875	SV6_16D02	heavy metal-associated isoprenylated plant protein 26-like	NS	4	(-1.069)	(-1.029)	(-1.068)	(+1.031)	(-1.112)	-1.710	(-1.004)	(+1.435)	(-1.434)	(-1.279)	(-1.407)	(-1.334)	(+1.388)	-1.560	(-1.190)
							GO:0006875	SV6_24A10	heavy metal-associated isoprenylated plant protein 26-like	NS	4	(-1.130)	(-1.134)	(-1.156)	(-1.092)	(-1.092)	-1.683	(-1.095)	(+1.378)	(-1.376)	(-1.238)	-1.673	(-1.529)	(+1.249)	(-1.610)	(+1.002)
	GO:0006144	purine nucleobase metabolic process	9	2	11	0.0174	GO:0006144	SV6_14G01	adenine phosphoribosyltransferase 4-like	NS	4	(-1.095)	(-1.164)	(-1.153)	(-1.134)	(+1.200)	(-1.195)	(+1.142)	+1.546	(+1.011)	(+1.282)	-1.509	(-1.051)	(+1.238)	(-1.186)	(+1.131)
							GO:0006144	SV6_20F02	adenine phosphoribosyltransferase 4-like	NS	4	(-1.115)	(-1.112)	(-1.048)	(-1.111)	(+1.224)	(-1.305)	(+1.095)	+1.613	(+1.042)	(+1.291)	(-1.498)	(-1.088)	(+1.306)	(-1.204)	(+1.081)
	GO:0009696	salicylic acid metabolic process	9	3	45	0.0407	GO:0009696	SV5_38H01	calmodulin-binding protein 25-like	NS	4	(+1.228)	(+1.100)	(+1.331)	(+1.441)	(+1.302)	-1.633	(+1.329)	(+2.946)	(-1.464)	(-1.040)	(-1.575)	-2.051	(+1.979)	(-1.159)	(+1.186)
							GO:0009696	SV5_38H11	calmodulin-binding protein 25-like	NS	4	(+1.428)	(+1.365)	+1.542	+1.806	+1.724	(-1.260)	+1.606	(+3.779)	(-1.067)	(+1.164)	(-1.117)	(-1.237)	+2.759	(+1.130)	(+1.362)
							GO:0009696	SV6_26C09	sedoheptulose-1,7-bisphosphatase-like	NS	4	(-1.397)	(-1.305)	(-1.363)	-1.518	(-1.361)	(-1.681)	(-1.264)	(+1.121)	-1.540	-1.884	-1.854	-1.553	(-1.132)	(-1.373)	(-1.493)
	GO:0038030	non-canonical Wnt signaling pathway via MAPK cascade	9	4	79	0.0438	GO:0038030	SV5_40C09	CCR4-associated factor 1 homolog 9-like	NS	4	(-1.162)	(-1.015)	(-1.076)	(-1.101)	(+1.292)	-2.550	(+1.307)	+3.889	-1.704	(-1.211)	-2.507	(-1.280)	+5.454	(+1.178)	(-1.125)
							GO:0038030	SV5_45A05	CCR4-associated factor 1-like	NS	4	(-1.048)	(-1.055)	(+1.085)	(-1.036)	(+1.148)	-1.646	(+1.424)	+2.898	(-1.360)	(-1.234)	-2.156	(-1.201)	+3.504	(+1.163)	(+1.039)
							GO:0038030	SV6_44H08	CCR4-associated factor 1-like	NS	4	(+1.063)	(+1.036)	(+1.544)	(+1.131)	+1.569	-2.408	+1.724	+5.996	(-1.445)	(-1.054)	-2.574	(-1.278)	+6.362	(+1.202)	(+1.001)
							GO:0038030	SV6_26C09	sedoheptulose-1,7-bisphosphatase-like	NS	4	(-1.397)	(-1.305)	(-1.363)	-1.518	(-1.361)	(-1.681)	(-1.264)	(+1.121)	-1.540	-1.884	-1.854	-1.553	(-1.132)	(-1.373)	(-1.493)
	GO:0038127	ERBB signaling pathway	9	4	79	0.0438	GO:0038127	SV5_40C09	CCR4-associated factor 1 homolog 9-like	NS	4	(-1.162)	(-1.015)	(-1.076)	(-1.101)	(+1.292)	-2.550	(+1.307)	+3.889	-1.704	(-1.211)	-2.507	(-1.280)	+5.454	(+1.178)	(-1.125)
							GO:0038127	SV5_45A05	CCR4-associated factor 1-like	NS	4	(-1.048)	(-1.055)	(+1.085)	(-1.036)	(+1.148)	-1.646	(+1.424)	+2.898	(-1.360)	(-1.234)	-2.156	(-1.201)	+3.504	(+1.163)	(+1.039)
							GO:0038127	SV6_44H08	CCR4-associated factor 1-like	NS	4	(+1.063)	(+1.036)	(+1.544)	(+1.131)	+1.569	-2.408	+1.724	+5.996	(-1.445)	(-1.054)	-2.574	(-1.278)	+6.362	(+1.202)	(+1.001)
							GO:0038127	SV6_26C09	sedoheptulose-1,7-bisphosphatase-like	NS	4	(-1.397)	(-1.305)	(-1.363)	-1.518	(-1.361)	(-1.681)	(-1.264)	(+1.121)	-1.540	-1.884	-1.854	-1.553	(-1.132)	(-1.373)	(-1.493)
	GO:0046083	adenine metabolic process	10	2	0	0.0003	GO:0046083	SV6_14G01	adenine phosphoribosyltransferase 4-like	NS	4	(-1.095)	(-1.164)	(-1.153)	(-1.134)	(+1.200)	(-1.195)	(+1.142)	+1.546	(+1.011)	(+1.282)	-1.509	(-1.051)	(+1.238)	(-1.186)	(+1.131)
							GO:0046083	SV6_20F02	adenine phosphoribosyltransferase 4-like	NS	4	(-1.115)	(-1.112)	(-1.048)	(-1.111)	(+1.224)	(-1.305)	(+1.095)	+1.613	(+1.042)	(+1.291)	(-1.498)	(-1.088)	(+1.306)	(-1.204)	(+1.081)
	GO:0009113	purine nucleobase biosynthetic process	10	2	4	0.0036	GO:0009113	SV6_14G01	adenine phosphoribosyltransferase 4-like	NS	4	(-1.095)	(-1.164)	(-1.153)	(-1.134)	(+1.200)	(-1.195)	(+1.142)	+1.546	(+1.011)	(+1.282)	-1.509	(-1.051)	(+1.238)	(-1.186)	(+1.131)
							GO:0009113	SV6_20F02	adenine phosphoribosyltransferase 4-like	NS	4	(-1.115)	(-1.112)	(-1.048)	(-1.111)	(+1.224)	(-1.305)	(+1.095)	+1.613	(+1.042)	(+1.291)	(-1.498)	(-1.088)	(+1.306)	(-1.204)	(+1.081)
	GO:0010337	regulation of salicylic acid metabolic process	10	2	5	0.005	GO:0010337	SV5_38H01	calmodulin-binding protein 25-like	NS	4	(+1.228)	(+1.100)	(+1.331)	(+1.441)	(+1.302)	-1.633	(+1.329)	(+2.946)	(-1.464)	(-1.040)	(-1.575)	-2.051	(+1.979)	(-1.159)	(+1.186)
							GO:0010337	SV5_38H11	calmodulin-binding protein 25-like	NS	4	(+1.428)	(+1.365)	+1.542	+1.806	+1.724	(-1.260)	+1.606	(+3.779)	(-1.067)	(+1.164)	(-1.117)	(-1.237)	+2.759	(+1.130)	(+1.362)
	GO:0007020	microtubule nucleation	10	5	16	0	GO:0007020	SV5_54G03	EXORDIUM-like	SP	4	(+1.156)	(-1.060)	(+1.025)	(+1.129)	+1.537	(-1.209)	(+1.094)	+3.247	(+1.198)	(+1.092)	(+1.276)	-1.679	+3.028	(-1.453)	(+1.130)
							GO:0007020	SV5_58C10	EXORDIUM-like	SP	4	(+1.060)	(-1.157)	(-1.106)	(-1.127)	(+1.216)	(-1.567)	(-1.084)	+3.582	(+1.064)	(+1.028)	(-1.148)	(-1.556)	+2.812	(-1.166)	(+1.021)
							GO:0007020	SV6_23B09	EXORDIUM-like	SP	4	(+1.112)	(+1.013)	(+1.097)	(+1.009)	(+1.467)	-1.738	(+1.026)	+3.512	(+1.124)	(+1.096)	(-1.277)	-2.193	+2.361	-1.866	(-1.068)
							GO:0007020	SV6_26A05	EXORDIUM-like	SP	4	(+1.125)	(+1.013)	(-1.013)	(-1.013)	+1.548	-1.918	(-1.029)	+4.846	(+1.216)	(+1.005)	(-1.429)	-1.924	+4.408	(-1.580)	(+1.118)
							GO:0007020	SV6_28A03	EXORDIUM-like	SP	4	(-1.106)	(-1.090)	(-1.030)	(-1.092)	(+1.362)	-1.553	(-1.059)	+3.960	(+1.052)	(+1.096)	(-1.204)	(-1.328)	+3.140	(-1.185)	(+1.023)
	GO:0046916	cellular transition metal ion homeostasis	10	6	27	0	GO:0046916	SV5_39G04	copper transport protein CCH-like	NS	4	(-1.216)	(-1.153)	(+1.029)	(-1.181)	(+1.060)	-2.018	(+1.017)	+2.284	-1.560	(-1.245)	-1.524	(-1.186)	+1.653	(+1.238)	(-1.266)
							GO:0046916	SV5_07B10	heavy metal-associated isoprenylated plant protein 26-like	NS	4	(-1.096)	(-1.083)	(-1.146)	(-1.026)	(-1.138)	-1.673	(-1.219)	(+1.356)	(-1.352)	(-1.306)	-1.564	(-1.467)	(+1.212)	(-1.453)	(-1.322)
							GO:0046916	SV6_03C09	heavy metal-associated isoprenylated plant protein 26-like	NS	4	(-1.158)	(-1.170)	(-1.170)	(-1.113)	(-1.160)	-1.510	(-1.142)	(+1.260)	(-1.329)	(-1.210)	-1.631	-1.502	(+1.102)	(-1.269)	(-1.245)
							GO:0046916	SV6_16A08	heavy metal-associated isoprenylated plant protein 26-like	NS	4	(-1.076)	(-1.119)	(-1.070)	(-1.114)	(-1.134)	-1.662	(-1.090)	(+1.507)	(-1.345)	(-1.295)	(-1.530)	(-1.534)	(+1.339)	(-1.703)	(-1.316)
							GO:0046916	SV6_16D02	heavy metal-associated isoprenylated plant protein 26-like	NS	4	(-1.069)	(-1.029)	(-1.068)	(+1.031)	(-1.112)	-1.710	(-1.004)	(+1.435)	(-1.434)	(-1.279)	(-1.407)	(-1.334)	(+1.388)	-1.560	(-1.190)
							GO:0046916	SV6_24A10	heavy metal-associated isoprenylated plant protein 26-like	NS	4	(-1.130)	(-1.134)	(-1.156)	(-1.092)	(-1.092)	-1.683	(-1.095)	(+1.378)	(-1.376)	(-1.238)	-1.673	(-1.529)	(+1.249)	(-1.610)	(+1.002)
	GO:0000038	very long-chain fatty acid metabolic process	10	4	20	0.0005	GO:0000038	SV5_01G03	14 kDa proline-rich protein DC2.15-like	CRP	4	(-1.483)	-1.620	(-1.307)	-1.557	(-1.058)	-1.857	(+1.050)	(+1.459)	(+1.130)	(+1.229)	-1.836	(-1.844)	(+1.453)	(-1.327)	(+1.057)
							GO:0000038	SV6_28E11	14 kDa proline-rich protein DC2.15-like	CRP	4	(-1.397)	(-1.472)	(-1.324)	(-1.466)	(-1.047)	-1.849	(-1.077)	+1.610	(+1.032)	(+1.136)	-1.757	(-1.757)	(+1.357)	(-1.453)	(+1.036)
							GO:0000038	SV6_33F06	14 kDa proline-rich protein DC2.15-like	CRP	4	(-1.405)	-1.550	(-1.204)	-1.542	(+1.026)	-1.811	(+1.068)	(+1.476)	(+1.175)	(+1.312)	-1.914	(-1.961)	+1.624	(-1.498)	(+1.092)
							GO:0000038	SV6_36C12	14 kDa proline-rich protein DC2.15-like	CRP	4	(-1.429)	(-1.464)	(-1.152)	(-1.470)	(+1.030)	(-1.729)	(+1.051)	(+1.573)	(-1.136)	(+1.213)	-1.974	(-1.763)	(+1.550)	(-1.287)	(+1.263)
	GO:0090503	RNA phosphodiester bond hydrolysis, exonucleolytic	10	3	20	0.0056	GO:0090503	SV5_40C09	CCR4-associated factor 1 homolog 9-like	NS	4	(-1.162)	(-1.015)	(-1.076)	(-1.101)	(+1.292)	-2.550	(+1.307)	+3.889	-1.704	(-1.211)	-2.507	(-1.280)	+5.454	(+1.178)	(-1.125)
							GO:0090503	SV5_45A05	CCR4-associated factor 1-like	NS	4	(-1.048)	(-1.055)	(+1.085)	(-1.036)	(+1.148)	-1.646	(+1.424)	+2.898	(-1.360)	(-1.234)	-2.156	(-1.201)	+3.504	(+1.163)	(+1.039)
							GO:0090503	SV6_44H08	CCR4-associated factor 1-like	NS	4	(+1.063)	(+1.036)	(+1.544)	(+1.131)	+1.569	-2.408	+1.724	+5.996	(-1.445)	(-1.054)	-2.574	(-1.278)	+6.362	(+1.202)	(+1.001)
	GO:0007173	epidermal growth factor receptor signaling pathway	10	4	79	0.0438	GO:0007173	SV5_40C09	CCR4-associated factor 1 homolog 9-like	NS	4	(-1.162)	(-1.015)	(-1.076)	(-1.101)	(+1.292)	-2.550	(+1.307)	+3.889	-1.704	(-1.211)	-2.507	(-1.280)	+5.454	(+1.178)	(-1.125)
							GO:0007173	SV5_45A05	CCR4-associated factor 1-like	NS	4	(-1.048)	(-1.055)	(+1.085)	(-1.036)	(+1.148)	-1.646	(+1.424)	+2.898	(-1.360)	(-1.234)	-2.156	(-1.201)	+3.504	(+1.163)	(+1.039)
							GO:0007173	SV6_44H08	CCR4-associated factor 1-like	NS	4	(+1.063)	(+1.036)	(+1.544)	(+1.131)	+1.569	-2.408	+1.724	+5.996	(-1.445)	(-1.054)	-2.574	(-1.278)	+6.362	(+1.202)	(+1.001)
							GO:0007173	SV6_26C09	sedoheptulose-1,7-bisphosphatase-like	NS	4	(-1.397)	(-1.305)	(-1.363)	-1.518	(-1.361)	(-1.681)	(-1.264)	(+1.121)	-1.540	-1.884	-1.854	-1.553	(-1.132)	(-1.373)	(-1.493)
	GO:0046084	adenine biosynthetic process	11	2	0	0.0003	GO:0046084	SV6_14G01	adenine phosphoribosyltransferase 4-like	NS	4	(-1.095)	(-1.164)	(-1.153)	(-1.134)	(+1.200)	(-1.195)	(+1.142)	+1.546	(+1.011)	(+1.282)	-1.509	(-1.051)	(+1.238)	(-1.186)	(+1.131)
							GO:0046084	SV6_20F02	adenine phosphoribosyltransferase 4-like	NS	4	(-1.115)	(-1.112)	(-1.048)	(-1.111)	(+1.224)	(-1.305)	(+1.095)	+1.613	(+1.042)	(+1.291)	(-1.498)	(-1.088)	(+1.306)	(-1.204)	(+1.081)
	GO:0043096	purine nucleobase salvage	11	2	3	0.0024	GO:0043096	SV6_14G01	adenine phosphoribosyltransferase 4-like	NS	4	(-1.095)	(-1.164)	(-1.153)	(-1.134)	(+1.200)	(-1.195)	(+1.142)	+1.546	(+1.011)	(+1.282)	-1.509	(-1.051)	(+1.238)	(-1.186)	(+1.131)
							GO:0043096	SV6_20F02	adenine phosphoribosyltransferase 4-like	NS	4	(-1.115)	(-1.112)	(-1.048)	(-1.111)	(+1.224)	(-1.305)	(+1.095)	+1.613	(+1.042)	(+1.291)	(-1.498)	(-1.088)	(+1.306)	(-1.204)	(+1.081)
	GO:0009065	glutamine family amino acid catabolic process	11	2	4	0.0036	GO:0009065	SV5_04D01	proline dehydrogenase 2-like	NS	4	(-1.063)	(-1.129)	(+1.004)	(-1.036)	(+1.202)	(-1.353)	(-1.140)	+2.444	(+1.361)	(+1.461)	(-1.341)	(+1.026)	+2.021	(+1.213)	(-1.063)
							GO:0009065	SV5_51F07	proline dehydrogenase 2-like	NS	4	(+1.273)	(+1.313)	(+1.156)	(+1.114)	(+1.421)	(-1.039)	(+1.139)	+3.500	+1.709	+1.573	(-1.409)	(+1.176)	+2.552	+1.718	(+1.080)
	GO:0006560	proline metabolic process	11	2	5	0.005	GO:0006560	SV5_04D01	proline dehydrogenase 2-like	NS	4	(-1.063)	(-1.129)	(+1.004)	(-1.036)	(+1.202)	(-1.353)	(-1.140)	+2.444	(+1.361)	(+1.461)	(-1.341)	(+1.026)	+2.021	(+1.213)	(-1.063)
							GO:0006560	SV5_51F07	proline dehydrogenase 2-like	NS	4	(+1.273)	(+1.313)	(+1.156)	(+1.114)	(+1.421)	(-1.039)	(+1.139)	+3.500	+1.709	+1.573	(-1.409)	(+1.176)	+2.552	+1.718	(+1.080)
	GO:0000956	nuclear-transcribed mRNA catabolic process	11	3	47	0.0451	GO:0000956	SV5_40C09	CCR4-associated factor 1 homolog 9-like	NS	4	(-1.162)	(-1.015)	(-1.076)	(-1.101)	(+1.292)	-2.550	(+1.307)	+3.889	-1.704	(-1.211)	-2.507	(-1.280)	+5.454	(+1.178)	(-1.125)
							GO:0000956	SV5_45A05	CCR4-associated factor 1-like	NS	4	(-1.048)	(-1.055)	(+1.085)	(-1.036)	(+1.148)	-1.646	(+1.424)	+2.898	(-1.360)	(-1.234)	-2.156	(-1.201)	+3.504	(+1.163)	(+1.039)
							GO:0000956	SV6_44H08	CCR4-associated factor 1-like	NS	4	(+1.063)	(+1.036)	(+1.544)	(+1.131)	+1.569	-2.408	+1.724	+5.996	(-1.445)	(-1.054)	-2.574	(-1.278)	+6.362	(+1.202)	(+1.001)
	GO:0038029	epidermal growth factor receptor signaling pathway via MAPK cascade	11	4	79	0.0438	GO:0038029	SV5_40C09	CCR4-associated factor 1 homolog 9-like	NS	4	(-1.162)	(-1.015)	(-1.076)	(-1.101)	(+1.292)	-2.550	(+1.307)	+3.889	-1.704	(-1.211)	-2.507	(-1.280)	+5.454	(+1.178)	(-1.125)
							GO:0038029	SV5_45A05	CCR4-associated factor 1-like	NS	4	(-1.048)	(-1.055)	(+1.085)	(-1.036)	(+1.148)	-1.646	(+1.424)	+2.898	(-1.360)	(-1.234)	-2.156	(-1.201)	+3.504	(+1.163)	(+1.039)
							GO:0038029	SV6_44H08	CCR4-associated factor 1-like	NS	4	(+1.063)	(+1.036)	(+1.544)	(+1.131)	+1.569	-2.408	+1.724	+5.996	(-1.445)	(-1.054)	-2.574	(-1.278)	+6.362	(+1.202)	(+1.001)
							GO:0038029	SV6_26C09	sedoheptulose-1,7-bisphosphatase-like	NS	4	(-1.397)	(-1.305)	(-1.363)	-1.518	(-1.361)	(-1.681)	(-1.264)	(+1.121)	-1.540	-1.884	-1.854	-1.553	(-1.132)	(-1.373)	(-1.493)
	GO:0006168	adenine salvage	12	2	0	0.0003	GO:0006168	SV6_14G01	adenine phosphoribosyltransferase 4-like	NS	4	(-1.095)	(-1.164)	(-1.153)	(-1.134)	(+1.200)	(-1.195)	(+1.142)	+1.546	(+1.011)	(+1.282)	-1.509	(-1.051)	(+1.238)	(-1.186)	(+1.131)
							GO:0006168	SV6_20F02	adenine phosphoribosyltransferase 4-like	NS	4	(-1.115)	(-1.112)	(-1.048)	(-1.111)	(+1.224)	(-1.305)	(+1.095)	+1.613	(+1.042)	(+1.291)	(-1.498)	(-1.088)	(+1.306)	(-1.204)	(+1.081)
	GO:0006562	proline catabolic process	12	2	1	0.0007	GO:0006562	SV5_04D01	proline dehydrogenase 2-like	NS	4	(-1.063)	(-1.129)	(+1.004)	(-1.036)	(+1.202)	(-1.353)	(-1.140)	+2.444	(+1.361)	(+1.461)	(-1.341)	(+1.026)	+2.021	(+1.213)	(-1.063)
							GO:0006562	SV5_51F07	proline dehydrogenase 2-like	NS	4	(+1.273)	(+1.313)	(+1.156)	(+1.114)	(+1.421)	(-1.039)	(+1.139)	+3.500	+1.709	+1.573	(-1.409)	(+1.176)	+2.552	+1.718	(+1.080)
	GO:0000288	nuclear-transcribed mRNA catabolic process, deadenylation-dependent decay	12	3	13	0.0019	GO:0000288	SV5_40C09	CCR4-associated factor 1 homolog 9-like	NS	4	(-1.162)	(-1.015)	(-1.076)	(-1.101)	(+1.292)	-2.550	(+1.307)	+3.889	-1.704	(-1.211)	-2.507	(-1.280)	+5.454	(+1.178)	(-1.125)
							GO:0000288	SV5_45A05	CCR4-associated factor 1-like	NS	4	(-1.048)	(-1.055)	(+1.085)	(-1.036)	(+1.148)	-1.646	(+1.424)	+2.898	(-1.360)	(-1.234)	-2.156	(-1.201)	+3.504	(+1.163)	(+1.039)
							GO:0000288	SV6_44H08	CCR4-associated factor 1-like	NS	4	(+1.063)	(+1.036)	(+1.544)	(+1.131)	+1.569	-2.408	+1.724	+5.996	(-1.445)	(-1.054)	-2.574	(-1.278)	+6.362	(+1.202)	(+1.001)
	GO:0000291	nuclear-transcribed mRNA catabolic process, exonucleolytic	12	3	15	0.0028	GO:0000291	SV5_40C09	CCR4-associated factor 1 homolog 9-like	NS	4	(-1.162)	(-1.015)	(-1.076)	(-1.101)	(+1.292)	-2.550	(+1.307)	+3.889	-1.704	(-1.211)	-2.507	(-1.280)	+5.454	(+1.178)	(-1.125)
							GO:0000291	SV5_45A05	CCR4-associated factor 1-like	NS	4	(-1.048)	(-1.055)	(+1.085)	(-1.036)	(+1.148)	-1.646	(+1.424)	+2.898	(-1.360)	(-1.234)	-2.156	(-1.201)	+3.504	(+1.163)	(+1.039)
							GO:0000291	SV6_44H08	CCR4-associated factor 1-like	NS	4	(+1.063)	(+1.036)	(+1.544)	(+1.131)	+1.569	-2.408	+1.724	+5.996	(-1.445)	(-1.054)	-2.574	(-1.278)	+6.362	(+1.202)	(+1.001)
	GO:0000165	MAPK cascade	12	4	79	0.0438	GO:0000165	SV5_40C09	CCR4-associated factor 1 homolog 9-like	NS	4	(-1.162)	(-1.015)	(-1.076)	(-1.101)	(+1.292)	-2.550	(+1.307)	+3.889	-1.704	(-1.211)	-2.507	(-1.280)	+5.454	(+1.178)	(-1.125)
							GO:0000165	SV5_45A05	CCR4-associated factor 1-like	NS	4	(-1.048)	(-1.055)	(+1.085)	(-1.036)	(+1.148)	-1.646	(+1.424)	+2.898	(-1.360)	(-1.234)	-2.156	(-1.201)	+3.504	(+1.163)	(+1.039)
							GO:0000165	SV6_44H08	CCR4-associated factor 1-like	NS	4	(+1.063)	(+1.036)	(+1.544)	(+1.131)	+1.569	-2.408	+1.724	+5.996	(-1.445)	(-1.054)	-2.574	(-1.278)	+6.362	(+1.202)	(+1.001)
							GO:0000165	SV6_26C09	sedoheptulose-1,7-bisphosphatase-like	NS	4	(-1.397)	(-1.305)	(-1.363)	-1.518	(-1.361)	(-1.681)	(-1.264)	(+1.121)	-1.540	-1.884	-1.854	-1.553	(-1.132)	(-1.373)	(-1.493)
	GO:0000289	nuclear-transcribed mRNA poly(A) tail shortening	13	3	5	0.0002	GO:0000289	SV5_40C09	CCR4-associated factor 1 homolog 9-like	NS	4	(-1.162)	(-1.015)	(-1.076)	(-1.101)	(+1.292)	-2.550	(+1.307)	+3.889	-1.704	(-1.211)	-2.507	(-1.280)	+5.454	(+1.178)	(-1.125)
							GO:0000289	SV5_45A05	CCR4-associated factor 1-like	NS	4	(-1.048)	(-1.055)	(+1.085)	(-1.036)	(+1.148)	-1.646	(+1.424)	+2.898	(-1.360)	(-1.234)	-2.156	(-1.201)	+3.504	(+1.163)	(+1.039)
							GO:0000289	SV6_44H08	CCR4-associated factor 1-like	NS	4	(+1.063)	(+1.036)	(+1.544)	(+1.131)	+1.569	-2.408	+1.724	+5.996	(-1.445)	(-1.054)	-2.574	(-1.278)	+6.362	(+1.202)	(+1.001)
	GO:0043928	exonucleolytic nuclear-transcribed mRNA catabolic process involved in deadenylation-dependent decay	13	3	8	0.0006	GO:0043928	SV5_40C09	CCR4-associated factor 1 homolog 9-like	NS	4	(-1.162)	(-1.015)	(-1.076)	(-1.101)	(+1.292)	-2.550	(+1.307)	+3.889	-1.704	(-1.211)	-2.507	(-1.280)	+5.454	(+1.178)	(-1.125)
							GO:0043928	SV5_45A05	CCR4-associated factor 1-like	NS	4	(-1.048)	(-1.055)	(+1.085)	(-1.036)	(+1.148)	-1.646	(+1.424)	+2.898	(-1.360)	(-1.234)	-2.156	(-1.201)	+3.504	(+1.163)	(+1.039)
							GO:0043928	SV6_44H08	CCR4-associated factor 1-like	NS	4	(+1.063)	(+1.036)	(+1.544)	(+1.131)	+1.569	-2.408	+1.724	+5.996	(-1.445)	(-1.054)	-2.574	(-1.278)	+6.362	(+1.202)	(+1.001)

## Sheet: e
	(e) Detailed view of GO terms enriched in cluster 5.
	GO ID	GO Description	Lev.	Sample	Rest	p-val.	(GO ID)	Associated EST Ids	EST Description	Secr.	Cl.	CCP 6 h	CIP 6 h	HCP 6 h	Wound 6 h	Touch 6 h	CCP 24 h	CIP 24 h	HCP 24 h	Wound 24 h	Touch 24 h	CCP 48 h	CIP 48 h	HCP 48 h	Wound 48 h	Touch 48 h
	GO:0008150	biological_process	1	42	5037		GO:0008150
	GO:0040007	growth	2	6	289	0.0458	GO:0040007	SV6_32D08	calcium-transporting ATPase 10, plasma membrane-type-like	NS	5	(+1.145)	(+1.097)	(+1.130)	(+1.130)	(+1.229)	(+1.027)	(+1.050)	(+1.069)	(+1.024)	(+1.193)	-1.599	(-1.037)	(-1.074)	(-1.210)	(-1.108)
							GO:0040007	SV6_22E03	pollen allergen Che a 1-like	CRP	5	+1.503	(+1.195)	(+1.165)	(+1.464)	(+1.288)	(-1.007)	(+1.039)	(+1.075)	(+1.138)	+1.607	-1.724	(-1.035)	(+1.225)	(-1.263)	(+1.154)
							GO:0040007	SV6_34G04	pollen allergen Che a 1-like	CRP	5	(+1.285)	(+1.111)	(+1.032)	(+1.192)	(+1.103)	(-1.066)	(-1.050)	(-1.056)	(+1.005)	(+1.433)	-1.797	(-1.120)	(+1.038)	(-1.212)	(+1.188)
							GO:0040007	SV5_41B12	subtilisin-like protease SBT1.7-like	SP	5	(+1.360)	(+1.059)	(+1.079)	(+1.275)	(+1.308)	(-1.142)	(-1.064)	(+1.098)	(-1.032)	(+1.452)	-1.619	(-1.156)	(+1.222)	-1.604	(+1.051)
							GO:0040007	SV5_50G11	subtilisin-like protease SBT1.7-like	SP	5	+1.629	(+1.306)	(+1.206)	(+1.391)	(+1.420)	(-1.078)	(+1.045)	(+1.168)	(-1.076)	(+1.223)	(-1.216)	(-1.062)	(+1.375)	-1.547	(-1.036)
							GO:0040007	SV6_30G01	subtilisin-like protease SBT1.7-like	SP	5	(+1.443)	(+1.204)	(+1.042)	(+1.340)	(+1.410)	(-1.103)	(-1.084)	(+1.182)	(-1.005)	(+1.463)	-1.593	(-1.128)	(+1.224)	-1.661	(+1.115)
	GO:0043473	pigmentation	3	2	32	0.0341	GO:0043473	SV6_22E03	pollen allergen Che a 1-like	CRP	5	+1.503	(+1.195)	(+1.165)	(+1.464)	(+1.288)	(-1.007)	(+1.039)	(+1.075)	(+1.138)	+1.607	-1.724	(-1.035)	(+1.225)	(-1.263)	(+1.154)
							GO:0043473	SV6_34G04	pollen allergen Che a 1-like	CRP	5	(+1.285)	(+1.111)	(+1.032)	(+1.192)	(+1.103)	(-1.066)	(-1.050)	(-1.056)	(+1.005)	(+1.433)	-1.797	(-1.120)	(+1.038)	(-1.212)	(+1.188)
	GO:0071554	cell wall organization or biogenesis	3	9	266	0.001	GO:0071554	SV6_32D08	calcium-transporting ATPase 10, plasma membrane-type-like	NS	5	(+1.145)	(+1.097)	(+1.130)	(+1.130)	(+1.229)	(+1.027)	(+1.050)	(+1.069)	(+1.024)	(+1.193)	-1.599	(-1.037)	(-1.074)	(-1.210)	(-1.108)
							GO:0071554	SV6_20D01	peroxidase 44-like	SP	5	+1.545	(+1.169)	(+1.190)	+1.538	(+1.438)	(-1.131)	(+1.012)	(+1.034)	(+1.007)	+2.188	(-1.583)	(-1.391)	(+1.339)	(-1.349)	(+1.244)
							GO:0071554	SV6_22E03	pollen allergen Che a 1-like	CRP	5	+1.503	(+1.195)	(+1.165)	(+1.464)	(+1.288)	(-1.007)	(+1.039)	(+1.075)	(+1.138)	+1.607	-1.724	(-1.035)	(+1.225)	(-1.263)	(+1.154)
							GO:0071554	SV6_34G04	pollen allergen Che a 1-like	CRP	5	(+1.285)	(+1.111)	(+1.032)	(+1.192)	(+1.103)	(-1.066)	(-1.050)	(-1.056)	(+1.005)	(+1.433)	-1.797	(-1.120)	(+1.038)	(-1.212)	(+1.188)
							GO:0071554	SV5_41B12	subtilisin-like protease SBT1.7-like	SP	5	(+1.360)	(+1.059)	(+1.079)	(+1.275)	(+1.308)	(-1.142)	(-1.064)	(+1.098)	(-1.032)	(+1.452)	-1.619	(-1.156)	(+1.222)	-1.604	(+1.051)
							GO:0071554	SV5_50G11	subtilisin-like protease SBT1.7-like	SP	5	+1.629	(+1.306)	(+1.206)	(+1.391)	(+1.420)	(-1.078)	(+1.045)	(+1.168)	(-1.076)	(+1.223)	(-1.216)	(-1.062)	(+1.375)	-1.547	(-1.036)
							GO:0071554	SV6_30G01	subtilisin-like protease SBT1.7-like	SP	5	(+1.443)	(+1.204)	(+1.042)	(+1.340)	(+1.410)	(-1.103)	(-1.084)	(+1.182)	(-1.005)	(+1.463)	-1.593	(-1.128)	(+1.224)	-1.661	(+1.115)
							GO:0071554	SV6_49E04	unknown transcript	NS	5	(-1.205)	(-1.129)	(-1.092)	(-1.240)	(-1.265)	-1.543	(-1.082)	(+1.079)	(-1.095)	(-1.491)	-2.419	(-1.307)	(-1.010)	(-1.079)	(-1.474)
							GO:0071554	SV5_48E05	xyloglucan endotransglucosylase/hydrolase protein 15-like	SP	5	(+1.403)	+1.508	(+1.357)	+1.611	+1.704	-1.604	(+1.171)	(+1.338)	(-1.448)	(+1.345)	-3.414	(-1.005)	(+1.309)	(-1.102)	(+1.463)
	GO:0043476	pigment accumulation	4	2	32	0.0341	GO:0043476	SV6_22E03	pollen allergen Che a 1-like	CRP	5	+1.503	(+1.195)	(+1.165)	(+1.464)	(+1.288)	(-1.007)	(+1.039)	(+1.075)	(+1.138)	+1.607	-1.724	(-1.035)	(+1.225)	(-1.263)	(+1.154)
							GO:0043476	SV6_34G04	pollen allergen Che a 1-like	CRP	5	(+1.285)	(+1.111)	(+1.032)	(+1.192)	(+1.103)	(-1.066)	(-1.050)	(-1.056)	(+1.005)	(+1.433)	-1.797	(-1.120)	(+1.038)	(-1.212)	(+1.188)
	GO:0045229	external encapsulating structure organization	4	9	191	0.0001	GO:0045229	SV6_32D08	calcium-transporting ATPase 10, plasma membrane-type-like	NS	5	(+1.145)	(+1.097)	(+1.130)	(+1.130)	(+1.229)	(+1.027)	(+1.050)	(+1.069)	(+1.024)	(+1.193)	-1.599	(-1.037)	(-1.074)	(-1.210)	(-1.108)
							GO:0045229	SV6_20D01	peroxidase 44-like	SP	5	+1.545	(+1.169)	(+1.190)	+1.538	(+1.438)	(-1.131)	(+1.012)	(+1.034)	(+1.007)	+2.188	(-1.583)	(-1.391)	(+1.339)	(-1.349)	(+1.244)
							GO:0045229	SV6_22E03	pollen allergen Che a 1-like	CRP	5	+1.503	(+1.195)	(+1.165)	(+1.464)	(+1.288)	(-1.007)	(+1.039)	(+1.075)	(+1.138)	+1.607	-1.724	(-1.035)	(+1.225)	(-1.263)	(+1.154)
							GO:0045229	SV6_34G04	pollen allergen Che a 1-like	CRP	5	(+1.285)	(+1.111)	(+1.032)	(+1.192)	(+1.103)	(-1.066)	(-1.050)	(-1.056)	(+1.005)	(+1.433)	-1.797	(-1.120)	(+1.038)	(-1.212)	(+1.188)
							GO:0045229	SV5_41B12	subtilisin-like protease SBT1.7-like	SP	5	(+1.360)	(+1.059)	(+1.079)	(+1.275)	(+1.308)	(-1.142)	(-1.064)	(+1.098)	(-1.032)	(+1.452)	-1.619	(-1.156)	(+1.222)	-1.604	(+1.051)
							GO:0045229	SV5_50G11	subtilisin-like protease SBT1.7-like	SP	5	+1.629	(+1.306)	(+1.206)	(+1.391)	(+1.420)	(-1.078)	(+1.045)	(+1.168)	(-1.076)	(+1.223)	(-1.216)	(-1.062)	(+1.375)	-1.547	(-1.036)
							GO:0045229	SV6_30G01	subtilisin-like protease SBT1.7-like	SP	5	(+1.443)	(+1.204)	(+1.042)	(+1.340)	(+1.410)	(-1.103)	(-1.084)	(+1.182)	(-1.005)	(+1.463)	-1.593	(-1.128)	(+1.224)	-1.661	(+1.115)
							GO:0045229	SV6_49E04	unknown transcript	NS	5	(-1.205)	(-1.129)	(-1.092)	(-1.240)	(-1.265)	-1.543	(-1.082)	(+1.079)	(-1.095)	(-1.491)	-2.419	(-1.307)	(-1.010)	(-1.079)	(-1.474)
							GO:0045229	SV5_48E05	xyloglucan endotransglucosylase/hydrolase protein 15-like	SP	5	(+1.403)	+1.508	(+1.357)	+1.611	+1.704	-1.604	(+1.171)	(+1.338)	(-1.448)	(+1.345)	-3.414	(-1.005)	(+1.309)	(-1.102)	(+1.463)
	GO:0044092	negative regulation of molecular function	4	3	76	0.031	GO:0044092	SV6_25E10	cysteine proteinase inhibitor 6-like	SP	5	(+1.152)	(+1.220)	(+1.142)	(+1.151)	(+1.120)	(-1.152)	(+1.100)	(+1.003)	(-1.004)	(-1.196)	-1.646	(-1.042)	(+1.067)	(-1.126)	(+1.047)
							GO:0044092	SV6_38C09	cysteine proteinase inhibitor 6-like	SP	5	(+1.299)	(+1.287)	(+1.265)	(+1.198)	(+1.183)	(-1.103)	(+1.122)	(+1.201)	(+1.083)	(-1.070)	-1.631	(+1.016)	(+1.166)	(-1.016)	(+1.001)
							GO:0044092	SV6_49G09	cysteine proteinase inhibitor A-like	NS	5	(-1.072)	(+1.025)	(+1.076)	(-1.047)	(+1.047)	(-1.171)	(-1.110)	(+1.022)	(-1.099)	(+1.108)	-2.977	(-1.108)	(-1.025)	(-1.173)	(+1.054)
	GO:0042546	cell wall biogenesis	4	4	108	0.0167	GO:0042546	SV5_41B12	subtilisin-like protease SBT1.7-like	SP	5	(+1.360)	(+1.059)	(+1.079)	(+1.275)	(+1.308)	(-1.142)	(-1.064)	(+1.098)	(-1.032)	(+1.452)	-1.619	(-1.156)	(+1.222)	-1.604	(+1.051)
							GO:0042546	SV5_50G11	subtilisin-like protease SBT1.7-like	SP	5	+1.629	(+1.306)	(+1.206)	(+1.391)	(+1.420)	(-1.078)	(+1.045)	(+1.168)	(-1.076)	(+1.223)	(-1.216)	(-1.062)	(+1.375)	-1.547	(-1.036)
							GO:0042546	SV6_30G01	subtilisin-like protease SBT1.7-like	SP	5	(+1.443)	(+1.204)	(+1.042)	(+1.340)	(+1.410)	(-1.103)	(-1.084)	(+1.182)	(-1.005)	(+1.463)	-1.593	(-1.128)	(+1.224)	-1.661	(+1.115)
							GO:0042546	SV5_48E05	xyloglucan endotransglucosylase/hydrolase protein 15-like	SP	5	(+1.403)	+1.508	(+1.357)	+1.611	+1.704	-1.604	(+1.171)	(+1.338)	(-1.448)	(+1.345)	-3.414	(-1.005)	(+1.309)	(-1.102)	(+1.463)
	GO:0071669	plant-type cell wall organization or biogenesis	4	5	142	0.0098	GO:0071669	SV6_32D08	calcium-transporting ATPase 10, plasma membrane-type-like	NS	5	(+1.145)	(+1.097)	(+1.130)	(+1.130)	(+1.229)	(+1.027)	(+1.050)	(+1.069)	(+1.024)	(+1.193)	-1.599	(-1.037)	(-1.074)	(-1.210)	(-1.108)
							GO:0071669	SV6_20D01	peroxidase 44-like	SP	5	+1.545	(+1.169)	(+1.190)	+1.538	(+1.438)	(-1.131)	(+1.012)	(+1.034)	(+1.007)	+2.188	(-1.583)	(-1.391)	(+1.339)	(-1.349)	(+1.244)
							GO:0071669	SV5_41B12	subtilisin-like protease SBT1.7-like	SP	5	(+1.360)	(+1.059)	(+1.079)	(+1.275)	(+1.308)	(-1.142)	(-1.064)	(+1.098)	(-1.032)	(+1.452)	-1.619	(-1.156)	(+1.222)	-1.604	(+1.051)
							GO:0071669	SV5_50G11	subtilisin-like protease SBT1.7-like	SP	5	+1.629	(+1.306)	(+1.206)	(+1.391)	(+1.420)	(-1.078)	(+1.045)	(+1.168)	(-1.076)	(+1.223)	(-1.216)	(-1.062)	(+1.375)	-1.547	(-1.036)
							GO:0071669	SV6_30G01	subtilisin-like protease SBT1.7-like	SP	5	(+1.443)	(+1.204)	(+1.042)	(+1.340)	(+1.410)	(-1.103)	(-1.084)	(+1.182)	(-1.005)	(+1.463)	-1.593	(-1.128)	(+1.224)	-1.661	(+1.115)
	GO:0048589	developmental growth	4	6	222	0.0159	GO:0048589	SV6_32D08	calcium-transporting ATPase 10, plasma membrane-type-like	NS	5	(+1.145)	(+1.097)	(+1.130)	(+1.130)	(+1.229)	(+1.027)	(+1.050)	(+1.069)	(+1.024)	(+1.193)	-1.599	(-1.037)	(-1.074)	(-1.210)	(-1.108)
							GO:0048589	SV6_22E03	pollen allergen Che a 1-like	CRP	5	+1.503	(+1.195)	(+1.165)	(+1.464)	(+1.288)	(-1.007)	(+1.039)	(+1.075)	(+1.138)	+1.607	-1.724	(-1.035)	(+1.225)	(-1.263)	(+1.154)
							GO:0048589	SV6_34G04	pollen allergen Che a 1-like	CRP	5	(+1.285)	(+1.111)	(+1.032)	(+1.192)	(+1.103)	(-1.066)	(-1.050)	(-1.056)	(+1.005)	(+1.433)	-1.797	(-1.120)	(+1.038)	(-1.212)	(+1.188)
							GO:0048589	SV5_41B12	subtilisin-like protease SBT1.7-like	SP	5	(+1.360)	(+1.059)	(+1.079)	(+1.275)	(+1.308)	(-1.142)	(-1.064)	(+1.098)	(-1.032)	(+1.452)	-1.619	(-1.156)	(+1.222)	-1.604	(+1.051)
							GO:0048589	SV5_50G11	subtilisin-like protease SBT1.7-like	SP	5	+1.629	(+1.306)	(+1.206)	(+1.391)	(+1.420)	(-1.078)	(+1.045)	(+1.168)	(-1.076)	(+1.223)	(-1.216)	(-1.062)	(+1.375)	-1.547	(-1.036)
							GO:0048589	SV6_30G01	subtilisin-like protease SBT1.7-like	SP	5	(+1.443)	(+1.204)	(+1.042)	(+1.340)	(+1.410)	(-1.103)	(-1.084)	(+1.182)	(-1.005)	(+1.463)	-1.593	(-1.128)	(+1.224)	-1.661	(+1.115)
	GO:0006979	response to oxidative stress	4	5	203	0.0361	GO:0006979	SV6_48D12	HSP20-like chaperones superfamily protein-like	NS	5	(-1.523)	(-1.337)	(-1.464)	(-1.468)	(-1.264)	-1.906	(-1.402)	(-1.303)	(-1.345)	(-1.457)	-3.493	-2.147	(+1.070)	-1.574	(-1.580)
							GO:0006979	SV6_25E10	cysteine proteinase inhibitor 6-like	SP	5	(+1.152)	(+1.220)	(+1.142)	(+1.151)	(+1.120)	(-1.152)	(+1.100)	(+1.003)	(-1.004)	(-1.196)	-1.646	(-1.042)	(+1.067)	(-1.126)	(+1.047)
							GO:0006979	SV6_38C09	cysteine proteinase inhibitor 6-like	SP	5	(+1.299)	(+1.287)	(+1.265)	(+1.198)	(+1.183)	(-1.103)	(+1.122)	(+1.201)	(+1.083)	(-1.070)	-1.631	(+1.016)	(+1.166)	(-1.016)	(+1.001)
							GO:0006979	SV5_36D10	ferritin-like	NS	5	(-1.037)	(-1.054)	(-1.021)	(-1.057)	(-1.063)	(-1.320)	(-1.332)	(-1.098)	(-1.324)	(-1.259)	-2.226	(-1.207)	(-1.008)	(-1.162)	(-1.197)
							GO:0006979	SV6_20D01	peroxidase 44-like	SP	5	+1.545	(+1.169)	(+1.190)	+1.538	(+1.438)	(-1.131)	(+1.012)	(+1.034)	(+1.007)	+2.188	(-1.583)	(-1.391)	(+1.339)	(-1.349)	(+1.244)
	GO:0006970	response to osmotic stress	4	7	330	0.0305	GO:0006970	SV6_48D12	HSP20-like chaperones superfamily protein-like	NS	5	(-1.523)	(-1.337)	(-1.464)	(-1.468)	(-1.264)	-1.906	(-1.402)	(-1.303)	(-1.345)	(-1.457)	-3.493	-2.147	(+1.070)	-1.574	(-1.580)
							GO:0006970	SV6_03E03	cyanate hydratase-like	NS	5	(-1.164)	(-1.080)	(-1.096)	(-1.156)	(-1.064)	(-1.228)	(-1.114)	(-1.054)	(-1.073)	(-1.143)	-1.795	(-1.169)	(-1.157)	(-1.087)	(-1.103)
							GO:0006970	SV5_35B08	cyprosin-like	SP	5	(+1.263)	(+1.172)	(+1.131)	(+1.037)	(+1.111)	(-1.304)	(-1.185)	(+1.122)	(-1.052)	(+1.003)	-1.586	(+1.030)	(+1.019)	(+1.069)	(+1.054)
							GO:0006970	SV5_50B06	cyprosin-like	SP	5	(+1.369)	(+1.207)	(+1.305)	(+1.169)	(+1.157)	(-1.165)	(-1.016)	(+1.307)	(-1.034)	(+1.082)	-1.667	(+1.098)	(+1.099)	(-1.018)	(+1.124)
							GO:0006970	SV6_41A02	cyprosin-like	SP	5	+1.525	(+1.457)	(+1.389)	(+1.302)	(+1.288)	(-1.258)	(-1.064)	(+1.300)	(+1.053)	(+1.044)	-1.515	(+1.243)	(+1.219)	(+1.131)	(+1.127)
							GO:0006970	SV6_25E10	cysteine proteinase inhibitor 6-like	SP	5	(+1.152)	(+1.220)	(+1.142)	(+1.151)	(+1.120)	(-1.152)	(+1.100)	(+1.003)	(-1.004)	(-1.196)	-1.646	(-1.042)	(+1.067)	(-1.126)	(+1.047)
							GO:0006970	SV6_38C09	cysteine proteinase inhibitor 6-like	SP	5	(+1.299)	(+1.287)	(+1.265)	(+1.198)	(+1.183)	(-1.103)	(+1.122)	(+1.201)	(+1.083)	(-1.070)	-1.631	(+1.016)	(+1.166)	(-1.016)	(+1.001)
	GO:0043480	pigment accumulation in tissues	5	2	32	0.0341	GO:0043480	SV6_22E03	pollen allergen Che a 1-like	CRP	5	+1.503	(+1.195)	(+1.165)	(+1.464)	(+1.288)	(-1.007)	(+1.039)	(+1.075)	(+1.138)	+1.607	-1.724	(-1.035)	(+1.225)	(-1.263)	(+1.154)
							GO:0043480	SV6_34G04	pollen allergen Che a 1-like	CRP	5	(+1.285)	(+1.111)	(+1.032)	(+1.192)	(+1.103)	(-1.066)	(-1.050)	(-1.056)	(+1.005)	(+1.433)	-1.797	(-1.120)	(+1.038)	(-1.212)	(+1.188)
	GO:0051336	regulation of hydrolase activity	5	3	55	0.0139	GO:0051336	SV6_25E10	cysteine proteinase inhibitor 6-like	SP	5	(+1.152)	(+1.220)	(+1.142)	(+1.151)	(+1.120)	(-1.152)	(+1.100)	(+1.003)	(-1.004)	(-1.196)	-1.646	(-1.042)	(+1.067)	(-1.126)	(+1.047)
							GO:0051336	SV6_38C09	cysteine proteinase inhibitor 6-like	SP	5	(+1.299)	(+1.287)	(+1.265)	(+1.198)	(+1.183)	(-1.103)	(+1.122)	(+1.201)	(+1.083)	(-1.070)	-1.631	(+1.016)	(+1.166)	(-1.016)	(+1.001)
							GO:0051336	SV6_49G09	cysteine proteinase inhibitor A-like	NS	5	(-1.072)	(+1.025)	(+1.076)	(-1.047)	(+1.047)	(-1.171)	(-1.110)	(+1.022)	(-1.099)	(+1.108)	-2.977	(-1.108)	(-1.025)	(-1.173)	(+1.054)
	GO:0071555	cell wall organization	5	9	187	0.0001	GO:0071555	SV6_32D08	calcium-transporting ATPase 10, plasma membrane-type-like	NS	5	(+1.145)	(+1.097)	(+1.130)	(+1.130)	(+1.229)	(+1.027)	(+1.050)	(+1.069)	(+1.024)	(+1.193)	-1.599	(-1.037)	(-1.074)	(-1.210)	(-1.108)
							GO:0071555	SV6_20D01	peroxidase 44-like	SP	5	+1.545	(+1.169)	(+1.190)	+1.538	(+1.438)	(-1.131)	(+1.012)	(+1.034)	(+1.007)	+2.188	(-1.583)	(-1.391)	(+1.339)	(-1.349)	(+1.244)
							GO:0071555	SV6_22E03	pollen allergen Che a 1-like	CRP	5	+1.503	(+1.195)	(+1.165)	(+1.464)	(+1.288)	(-1.007)	(+1.039)	(+1.075)	(+1.138)	+1.607	-1.724	(-1.035)	(+1.225)	(-1.263)	(+1.154)
							GO:0071555	SV6_34G04	pollen allergen Che a 1-like	CRP	5	(+1.285)	(+1.111)	(+1.032)	(+1.192)	(+1.103)	(-1.066)	(-1.050)	(-1.056)	(+1.005)	(+1.433)	-1.797	(-1.120)	(+1.038)	(-1.212)	(+1.188)
							GO:0071555	SV5_41B12	subtilisin-like protease SBT1.7-like	SP	5	(+1.360)	(+1.059)	(+1.079)	(+1.275)	(+1.308)	(-1.142)	(-1.064)	(+1.098)	(-1.032)	(+1.452)	-1.619	(-1.156)	(+1.222)	-1.604	(+1.051)
							GO:0071555	SV5_50G11	subtilisin-like protease SBT1.7-like	SP	5	+1.629	(+1.306)	(+1.206)	(+1.391)	(+1.420)	(-1.078)	(+1.045)	(+1.168)	(-1.076)	(+1.223)	(-1.216)	(-1.062)	(+1.375)	-1.547	(-1.036)
							GO:0071555	SV6_30G01	subtilisin-like protease SBT1.7-like	SP	5	(+1.443)	(+1.204)	(+1.042)	(+1.340)	(+1.410)	(-1.103)	(-1.084)	(+1.182)	(-1.005)	(+1.463)	-1.593	(-1.128)	(+1.224)	-1.661	(+1.115)
							GO:0071555	SV6_49E04	unknown transcript	NS	5	(-1.205)	(-1.129)	(-1.092)	(-1.240)	(-1.265)	-1.543	(-1.082)	(+1.079)	(-1.095)	(-1.491)	-2.419	(-1.307)	(-1.010)	(-1.079)	(-1.474)
							GO:0071555	SV5_48E05	xyloglucan endotransglucosylase/hydrolase protein 15-like	SP	5	(+1.403)	+1.508	(+1.357)	+1.611	+1.704	-1.604	(+1.171)	(+1.338)	(-1.448)	(+1.345)	-3.414	(-1.005)	(+1.309)	(-1.102)	(+1.463)
	GO:0009832	plant-type cell wall biogenesis	5	3	64	0.0203	GO:0009832	SV5_41B12	subtilisin-like protease SBT1.7-like	SP	5	(+1.360)	(+1.059)	(+1.079)	(+1.275)	(+1.308)	(-1.142)	(-1.064)	(+1.098)	(-1.032)	(+1.452)	-1.619	(-1.156)	(+1.222)	-1.604	(+1.051)
							GO:0009832	SV5_50G11	subtilisin-like protease SBT1.7-like	SP	5	+1.629	(+1.306)	(+1.206)	(+1.391)	(+1.420)	(-1.078)	(+1.045)	(+1.168)	(-1.076)	(+1.223)	(-1.216)	(-1.062)	(+1.375)	-1.547	(-1.036)
							GO:0009832	SV6_30G01	subtilisin-like protease SBT1.7-like	SP	5	(+1.443)	(+1.204)	(+1.042)	(+1.340)	(+1.410)	(-1.103)	(-1.084)	(+1.182)	(-1.005)	(+1.463)	-1.593	(-1.128)	(+1.224)	-1.661	(+1.115)
	GO:0043086	negative regulation of catalytic activity	5	3	73	0.0281	GO:0043086	SV6_25E10	cysteine proteinase inhibitor 6-like	SP	5	(+1.152)	(+1.220)	(+1.142)	(+1.151)	(+1.120)	(-1.152)	(+1.100)	(+1.003)	(-1.004)	(-1.196)	-1.646	(-1.042)	(+1.067)	(-1.126)	(+1.047)
							GO:0043086	SV6_38C09	cysteine proteinase inhibitor 6-like	SP	5	(+1.299)	(+1.287)	(+1.265)	(+1.198)	(+1.183)	(-1.103)	(+1.122)	(+1.201)	(+1.083)	(-1.070)	-1.631	(+1.016)	(+1.166)	(-1.016)	(+1.001)
							GO:0043086	SV6_49G09	cysteine proteinase inhibitor A-like	NS	5	(-1.072)	(+1.025)	(+1.076)	(-1.047)	(+1.047)	(-1.171)	(-1.110)	(+1.022)	(-1.099)	(+1.108)	-2.977	(-1.108)	(-1.025)	(-1.173)	(+1.054)
	GO:0006972	hyperosmotic response	5	4	112	0.0187	GO:0006972	SV6_48D12	HSP20-like chaperones superfamily protein-like	NS	5	(-1.523)	(-1.337)	(-1.464)	(-1.468)	(-1.264)	-1.906	(-1.402)	(-1.303)	(-1.345)	(-1.457)	-3.493	-2.147	(+1.070)	-1.574	(-1.580)
							GO:0006972	SV5_50B06	cyprosin-like	SP	5	(+1.369)	(+1.207)	(+1.305)	(+1.169)	(+1.157)	(-1.165)	(-1.016)	(+1.307)	(-1.034)	(+1.082)	-1.667	(+1.098)	(+1.099)	(-1.018)	(+1.124)
							GO:0006972	SV6_25E10	cysteine proteinase inhibitor 6-like	SP	5	(+1.152)	(+1.220)	(+1.142)	(+1.151)	(+1.120)	(-1.152)	(+1.100)	(+1.003)	(-1.004)	(-1.196)	-1.646	(-1.042)	(+1.067)	(-1.126)	(+1.047)
							GO:0006972	SV6_38C09	cysteine proteinase inhibitor 6-like	SP	5	(+1.299)	(+1.287)	(+1.265)	(+1.198)	(+1.183)	(-1.103)	(+1.122)	(+1.201)	(+1.083)	(-1.070)	-1.631	(+1.016)	(+1.166)	(-1.016)	(+1.001)
	GO:0051346	negative regulation of hydrolase activity	6	3	33	0.0037	GO:0051346	SV6_25E10	cysteine proteinase inhibitor 6-like	SP	5	(+1.152)	(+1.220)	(+1.142)	(+1.151)	(+1.120)	(-1.152)	(+1.100)	(+1.003)	(-1.004)	(-1.196)	-1.646	(-1.042)	(+1.067)	(-1.126)	(+1.047)
							GO:0051346	SV6_38C09	cysteine proteinase inhibitor 6-like	SP	5	(+1.299)	(+1.287)	(+1.265)	(+1.198)	(+1.183)	(-1.103)	(+1.122)	(+1.201)	(+1.083)	(-1.070)	-1.631	(+1.016)	(+1.166)	(-1.016)	(+1.001)
							GO:0051346	SV6_49G09	cysteine proteinase inhibitor A-like	NS	5	(-1.072)	(+1.025)	(+1.076)	(-1.047)	(+1.047)	(-1.171)	(-1.110)	(+1.022)	(-1.099)	(+1.108)	-2.977	(-1.108)	(-1.025)	(-1.173)	(+1.054)
	GO:0008361	regulation of cell size	6	2	25	0.0222	GO:0008361	SV6_22E03	pollen allergen Che a 1-like	CRP	5	+1.503	(+1.195)	(+1.165)	(+1.464)	(+1.288)	(-1.007)	(+1.039)	(+1.075)	(+1.138)	+1.607	-1.724	(-1.035)	(+1.225)	(-1.263)	(+1.154)
							GO:0008361	SV6_34G04	pollen allergen Che a 1-like	CRP	5	(+1.285)	(+1.111)	(+1.032)	(+1.192)	(+1.103)	(-1.066)	(-1.050)	(-1.056)	(+1.005)	(+1.433)	-1.797	(-1.120)	(+1.038)	(-1.212)	(+1.188)
	GO:0009914	hormone transport	6	2	39	0.0479	GO:0009914	SV6_22E03	pollen allergen Che a 1-like	CRP	5	+1.503	(+1.195)	(+1.165)	(+1.464)	(+1.288)	(-1.007)	(+1.039)	(+1.075)	(+1.138)	+1.607	-1.724	(-1.035)	(+1.225)	(-1.263)	(+1.154)
							GO:0009914	SV6_34G04	pollen allergen Che a 1-like	CRP	5	(+1.285)	(+1.111)	(+1.032)	(+1.192)	(+1.103)	(-1.066)	(-1.050)	(-1.056)	(+1.005)	(+1.433)	-1.797	(-1.120)	(+1.038)	(-1.212)	(+1.188)
	GO:0035266	meristem growth	6	3	66	0.0219	GO:0035266	SV5_41B12	subtilisin-like protease SBT1.7-like	SP	5	(+1.360)	(+1.059)	(+1.079)	(+1.275)	(+1.308)	(-1.142)	(-1.064)	(+1.098)	(-1.032)	(+1.452)	-1.619	(-1.156)	(+1.222)	-1.604	(+1.051)
							GO:0035266	SV5_50G11	subtilisin-like protease SBT1.7-like	SP	5	+1.629	(+1.306)	(+1.206)	(+1.391)	(+1.420)	(-1.078)	(+1.045)	(+1.168)	(-1.076)	(+1.223)	(-1.216)	(-1.062)	(+1.375)	-1.547	(-1.036)
							GO:0035266	SV6_30G01	subtilisin-like protease SBT1.7-like	SP	5	(+1.443)	(+1.204)	(+1.042)	(+1.340)	(+1.410)	(-1.103)	(-1.084)	(+1.182)	(-1.005)	(+1.463)	-1.593	(-1.128)	(+1.224)	-1.661	(+1.115)
	GO:0009664	plant-type cell wall organization	6	5	111	0.0037	GO:0009664	SV6_32D08	calcium-transporting ATPase 10, plasma membrane-type-like	NS	5	(+1.145)	(+1.097)	(+1.130)	(+1.130)	(+1.229)	(+1.027)	(+1.050)	(+1.069)	(+1.024)	(+1.193)	-1.599	(-1.037)	(-1.074)	(-1.210)	(-1.108)
							GO:0009664	SV6_20D01	peroxidase 44-like	SP	5	+1.545	(+1.169)	(+1.190)	+1.538	(+1.438)	(-1.131)	(+1.012)	(+1.034)	(+1.007)	+2.188	(-1.583)	(-1.391)	(+1.339)	(-1.349)	(+1.244)
							GO:0009664	SV5_41B12	subtilisin-like protease SBT1.7-like	SP	5	(+1.360)	(+1.059)	(+1.079)	(+1.275)	(+1.308)	(-1.142)	(-1.064)	(+1.098)	(-1.032)	(+1.452)	-1.619	(-1.156)	(+1.222)	-1.604	(+1.051)
							GO:0009664	SV5_50G11	subtilisin-like protease SBT1.7-like	SP	5	+1.629	(+1.306)	(+1.206)	(+1.391)	(+1.420)	(-1.078)	(+1.045)	(+1.168)	(-1.076)	(+1.223)	(-1.216)	(-1.062)	(+1.375)	-1.547	(-1.036)
							GO:0009664	SV6_30G01	subtilisin-like protease SBT1.7-like	SP	5	(+1.443)	(+1.204)	(+1.042)	(+1.340)	(+1.410)	(-1.103)	(-1.084)	(+1.182)	(-1.005)	(+1.463)	-1.593	(-1.128)	(+1.224)	-1.661	(+1.115)
	GO:0048509	regulation of meristem development	6	3	83	0.0383	GO:0048509	SV5_41B12	subtilisin-like protease SBT1.7-like	SP	5	(+1.360)	(+1.059)	(+1.079)	(+1.275)	(+1.308)	(-1.142)	(-1.064)	(+1.098)	(-1.032)	(+1.452)	-1.619	(-1.156)	(+1.222)	-1.604	(+1.051)
							GO:0048509	SV5_50G11	subtilisin-like protease SBT1.7-like	SP	5	+1.629	(+1.306)	(+1.206)	(+1.391)	(+1.420)	(-1.078)	(+1.045)	(+1.168)	(-1.076)	(+1.223)	(-1.216)	(-1.062)	(+1.375)	-1.547	(-1.036)
							GO:0048509	SV6_30G01	subtilisin-like protease SBT1.7-like	SP	5	(+1.443)	(+1.204)	(+1.042)	(+1.340)	(+1.410)	(-1.103)	(-1.084)	(+1.182)	(-1.005)	(+1.463)	-1.593	(-1.128)	(+1.224)	-1.661	(+1.115)
	GO:0005976	polysaccharide metabolic process	6	7	233	0.0059	GO:0005976	SV6_03H05	GDT1-like	SP	5	(-1.233)	(-1.166)	(-1.114)	(-1.431)	(-1.091)	(-1.331)	(-1.219)	(-1.029)	(-1.223)	(-1.144)	-2.062	(-1.343)	(-1.087)	(-1.212)	(-1.060)
							GO:0005976	SV5_56B06	LUTEIN DEFICIENT 5-like	NS	5	(-1.095)	(-1.208)	(-1.236)	(-1.263)	(-1.220)	(-1.374)	(-1.085)	(+1.003)	(-1.110)	(-1.094)	-2.094	(-1.313)	(+1.137)	(-1.249)	(-1.113)
							GO:0005976	SV5_49E05	alpha-1,4 glucan phosphorylase L-1 isozyme-like	NS	5	(+1.171)	(-1.070)	(-1.097)	(-1.045)	(-1.153)	(-1.292)	(-1.101)	(+1.140)	(-1.184)	(-1.238)	-1.850	(-1.164)	(+1.127)	(-1.253)	(-1.077)
							GO:0005976	SV6_22E03	pollen allergen Che a 1-like	CRP	5	+1.503	(+1.195)	(+1.165)	(+1.464)	(+1.288)	(-1.007)	(+1.039)	(+1.075)	(+1.138)	+1.607	-1.724	(-1.035)	(+1.225)	(-1.263)	(+1.154)
							GO:0005976	SV6_34G04	pollen allergen Che a 1-like	CRP	5	(+1.285)	(+1.111)	(+1.032)	(+1.192)	(+1.103)	(-1.066)	(-1.050)	(-1.056)	(+1.005)	(+1.433)	-1.797	(-1.120)	(+1.038)	(-1.212)	(+1.188)
							GO:0005976	SV6_49E04	unknown transcript	NS	5	(-1.205)	(-1.129)	(-1.092)	(-1.240)	(-1.265)	-1.543	(-1.082)	(+1.079)	(-1.095)	(-1.491)	-2.419	(-1.307)	(-1.010)	(-1.079)	(-1.474)
							GO:0005976	SV5_48E05	xyloglucan endotransglucosylase/hydrolase protein 15-like	SP	5	(+1.403)	+1.508	(+1.357)	+1.611	+1.704	-1.604	(+1.171)	(+1.338)	(-1.448)	(+1.345)	-3.414	(-1.005)	(+1.309)	(-1.102)	(+1.463)
	GO:0043478	pigment accumulation in response to UV light	7	2	32	0.0341	GO:0043478	SV6_22E03	pollen allergen Che a 1-like	CRP	5	+1.503	(+1.195)	(+1.165)	(+1.464)	(+1.288)	(-1.007)	(+1.039)	(+1.075)	(+1.138)	+1.607	-1.724	(-1.035)	(+1.225)	(-1.263)	(+1.154)
							GO:0043478	SV6_34G04	pollen allergen Che a 1-like	CRP	5	(+1.285)	(+1.111)	(+1.032)	(+1.192)	(+1.103)	(-1.066)	(-1.050)	(-1.056)	(+1.005)	(+1.433)	-1.797	(-1.120)	(+1.038)	(-1.212)	(+1.188)
	GO:0060918	auxin transport	7	2	39	0.0479	GO:0060918	SV6_22E03	pollen allergen Che a 1-like	CRP	5	+1.503	(+1.195)	(+1.165)	(+1.464)	(+1.288)	(-1.007)	(+1.039)	(+1.075)	(+1.138)	+1.607	-1.724	(-1.035)	(+1.225)	(-1.263)	(+1.154)
							GO:0060918	SV6_34G04	pollen allergen Che a 1-like	CRP	5	(+1.285)	(+1.111)	(+1.032)	(+1.192)	(+1.103)	(-1.066)	(-1.050)	(-1.056)	(+1.005)	(+1.433)	-1.797	(-1.120)	(+1.038)	(-1.212)	(+1.188)
	GO:0010075	regulation of meristem growth	7	3	65	0.0211	GO:0010075	SV5_41B12	subtilisin-like protease SBT1.7-like	SP	5	(+1.360)	(+1.059)	(+1.079)	(+1.275)	(+1.308)	(-1.142)	(-1.064)	(+1.098)	(-1.032)	(+1.452)	-1.619	(-1.156)	(+1.222)	-1.604	(+1.051)
							GO:0010075	SV5_50G11	subtilisin-like protease SBT1.7-like	SP	5	+1.629	(+1.306)	(+1.206)	(+1.391)	(+1.420)	(-1.078)	(+1.045)	(+1.168)	(-1.076)	(+1.223)	(-1.216)	(-1.062)	(+1.375)	-1.547	(-1.036)
							GO:0010075	SV6_30G01	subtilisin-like protease SBT1.7-like	SP	5	(+1.443)	(+1.204)	(+1.042)	(+1.340)	(+1.410)	(-1.103)	(-1.084)	(+1.182)	(-1.005)	(+1.463)	-1.593	(-1.128)	(+1.224)	-1.661	(+1.115)
	GO:0044042	glucan metabolic process	7	4	149	0.0444	GO:0044042	SV6_03H05	GDT1-like	SP	5	(-1.233)	(-1.166)	(-1.114)	(-1.431)	(-1.091)	(-1.331)	(-1.219)	(-1.029)	(-1.223)	(-1.144)	-2.062	(-1.343)	(-1.087)	(-1.212)	(-1.060)
							GO:0044042	SV5_56B06	LUTEIN DEFICIENT 5-like	NS	5	(-1.095)	(-1.208)	(-1.236)	(-1.263)	(-1.220)	(-1.374)	(-1.085)	(+1.003)	(-1.110)	(-1.094)	-2.094	(-1.313)	(+1.137)	(-1.249)	(-1.113)
							GO:0044042	SV5_49E05	alpha-1,4 glucan phosphorylase L-1 isozyme-like	NS	5	(+1.171)	(-1.070)	(-1.097)	(-1.045)	(-1.153)	(-1.292)	(-1.101)	(+1.140)	(-1.184)	(-1.238)	-1.850	(-1.164)	(+1.127)	(-1.253)	(-1.077)
							GO:0044042	SV5_48E05	xyloglucan endotransglucosylase/hydrolase protein 15-like	SP	5	(+1.403)	+1.508	(+1.357)	+1.611	+1.704	-1.604	(+1.171)	(+1.338)	(-1.448)	(+1.345)	-3.414	(-1.005)	(+1.309)	(-1.102)	(+1.463)
	GO:0006508	proteolysis	7	11	567	0.0195	GO:0006508	SV5_35B08	cyprosin-like	SP	5	(+1.263)	(+1.172)	(+1.131)	(+1.037)	(+1.111)	(-1.304)	(-1.185)	(+1.122)	(-1.052)	(+1.003)	-1.586	(+1.030)	(+1.019)	(+1.069)	(+1.054)
							GO:0006508	SV5_50B06	cyprosin-like	SP	5	(+1.369)	(+1.207)	(+1.305)	(+1.169)	(+1.157)	(-1.165)	(-1.016)	(+1.307)	(-1.034)	(+1.082)	-1.667	(+1.098)	(+1.099)	(-1.018)	(+1.124)
							GO:0006508	SV6_24B03	cyprosin-like	SP	5	(+1.393)	(+1.295)	(+1.369)	(+1.257)	(+1.295)	(-1.153)	(-1.042)	(+1.282)	(+1.090)	(+1.195)	-1.678	(+1.223)	(+1.207)	(+1.093)	(+1.137)
							GO:0006508	SV6_41A02	cyprosin-like	SP	5	+1.525	(+1.457)	(+1.389)	(+1.302)	(+1.288)	(-1.258)	(-1.064)	(+1.300)	(+1.053)	(+1.044)	-1.515	(+1.243)	(+1.219)	(+1.131)	(+1.127)
							GO:0006508	SV6_25E10	cysteine proteinase inhibitor 6-like	SP	5	(+1.152)	(+1.220)	(+1.142)	(+1.151)	(+1.120)	(-1.152)	(+1.100)	(+1.003)	(-1.004)	(-1.196)	-1.646	(-1.042)	(+1.067)	(-1.126)	(+1.047)
							GO:0006508	SV6_38C09	cysteine proteinase inhibitor 6-like	SP	5	(+1.299)	(+1.287)	(+1.265)	(+1.198)	(+1.183)	(-1.103)	(+1.122)	(+1.201)	(+1.083)	(-1.070)	-1.631	(+1.016)	(+1.166)	(-1.016)	(+1.001)
							GO:0006508	SV6_49G09	cysteine proteinase inhibitor A-like	NS	5	(-1.072)	(+1.025)	(+1.076)	(-1.047)	(+1.047)	(-1.171)	(-1.110)	(+1.022)	(-1.099)	(+1.108)	-2.977	(-1.108)	(-1.025)	(-1.173)	(+1.054)
							GO:0006508	SV5_41B12	subtilisin-like protease SBT1.7-like	SP	5	(+1.360)	(+1.059)	(+1.079)	(+1.275)	(+1.308)	(-1.142)	(-1.064)	(+1.098)	(-1.032)	(+1.452)	-1.619	(-1.156)	(+1.222)	-1.604	(+1.051)
							GO:0006508	SV5_50G11	subtilisin-like protease SBT1.7-like	SP	5	+1.629	(+1.306)	(+1.206)	(+1.391)	(+1.420)	(-1.078)	(+1.045)	(+1.168)	(-1.076)	(+1.223)	(-1.216)	(-1.062)	(+1.375)	-1.547	(-1.036)
							GO:0006508	SV5_54E05	subtilisin-like protease SBT1.7-like	SP	5	(-1.075)	(-1.322)	(-1.181)	(-1.210)	-1.911	(-1.226)	(-1.050)	(-1.091)	(+1.059)	-3.203	-1.958	-1.852	(+1.103)	-1.605	-2.667
							GO:0006508	SV6_30G01	subtilisin-like protease SBT1.7-like	SP	5	(+1.443)	(+1.204)	(+1.042)	(+1.340)	(+1.410)	(-1.103)	(-1.084)	(+1.182)	(-1.005)	(+1.463)	-1.593	(-1.128)	(+1.224)	-1.661	(+1.115)
	GO:0030162	regulation of proteolysis	8	3	39	0.0057	GO:0030162	SV6_25E10	cysteine proteinase inhibitor 6-like	SP	5	(+1.152)	(+1.220)	(+1.142)	(+1.151)	(+1.120)	(-1.152)	(+1.100)	(+1.003)	(-1.004)	(-1.196)	-1.646	(-1.042)	(+1.067)	(-1.126)	(+1.047)
							GO:0030162	SV6_38C09	cysteine proteinase inhibitor 6-like	SP	5	(+1.299)	(+1.287)	(+1.265)	(+1.198)	(+1.183)	(-1.103)	(+1.122)	(+1.201)	(+1.083)	(-1.070)	-1.631	(+1.016)	(+1.166)	(-1.016)	(+1.001)
							GO:0030162	SV6_49G09	cysteine proteinase inhibitor A-like	NS	5	(-1.072)	(+1.025)	(+1.076)	(-1.047)	(+1.047)	(-1.171)	(-1.110)	(+1.022)	(-1.099)	(+1.108)	-2.977	(-1.108)	(-1.025)	(-1.173)	(+1.054)
	GO:0043479	pigment accumulation in tissues in response to UV light	8	2	32	0.0341	GO:0043479	SV6_22E03	pollen allergen Che a 1-like	CRP	5	+1.503	(+1.195)	(+1.165)	(+1.464)	(+1.288)	(-1.007)	(+1.039)	(+1.075)	(+1.138)	+1.607	-1.724	(-1.035)	(+1.225)	(-1.263)	(+1.154)
							GO:0043479	SV6_34G04	pollen allergen Che a 1-like	CRP	5	(+1.285)	(+1.111)	(+1.032)	(+1.192)	(+1.103)	(-1.066)	(-1.050)	(-1.056)	(+1.005)	(+1.433)	-1.797	(-1.120)	(+1.038)	(-1.212)	(+1.188)
	GO:0009926	auxin polar transport	8	2	34	0.0379	GO:0009926	SV6_22E03	pollen allergen Che a 1-like	CRP	5	+1.503	(+1.195)	(+1.165)	(+1.464)	(+1.288)	(-1.007)	(+1.039)	(+1.075)	(+1.138)	+1.607	-1.724	(-1.035)	(+1.225)	(-1.263)	(+1.154)
							GO:0009926	SV6_34G04	pollen allergen Che a 1-like	CRP	5	(+1.285)	(+1.111)	(+1.032)	(+1.192)	(+1.103)	(-1.066)	(-1.050)	(-1.056)	(+1.005)	(+1.433)	-1.797	(-1.120)	(+1.038)	(-1.212)	(+1.188)
	GO:0009932	cell tip growth	8	3	51	0.0114	GO:0009932	SV6_32D08	calcium-transporting ATPase 10, plasma membrane-type-like	NS	5	(+1.145)	(+1.097)	(+1.130)	(+1.130)	(+1.229)	(+1.027)	(+1.050)	(+1.069)	(+1.024)	(+1.193)	-1.599	(-1.037)	(-1.074)	(-1.210)	(-1.108)
							GO:0009932	SV6_22E03	pollen allergen Che a 1-like	CRP	5	+1.503	(+1.195)	(+1.165)	(+1.464)	(+1.288)	(-1.007)	(+1.039)	(+1.075)	(+1.138)	+1.607	-1.724	(-1.035)	(+1.225)	(-1.263)	(+1.154)
							GO:0009932	SV6_34G04	pollen allergen Che a 1-like	CRP	5	(+1.285)	(+1.111)	(+1.032)	(+1.192)	(+1.103)	(-1.066)	(-1.050)	(-1.056)	(+1.005)	(+1.433)	-1.797	(-1.120)	(+1.038)	(-1.212)	(+1.188)
	GO:0000271	polysaccharide biosynthetic process	8	5	167	0.018	GO:0000271	SV6_03H05	GDT1-like	SP	5	(-1.233)	(-1.166)	(-1.114)	(-1.431)	(-1.091)	(-1.331)	(-1.219)	(-1.029)	(-1.223)	(-1.144)	-2.062	(-1.343)	(-1.087)	(-1.212)	(-1.060)
							GO:0000271	SV5_56B06	LUTEIN DEFICIENT 5-like	NS	5	(-1.095)	(-1.208)	(-1.236)	(-1.263)	(-1.220)	(-1.374)	(-1.085)	(+1.003)	(-1.110)	(-1.094)	-2.094	(-1.313)	(+1.137)	(-1.249)	(-1.113)
							GO:0000271	SV5_49E05	alpha-1,4 glucan phosphorylase L-1 isozyme-like	NS	5	(+1.171)	(-1.070)	(-1.097)	(-1.045)	(-1.153)	(-1.292)	(-1.101)	(+1.140)	(-1.184)	(-1.238)	-1.850	(-1.164)	(+1.127)	(-1.253)	(-1.077)
							GO:0000271	SV6_22E03	pollen allergen Che a 1-like	CRP	5	+1.503	(+1.195)	(+1.165)	(+1.464)	(+1.288)	(-1.007)	(+1.039)	(+1.075)	(+1.138)	+1.607	-1.724	(-1.035)	(+1.225)	(-1.263)	(+1.154)
							GO:0000271	SV6_34G04	pollen allergen Che a 1-like	CRP	5	(+1.285)	(+1.111)	(+1.032)	(+1.192)	(+1.103)	(-1.066)	(-1.050)	(-1.056)	(+1.005)	(+1.433)	-1.797	(-1.120)	(+1.038)	(-1.212)	(+1.188)
	GO:0006073	cellular glucan metabolic process	8	4	147	0.0427	GO:0006073	SV6_03H05	GDT1-like	SP	5	(-1.233)	(-1.166)	(-1.114)	(-1.431)	(-1.091)	(-1.331)	(-1.219)	(-1.029)	(-1.223)	(-1.144)	-2.062	(-1.343)	(-1.087)	(-1.212)	(-1.060)
							GO:0006073	SV5_56B06	LUTEIN DEFICIENT 5-like	NS	5	(-1.095)	(-1.208)	(-1.236)	(-1.263)	(-1.220)	(-1.374)	(-1.085)	(+1.003)	(-1.110)	(-1.094)	-2.094	(-1.313)	(+1.137)	(-1.249)	(-1.113)
							GO:0006073	SV5_49E05	alpha-1,4 glucan phosphorylase L-1 isozyme-like	NS	5	(+1.171)	(-1.070)	(-1.097)	(-1.045)	(-1.153)	(-1.292)	(-1.101)	(+1.140)	(-1.184)	(-1.238)	-1.850	(-1.164)	(+1.127)	(-1.253)	(-1.077)
							GO:0006073	SV5_48E05	xyloglucan endotransglucosylase/hydrolase protein 15-like	SP	5	(+1.403)	+1.508	(+1.357)	+1.611	+1.704	-1.604	(+1.171)	(+1.338)	(-1.448)	(+1.345)	-3.414	(-1.005)	(+1.309)	(-1.102)	(+1.463)
	GO:0052547	regulation of peptidase activity	9	3	24	0.0016	GO:0052547	SV6_25E10	cysteine proteinase inhibitor 6-like	SP	5	(+1.152)	(+1.220)	(+1.142)	(+1.151)	(+1.120)	(-1.152)	(+1.100)	(+1.003)	(-1.004)	(-1.196)	-1.646	(-1.042)	(+1.067)	(-1.126)	(+1.047)
							GO:0052547	SV6_38C09	cysteine proteinase inhibitor 6-like	SP	5	(+1.299)	(+1.287)	(+1.265)	(+1.198)	(+1.183)	(-1.103)	(+1.122)	(+1.201)	(+1.083)	(-1.070)	-1.631	(+1.016)	(+1.166)	(-1.016)	(+1.001)
							GO:0052547	SV6_49G09	cysteine proteinase inhibitor A-like	NS	5	(-1.072)	(+1.025)	(+1.076)	(-1.047)	(+1.047)	(-1.171)	(-1.110)	(+1.022)	(-1.099)	(+1.108)	-2.977	(-1.108)	(-1.025)	(-1.173)	(+1.054)
	GO:0043481	anthocyanin accumulation in tissues in response to UV light	9	2	32	0.0341	GO:0043481	SV6_22E03	pollen allergen Che a 1-like	CRP	5	+1.503	(+1.195)	(+1.165)	(+1.464)	(+1.288)	(-1.007)	(+1.039)	(+1.075)	(+1.138)	+1.607	-1.724	(-1.035)	(+1.225)	(-1.263)	(+1.154)
							GO:0043481	SV6_34G04	pollen allergen Che a 1-like	CRP	5	(+1.285)	(+1.111)	(+1.032)	(+1.192)	(+1.103)	(-1.066)	(-1.050)	(-1.056)	(+1.005)	(+1.433)	-1.797	(-1.120)	(+1.038)	(-1.212)	(+1.188)
	GO:0055076	transition metal ion homeostasis	9	2	34	0.0379	GO:0055076	SV6_32D08	calcium-transporting ATPase 10, plasma membrane-type-like	NS	5	(+1.145)	(+1.097)	(+1.130)	(+1.130)	(+1.229)	(+1.027)	(+1.050)	(+1.069)	(+1.024)	(+1.193)	-1.599	(-1.037)	(-1.074)	(-1.210)	(-1.108)
							GO:0055076	SV5_36D10	ferritin-like	NS	5	(-1.037)	(-1.054)	(-1.021)	(-1.057)	(-1.063)	(-1.320)	(-1.332)	(-1.098)	(-1.324)	(-1.259)	-2.226	(-1.207)	(-1.008)	(-1.162)	(-1.197)
	GO:0006875	cellular metal ion homeostasis	9	2	36	0.0418	GO:0006875	SV6_32D08	calcium-transporting ATPase 10, plasma membrane-type-like	NS	5	(+1.145)	(+1.097)	(+1.130)	(+1.130)	(+1.229)	(+1.027)	(+1.050)	(+1.069)	(+1.024)	(+1.193)	-1.599	(-1.037)	(-1.074)	(-1.210)	(-1.108)
							GO:0006875	SV5_36D10	ferritin-like	NS	5	(-1.037)	(-1.054)	(-1.021)	(-1.057)	(-1.063)	(-1.320)	(-1.332)	(-1.098)	(-1.324)	(-1.259)	-2.226	(-1.207)	(-1.008)	(-1.162)	(-1.197)
	GO:0000096	sulfur amino acid metabolic process	9	5	190	0.0286	GO:0000096	SV6_22E03	pollen allergen Che a 1-like	CRP	5	+1.503	(+1.195)	(+1.165)	(+1.464)	(+1.288)	(-1.007)	(+1.039)	(+1.075)	(+1.138)	+1.607	-1.724	(-1.035)	(+1.225)	(-1.263)	(+1.154)
							GO:0000096	SV6_34G04	pollen allergen Che a 1-like	CRP	5	(+1.285)	(+1.111)	(+1.032)	(+1.192)	(+1.103)	(-1.066)	(-1.050)	(-1.056)	(+1.005)	(+1.433)	-1.797	(-1.120)	(+1.038)	(-1.212)	(+1.188)
							GO:0000096	SV5_41B12	subtilisin-like protease SBT1.7-like	SP	5	(+1.360)	(+1.059)	(+1.079)	(+1.275)	(+1.308)	(-1.142)	(-1.064)	(+1.098)	(-1.032)	(+1.452)	-1.619	(-1.156)	(+1.222)	-1.604	(+1.051)
							GO:0000096	SV5_50G11	subtilisin-like protease SBT1.7-like	SP	5	+1.629	(+1.306)	(+1.206)	(+1.391)	(+1.420)	(-1.078)	(+1.045)	(+1.168)	(-1.076)	(+1.223)	(-1.216)	(-1.062)	(+1.375)	-1.547	(-1.036)
							GO:0000096	SV6_30G01	subtilisin-like protease SBT1.7-like	SP	5	(+1.443)	(+1.204)	(+1.042)	(+1.340)	(+1.410)	(-1.103)	(-1.084)	(+1.182)	(-1.005)	(+1.463)	-1.593	(-1.128)	(+1.224)	-1.661	(+1.115)
	GO:0052548	regulation of endopeptidase activity	10	3	24	0.0016	GO:0052548	SV6_25E10	cysteine proteinase inhibitor 6-like	SP	5	(+1.152)	(+1.220)	(+1.142)	(+1.151)	(+1.120)	(-1.152)	(+1.100)	(+1.003)	(-1.004)	(-1.196)	-1.646	(-1.042)	(+1.067)	(-1.126)	(+1.047)
							GO:0052548	SV6_38C09	cysteine proteinase inhibitor 6-like	SP	5	(+1.299)	(+1.287)	(+1.265)	(+1.198)	(+1.183)	(-1.103)	(+1.122)	(+1.201)	(+1.083)	(-1.070)	-1.631	(+1.016)	(+1.166)	(-1.016)	(+1.001)
							GO:0052548	SV6_49G09	cysteine proteinase inhibitor A-like	NS	5	(-1.072)	(+1.025)	(+1.076)	(-1.047)	(+1.047)	(-1.171)	(-1.110)	(+1.022)	(-1.099)	(+1.108)	-2.977	(-1.108)	(-1.025)	(-1.173)	(+1.054)
	GO:0045861	negative regulation of proteolysis	10	3	27	0.0022	GO:0045861	SV6_25E10	cysteine proteinase inhibitor 6-like	SP	5	(+1.152)	(+1.220)	(+1.142)	(+1.151)	(+1.120)	(-1.152)	(+1.100)	(+1.003)	(-1.004)	(-1.196)	-1.646	(-1.042)	(+1.067)	(-1.126)	(+1.047)
							GO:0045861	SV6_38C09	cysteine proteinase inhibitor 6-like	SP	5	(+1.299)	(+1.287)	(+1.265)	(+1.198)	(+1.183)	(-1.103)	(+1.122)	(+1.201)	(+1.083)	(-1.070)	-1.631	(+1.016)	(+1.166)	(-1.016)	(+1.001)
							GO:0045861	SV6_49G09	cysteine proteinase inhibitor A-like	NS	5	(-1.072)	(+1.025)	(+1.076)	(-1.047)	(+1.047)	(-1.171)	(-1.110)	(+1.022)	(-1.099)	(+1.108)	-2.977	(-1.108)	(-1.025)	(-1.173)	(+1.054)
	GO:0046916	cellular transition metal ion homeostasis	10	2	31	0.0323	GO:0046916	SV6_32D08	calcium-transporting ATPase 10, plasma membrane-type-like	NS	5	(+1.145)	(+1.097)	(+1.130)	(+1.130)	(+1.229)	(+1.027)	(+1.050)	(+1.069)	(+1.024)	(+1.193)	-1.599	(-1.037)	(-1.074)	(-1.210)	(-1.108)
							GO:0046916	SV5_36D10	ferritin-like	NS	5	(-1.037)	(-1.054)	(-1.021)	(-1.057)	(-1.063)	(-1.320)	(-1.332)	(-1.098)	(-1.324)	(-1.259)	-2.226	(-1.207)	(-1.008)	(-1.162)	(-1.197)
	GO:0009066	aspartate family amino acid metabolic process	10	3	85	0.0405	GO:0009066	SV5_41B12	subtilisin-like protease SBT1.7-like	SP	5	(+1.360)	(+1.059)	(+1.079)	(+1.275)	(+1.308)	(-1.142)	(-1.064)	(+1.098)	(-1.032)	(+1.452)	-1.619	(-1.156)	(+1.222)	-1.604	(+1.051)
							GO:0009066	SV5_50G11	subtilisin-like protease SBT1.7-like	SP	5	+1.629	(+1.306)	(+1.206)	(+1.391)	(+1.420)	(-1.078)	(+1.045)	(+1.168)	(-1.076)	(+1.223)	(-1.216)	(-1.062)	(+1.375)	-1.547	(-1.036)
							GO:0009066	SV6_30G01	subtilisin-like protease SBT1.7-like	SP	5	(+1.443)	(+1.204)	(+1.042)	(+1.340)	(+1.410)	(-1.103)	(-1.084)	(+1.182)	(-1.005)	(+1.463)	-1.593	(-1.128)	(+1.224)	-1.661	(+1.115)
	GO:0048438	floral whorl development	10	3	90	0.0464	GO:0048438	SV5_41B12	subtilisin-like protease SBT1.7-like	SP	5	(+1.360)	(+1.059)	(+1.079)	(+1.275)	(+1.308)	(-1.142)	(-1.064)	(+1.098)	(-1.032)	(+1.452)	-1.619	(-1.156)	(+1.222)	-1.604	(+1.051)
							GO:0048438	SV5_50G11	subtilisin-like protease SBT1.7-like	SP	5	+1.629	(+1.306)	(+1.206)	(+1.391)	(+1.420)	(-1.078)	(+1.045)	(+1.168)	(-1.076)	(+1.223)	(-1.216)	(-1.062)	(+1.375)	-1.547	(-1.036)
							GO:0048438	SV6_30G01	subtilisin-like protease SBT1.7-like	SP	5	(+1.443)	(+1.204)	(+1.042)	(+1.340)	(+1.410)	(-1.103)	(-1.084)	(+1.182)	(-1.005)	(+1.463)	-1.593	(-1.128)	(+1.224)	-1.661	(+1.115)
	GO:0000097	sulfur amino acid biosynthetic process	10	5	174	0.0209	GO:0000097	SV6_22E03	pollen allergen Che a 1-like	CRP	5	+1.503	(+1.195)	(+1.165)	(+1.464)	(+1.288)	(-1.007)	(+1.039)	(+1.075)	(+1.138)	+1.607	-1.724	(-1.035)	(+1.225)	(-1.263)	(+1.154)
							GO:0000097	SV6_34G04	pollen allergen Che a 1-like	CRP	5	(+1.285)	(+1.111)	(+1.032)	(+1.192)	(+1.103)	(-1.066)	(-1.050)	(-1.056)	(+1.005)	(+1.433)	-1.797	(-1.120)	(+1.038)	(-1.212)	(+1.188)
							GO:0000097	SV5_41B12	subtilisin-like protease SBT1.7-like	SP	5	(+1.360)	(+1.059)	(+1.079)	(+1.275)	(+1.308)	(-1.142)	(-1.064)	(+1.098)	(-1.032)	(+1.452)	-1.619	(-1.156)	(+1.222)	-1.604	(+1.051)
							GO:0000097	SV5_50G11	subtilisin-like protease SBT1.7-like	SP	5	+1.629	(+1.306)	(+1.206)	(+1.391)	(+1.420)	(-1.078)	(+1.045)	(+1.168)	(-1.076)	(+1.223)	(-1.216)	(-1.062)	(+1.375)	-1.547	(-1.036)
							GO:0000097	SV6_30G01	subtilisin-like protease SBT1.7-like	SP	5	(+1.443)	(+1.204)	(+1.042)	(+1.340)	(+1.410)	(-1.103)	(-1.084)	(+1.182)	(-1.005)	(+1.463)	-1.593	(-1.128)	(+1.224)	-1.661	(+1.115)
	GO:0010466	negative regulation of peptidase activity	11	3	24	0.0016	GO:0010466	SV6_25E10	cysteine proteinase inhibitor 6-like	SP	5	(+1.152)	(+1.220)	(+1.142)	(+1.151)	(+1.120)	(-1.152)	(+1.100)	(+1.003)	(-1.004)	(-1.196)	-1.646	(-1.042)	(+1.067)	(-1.126)	(+1.047)
							GO:0010466	SV6_38C09	cysteine proteinase inhibitor 6-like	SP	5	(+1.299)	(+1.287)	(+1.265)	(+1.198)	(+1.183)	(-1.103)	(+1.122)	(+1.201)	(+1.083)	(-1.070)	-1.631	(+1.016)	(+1.166)	(-1.016)	(+1.001)
							GO:0010466	SV6_49G09	cysteine proteinase inhibitor A-like	NS	5	(-1.072)	(+1.025)	(+1.076)	(-1.047)	(+1.047)	(-1.171)	(-1.110)	(+1.022)	(-1.099)	(+1.108)	-2.977	(-1.108)	(-1.025)	(-1.173)	(+1.054)
	GO:0048466	androecium development	11	3	39	0.0057	GO:0048466	SV5_41B12	subtilisin-like protease SBT1.7-like	SP	5	(+1.360)	(+1.059)	(+1.079)	(+1.275)	(+1.308)	(-1.142)	(-1.064)	(+1.098)	(-1.032)	(+1.452)	-1.619	(-1.156)	(+1.222)	-1.604	(+1.051)
							GO:0048466	SV5_50G11	subtilisin-like protease SBT1.7-like	SP	5	+1.629	(+1.306)	(+1.206)	(+1.391)	(+1.420)	(-1.078)	(+1.045)	(+1.168)	(-1.076)	(+1.223)	(-1.216)	(-1.062)	(+1.375)	-1.547	(-1.036)
							GO:0048466	SV6_30G01	subtilisin-like protease SBT1.7-like	SP	5	(+1.443)	(+1.204)	(+1.042)	(+1.340)	(+1.410)	(-1.103)	(-1.084)	(+1.182)	(-1.005)	(+1.463)	-1.593	(-1.128)	(+1.224)	-1.661	(+1.115)
	GO:0000394	RNA splicing, via endonucleolytic cleavage and ligation	11	4	76	0.0053	GO:0000394	SV6_34H06	DNA-directed RNA polymerases II, IV and V subunit 12-like	NS	5	(-1.136)	(-1.070)	(-1.013)	(-1.116)	(+1.060)	(-1.167)	(-1.025)	(+1.109)	(-1.118)	(-1.047)	-1.861	(-1.138)	(+1.097)	(+1.046)	(-1.119)
							GO:0000394	SV5_41B12	subtilisin-like protease SBT1.7-like	SP	5	(+1.360)	(+1.059)	(+1.079)	(+1.275)	(+1.308)	(-1.142)	(-1.064)	(+1.098)	(-1.032)	(+1.452)	-1.619	(-1.156)	(+1.222)	-1.604	(+1.051)
							GO:0000394	SV5_50G11	subtilisin-like protease SBT1.7-like	SP	5	+1.629	(+1.306)	(+1.206)	(+1.391)	(+1.420)	(-1.078)	(+1.045)	(+1.168)	(-1.076)	(+1.223)	(-1.216)	(-1.062)	(+1.375)	-1.547	(-1.036)
							GO:0000394	SV6_30G01	subtilisin-like protease SBT1.7-like	SP	5	(+1.443)	(+1.204)	(+1.042)	(+1.340)	(+1.410)	(-1.103)	(-1.084)	(+1.182)	(-1.005)	(+1.463)	-1.593	(-1.128)	(+1.224)	-1.661	(+1.115)
	GO:0006555	methionine metabolic process	11	3	67	0.0227	GO:0006555	SV5_41B12	subtilisin-like protease SBT1.7-like	SP	5	(+1.360)	(+1.059)	(+1.079)	(+1.275)	(+1.308)	(-1.142)	(-1.064)	(+1.098)	(-1.032)	(+1.452)	-1.619	(-1.156)	(+1.222)	-1.604	(+1.051)
							GO:0006555	SV5_50G11	subtilisin-like protease SBT1.7-like	SP	5	+1.629	(+1.306)	(+1.206)	(+1.391)	(+1.420)	(-1.078)	(+1.045)	(+1.168)	(-1.076)	(+1.223)	(-1.216)	(-1.062)	(+1.375)	-1.547	(-1.036)
							GO:0006555	SV6_30G01	subtilisin-like protease SBT1.7-like	SP	5	(+1.443)	(+1.204)	(+1.042)	(+1.340)	(+1.410)	(-1.103)	(-1.084)	(+1.182)	(-1.005)	(+1.463)	-1.593	(-1.128)	(+1.224)	-1.661	(+1.115)
	GO:0009067	aspartate family amino acid biosynthetic process	11	3	72	0.0271	GO:0009067	SV5_41B12	subtilisin-like protease SBT1.7-like	SP	5	(+1.360)	(+1.059)	(+1.079)	(+1.275)	(+1.308)	(-1.142)	(-1.064)	(+1.098)	(-1.032)	(+1.452)	-1.619	(-1.156)	(+1.222)	-1.604	(+1.051)
							GO:0009067	SV5_50G11	subtilisin-like protease SBT1.7-like	SP	5	+1.629	(+1.306)	(+1.206)	(+1.391)	(+1.420)	(-1.078)	(+1.045)	(+1.168)	(-1.076)	(+1.223)	(-1.216)	(-1.062)	(+1.375)	-1.547	(-1.036)
							GO:0009067	SV6_30G01	subtilisin-like protease SBT1.7-like	SP	5	(+1.443)	(+1.204)	(+1.042)	(+1.340)	(+1.410)	(-1.103)	(-1.084)	(+1.182)	(-1.005)	(+1.463)	-1.593	(-1.128)	(+1.224)	-1.661	(+1.115)
	GO:0010951	negative regulation of endopeptidase activity	12	3	24	0.0016	GO:0010951	SV6_25E10	cysteine proteinase inhibitor 6-like	SP	5	(+1.152)	(+1.220)	(+1.142)	(+1.151)	(+1.120)	(-1.152)	(+1.100)	(+1.003)	(-1.004)	(-1.196)	-1.646	(-1.042)	(+1.067)	(-1.126)	(+1.047)
							GO:0010951	SV6_38C09	cysteine proteinase inhibitor 6-like	SP	5	(+1.299)	(+1.287)	(+1.265)	(+1.198)	(+1.183)	(-1.103)	(+1.122)	(+1.201)	(+1.083)	(-1.070)	-1.631	(+1.016)	(+1.166)	(-1.016)	(+1.001)
							GO:0010951	SV6_49G09	cysteine proteinase inhibitor A-like	NS	5	(-1.072)	(+1.025)	(+1.076)	(-1.047)	(+1.047)	(-1.171)	(-1.110)	(+1.022)	(-1.099)	(+1.108)	-2.977	(-1.108)	(-1.025)	(-1.173)	(+1.054)
	GO:0048443	stamen development	12	3	39	0.0057	GO:0048443	SV5_41B12	subtilisin-like protease SBT1.7-like	SP	5	(+1.360)	(+1.059)	(+1.079)	(+1.275)	(+1.308)	(-1.142)	(-1.064)	(+1.098)	(-1.032)	(+1.452)	-1.619	(-1.156)	(+1.222)	-1.604	(+1.051)
							GO:0048443	SV5_50G11	subtilisin-like protease SBT1.7-like	SP	5	+1.629	(+1.306)	(+1.206)	(+1.391)	(+1.420)	(-1.078)	(+1.045)	(+1.168)	(-1.076)	(+1.223)	(-1.216)	(-1.062)	(+1.375)	-1.547	(-1.036)
							GO:0048443	SV6_30G01	subtilisin-like protease SBT1.7-like	SP	5	(+1.443)	(+1.204)	(+1.042)	(+1.340)	(+1.410)	(-1.103)	(-1.084)	(+1.182)	(-1.005)	(+1.463)	-1.593	(-1.128)	(+1.224)	-1.661	(+1.115)
	GO:0009086	methionine biosynthetic process	12	3	64	0.0203	GO:0009086	SV5_41B12	subtilisin-like protease SBT1.7-like	SP	5	(+1.360)	(+1.059)	(+1.079)	(+1.275)	(+1.308)	(-1.142)	(-1.064)	(+1.098)	(-1.032)	(+1.452)	-1.619	(-1.156)	(+1.222)	-1.604	(+1.051)
							GO:0009086	SV5_50G11	subtilisin-like protease SBT1.7-like	SP	5	+1.629	(+1.306)	(+1.206)	(+1.391)	(+1.420)	(-1.078)	(+1.045)	(+1.168)	(-1.076)	(+1.223)	(-1.216)	(-1.062)	(+1.375)	-1.547	(-1.036)
							GO:0009086	SV6_30G01	subtilisin-like protease SBT1.7-like	SP	5	(+1.443)	(+1.204)	(+1.042)	(+1.340)	(+1.410)	(-1.103)	(-1.084)	(+1.182)	(-1.005)	(+1.463)	-1.593	(-1.128)	(+1.224)	-1.661	(+1.115)
	GO:0048653	anther development	13	3	24	0.0016	GO:0048653	SV5_41B12	subtilisin-like protease SBT1.7-like	SP	5	(+1.360)	(+1.059)	(+1.079)	(+1.275)	(+1.308)	(-1.142)	(-1.064)	(+1.098)	(-1.032)	(+1.452)	-1.619	(-1.156)	(+1.222)	-1.604	(+1.051)
							GO:0048653	SV5_50G11	subtilisin-like protease SBT1.7-like	SP	5	+1.629	(+1.306)	(+1.206)	(+1.391)	(+1.420)	(-1.078)	(+1.045)	(+1.168)	(-1.076)	(+1.223)	(-1.216)	(-1.062)	(+1.375)	-1.547	(-1.036)
							GO:0048653	SV6_30G01	subtilisin-like protease SBT1.7-like	SP	5	(+1.443)	(+1.204)	(+1.042)	(+1.340)	(+1.410)	(-1.103)	(-1.084)	(+1.182)	(-1.005)	(+1.463)	-1.593	(-1.128)	(+1.224)	-1.661	(+1.115)

## Sheet: f
	(f) Detailed view of GO terms enriched in cluster 6.
	GO ID	GO Description	Lev.	Sample	Rest	p-val.	(GO ID)	Associated EST Ids	EST Description	Secr.	Cl.	CCP 6 h	CIP 6 h	HCP 6 h	Wound 6 h	Touch 6 h	CCP 24 h	CIP 24 h	HCP 24 h	Wound 24 h	Touch 24 h	CCP 48 h	CIP 48 h	HCP 48 h	Wound 48 h	Touch 48 h
	GO:0008150	biological_process	1	61	5018		GO:0008150
	GO:0010118	stomatal movement	4	3	20	0.0028	GO:0010118	SV5_10B05	CBL-interacting serine/threonine-protein kinase 14-like	NS	6	(+1.097)	(-1.017)	(+1.028)	(+1.124)	(+1.442)	(-1.035)	(+1.154)	+1.889	(+1.131)	(+1.459)	(-1.545)	(-1.054)	(+1.515)	(+1.114)	(+1.308)
							GO:0010118	SV5_37H12	CBL-interacting serine/threonine-protein kinase 6-like	NS	6	(-1.166)	(-1.178)	(-1.164)	(-1.104)	(-1.177)	-1.664	-1.608	(+1.490)	(-1.345)	(-1.268)	-2.970	(-1.252)	(+1.285)	(-1.456)	(-1.264)
							GO:0010118	SV5_45A09	serine/threonine-protein kinase SRK2I-like	NS	6	(+1.236)	(+1.278)	(+1.193)	(+1.091)	(+1.082)	-2.471	(-1.142)	(+1.379)	-1.858	-2.426	(-1.831)	(-1.281)	(+1.177)	(-1.491)	(-1.480)
	GO:0009595	detection of biotic stimulus	4	2	27	0.0491	GO:0009595	SV6_07F08	WRKY transcription factor 40-like	NS	6	(-1.075)	(-1.013)	(+1.153)	(-1.020)	(-1.030)	(-1.325)	(+1.265)	(+1.504)	(-1.326)	(+1.024)	-2.122	(-1.189)	(+1.500)	(+1.210)	(-1.237)
							GO:0009595	SV6_40B08	ferredoxin--NADP reductase, leaf-type isozyme-like	NS	6	(-1.120)	(-1.034)	(-1.056)	(-1.287)	(+1.003)	(-1.468)	(-1.172)	(+1.181)	(-1.176)	(-1.280)	-1.806	-1.518	(+1.078)	(-1.104)	(-1.094)
	GO:0015979	photosynthesis	4	8	168	0.002	GO:0015979	SV6_34A08	calvin cycle protein CP12-1-like	NS	6	(-1.182)	(-1.007)	(-1.056)	(-1.090)	(-1.137)	-1.578	(-1.215)	(-1.003)	(-1.299)	-1.699	(-1.425)	(-1.240)	(-1.077)	(-1.232)	(-1.232)
							GO:0015979	SV6_40B08	ferredoxin--NADP reductase, leaf-type isozyme-like	NS	6	(-1.120)	(-1.034)	(-1.056)	(-1.287)	(+1.003)	(-1.468)	(-1.172)	(+1.181)	(-1.176)	(-1.280)	-1.806	-1.518	(+1.078)	(-1.104)	(-1.094)
							GO:0015979	SV6_14A04	oxygen-evolving enhancer protein 3-2-like	NS	6	(-1.158)	(-1.050)	(-1.057)	(-1.490)	(-1.063)	-1.656	(-1.171)	(+1.147)	(-1.218)	(-1.359)	-1.912	(-1.224)	(-1.115)	(-1.018)	(+1.043)
							GO:0015979	SV6_30F03	oxygen-evolving enhancer protein 3-2-like	NS	6	(-1.138)	(-1.035)	(-1.100)	(-1.462)	(-1.014)	(-1.514)	(-1.299)	(+1.238)	(-1.287)	(-1.278)	-1.789	(-1.355)	(-1.013)	(-1.114)	(-1.070)
							GO:0015979	SV6_29A04	photosystem I reaction center subunit IV B-like	NS	6	(-1.474)	(-1.115)	(-1.198)	-1.655	(-1.251)	-1.872	(-1.365)	(-1.074)	-1.522	-1.675	-1.620	(-1.237)	(-1.206)	(-1.083)	(-1.337)
							GO:0015979	SV6_14G06	photosystem II reaction center W protein-like	NS	6	(-1.435)	(-1.230)	(-1.228)	(-1.487)	(-1.200)	-1.686	(-1.289)	(+1.006)	(-1.227)	(-1.493)	-1.734	(-1.306)	(-1.128)	(-1.165)	(-1.285)
							GO:0015979	SV6_16F11	photosystem II reaction center W protein-like	NS	6	(-1.240)	(-1.042)	(-1.028)	(-1.422)	(-1.027)	-1.644	(-1.188)	(+1.191)	(-1.295)	(-1.233)	-1.762	(-1.125)	(-1.048)	(+1.022)	(-1.075)
							GO:0015979	SV6_27G03	photosystem II reaction center W protein-like	NS	6	(-1.428)	(-1.124)	(-1.203)	-1.565	(-1.176)	-1.870	(-1.363)	(+1.051)	(-1.219)	(-1.509)	-1.815	(-1.160)	(-1.111)	(-1.039)	(-1.304)
	GO:0009266	response to temperature stimulus	4	11	373	0.0161	GO:0009266	SV6_03G05	ESCRT-related protein CHMP1A-like	NS	6	(-1.024)	(+1.068)	(+1.022)	(-1.003)	(+1.142)	-1.974	(-1.028)	(+1.277)	(-1.423)	(-1.144)	-1.841	(-1.358)	(+1.189)	(-1.129)	(-1.032)
							GO:0009266	SV6_18C12	ESCRT-related protein CHMP1A-like	NS	6	(-1.131)	(-1.048)	(-1.107)	(-1.017)	(+1.003)	-1.716	(-1.085)	(+1.026)	(-1.345)	(-1.003)	(-1.470)	(-1.128)	(+1.109)	(-1.034)	(+1.032)
							GO:0009266	SV5_11B04	SAGA-associated factor 73-like	NS	6	(-1.080)	(-1.044)	(-1.051)	(-1.022)	(+1.059)	(-1.370)	(-1.088)	(+1.447)	(-1.283)	(-1.030)	-1.711	(+1.070)	(+1.243)	(+1.102)	(-1.013)
							GO:0009266	SV6_44B08	SUMO-conjugating enzyme UBC9-like	NS	6	(-1.145)	(-1.081)	(-1.099)	(-1.158)	(-1.076)	(-1.304)	(-1.010)	(+1.211)	(-1.082)	(-1.041)	-1.635	(+1.035)	(+1.123)	(-1.107)	(-1.092)
							GO:0009266	SV5_56C06	alpha-1,4 glucan phosphorylase L-1 isozyme-like	NS	6	(+1.117)	(-1.010)	(+1.051)	(-1.000)	(+1.008)	(-1.273)	(+1.099)	(+1.561)	(-1.053)	(+1.009)	-2.482	(-1.171)	(+1.392)	(-1.034)	(-1.037)
							GO:0009266	SV6_31C12	alpha-1,4 glucan phosphorylase L-1 isozyme-like	NS	6	(+1.111)	(-1.057)	(+1.049)	(-1.040)	(-1.023)	-1.516	(+1.006)	(+1.352)	(-1.164)	(-1.010)	-2.629	(-1.468)	(+1.300)	(-1.112)	(-1.161)
							GO:0009266	SV6_34A08	calvin cycle protein CP12-1-like	NS	6	(-1.182)	(-1.007)	(-1.056)	(-1.090)	(-1.137)	-1.578	(-1.215)	(-1.003)	(-1.299)	-1.699	(-1.425)	(-1.240)	(-1.077)	(-1.232)	(-1.232)
							GO:0009266	SV5_58B04	cysteine proteinase 3-like	SP	6	(-1.141)	(-1.007)	(-1.082)	(-1.148)	(-1.055)	-2.318	(-1.414)	(+1.365)	-2.117	-2.678	-2.302	(-1.347)	(+1.081)	(+1.128)	-1.859
							GO:0009266	SV5_55H02	ethylene-responsive transcription factor 4-like	NS	6	(+1.113)	(+1.170)	(+1.166)	(+1.293)	(+1.136)	(-1.413)	(+1.282)	(+1.577)	(-1.581)	(-1.318)	-1.584	(+1.036)	(+1.193)	(-1.011)	(-1.059)
							GO:0009266	SV6_46G04	ethylene-responsive transcription factor RAP2-13-like	NS	6	(+1.027)	(+1.089)	(+1.277)	(+1.190)	(+1.220)	-1.622	(+1.116)	+1.651	(-1.208)	(-1.190)	-2.388	+1.582	(+1.092)	+1.557	(-1.056)
							GO:0009266	SV6_40B08	ferredoxin--NADP reductase, leaf-type isozyme-like	NS	6	(-1.120)	(-1.034)	(-1.056)	(-1.287)	(+1.003)	(-1.468)	(-1.172)	(+1.181)	(-1.176)	(-1.280)	-1.806	-1.518	(+1.078)	(-1.104)	(-1.094)
	GO:0019222	regulation of metabolic process	4	23	936	0.0063	GO:0019222	SV5_48H02	40S ribosomal protein S14-2-like	NS	6	(-1.104)	(-1.117)	(-1.183)	(-1.224)	(-1.180)	(-1.362)	(-1.023)	(+1.199)	(-1.024)	(-1.048)	-1.770	(-1.008)	(+1.180)	(-1.147)	(-1.115)
							GO:0019222	SV5_11B04	SAGA-associated factor 73-like	NS	6	(-1.080)	(-1.044)	(-1.051)	(-1.022)	(+1.059)	(-1.370)	(-1.088)	(+1.447)	(-1.283)	(-1.030)	-1.711	(+1.070)	(+1.243)	(+1.102)	(-1.013)
							GO:0019222	SV6_07F08	WRKY transcription factor 40-like	NS	6	(-1.075)	(-1.013)	(+1.153)	(-1.020)	(-1.030)	(-1.325)	(+1.265)	(+1.504)	(-1.326)	(+1.024)	-2.122	(-1.189)	(+1.500)	(+1.210)	(-1.237)
							GO:0019222	SV5_04H09	bZIP transcription factor 53-like	NS	6	(+1.046)	(+1.016)	(-1.013)	(-1.040)	(+1.317)	(-1.096)	(-1.149)	+1.778	(+1.239)	(+1.147)	-1.789	(-1.041)	+1.741	(-1.155)	(-1.002)
							GO:0019222	SV6_05C01	bZIP transcription factor 53-like	NS	6	(+1.199)	(+1.196)	(+1.118)	(+1.127)	(+1.458)	(-1.036)	(-1.027)	+2.224	(+1.360)	(+1.166)	-1.932	(+1.235)	+2.135	(+1.051)	(+1.069)
							GO:0019222	SV6_40H05	bZIP transcription factor 53-like	NS	6	(+1.150)	(+1.093)	(+1.086)	(+1.054)	(+1.249)	(-1.029)	(-1.005)	+2.157	(+1.389)	(+1.172)	(-2.125)	(+1.013)	(+1.608)	(-1.168)	(+1.001)
							GO:0019222	SV6_34A08	calvin cycle protein CP12-1-like	NS	6	(-1.182)	(-1.007)	(-1.056)	(-1.090)	(-1.137)	-1.578	(-1.215)	(-1.003)	(-1.299)	-1.699	(-1.425)	(-1.240)	(-1.077)	(-1.232)	(-1.232)
							GO:0019222	SV5_55H02	ethylene-responsive transcription factor 4-like	NS	6	(+1.113)	(+1.170)	(+1.166)	(+1.293)	(+1.136)	(-1.413)	(+1.282)	(+1.577)	(-1.581)	(-1.318)	-1.584	(+1.036)	(+1.193)	(-1.011)	(-1.059)
							GO:0019222	SV6_25E11	ethylene-responsive transcription factor ERF061-like	NS	6	(+1.064)	(-1.039)	(+1.023)	(+1.056)	(-1.022)	-2.672	-1.777	(+1.092)	(-1.324)	(-1.407)	-2.932	-1.558	(+1.123)	-1.889	(-1.276)
							GO:0019222	SV6_11G06	ethylene-responsive transcription factor RAP2-12-like	NS	6	(+1.080)	(+1.130)	(+1.138)	(+1.009)	(+1.075)	-1.788	(+1.367)	+1.535	(-1.280)	(-1.013)	-2.267	(+1.163)	(+1.180)	(+1.037)	(+1.018)
							GO:0019222	SV5_59F09	ethylene-responsive transcription factor RAP2-13-like	NS	6	(-1.118)	(-1.012)	(+1.095)	(+1.082)	(+1.142)	-1.512	(+1.078)	+1.700	(-1.284)	(-1.229)	-2.003	(+1.382)	(+1.089)	(+1.497)	(-1.086)
							GO:0019222	SV6_46G04	ethylene-responsive transcription factor RAP2-13-like	NS	6	(+1.027)	(+1.089)	(+1.277)	(+1.190)	(+1.220)	-1.622	(+1.116)	+1.651	(-1.208)	(-1.190)	-2.388	+1.582	(+1.092)	+1.557	(-1.056)
							GO:0019222	SV6_40B08	ferredoxin--NADP reductase, leaf-type isozyme-like	NS	6	(-1.120)	(-1.034)	(-1.056)	(-1.287)	(+1.003)	(-1.468)	(-1.172)	(+1.181)	(-1.176)	(-1.280)	-1.806	-1.518	(+1.078)	(-1.104)	(-1.094)
							GO:0019222	SV6_27F03	floral homeotic protein AGAMOUS-like	NS	6	(-1.134)	(+1.013)	(-1.200)	(-1.094)	(-1.181)	-1.538	(-1.119)	(+1.215)	(-1.120)	(-1.226)	-1.722	(+1.047)	(+1.095)	(-1.210)	(-1.181)
							GO:0019222	SV6_14G06	photosystem II reaction center W protein-like	NS	6	(-1.435)	(-1.230)	(-1.228)	(-1.487)	(-1.200)	-1.686	(-1.289)	(+1.006)	(-1.227)	(-1.493)	-1.734	(-1.306)	(-1.128)	(-1.165)	(-1.285)
							GO:0019222	SV6_16F11	photosystem II reaction center W protein-like	NS	6	(-1.240)	(-1.042)	(-1.028)	(-1.422)	(-1.027)	-1.644	(-1.188)	(+1.191)	(-1.295)	(-1.233)	-1.762	(-1.125)	(-1.048)	(+1.022)	(-1.075)
							GO:0019222	SV6_27G03	photosystem II reaction center W protein-like	NS	6	(-1.428)	(-1.124)	(-1.203)	-1.565	(-1.176)	-1.870	(-1.363)	(+1.051)	(-1.219)	(-1.509)	-1.815	(-1.160)	(-1.111)	(-1.039)	(-1.304)
							GO:0019222	SV6_04D09	reticulon-like protein B8-like	NS	6	(-1.122)	(-1.061)	(-1.146)	(-1.170)	(-1.190)	(-1.462)	(-1.164)	(-1.068)	(-1.319)	(-1.307)	-1.546	(-1.343)	(-1.009)	(-1.274)	(-1.303)
							GO:0019222	SV5_35D11	scarecrow-like	NS	6	(-1.159)	(-1.181)	(-1.254)	(-1.208)	(-1.012)	-1.658	(+1.078)	(-1.091)	(-1.285)	(-1.096)	-1.833	(-1.503)	(+1.059)	(-1.051)	(+1.109)
							GO:0019222	SV5_45A09	serine/threonine-protein kinase SRK2I-like	NS	6	(+1.236)	(+1.278)	(+1.193)	(+1.091)	(+1.082)	-2.471	(-1.142)	(+1.379)	-1.858	-2.426	(-1.831)	(-1.281)	(+1.177)	(-1.491)	(-1.480)
							GO:0019222	SV5_45H12	transcription factor HBI1-like	NS	6	(+1.146)	(+1.083)	(+1.205)	(+1.140)	(+1.300)	(-1.063)	(+1.026)	+1.552	(+1.067)	(+1.030)	(-1.358)	(+1.159)	(+1.176)	(+1.387)	(+1.128)
							GO:0019222	SV6_35D09	transcription factor bHLH148-like	NS	6	(+1.100)	(+1.038)	(+1.181)	(+1.067)	(+1.238)	(-1.168)	(+1.092)	(+1.532)	(+1.169)	(+1.331)	(-1.394)	(+1.065)	+1.500	(+1.116)	(-1.052)
							GO:0019222	SV5_38A08	zinc finger (C2H2 type) family protein-like	NS	6	(-1.017)	(-1.078)	(-1.083)	(-1.125)	(-1.114)	(-1.334)	(-1.140)	(+1.174)	(-1.011)	(-1.041)	-1.808	(-1.148)	(+1.108)	(-1.117)	(+1.014)
	GO:0048878	chemical homeostasis	5	5	94	0.0082	GO:0048878	SV6_14E02	heavy metal-associated isoprenylated plant protein 26-like	NS	6	(+1.270)	(+1.201)	(+1.141)	(+1.195)	(+1.356)	(+1.012)	(+1.310)	+1.534	(+1.062)	(+1.224)	-1.718	(-1.154)	(+1.493)	(-1.035)	(+1.181)
							GO:0048878	SV5_01F05	heavy metal-associated isoprenylated plant protein 3-like	NS	6	(-1.152)	(+1.008)	(+1.213)	(-1.097)	(+1.023)	-1.815	(+1.010)	(+1.296)	-1.612	(-1.164)	-1.512	(-1.255)	(+1.251)	(+1.286)	(-1.218)
							GO:0048878	SV6_14A04	oxygen-evolving enhancer protein 3-2-like	NS	6	(-1.158)	(-1.050)	(-1.057)	(-1.490)	(-1.063)	-1.656	(-1.171)	(+1.147)	(-1.218)	(-1.359)	-1.912	(-1.224)	(-1.115)	(-1.018)	(+1.043)
							GO:0048878	SV6_29A04	photosystem I reaction center subunit IV B-like	NS	6	(-1.474)	(-1.115)	(-1.198)	-1.655	(-1.251)	-1.872	(-1.365)	(-1.074)	-1.522	-1.675	-1.620	(-1.237)	(-1.206)	(-1.083)	(-1.337)
							GO:0048878	SV5_03E07	pollen-specific leucine-rich repeat extensin-like protein 1-like	NS	6	(-1.020)	(-1.025)	(+1.005)	(-1.018)	(+1.206)	(-1.202)	(-1.386)	(+1.155)	(-1.009)	(+1.042)	-1.980	(-1.271)	(+1.153)	(-1.047)	(-1.067)
	GO:0010243	response to organonitrogen compound	5	4	79	0.02	GO:0010243	SV6_07F08	WRKY transcription factor 40-like	NS	6	(-1.075)	(-1.013)	(+1.153)	(-1.020)	(-1.030)	(-1.325)	(+1.265)	(+1.504)	(-1.326)	(+1.024)	-2.122	(-1.189)	(+1.500)	(+1.210)	(-1.237)
							GO:0010243	SV5_55H02	ethylene-responsive transcription factor 4-like	NS	6	(+1.113)	(+1.170)	(+1.166)	(+1.293)	(+1.136)	(-1.413)	(+1.282)	(+1.577)	(-1.581)	(-1.318)	-1.584	(+1.036)	(+1.193)	(-1.011)	(-1.059)
							GO:0010243	SV6_25E11	ethylene-responsive transcription factor ERF061-like	NS	6	(+1.064)	(-1.039)	(+1.023)	(+1.056)	(-1.022)	-2.672	-1.777	(+1.092)	(-1.324)	(-1.407)	-2.932	-1.558	(+1.123)	-1.889	(-1.276)
							GO:0010243	SV6_40B08	ferredoxin--NADP reductase, leaf-type isozyme-like	NS	6	(-1.120)	(-1.034)	(-1.056)	(-1.287)	(+1.003)	(-1.468)	(-1.172)	(+1.181)	(-1.176)	(-1.280)	-1.806	-1.518	(+1.078)	(-1.104)	(-1.094)
	GO:0019725	cellular homeostasis	5	5	119	0.0199	GO:0019725	SV6_14E02	heavy metal-associated isoprenylated plant protein 26-like	NS	6	(+1.270)	(+1.201)	(+1.141)	(+1.195)	(+1.356)	(+1.012)	(+1.310)	+1.534	(+1.062)	(+1.224)	-1.718	(-1.154)	(+1.493)	(-1.035)	(+1.181)
							GO:0019725	SV5_01F05	heavy metal-associated isoprenylated plant protein 3-like	NS	6	(-1.152)	(+1.008)	(+1.213)	(-1.097)	(+1.023)	-1.815	(+1.010)	(+1.296)	-1.612	(-1.164)	-1.512	(-1.255)	(+1.251)	(+1.286)	(-1.218)
							GO:0019725	SV6_14A04	oxygen-evolving enhancer protein 3-2-like	NS	6	(-1.158)	(-1.050)	(-1.057)	(-1.490)	(-1.063)	-1.656	(-1.171)	(+1.147)	(-1.218)	(-1.359)	-1.912	(-1.224)	(-1.115)	(-1.018)	(+1.043)
							GO:0019725	SV6_29A04	photosystem I reaction center subunit IV B-like	NS	6	(-1.474)	(-1.115)	(-1.198)	-1.655	(-1.251)	-1.872	(-1.365)	(-1.074)	-1.522	-1.675	-1.620	(-1.237)	(-1.206)	(-1.083)	(-1.337)
							GO:0019725	SV5_03E07	pollen-specific leucine-rich repeat extensin-like protein 1-like	NS	6	(-1.020)	(-1.025)	(+1.005)	(-1.018)	(+1.206)	(-1.202)	(-1.386)	(+1.155)	(-1.009)	(+1.042)	-1.980	(-1.271)	(+1.153)	(-1.047)	(-1.067)
	GO:0019684	photosynthesis, light reaction	5	5	122	0.0218	GO:0019684	SV6_40B08	ferredoxin--NADP reductase, leaf-type isozyme-like	NS	6	(-1.120)	(-1.034)	(-1.056)	(-1.287)	(+1.003)	(-1.468)	(-1.172)	(+1.181)	(-1.176)	(-1.280)	-1.806	-1.518	(+1.078)	(-1.104)	(-1.094)
							GO:0019684	SV6_29A04	photosystem I reaction center subunit IV B-like	NS	6	(-1.474)	(-1.115)	(-1.198)	-1.655	(-1.251)	-1.872	(-1.365)	(-1.074)	-1.522	-1.675	-1.620	(-1.237)	(-1.206)	(-1.083)	(-1.337)
							GO:0019684	SV6_14G06	photosystem II reaction center W protein-like	NS	6	(-1.435)	(-1.230)	(-1.228)	(-1.487)	(-1.200)	-1.686	(-1.289)	(+1.006)	(-1.227)	(-1.493)	-1.734	(-1.306)	(-1.128)	(-1.165)	(-1.285)
							GO:0019684	SV6_16F11	photosystem II reaction center W protein-like	NS	6	(-1.240)	(-1.042)	(-1.028)	(-1.422)	(-1.027)	-1.644	(-1.188)	(+1.191)	(-1.295)	(-1.233)	-1.762	(-1.125)	(-1.048)	(+1.022)	(-1.075)
							GO:0019684	SV6_27G03	photosystem II reaction center W protein-like	NS	6	(-1.428)	(-1.124)	(-1.203)	-1.565	(-1.176)	-1.870	(-1.363)	(+1.051)	(-1.219)	(-1.509)	-1.815	(-1.160)	(-1.111)	(-1.039)	(-1.304)
	GO:0009415	response to water	5	5	124	0.0231	GO:0009415	SV5_56C06	alpha-1,4 glucan phosphorylase L-1 isozyme-like	NS	6	(+1.117)	(-1.010)	(+1.051)	(-1.000)	(+1.008)	(-1.273)	(+1.099)	(+1.561)	(-1.053)	(+1.009)	-2.482	(-1.171)	(+1.392)	(-1.034)	(-1.037)
							GO:0009415	SV6_31C12	alpha-1,4 glucan phosphorylase L-1 isozyme-like	NS	6	(+1.111)	(-1.057)	(+1.049)	(-1.040)	(-1.023)	-1.516	(+1.006)	(+1.352)	(-1.164)	(-1.010)	-2.629	(-1.468)	(+1.300)	(-1.112)	(-1.161)
							GO:0009415	SV5_55H02	ethylene-responsive transcription factor 4-like	NS	6	(+1.113)	(+1.170)	(+1.166)	(+1.293)	(+1.136)	(-1.413)	(+1.282)	(+1.577)	(-1.581)	(-1.318)	-1.584	(+1.036)	(+1.193)	(-1.011)	(-1.059)
							GO:0009415	SV6_46G04	ethylene-responsive transcription factor RAP2-13-like	NS	6	(+1.027)	(+1.089)	(+1.277)	(+1.190)	(+1.220)	-1.622	(+1.116)	+1.651	(-1.208)	(-1.190)	-2.388	+1.582	(+1.092)	+1.557	(-1.056)
							GO:0009415	SV5_45A09	serine/threonine-protein kinase SRK2I-like	NS	6	(+1.236)	(+1.278)	(+1.193)	(+1.091)	(+1.082)	-2.471	(-1.142)	(+1.379)	-1.858	-2.426	(-1.831)	(-1.281)	(+1.177)	(-1.491)	(-1.480)
	GO:0009409	response to cold	5	7	175	0.0086	GO:0009409	SV5_11B04	SAGA-associated factor 73-like	NS	6	(-1.080)	(-1.044)	(-1.051)	(-1.022)	(+1.059)	(-1.370)	(-1.088)	(+1.447)	(-1.283)	(-1.030)	-1.711	(+1.070)	(+1.243)	(+1.102)	(-1.013)
							GO:0009409	SV5_56C06	alpha-1,4 glucan phosphorylase L-1 isozyme-like	NS	6	(+1.117)	(-1.010)	(+1.051)	(-1.000)	(+1.008)	(-1.273)	(+1.099)	(+1.561)	(-1.053)	(+1.009)	-2.482	(-1.171)	(+1.392)	(-1.034)	(-1.037)
							GO:0009409	SV6_31C12	alpha-1,4 glucan phosphorylase L-1 isozyme-like	NS	6	(+1.111)	(-1.057)	(+1.049)	(-1.040)	(-1.023)	-1.516	(+1.006)	(+1.352)	(-1.164)	(-1.010)	-2.629	(-1.468)	(+1.300)	(-1.112)	(-1.161)
							GO:0009409	SV6_34A08	calvin cycle protein CP12-1-like	NS	6	(-1.182)	(-1.007)	(-1.056)	(-1.090)	(-1.137)	-1.578	(-1.215)	(-1.003)	(-1.299)	-1.699	(-1.425)	(-1.240)	(-1.077)	(-1.232)	(-1.232)
							GO:0009409	SV5_55H02	ethylene-responsive transcription factor 4-like	NS	6	(+1.113)	(+1.170)	(+1.166)	(+1.293)	(+1.136)	(-1.413)	(+1.282)	(+1.577)	(-1.581)	(-1.318)	-1.584	(+1.036)	(+1.193)	(-1.011)	(-1.059)
							GO:0009409	SV6_46G04	ethylene-responsive transcription factor RAP2-13-like	NS	6	(+1.027)	(+1.089)	(+1.277)	(+1.190)	(+1.220)	-1.622	(+1.116)	+1.651	(-1.208)	(-1.190)	-2.388	+1.582	(+1.092)	+1.557	(-1.056)
							GO:0009409	SV6_40B08	ferredoxin--NADP reductase, leaf-type isozyme-like	NS	6	(-1.120)	(-1.034)	(-1.056)	(-1.287)	(+1.003)	(-1.468)	(-1.172)	(+1.181)	(-1.176)	(-1.280)	-1.806	-1.518	(+1.078)	(-1.104)	(-1.094)
	GO:0010941	regulation of cell death	5	4	106	0.0482	GO:0010941	SV6_07F08	WRKY transcription factor 40-like	NS	6	(-1.075)	(-1.013)	(+1.153)	(-1.020)	(-1.030)	(-1.325)	(+1.265)	(+1.504)	(-1.326)	(+1.024)	-2.122	(-1.189)	(+1.500)	(+1.210)	(-1.237)
							GO:0010941	SV5_55H02	ethylene-responsive transcription factor 4-like	NS	6	(+1.113)	(+1.170)	(+1.166)	(+1.293)	(+1.136)	(-1.413)	(+1.282)	(+1.577)	(-1.581)	(-1.318)	-1.584	(+1.036)	(+1.193)	(-1.011)	(-1.059)
							GO:0010941	SV6_40B08	ferredoxin--NADP reductase, leaf-type isozyme-like	NS	6	(-1.120)	(-1.034)	(-1.056)	(-1.287)	(+1.003)	(-1.468)	(-1.172)	(+1.181)	(-1.176)	(-1.280)	-1.806	-1.518	(+1.078)	(-1.104)	(-1.094)
							GO:0010941	SV6_04D09	reticulon-like protein B8-like	NS	6	(-1.122)	(-1.061)	(-1.146)	(-1.170)	(-1.190)	(-1.462)	(-1.164)	(-1.068)	(-1.319)	(-1.307)	-1.546	(-1.343)	(-1.009)	(-1.274)	(-1.303)
	GO:0031323	regulation of cellular metabolic process	5	22	877	0.0076	GO:0031323	SV5_48H02	40S ribosomal protein S14-2-like	NS	6	(-1.104)	(-1.117)	(-1.183)	(-1.224)	(-1.180)	(-1.362)	(-1.023)	(+1.199)	(-1.024)	(-1.048)	-1.770	(-1.008)	(+1.180)	(-1.147)	(-1.115)
							GO:0031323	SV5_11B04	SAGA-associated factor 73-like	NS	6	(-1.080)	(-1.044)	(-1.051)	(-1.022)	(+1.059)	(-1.370)	(-1.088)	(+1.447)	(-1.283)	(-1.030)	-1.711	(+1.070)	(+1.243)	(+1.102)	(-1.013)
							GO:0031323	SV6_07F08	WRKY transcription factor 40-like	NS	6	(-1.075)	(-1.013)	(+1.153)	(-1.020)	(-1.030)	(-1.325)	(+1.265)	(+1.504)	(-1.326)	(+1.024)	-2.122	(-1.189)	(+1.500)	(+1.210)	(-1.237)
							GO:0031323	SV5_04H09	bZIP transcription factor 53-like	NS	6	(+1.046)	(+1.016)	(-1.013)	(-1.040)	(+1.317)	(-1.096)	(-1.149)	+1.778	(+1.239)	(+1.147)	-1.789	(-1.041)	+1.741	(-1.155)	(-1.002)
							GO:0031323	SV6_05C01	bZIP transcription factor 53-like	NS	6	(+1.199)	(+1.196)	(+1.118)	(+1.127)	(+1.458)	(-1.036)	(-1.027)	+2.224	(+1.360)	(+1.166)	-1.932	(+1.235)	+2.135	(+1.051)	(+1.069)
							GO:0031323	SV6_40H05	bZIP transcription factor 53-like	NS	6	(+1.150)	(+1.093)	(+1.086)	(+1.054)	(+1.249)	(-1.029)	(-1.005)	+2.157	(+1.389)	(+1.172)	(-2.125)	(+1.013)	(+1.608)	(-1.168)	(+1.001)
							GO:0031323	SV6_34A08	calvin cycle protein CP12-1-like	NS	6	(-1.182)	(-1.007)	(-1.056)	(-1.090)	(-1.137)	-1.578	(-1.215)	(-1.003)	(-1.299)	-1.699	(-1.425)	(-1.240)	(-1.077)	(-1.232)	(-1.232)
							GO:0031323	SV5_55H02	ethylene-responsive transcription factor 4-like	NS	6	(+1.113)	(+1.170)	(+1.166)	(+1.293)	(+1.136)	(-1.413)	(+1.282)	(+1.577)	(-1.581)	(-1.318)	-1.584	(+1.036)	(+1.193)	(-1.011)	(-1.059)
							GO:0031323	SV6_25E11	ethylene-responsive transcription factor ERF061-like	NS	6	(+1.064)	(-1.039)	(+1.023)	(+1.056)	(-1.022)	-2.672	-1.777	(+1.092)	(-1.324)	(-1.407)	-2.932	-1.558	(+1.123)	-1.889	(-1.276)
							GO:0031323	SV6_11G06	ethylene-responsive transcription factor RAP2-12-like	NS	6	(+1.080)	(+1.130)	(+1.138)	(+1.009)	(+1.075)	-1.788	(+1.367)	+1.535	(-1.280)	(-1.013)	-2.267	(+1.163)	(+1.180)	(+1.037)	(+1.018)
							GO:0031323	SV5_59F09	ethylene-responsive transcription factor RAP2-13-like	NS	6	(-1.118)	(-1.012)	(+1.095)	(+1.082)	(+1.142)	-1.512	(+1.078)	+1.700	(-1.284)	(-1.229)	-2.003	(+1.382)	(+1.089)	(+1.497)	(-1.086)
							GO:0031323	SV6_46G04	ethylene-responsive transcription factor RAP2-13-like	NS	6	(+1.027)	(+1.089)	(+1.277)	(+1.190)	(+1.220)	-1.622	(+1.116)	+1.651	(-1.208)	(-1.190)	-2.388	+1.582	(+1.092)	+1.557	(-1.056)
							GO:0031323	SV6_40B08	ferredoxin--NADP reductase, leaf-type isozyme-like	NS	6	(-1.120)	(-1.034)	(-1.056)	(-1.287)	(+1.003)	(-1.468)	(-1.172)	(+1.181)	(-1.176)	(-1.280)	-1.806	-1.518	(+1.078)	(-1.104)	(-1.094)
							GO:0031323	SV6_27F03	floral homeotic protein AGAMOUS-like	NS	6	(-1.134)	(+1.013)	(-1.200)	(-1.094)	(-1.181)	-1.538	(-1.119)	(+1.215)	(-1.120)	(-1.226)	-1.722	(+1.047)	(+1.095)	(-1.210)	(-1.181)
							GO:0031323	SV6_14G06	photosystem II reaction center W protein-like	NS	6	(-1.435)	(-1.230)	(-1.228)	(-1.487)	(-1.200)	-1.686	(-1.289)	(+1.006)	(-1.227)	(-1.493)	-1.734	(-1.306)	(-1.128)	(-1.165)	(-1.285)
							GO:0031323	SV6_16F11	photosystem II reaction center W protein-like	NS	6	(-1.240)	(-1.042)	(-1.028)	(-1.422)	(-1.027)	-1.644	(-1.188)	(+1.191)	(-1.295)	(-1.233)	-1.762	(-1.125)	(-1.048)	(+1.022)	(-1.075)
							GO:0031323	SV6_27G03	photosystem II reaction center W protein-like	NS	6	(-1.428)	(-1.124)	(-1.203)	-1.565	(-1.176)	-1.870	(-1.363)	(+1.051)	(-1.219)	(-1.509)	-1.815	(-1.160)	(-1.111)	(-1.039)	(-1.304)
							GO:0031323	SV5_35D11	scarecrow-like	NS	6	(-1.159)	(-1.181)	(-1.254)	(-1.208)	(-1.012)	-1.658	(+1.078)	(-1.091)	(-1.285)	(-1.096)	-1.833	(-1.503)	(+1.059)	(-1.051)	(+1.109)
							GO:0031323	SV5_45A09	serine/threonine-protein kinase SRK2I-like	NS	6	(+1.236)	(+1.278)	(+1.193)	(+1.091)	(+1.082)	-2.471	(-1.142)	(+1.379)	-1.858	-2.426	(-1.831)	(-1.281)	(+1.177)	(-1.491)	(-1.480)
							GO:0031323	SV5_45H12	transcription factor HBI1-like	NS	6	(+1.146)	(+1.083)	(+1.205)	(+1.140)	(+1.300)	(-1.063)	(+1.026)	+1.552	(+1.067)	(+1.030)	(-1.358)	(+1.159)	(+1.176)	(+1.387)	(+1.128)
							GO:0031323	SV6_35D09	transcription factor bHLH148-like	NS	6	(+1.100)	(+1.038)	(+1.181)	(+1.067)	(+1.238)	(-1.168)	(+1.092)	(+1.532)	(+1.169)	(+1.331)	(-1.394)	(+1.065)	+1.500	(+1.116)	(-1.052)
							GO:0031323	SV5_38A08	zinc finger (C2H2 type) family protein-like	NS	6	(-1.017)	(-1.078)	(-1.083)	(-1.125)	(-1.114)	(-1.334)	(-1.140)	(+1.174)	(-1.011)	(-1.041)	-1.808	(-1.148)	(+1.108)	(-1.117)	(+1.014)
	GO:0009889	regulation of biosynthetic process	5	18	739	0.0165	GO:0009889	SV5_48H02	40S ribosomal protein S14-2-like	NS	6	(-1.104)	(-1.117)	(-1.183)	(-1.224)	(-1.180)	(-1.362)	(-1.023)	(+1.199)	(-1.024)	(-1.048)	-1.770	(-1.008)	(+1.180)	(-1.147)	(-1.115)
							GO:0009889	SV5_11B04	SAGA-associated factor 73-like	NS	6	(-1.080)	(-1.044)	(-1.051)	(-1.022)	(+1.059)	(-1.370)	(-1.088)	(+1.447)	(-1.283)	(-1.030)	-1.711	(+1.070)	(+1.243)	(+1.102)	(-1.013)
							GO:0009889	SV6_07F08	WRKY transcription factor 40-like	NS	6	(-1.075)	(-1.013)	(+1.153)	(-1.020)	(-1.030)	(-1.325)	(+1.265)	(+1.504)	(-1.326)	(+1.024)	-2.122	(-1.189)	(+1.500)	(+1.210)	(-1.237)
							GO:0009889	SV5_04H09	bZIP transcription factor 53-like	NS	6	(+1.046)	(+1.016)	(-1.013)	(-1.040)	(+1.317)	(-1.096)	(-1.149)	+1.778	(+1.239)	(+1.147)	-1.789	(-1.041)	+1.741	(-1.155)	(-1.002)
							GO:0009889	SV6_05C01	bZIP transcription factor 53-like	NS	6	(+1.199)	(+1.196)	(+1.118)	(+1.127)	(+1.458)	(-1.036)	(-1.027)	+2.224	(+1.360)	(+1.166)	-1.932	(+1.235)	+2.135	(+1.051)	(+1.069)
							GO:0009889	SV6_40H05	bZIP transcription factor 53-like	NS	6	(+1.150)	(+1.093)	(+1.086)	(+1.054)	(+1.249)	(-1.029)	(-1.005)	+2.157	(+1.389)	(+1.172)	(-2.125)	(+1.013)	(+1.608)	(-1.168)	(+1.001)
							GO:0009889	SV6_34A08	calvin cycle protein CP12-1-like	NS	6	(-1.182)	(-1.007)	(-1.056)	(-1.090)	(-1.137)	-1.578	(-1.215)	(-1.003)	(-1.299)	-1.699	(-1.425)	(-1.240)	(-1.077)	(-1.232)	(-1.232)
							GO:0009889	SV5_55H02	ethylene-responsive transcription factor 4-like	NS	6	(+1.113)	(+1.170)	(+1.166)	(+1.293)	(+1.136)	(-1.413)	(+1.282)	(+1.577)	(-1.581)	(-1.318)	-1.584	(+1.036)	(+1.193)	(-1.011)	(-1.059)
							GO:0009889	SV6_25E11	ethylene-responsive transcription factor ERF061-like	NS	6	(+1.064)	(-1.039)	(+1.023)	(+1.056)	(-1.022)	-2.672	-1.777	(+1.092)	(-1.324)	(-1.407)	-2.932	-1.558	(+1.123)	-1.889	(-1.276)
							GO:0009889	SV6_11G06	ethylene-responsive transcription factor RAP2-12-like	NS	6	(+1.080)	(+1.130)	(+1.138)	(+1.009)	(+1.075)	-1.788	(+1.367)	+1.535	(-1.280)	(-1.013)	-2.267	(+1.163)	(+1.180)	(+1.037)	(+1.018)
							GO:0009889	SV5_59F09	ethylene-responsive transcription factor RAP2-13-like	NS	6	(-1.118)	(-1.012)	(+1.095)	(+1.082)	(+1.142)	-1.512	(+1.078)	+1.700	(-1.284)	(-1.229)	-2.003	(+1.382)	(+1.089)	(+1.497)	(-1.086)
							GO:0009889	SV6_46G04	ethylene-responsive transcription factor RAP2-13-like	NS	6	(+1.027)	(+1.089)	(+1.277)	(+1.190)	(+1.220)	-1.622	(+1.116)	+1.651	(-1.208)	(-1.190)	-2.388	+1.582	(+1.092)	+1.557	(-1.056)
							GO:0009889	SV6_27F03	floral homeotic protein AGAMOUS-like	NS	6	(-1.134)	(+1.013)	(-1.200)	(-1.094)	(-1.181)	-1.538	(-1.119)	(+1.215)	(-1.120)	(-1.226)	-1.722	(+1.047)	(+1.095)	(-1.210)	(-1.181)
							GO:0009889	SV6_04D09	reticulon-like protein B8-like	NS	6	(-1.122)	(-1.061)	(-1.146)	(-1.170)	(-1.190)	(-1.462)	(-1.164)	(-1.068)	(-1.319)	(-1.307)	-1.546	(-1.343)	(-1.009)	(-1.274)	(-1.303)
							GO:0009889	SV5_35D11	scarecrow-like	NS	6	(-1.159)	(-1.181)	(-1.254)	(-1.208)	(-1.012)	-1.658	(+1.078)	(-1.091)	(-1.285)	(-1.096)	-1.833	(-1.503)	(+1.059)	(-1.051)	(+1.109)
							GO:0009889	SV5_45H12	transcription factor HBI1-like	NS	6	(+1.146)	(+1.083)	(+1.205)	(+1.140)	(+1.300)	(-1.063)	(+1.026)	+1.552	(+1.067)	(+1.030)	(-1.358)	(+1.159)	(+1.176)	(+1.387)	(+1.128)
							GO:0009889	SV6_35D09	transcription factor bHLH148-like	NS	6	(+1.100)	(+1.038)	(+1.181)	(+1.067)	(+1.238)	(-1.168)	(+1.092)	(+1.532)	(+1.169)	(+1.331)	(-1.394)	(+1.065)	+1.500	(+1.116)	(-1.052)
							GO:0009889	SV5_38A08	zinc finger (C2H2 type) family protein-like	NS	6	(-1.017)	(-1.078)	(-1.083)	(-1.125)	(-1.114)	(-1.334)	(-1.140)	(+1.174)	(-1.011)	(-1.041)	-1.808	(-1.148)	(+1.108)	(-1.117)	(+1.014)
	GO:0043467	regulation of generation of precursor metabolites and energy	6	3	8	0.0003	GO:0043467	SV6_14G06	photosystem II reaction center W protein-like	NS	6	(-1.435)	(-1.230)	(-1.228)	(-1.487)	(-1.200)	-1.686	(-1.289)	(+1.006)	(-1.227)	(-1.493)	-1.734	(-1.306)	(-1.128)	(-1.165)	(-1.285)
							GO:0043467	SV6_16F11	photosystem II reaction center W protein-like	NS	6	(-1.240)	(-1.042)	(-1.028)	(-1.422)	(-1.027)	-1.644	(-1.188)	(+1.191)	(-1.295)	(-1.233)	-1.762	(-1.125)	(-1.048)	(+1.022)	(-1.075)
							GO:0043467	SV6_27G03	photosystem II reaction center W protein-like	NS	6	(-1.428)	(-1.124)	(-1.203)	-1.565	(-1.176)	-1.870	(-1.363)	(+1.051)	(-1.219)	(-1.509)	-1.815	(-1.160)	(-1.111)	(-1.039)	(-1.304)
	GO:0010109	regulation of photosynthesis	6	4	11	0	GO:0010109	SV6_34A08	calvin cycle protein CP12-1-like	NS	6	(-1.182)	(-1.007)	(-1.056)	(-1.090)	(-1.137)	-1.578	(-1.215)	(-1.003)	(-1.299)	-1.699	(-1.425)	(-1.240)	(-1.077)	(-1.232)	(-1.232)
							GO:0010109	SV6_14G06	photosystem II reaction center W protein-like	NS	6	(-1.435)	(-1.230)	(-1.228)	(-1.487)	(-1.200)	-1.686	(-1.289)	(+1.006)	(-1.227)	(-1.493)	-1.734	(-1.306)	(-1.128)	(-1.165)	(-1.285)
							GO:0010109	SV6_16F11	photosystem II reaction center W protein-like	NS	6	(-1.240)	(-1.042)	(-1.028)	(-1.422)	(-1.027)	-1.644	(-1.188)	(+1.191)	(-1.295)	(-1.233)	-1.762	(-1.125)	(-1.048)	(+1.022)	(-1.075)
							GO:0010109	SV6_27G03	photosystem II reaction center W protein-like	NS	6	(-1.428)	(-1.124)	(-1.203)	-1.565	(-1.176)	-1.870	(-1.363)	(+1.051)	(-1.219)	(-1.509)	-1.815	(-1.160)	(-1.111)	(-1.039)	(-1.304)
	GO:0006112	energy reserve metabolic process	6	2	9	0.0077	GO:0006112	SV5_56C06	alpha-1,4 glucan phosphorylase L-1 isozyme-like	NS	6	(+1.117)	(-1.010)	(+1.051)	(-1.000)	(+1.008)	(-1.273)	(+1.099)	(+1.561)	(-1.053)	(+1.009)	-2.482	(-1.171)	(+1.392)	(-1.034)	(-1.037)
							GO:0006112	SV6_31C12	alpha-1,4 glucan phosphorylase L-1 isozyme-like	NS	6	(+1.111)	(-1.057)	(+1.049)	(-1.040)	(-1.023)	-1.516	(+1.006)	(+1.352)	(-1.164)	(-1.010)	-2.629	(-1.468)	(+1.300)	(-1.112)	(-1.161)
	GO:0042886	amide transport	6	2	11	0.0108	GO:0042886	SV6_16B01	NRT1/ PTR FAMILY 8.3-like	NS	6	(+1.071)	(+1.093)	(+1.182)	(+1.085)	(+1.142)	(-1.334)	(-1.041)	(+1.306)	(+1.043)	(-1.174)	-1.754	(+1.006)	(+1.151)	(-1.033)	(-1.101)
							GO:0042886	SV5_55H02	ethylene-responsive transcription factor 4-like	NS	6	(+1.113)	(+1.170)	(+1.166)	(+1.293)	(+1.136)	(-1.413)	(+1.282)	(+1.577)	(-1.581)	(-1.318)	-1.584	(+1.036)	(+1.193)	(-1.011)	(-1.059)
	GO:0009880	embryonic pattern specification	6	2	15	0.0182	GO:0009880	SV6_03G05	ESCRT-related protein CHMP1A-like	NS	6	(-1.024)	(+1.068)	(+1.022)	(-1.003)	(+1.142)	-1.974	(-1.028)	(+1.277)	(-1.423)	(-1.144)	-1.841	(-1.358)	(+1.189)	(-1.129)	(-1.032)
							GO:0009880	SV6_18C12	ESCRT-related protein CHMP1A-like	NS	6	(-1.131)	(-1.048)	(-1.107)	(-1.017)	(+1.003)	-1.716	(-1.085)	(+1.026)	(-1.345)	(-1.003)	(-1.470)	(-1.128)	(+1.109)	(-1.034)	(+1.032)
	GO:0009798	axis specification	6	2	22	0.0348	GO:0009798	SV6_03G05	ESCRT-related protein CHMP1A-like	NS	6	(-1.024)	(+1.068)	(+1.022)	(-1.003)	(+1.142)	-1.974	(-1.028)	(+1.277)	(-1.423)	(-1.144)	-1.841	(-1.358)	(+1.189)	(-1.129)	(-1.032)
							GO:0009798	SV6_18C12	ESCRT-related protein CHMP1A-like	NS	6	(-1.131)	(-1.048)	(-1.107)	(-1.017)	(+1.003)	-1.716	(-1.085)	(+1.026)	(-1.345)	(-1.003)	(-1.470)	(-1.128)	(+1.109)	(-1.034)	(+1.032)
	GO:0055082	cellular chemical homeostasis	6	5	68	0.0023	GO:0055082	SV6_14E02	heavy metal-associated isoprenylated plant protein 26-like	NS	6	(+1.270)	(+1.201)	(+1.141)	(+1.195)	(+1.356)	(+1.012)	(+1.310)	+1.534	(+1.062)	(+1.224)	-1.718	(-1.154)	(+1.493)	(-1.035)	(+1.181)
							GO:0055082	SV5_01F05	heavy metal-associated isoprenylated plant protein 3-like	NS	6	(-1.152)	(+1.008)	(+1.213)	(-1.097)	(+1.023)	-1.815	(+1.010)	(+1.296)	-1.612	(-1.164)	-1.512	(-1.255)	(+1.251)	(+1.286)	(-1.218)
							GO:0055082	SV6_14A04	oxygen-evolving enhancer protein 3-2-like	NS	6	(-1.158)	(-1.050)	(-1.057)	(-1.490)	(-1.063)	-1.656	(-1.171)	(+1.147)	(-1.218)	(-1.359)	-1.912	(-1.224)	(-1.115)	(-1.018)	(+1.043)
							GO:0055082	SV6_29A04	photosystem I reaction center subunit IV B-like	NS	6	(-1.474)	(-1.115)	(-1.198)	-1.655	(-1.251)	-1.872	(-1.365)	(-1.074)	-1.522	-1.675	-1.620	(-1.237)	(-1.206)	(-1.083)	(-1.337)
							GO:0055082	SV5_03E07	pollen-specific leucine-rich repeat extensin-like protein 1-like	NS	6	(-1.020)	(-1.025)	(+1.005)	(-1.018)	(+1.206)	(-1.202)	(-1.386)	(+1.155)	(-1.009)	(+1.042)	-1.980	(-1.271)	(+1.153)	(-1.047)	(-1.067)
	GO:0010286	heat acclimation	6	3	42	0.0182	GO:0010286	SV6_03G05	ESCRT-related protein CHMP1A-like	NS	6	(-1.024)	(+1.068)	(+1.022)	(-1.003)	(+1.142)	-1.974	(-1.028)	(+1.277)	(-1.423)	(-1.144)	-1.841	(-1.358)	(+1.189)	(-1.129)	(-1.032)
							GO:0010286	SV6_18C12	ESCRT-related protein CHMP1A-like	NS	6	(-1.131)	(-1.048)	(-1.107)	(-1.017)	(+1.003)	-1.716	(-1.085)	(+1.026)	(-1.345)	(-1.003)	(-1.470)	(-1.128)	(+1.109)	(-1.034)	(+1.032)
							GO:0010286	SV6_44B08	SUMO-conjugating enzyme UBC9-like	NS	6	(-1.145)	(-1.081)	(-1.099)	(-1.158)	(-1.076)	(-1.304)	(-1.010)	(+1.211)	(-1.082)	(-1.041)	-1.635	(+1.035)	(+1.123)	(-1.107)	(-1.092)
	GO:0050801	ion homeostasis	6	5	76	0.0036	GO:0050801	SV6_14E02	heavy metal-associated isoprenylated plant protein 26-like	NS	6	(+1.270)	(+1.201)	(+1.141)	(+1.195)	(+1.356)	(+1.012)	(+1.310)	+1.534	(+1.062)	(+1.224)	-1.718	(-1.154)	(+1.493)	(-1.035)	(+1.181)
							GO:0050801	SV5_01F05	heavy metal-associated isoprenylated plant protein 3-like	NS	6	(-1.152)	(+1.008)	(+1.213)	(-1.097)	(+1.023)	-1.815	(+1.010)	(+1.296)	-1.612	(-1.164)	-1.512	(-1.255)	(+1.251)	(+1.286)	(-1.218)
							GO:0050801	SV6_14A04	oxygen-evolving enhancer protein 3-2-like	NS	6	(-1.158)	(-1.050)	(-1.057)	(-1.490)	(-1.063)	-1.656	(-1.171)	(+1.147)	(-1.218)	(-1.359)	-1.912	(-1.224)	(-1.115)	(-1.018)	(+1.043)
							GO:0050801	SV6_29A04	photosystem I reaction center subunit IV B-like	NS	6	(-1.474)	(-1.115)	(-1.198)	-1.655	(-1.251)	-1.872	(-1.365)	(-1.074)	-1.522	-1.675	-1.620	(-1.237)	(-1.206)	(-1.083)	(-1.337)
							GO:0050801	SV5_03E07	pollen-specific leucine-rich repeat extensin-like protein 1-like	NS	6	(-1.020)	(-1.025)	(+1.005)	(-1.018)	(+1.206)	(-1.202)	(-1.386)	(+1.155)	(-1.009)	(+1.042)	-1.980	(-1.271)	(+1.153)	(-1.047)	(-1.067)
	GO:0010200	response to chitin	6	4	77	0.0185	GO:0010200	SV6_07F08	WRKY transcription factor 40-like	NS	6	(-1.075)	(-1.013)	(+1.153)	(-1.020)	(-1.030)	(-1.325)	(+1.265)	(+1.504)	(-1.326)	(+1.024)	-2.122	(-1.189)	(+1.500)	(+1.210)	(-1.237)
							GO:0010200	SV5_55H02	ethylene-responsive transcription factor 4-like	NS	6	(+1.113)	(+1.170)	(+1.166)	(+1.293)	(+1.136)	(-1.413)	(+1.282)	(+1.577)	(-1.581)	(-1.318)	-1.584	(+1.036)	(+1.193)	(-1.011)	(-1.059)
							GO:0010200	SV6_25E11	ethylene-responsive transcription factor ERF061-like	NS	6	(+1.064)	(-1.039)	(+1.023)	(+1.056)	(-1.022)	-2.672	-1.777	(+1.092)	(-1.324)	(-1.407)	-2.932	-1.558	(+1.123)	-1.889	(-1.276)
							GO:0010200	SV6_40B08	ferredoxin--NADP reductase, leaf-type isozyme-like	NS	6	(-1.120)	(-1.034)	(-1.056)	(-1.287)	(+1.003)	(-1.468)	(-1.172)	(+1.181)	(-1.176)	(-1.280)	-1.806	-1.518	(+1.078)	(-1.104)	(-1.094)
	GO:0009414	response to water deprivation	6	5	120	0.0205	GO:0009414	SV5_56C06	alpha-1,4 glucan phosphorylase L-1 isozyme-like	NS	6	(+1.117)	(-1.010)	(+1.051)	(-1.000)	(+1.008)	(-1.273)	(+1.099)	(+1.561)	(-1.053)	(+1.009)	-2.482	(-1.171)	(+1.392)	(-1.034)	(-1.037)
							GO:0009414	SV6_31C12	alpha-1,4 glucan phosphorylase L-1 isozyme-like	NS	6	(+1.111)	(-1.057)	(+1.049)	(-1.040)	(-1.023)	-1.516	(+1.006)	(+1.352)	(-1.164)	(-1.010)	-2.629	(-1.468)	(+1.300)	(-1.112)	(-1.161)
							GO:0009414	SV5_55H02	ethylene-responsive transcription factor 4-like	NS	6	(+1.113)	(+1.170)	(+1.166)	(+1.293)	(+1.136)	(-1.413)	(+1.282)	(+1.577)	(-1.581)	(-1.318)	-1.584	(+1.036)	(+1.193)	(-1.011)	(-1.059)
							GO:0009414	SV6_46G04	ethylene-responsive transcription factor RAP2-13-like	NS	6	(+1.027)	(+1.089)	(+1.277)	(+1.190)	(+1.220)	-1.622	(+1.116)	+1.651	(-1.208)	(-1.190)	-2.388	+1.582	(+1.092)	+1.557	(-1.056)
							GO:0009414	SV5_45A09	serine/threonine-protein kinase SRK2I-like	NS	6	(+1.236)	(+1.278)	(+1.193)	(+1.091)	(+1.082)	-2.471	(-1.142)	(+1.379)	-1.858	-2.426	(-1.831)	(-1.281)	(+1.177)	(-1.491)	(-1.480)
	GO:0009723	response to ethylene	6	4	97	0.0373	GO:0009723	SV5_10B05	CBL-interacting serine/threonine-protein kinase 14-like	NS	6	(+1.097)	(-1.017)	(+1.028)	(+1.124)	(+1.442)	(-1.035)	(+1.154)	+1.889	(+1.131)	(+1.459)	(-1.545)	(-1.054)	(+1.515)	(+1.114)	(+1.308)
							GO:0009723	SV6_07F08	WRKY transcription factor 40-like	NS	6	(-1.075)	(-1.013)	(+1.153)	(-1.020)	(-1.030)	(-1.325)	(+1.265)	(+1.504)	(-1.326)	(+1.024)	-2.122	(-1.189)	(+1.500)	(+1.210)	(-1.237)
							GO:0009723	SV5_58B04	cysteine proteinase 3-like	SP	6	(-1.141)	(-1.007)	(-1.082)	(-1.148)	(-1.055)	-2.318	(-1.414)	(+1.365)	-2.117	-2.678	-2.302	(-1.347)	(+1.081)	(+1.128)	-1.859
							GO:0009723	SV5_55H02	ethylene-responsive transcription factor 4-like	NS	6	(+1.113)	(+1.170)	(+1.166)	(+1.293)	(+1.136)	(-1.413)	(+1.282)	(+1.577)	(-1.581)	(-1.318)	-1.584	(+1.036)	(+1.193)	(-1.011)	(-1.059)
	GO:0009753	response to jasmonic acid	6	4	101	0.0419	GO:0009753	SV5_10B05	CBL-interacting serine/threonine-protein kinase 14-like	NS	6	(+1.097)	(-1.017)	(+1.028)	(+1.124)	(+1.442)	(-1.035)	(+1.154)	+1.889	(+1.131)	(+1.459)	(-1.545)	(-1.054)	(+1.515)	(+1.114)	(+1.308)
							GO:0009753	SV6_07F08	WRKY transcription factor 40-like	NS	6	(-1.075)	(-1.013)	(+1.153)	(-1.020)	(-1.030)	(-1.325)	(+1.265)	(+1.504)	(-1.326)	(+1.024)	-2.122	(-1.189)	(+1.500)	(+1.210)	(-1.237)
							GO:0009753	SV5_55H02	ethylene-responsive transcription factor 4-like	NS	6	(+1.113)	(+1.170)	(+1.166)	(+1.293)	(+1.136)	(-1.413)	(+1.282)	(+1.577)	(-1.581)	(-1.318)	-1.584	(+1.036)	(+1.193)	(-1.011)	(-1.059)
							GO:0009753	SV6_40B08	ferredoxin--NADP reductase, leaf-type isozyme-like	NS	6	(-1.120)	(-1.034)	(-1.056)	(-1.287)	(+1.003)	(-1.468)	(-1.172)	(+1.181)	(-1.176)	(-1.280)	-1.806	-1.518	(+1.078)	(-1.104)	(-1.094)
	GO:0043067	regulation of programmed cell death	6	4	104	0.0457	GO:0043067	SV6_07F08	WRKY transcription factor 40-like	NS	6	(-1.075)	(-1.013)	(+1.153)	(-1.020)	(-1.030)	(-1.325)	(+1.265)	(+1.504)	(-1.326)	(+1.024)	-2.122	(-1.189)	(+1.500)	(+1.210)	(-1.237)
							GO:0043067	SV5_55H02	ethylene-responsive transcription factor 4-like	NS	6	(+1.113)	(+1.170)	(+1.166)	(+1.293)	(+1.136)	(-1.413)	(+1.282)	(+1.577)	(-1.581)	(-1.318)	-1.584	(+1.036)	(+1.193)	(-1.011)	(-1.059)
							GO:0043067	SV6_40B08	ferredoxin--NADP reductase, leaf-type isozyme-like	NS	6	(-1.120)	(-1.034)	(-1.056)	(-1.287)	(+1.003)	(-1.468)	(-1.172)	(+1.181)	(-1.176)	(-1.280)	-1.806	-1.518	(+1.078)	(-1.104)	(-1.094)
							GO:0043067	SV6_04D09	reticulon-like protein B8-like	NS	6	(-1.122)	(-1.061)	(-1.146)	(-1.170)	(-1.190)	(-1.462)	(-1.164)	(-1.068)	(-1.319)	(-1.307)	-1.546	(-1.343)	(-1.009)	(-1.274)	(-1.303)
	GO:0006811	ion transport	6	10	396	0.039	GO:0006811	SV6_16B01	NRT1/ PTR FAMILY 8.3-like	NS	6	(+1.071)	(+1.093)	(+1.182)	(+1.085)	(+1.142)	(-1.334)	(-1.041)	(+1.306)	(+1.043)	(-1.174)	-1.754	(+1.006)	(+1.151)	(-1.033)	(-1.101)
							GO:0006811	SV6_34A08	calvin cycle protein CP12-1-like	NS	6	(-1.182)	(-1.007)	(-1.056)	(-1.090)	(-1.137)	-1.578	(-1.215)	(-1.003)	(-1.299)	-1.699	(-1.425)	(-1.240)	(-1.077)	(-1.232)	(-1.232)
							GO:0006811	SV5_58B04	cysteine proteinase 3-like	SP	6	(-1.141)	(-1.007)	(-1.082)	(-1.148)	(-1.055)	-2.318	(-1.414)	(+1.365)	-2.117	-2.678	-2.302	(-1.347)	(+1.081)	(+1.128)	-1.859
							GO:0006811	SV6_25E11	ethylene-responsive transcription factor ERF061-like	NS	6	(+1.064)	(-1.039)	(+1.023)	(+1.056)	(-1.022)	-2.672	-1.777	(+1.092)	(-1.324)	(-1.407)	-2.932	-1.558	(+1.123)	-1.889	(-1.276)
							GO:0006811	SV6_14E02	heavy metal-associated isoprenylated plant protein 26-like	NS	6	(+1.270)	(+1.201)	(+1.141)	(+1.195)	(+1.356)	(+1.012)	(+1.310)	+1.534	(+1.062)	(+1.224)	-1.718	(-1.154)	(+1.493)	(-1.035)	(+1.181)
							GO:0006811	SV5_01F05	heavy metal-associated isoprenylated plant protein 3-like	NS	6	(-1.152)	(+1.008)	(+1.213)	(-1.097)	(+1.023)	-1.815	(+1.010)	(+1.296)	-1.612	(-1.164)	-1.512	(-1.255)	(+1.251)	(+1.286)	(-1.218)
							GO:0006811	SV6_14A04	oxygen-evolving enhancer protein 3-2-like	NS	6	(-1.158)	(-1.050)	(-1.057)	(-1.490)	(-1.063)	-1.656	(-1.171)	(+1.147)	(-1.218)	(-1.359)	-1.912	(-1.224)	(-1.115)	(-1.018)	(+1.043)
							GO:0006811	SV6_29A04	photosystem I reaction center subunit IV B-like	NS	6	(-1.474)	(-1.115)	(-1.198)	-1.655	(-1.251)	-1.872	(-1.365)	(-1.074)	-1.522	-1.675	-1.620	(-1.237)	(-1.206)	(-1.083)	(-1.337)
							GO:0006811	SV5_03E07	pollen-specific leucine-rich repeat extensin-like protein 1-like	NS	6	(-1.020)	(-1.025)	(+1.005)	(-1.018)	(+1.206)	(-1.202)	(-1.386)	(+1.155)	(-1.009)	(+1.042)	-1.980	(-1.271)	(+1.153)	(-1.047)	(-1.067)
							GO:0006811	SV5_45A09	serine/threonine-protein kinase SRK2I-like	NS	6	(+1.236)	(+1.278)	(+1.193)	(+1.091)	(+1.082)	-2.471	(-1.142)	(+1.379)	-1.858	-2.426	(-1.831)	(-1.281)	(+1.177)	(-1.491)	(-1.480)
	GO:0031326	regulation of cellular biosynthetic process	6	16	713	0.0365	GO:0031326	SV5_48H02	40S ribosomal protein S14-2-like	NS	6	(-1.104)	(-1.117)	(-1.183)	(-1.224)	(-1.180)	(-1.362)	(-1.023)	(+1.199)	(-1.024)	(-1.048)	-1.770	(-1.008)	(+1.180)	(-1.147)	(-1.115)
							GO:0031326	SV5_11B04	SAGA-associated factor 73-like	NS	6	(-1.080)	(-1.044)	(-1.051)	(-1.022)	(+1.059)	(-1.370)	(-1.088)	(+1.447)	(-1.283)	(-1.030)	-1.711	(+1.070)	(+1.243)	(+1.102)	(-1.013)
							GO:0031326	SV6_07F08	WRKY transcription factor 40-like	NS	6	(-1.075)	(-1.013)	(+1.153)	(-1.020)	(-1.030)	(-1.325)	(+1.265)	(+1.504)	(-1.326)	(+1.024)	-2.122	(-1.189)	(+1.500)	(+1.210)	(-1.237)
							GO:0031326	SV5_04H09	bZIP transcription factor 53-like	NS	6	(+1.046)	(+1.016)	(-1.013)	(-1.040)	(+1.317)	(-1.096)	(-1.149)	+1.778	(+1.239)	(+1.147)	-1.789	(-1.041)	+1.741	(-1.155)	(-1.002)
							GO:0031326	SV6_05C01	bZIP transcription factor 53-like	NS	6	(+1.199)	(+1.196)	(+1.118)	(+1.127)	(+1.458)	(-1.036)	(-1.027)	+2.224	(+1.360)	(+1.166)	-1.932	(+1.235)	+2.135	(+1.051)	(+1.069)
							GO:0031326	SV6_40H05	bZIP transcription factor 53-like	NS	6	(+1.150)	(+1.093)	(+1.086)	(+1.054)	(+1.249)	(-1.029)	(-1.005)	+2.157	(+1.389)	(+1.172)	(-2.125)	(+1.013)	(+1.608)	(-1.168)	(+1.001)
							GO:0031326	SV5_55H02	ethylene-responsive transcription factor 4-like	NS	6	(+1.113)	(+1.170)	(+1.166)	(+1.293)	(+1.136)	(-1.413)	(+1.282)	(+1.577)	(-1.581)	(-1.318)	-1.584	(+1.036)	(+1.193)	(-1.011)	(-1.059)
							GO:0031326	SV6_25E11	ethylene-responsive transcription factor ERF061-like	NS	6	(+1.064)	(-1.039)	(+1.023)	(+1.056)	(-1.022)	-2.672	-1.777	(+1.092)	(-1.324)	(-1.407)	-2.932	-1.558	(+1.123)	-1.889	(-1.276)
							GO:0031326	SV6_11G06	ethylene-responsive transcription factor RAP2-12-like	NS	6	(+1.080)	(+1.130)	(+1.138)	(+1.009)	(+1.075)	-1.788	(+1.367)	+1.535	(-1.280)	(-1.013)	-2.267	(+1.163)	(+1.180)	(+1.037)	(+1.018)
							GO:0031326	SV5_59F09	ethylene-responsive transcription factor RAP2-13-like	NS	6	(-1.118)	(-1.012)	(+1.095)	(+1.082)	(+1.142)	-1.512	(+1.078)	+1.700	(-1.284)	(-1.229)	-2.003	(+1.382)	(+1.089)	(+1.497)	(-1.086)
							GO:0031326	SV6_46G04	ethylene-responsive transcription factor RAP2-13-like	NS	6	(+1.027)	(+1.089)	(+1.277)	(+1.190)	(+1.220)	-1.622	(+1.116)	+1.651	(-1.208)	(-1.190)	-2.388	+1.582	(+1.092)	+1.557	(-1.056)
							GO:0031326	SV6_27F03	floral homeotic protein AGAMOUS-like	NS	6	(-1.134)	(+1.013)	(-1.200)	(-1.094)	(-1.181)	-1.538	(-1.119)	(+1.215)	(-1.120)	(-1.226)	-1.722	(+1.047)	(+1.095)	(-1.210)	(-1.181)
							GO:0031326	SV5_35D11	scarecrow-like	NS	6	(-1.159)	(-1.181)	(-1.254)	(-1.208)	(-1.012)	-1.658	(+1.078)	(-1.091)	(-1.285)	(-1.096)	-1.833	(-1.503)	(+1.059)	(-1.051)	(+1.109)
							GO:0031326	SV5_45H12	transcription factor HBI1-like	NS	6	(+1.146)	(+1.083)	(+1.205)	(+1.140)	(+1.300)	(-1.063)	(+1.026)	+1.552	(+1.067)	(+1.030)	(-1.358)	(+1.159)	(+1.176)	(+1.387)	(+1.128)
							GO:0031326	SV6_35D09	transcription factor bHLH148-like	NS	6	(+1.100)	(+1.038)	(+1.181)	(+1.067)	(+1.238)	(-1.168)	(+1.092)	(+1.532)	(+1.169)	(+1.331)	(-1.394)	(+1.065)	+1.500	(+1.116)	(-1.052)
							GO:0031326	SV5_38A08	zinc finger (C2H2 type) family protein-like	NS	6	(-1.017)	(-1.078)	(-1.083)	(-1.125)	(-1.114)	(-1.334)	(-1.140)	(+1.174)	(-1.011)	(-1.041)	-1.808	(-1.148)	(+1.108)	(-1.117)	(+1.014)
	GO:0042548	regulation of photosynthesis, light reaction	7	3	8	0.0003	GO:0042548	SV6_14G06	photosystem II reaction center W protein-like	NS	6	(-1.435)	(-1.230)	(-1.228)	(-1.487)	(-1.200)	-1.686	(-1.289)	(+1.006)	(-1.227)	(-1.493)	-1.734	(-1.306)	(-1.128)	(-1.165)	(-1.285)
							GO:0042548	SV6_16F11	photosystem II reaction center W protein-like	NS	6	(-1.240)	(-1.042)	(-1.028)	(-1.422)	(-1.027)	-1.644	(-1.188)	(+1.191)	(-1.295)	(-1.233)	-1.762	(-1.125)	(-1.048)	(+1.022)	(-1.075)
							GO:0042548	SV6_27G03	photosystem II reaction center W protein-like	NS	6	(-1.428)	(-1.124)	(-1.203)	-1.565	(-1.176)	-1.870	(-1.363)	(+1.051)	(-1.219)	(-1.509)	-1.815	(-1.160)	(-1.111)	(-1.039)	(-1.304)
	GO:0015833	peptide transport	7	2	7	0.0051	GO:0015833	SV6_16B01	NRT1/ PTR FAMILY 8.3-like	NS	6	(+1.071)	(+1.093)	(+1.182)	(+1.085)	(+1.142)	(-1.334)	(-1.041)	(+1.306)	(+1.043)	(-1.174)	-1.754	(+1.006)	(+1.151)	(-1.033)	(-1.101)
							GO:0015833	SV5_55H02	ethylene-responsive transcription factor 4-like	NS	6	(+1.113)	(+1.170)	(+1.166)	(+1.293)	(+1.136)	(-1.413)	(+1.282)	(+1.577)	(-1.581)	(-1.318)	-1.584	(+1.036)	(+1.193)	(-1.011)	(-1.059)
	GO:0000578	embryonic axis specification	7	2	8	0.0064	GO:0000578	SV6_03G05	ESCRT-related protein CHMP1A-like	NS	6	(-1.024)	(+1.068)	(+1.022)	(-1.003)	(+1.142)	-1.974	(-1.028)	(+1.277)	(-1.423)	(-1.144)	-1.841	(-1.358)	(+1.189)	(-1.129)	(-1.032)
							GO:0000578	SV6_18C12	ESCRT-related protein CHMP1A-like	NS	6	(-1.131)	(-1.048)	(-1.107)	(-1.017)	(+1.003)	-1.716	(-1.085)	(+1.026)	(-1.345)	(-1.003)	(-1.470)	(-1.128)	(+1.109)	(-1.034)	(+1.032)
	GO:0044275	cellular carbohydrate catabolic process	7	3	17	0.0018	GO:0044275	SV5_56C06	alpha-1,4 glucan phosphorylase L-1 isozyme-like	NS	6	(+1.117)	(-1.010)	(+1.051)	(-1.000)	(+1.008)	(-1.273)	(+1.099)	(+1.561)	(-1.053)	(+1.009)	-2.482	(-1.171)	(+1.392)	(-1.034)	(-1.037)
							GO:0044275	SV6_31C12	alpha-1,4 glucan phosphorylase L-1 isozyme-like	NS	6	(+1.111)	(-1.057)	(+1.049)	(-1.040)	(-1.023)	-1.516	(+1.006)	(+1.352)	(-1.164)	(-1.010)	-2.629	(-1.468)	(+1.300)	(-1.112)	(-1.161)
							GO:0044275	SV6_43F11	phosphoglucan phosphatase DSP4-like	NS	6	(+1.186)	(+1.232)	(+1.267)	(+1.089)	(+1.065)	-2.080	(-1.062)	(+1.162)	-1.686	(-1.899)	-2.615	(-1.573)	(+1.075)	(-1.740)	(-1.434)
	GO:0006873	cellular ion homeostasis	7	5	63	0.0017	GO:0006873	SV6_14E02	heavy metal-associated isoprenylated plant protein 26-like	NS	6	(+1.270)	(+1.201)	(+1.141)	(+1.195)	(+1.356)	(+1.012)	(+1.310)	+1.534	(+1.062)	(+1.224)	-1.718	(-1.154)	(+1.493)	(-1.035)	(+1.181)
							GO:0006873	SV5_01F05	heavy metal-associated isoprenylated plant protein 3-like	NS	6	(-1.152)	(+1.008)	(+1.213)	(-1.097)	(+1.023)	-1.815	(+1.010)	(+1.296)	-1.612	(-1.164)	-1.512	(-1.255)	(+1.251)	(+1.286)	(-1.218)
							GO:0006873	SV6_14A04	oxygen-evolving enhancer protein 3-2-like	NS	6	(-1.158)	(-1.050)	(-1.057)	(-1.490)	(-1.063)	-1.656	(-1.171)	(+1.147)	(-1.218)	(-1.359)	-1.912	(-1.224)	(-1.115)	(-1.018)	(+1.043)
							GO:0006873	SV6_29A04	photosystem I reaction center subunit IV B-like	NS	6	(-1.474)	(-1.115)	(-1.198)	-1.655	(-1.251)	-1.872	(-1.365)	(-1.074)	-1.522	-1.675	-1.620	(-1.237)	(-1.206)	(-1.083)	(-1.337)
							GO:0006873	SV5_03E07	pollen-specific leucine-rich repeat extensin-like protein 1-like	NS	6	(-1.020)	(-1.025)	(+1.005)	(-1.018)	(+1.206)	(-1.202)	(-1.386)	(+1.155)	(-1.009)	(+1.042)	-1.980	(-1.271)	(+1.153)	(-1.047)	(-1.067)
	GO:0055080	cation homeostasis	7	5	68	0.0023	GO:0055080	SV6_14E02	heavy metal-associated isoprenylated plant protein 26-like	NS	6	(+1.270)	(+1.201)	(+1.141)	(+1.195)	(+1.356)	(+1.012)	(+1.310)	+1.534	(+1.062)	(+1.224)	-1.718	(-1.154)	(+1.493)	(-1.035)	(+1.181)
							GO:0055080	SV5_01F05	heavy metal-associated isoprenylated plant protein 3-like	NS	6	(-1.152)	(+1.008)	(+1.213)	(-1.097)	(+1.023)	-1.815	(+1.010)	(+1.296)	-1.612	(-1.164)	-1.512	(-1.255)	(+1.251)	(+1.286)	(-1.218)
							GO:0055080	SV6_14A04	oxygen-evolving enhancer protein 3-2-like	NS	6	(-1.158)	(-1.050)	(-1.057)	(-1.490)	(-1.063)	-1.656	(-1.171)	(+1.147)	(-1.218)	(-1.359)	-1.912	(-1.224)	(-1.115)	(-1.018)	(+1.043)
							GO:0055080	SV6_29A04	photosystem I reaction center subunit IV B-like	NS	6	(-1.474)	(-1.115)	(-1.198)	-1.655	(-1.251)	-1.872	(-1.365)	(-1.074)	-1.522	-1.675	-1.620	(-1.237)	(-1.206)	(-1.083)	(-1.337)
							GO:0055080	SV5_03E07	pollen-specific leucine-rich repeat extensin-like protein 1-like	NS	6	(-1.020)	(-1.025)	(+1.005)	(-1.018)	(+1.206)	(-1.202)	(-1.386)	(+1.155)	(-1.009)	(+1.042)	-1.980	(-1.271)	(+1.153)	(-1.047)	(-1.067)
	GO:0000272	polysaccharide catabolic process	7	3	51	0.0292	GO:0000272	SV5_56C06	alpha-1,4 glucan phosphorylase L-1 isozyme-like	NS	6	(+1.117)	(-1.010)	(+1.051)	(-1.000)	(+1.008)	(-1.273)	(+1.099)	(+1.561)	(-1.053)	(+1.009)	-2.482	(-1.171)	(+1.392)	(-1.034)	(-1.037)
							GO:0000272	SV6_31C12	alpha-1,4 glucan phosphorylase L-1 isozyme-like	NS	6	(+1.111)	(-1.057)	(+1.049)	(-1.040)	(-1.023)	-1.516	(+1.006)	(+1.352)	(-1.164)	(-1.010)	-2.629	(-1.468)	(+1.300)	(-1.112)	(-1.161)
							GO:0000272	SV6_43F11	phosphoglucan phosphatase DSP4-like	NS	6	(+1.186)	(+1.232)	(+1.267)	(+1.089)	(+1.065)	-2.080	(-1.062)	(+1.162)	-1.686	(-1.899)	-2.615	(-1.573)	(+1.075)	(-1.740)	(-1.434)
	GO:0098771	inorganic ion homeostasis	7	3	54	0.0335	GO:0098771	SV6_14E02	heavy metal-associated isoprenylated plant protein 26-like	NS	6	(+1.270)	(+1.201)	(+1.141)	(+1.195)	(+1.356)	(+1.012)	(+1.310)	+1.534	(+1.062)	(+1.224)	-1.718	(-1.154)	(+1.493)	(-1.035)	(+1.181)
							GO:0098771	SV5_01F05	heavy metal-associated isoprenylated plant protein 3-like	NS	6	(-1.152)	(+1.008)	(+1.213)	(-1.097)	(+1.023)	-1.815	(+1.010)	(+1.296)	-1.612	(-1.164)	-1.512	(-1.255)	(+1.251)	(+1.286)	(-1.218)
							GO:0098771	SV5_03E07	pollen-specific leucine-rich repeat extensin-like protein 1-like	NS	6	(-1.020)	(-1.025)	(+1.005)	(-1.018)	(+1.206)	(-1.202)	(-1.386)	(+1.155)	(-1.009)	(+1.042)	-1.980	(-1.271)	(+1.153)	(-1.047)	(-1.067)
	GO:0072665	protein localization to vacuole	7	4	77	0.0185	GO:0072665	SV6_03G05	ESCRT-related protein CHMP1A-like	NS	6	(-1.024)	(+1.068)	(+1.022)	(-1.003)	(+1.142)	-1.974	(-1.028)	(+1.277)	(-1.423)	(-1.144)	-1.841	(-1.358)	(+1.189)	(-1.129)	(-1.032)
							GO:0072665	SV6_18C12	ESCRT-related protein CHMP1A-like	NS	6	(-1.131)	(-1.048)	(-1.107)	(-1.017)	(+1.003)	-1.716	(-1.085)	(+1.026)	(-1.345)	(-1.003)	(-1.470)	(-1.128)	(+1.109)	(-1.034)	(+1.032)
							GO:0072665	SV6_18C04	thioredoxin-like protein YLS8-like	NS	6	(+1.056)	(+1.107)	(+1.198)	(+1.003)	(+1.203)	(-1.167)	(-1.042)	(+1.262)	(+1.076)	(-1.018)	-1.552	(-1.029)	(+1.156)	(-1.076)	(-1.004)
							GO:0072665	SV6_44F07	thioredoxin-like protein YLS8-like	NS	6	(-1.051)	(-1.029)	(+1.067)	(-1.047)	(+1.122)	(-1.231)	(-1.132)	(+1.187)	(+1.016)	(-1.037)	-1.613	(-1.143)	(+1.053)	(-1.122)	(-1.023)
	GO:0048193	Golgi vesicle transport	7	7	161	0.0057	GO:0048193	SV6_16G01	ER membrane protein complex subunit 7-like	SP	6	(+1.014)	(+1.049)	(+1.073)	(+1.024)	(+1.183)	(-1.458)	(-1.121)	(+1.290)	(-1.076)	(-1.021)	-1.661	(-1.111)	(+1.151)	(-1.039)	(-1.006)
							GO:0048193	SV6_03G05	ESCRT-related protein CHMP1A-like	NS	6	(-1.024)	(+1.068)	(+1.022)	(-1.003)	(+1.142)	-1.974	(-1.028)	(+1.277)	(-1.423)	(-1.144)	-1.841	(-1.358)	(+1.189)	(-1.129)	(-1.032)
							GO:0048193	SV6_18C12	ESCRT-related protein CHMP1A-like	NS	6	(-1.131)	(-1.048)	(-1.107)	(-1.017)	(+1.003)	-1.716	(-1.085)	(+1.026)	(-1.345)	(-1.003)	(-1.470)	(-1.128)	(+1.109)	(-1.034)	(+1.032)
							GO:0048193	SV6_16B01	NRT1/ PTR FAMILY 8.3-like	NS	6	(+1.071)	(+1.093)	(+1.182)	(+1.085)	(+1.142)	(-1.334)	(-1.041)	(+1.306)	(+1.043)	(-1.174)	-1.754	(+1.006)	(+1.151)	(-1.033)	(-1.101)
							GO:0048193	SV6_44B08	SUMO-conjugating enzyme UBC9-like	NS	6	(-1.145)	(-1.081)	(-1.099)	(-1.158)	(-1.076)	(-1.304)	(-1.010)	(+1.211)	(-1.082)	(-1.041)	-1.635	(+1.035)	(+1.123)	(-1.107)	(-1.092)
							GO:0048193	SV6_18C04	thioredoxin-like protein YLS8-like	NS	6	(+1.056)	(+1.107)	(+1.198)	(+1.003)	(+1.203)	(-1.167)	(-1.042)	(+1.262)	(+1.076)	(-1.018)	-1.552	(-1.029)	(+1.156)	(-1.076)	(-1.004)
							GO:0048193	SV6_44F07	thioredoxin-like protein YLS8-like	NS	6	(-1.051)	(-1.029)	(+1.067)	(-1.047)	(+1.122)	(-1.231)	(-1.132)	(+1.187)	(+1.016)	(-1.037)	-1.613	(-1.143)	(+1.053)	(-1.122)	(-1.023)
	GO:0007034	vacuolar transport	7	4	93	0.0329	GO:0007034	SV6_03G05	ESCRT-related protein CHMP1A-like	NS	6	(-1.024)	(+1.068)	(+1.022)	(-1.003)	(+1.142)	-1.974	(-1.028)	(+1.277)	(-1.423)	(-1.144)	-1.841	(-1.358)	(+1.189)	(-1.129)	(-1.032)
							GO:0007034	SV6_18C12	ESCRT-related protein CHMP1A-like	NS	6	(-1.131)	(-1.048)	(-1.107)	(-1.017)	(+1.003)	-1.716	(-1.085)	(+1.026)	(-1.345)	(-1.003)	(-1.470)	(-1.128)	(+1.109)	(-1.034)	(+1.032)
							GO:0007034	SV6_18C04	thioredoxin-like protein YLS8-like	NS	6	(+1.056)	(+1.107)	(+1.198)	(+1.003)	(+1.203)	(-1.167)	(-1.042)	(+1.262)	(+1.076)	(-1.018)	-1.552	(-1.029)	(+1.156)	(-1.076)	(-1.004)
							GO:0007034	SV6_44F07	thioredoxin-like protein YLS8-like	NS	6	(-1.051)	(-1.029)	(+1.067)	(-1.047)	(+1.122)	(-1.231)	(-1.132)	(+1.187)	(+1.016)	(-1.037)	-1.613	(-1.143)	(+1.053)	(-1.122)	(-1.023)
	GO:0042742	defense response to bacterium	7	5	144	0.0391	GO:0042742	SV6_07F08	WRKY transcription factor 40-like	NS	6	(-1.075)	(-1.013)	(+1.153)	(-1.020)	(-1.030)	(-1.325)	(+1.265)	(+1.504)	(-1.326)	(+1.024)	-2.122	(-1.189)	(+1.500)	(+1.210)	(-1.237)
							GO:0042742	SV5_56C06	alpha-1,4 glucan phosphorylase L-1 isozyme-like	NS	6	(+1.117)	(-1.010)	(+1.051)	(-1.000)	(+1.008)	(-1.273)	(+1.099)	(+1.561)	(-1.053)	(+1.009)	-2.482	(-1.171)	(+1.392)	(-1.034)	(-1.037)
							GO:0042742	SV6_31C12	alpha-1,4 glucan phosphorylase L-1 isozyme-like	NS	6	(+1.111)	(-1.057)	(+1.049)	(-1.040)	(-1.023)	-1.516	(+1.006)	(+1.352)	(-1.164)	(-1.010)	-2.629	(-1.468)	(+1.300)	(-1.112)	(-1.161)
							GO:0042742	SV6_40B08	ferredoxin--NADP reductase, leaf-type isozyme-like	NS	6	(-1.120)	(-1.034)	(-1.056)	(-1.287)	(+1.003)	(-1.468)	(-1.172)	(+1.181)	(-1.176)	(-1.280)	-1.806	-1.518	(+1.078)	(-1.104)	(-1.094)
							GO:0042742	SV5_45A09	serine/threonine-protein kinase SRK2I-like	NS	6	(+1.236)	(+1.278)	(+1.193)	(+1.091)	(+1.082)	-2.471	(-1.142)	(+1.379)	-1.858	-2.426	(-1.831)	(-1.281)	(+1.177)	(-1.491)	(-1.480)
	GO:0006812	cation transport	7	9	292	0.0152	GO:0006812	SV6_16B01	NRT1/ PTR FAMILY 8.3-like	NS	6	(+1.071)	(+1.093)	(+1.182)	(+1.085)	(+1.142)	(-1.334)	(-1.041)	(+1.306)	(+1.043)	(-1.174)	-1.754	(+1.006)	(+1.151)	(-1.033)	(-1.101)
							GO:0006812	SV6_34A08	calvin cycle protein CP12-1-like	NS	6	(-1.182)	(-1.007)	(-1.056)	(-1.090)	(-1.137)	-1.578	(-1.215)	(-1.003)	(-1.299)	-1.699	(-1.425)	(-1.240)	(-1.077)	(-1.232)	(-1.232)
							GO:0006812	SV5_58B04	cysteine proteinase 3-like	SP	6	(-1.141)	(-1.007)	(-1.082)	(-1.148)	(-1.055)	-2.318	(-1.414)	(+1.365)	-2.117	-2.678	-2.302	(-1.347)	(+1.081)	(+1.128)	-1.859
							GO:0006812	SV6_25E11	ethylene-responsive transcription factor ERF061-like	NS	6	(+1.064)	(-1.039)	(+1.023)	(+1.056)	(-1.022)	-2.672	-1.777	(+1.092)	(-1.324)	(-1.407)	-2.932	-1.558	(+1.123)	-1.889	(-1.276)
							GO:0006812	SV6_14E02	heavy metal-associated isoprenylated plant protein 26-like	NS	6	(+1.270)	(+1.201)	(+1.141)	(+1.195)	(+1.356)	(+1.012)	(+1.310)	+1.534	(+1.062)	(+1.224)	-1.718	(-1.154)	(+1.493)	(-1.035)	(+1.181)
							GO:0006812	SV5_01F05	heavy metal-associated isoprenylated plant protein 3-like	NS	6	(-1.152)	(+1.008)	(+1.213)	(-1.097)	(+1.023)	-1.815	(+1.010)	(+1.296)	-1.612	(-1.164)	-1.512	(-1.255)	(+1.251)	(+1.286)	(-1.218)
							GO:0006812	SV6_14A04	oxygen-evolving enhancer protein 3-2-like	NS	6	(-1.158)	(-1.050)	(-1.057)	(-1.490)	(-1.063)	-1.656	(-1.171)	(+1.147)	(-1.218)	(-1.359)	-1.912	(-1.224)	(-1.115)	(-1.018)	(+1.043)
							GO:0006812	SV6_29A04	photosystem I reaction center subunit IV B-like	NS	6	(-1.474)	(-1.115)	(-1.198)	-1.655	(-1.251)	-1.872	(-1.365)	(-1.074)	-1.522	-1.675	-1.620	(-1.237)	(-1.206)	(-1.083)	(-1.337)
							GO:0006812	SV5_03E07	pollen-specific leucine-rich repeat extensin-like protein 1-like	NS	6	(-1.020)	(-1.025)	(+1.005)	(-1.018)	(+1.206)	(-1.202)	(-1.386)	(+1.155)	(-1.009)	(+1.042)	-1.980	(-1.271)	(+1.153)	(-1.047)	(-1.067)
	GO:0019219	regulation of nucleobase-containing compound metabolic process	7	15	640	0.0286	GO:0019219	SV5_11B04	SAGA-associated factor 73-like	NS	6	(-1.080)	(-1.044)	(-1.051)	(-1.022)	(+1.059)	(-1.370)	(-1.088)	(+1.447)	(-1.283)	(-1.030)	-1.711	(+1.070)	(+1.243)	(+1.102)	(-1.013)
							GO:0019219	SV6_07F08	WRKY transcription factor 40-like	NS	6	(-1.075)	(-1.013)	(+1.153)	(-1.020)	(-1.030)	(-1.325)	(+1.265)	(+1.504)	(-1.326)	(+1.024)	-2.122	(-1.189)	(+1.500)	(+1.210)	(-1.237)
							GO:0019219	SV5_04H09	bZIP transcription factor 53-like	NS	6	(+1.046)	(+1.016)	(-1.013)	(-1.040)	(+1.317)	(-1.096)	(-1.149)	+1.778	(+1.239)	(+1.147)	-1.789	(-1.041)	+1.741	(-1.155)	(-1.002)
							GO:0019219	SV6_05C01	bZIP transcription factor 53-like	NS	6	(+1.199)	(+1.196)	(+1.118)	(+1.127)	(+1.458)	(-1.036)	(-1.027)	+2.224	(+1.360)	(+1.166)	-1.932	(+1.235)	+2.135	(+1.051)	(+1.069)
							GO:0019219	SV6_40H05	bZIP transcription factor 53-like	NS	6	(+1.150)	(+1.093)	(+1.086)	(+1.054)	(+1.249)	(-1.029)	(-1.005)	+2.157	(+1.389)	(+1.172)	(-2.125)	(+1.013)	(+1.608)	(-1.168)	(+1.001)
							GO:0019219	SV5_55H02	ethylene-responsive transcription factor 4-like	NS	6	(+1.113)	(+1.170)	(+1.166)	(+1.293)	(+1.136)	(-1.413)	(+1.282)	(+1.577)	(-1.581)	(-1.318)	-1.584	(+1.036)	(+1.193)	(-1.011)	(-1.059)
							GO:0019219	SV6_25E11	ethylene-responsive transcription factor ERF061-like	NS	6	(+1.064)	(-1.039)	(+1.023)	(+1.056)	(-1.022)	-2.672	-1.777	(+1.092)	(-1.324)	(-1.407)	-2.932	-1.558	(+1.123)	-1.889	(-1.276)
							GO:0019219	SV6_11G06	ethylene-responsive transcription factor RAP2-12-like	NS	6	(+1.080)	(+1.130)	(+1.138)	(+1.009)	(+1.075)	-1.788	(+1.367)	+1.535	(-1.280)	(-1.013)	-2.267	(+1.163)	(+1.180)	(+1.037)	(+1.018)
							GO:0019219	SV5_59F09	ethylene-responsive transcription factor RAP2-13-like	NS	6	(-1.118)	(-1.012)	(+1.095)	(+1.082)	(+1.142)	-1.512	(+1.078)	+1.700	(-1.284)	(-1.229)	-2.003	(+1.382)	(+1.089)	(+1.497)	(-1.086)
							GO:0019219	SV6_46G04	ethylene-responsive transcription factor RAP2-13-like	NS	6	(+1.027)	(+1.089)	(+1.277)	(+1.190)	(+1.220)	-1.622	(+1.116)	+1.651	(-1.208)	(-1.190)	-2.388	+1.582	(+1.092)	+1.557	(-1.056)
							GO:0019219	SV6_27F03	floral homeotic protein AGAMOUS-like	NS	6	(-1.134)	(+1.013)	(-1.200)	(-1.094)	(-1.181)	-1.538	(-1.119)	(+1.215)	(-1.120)	(-1.226)	-1.722	(+1.047)	(+1.095)	(-1.210)	(-1.181)
							GO:0019219	SV5_35D11	scarecrow-like	NS	6	(-1.159)	(-1.181)	(-1.254)	(-1.208)	(-1.012)	-1.658	(+1.078)	(-1.091)	(-1.285)	(-1.096)	-1.833	(-1.503)	(+1.059)	(-1.051)	(+1.109)
							GO:0019219	SV5_45H12	transcription factor HBI1-like	NS	6	(+1.146)	(+1.083)	(+1.205)	(+1.140)	(+1.300)	(-1.063)	(+1.026)	+1.552	(+1.067)	(+1.030)	(-1.358)	(+1.159)	(+1.176)	(+1.387)	(+1.128)
							GO:0019219	SV6_35D09	transcription factor bHLH148-like	NS	6	(+1.100)	(+1.038)	(+1.181)	(+1.067)	(+1.238)	(-1.168)	(+1.092)	(+1.532)	(+1.169)	(+1.331)	(-1.394)	(+1.065)	+1.500	(+1.116)	(-1.052)
							GO:0019219	SV5_38A08	zinc finger (C2H2 type) family protein-like	NS	6	(-1.017)	(-1.078)	(-1.083)	(-1.125)	(-1.114)	(-1.334)	(-1.140)	(+1.174)	(-1.011)	(-1.041)	-1.808	(-1.148)	(+1.108)	(-1.117)	(+1.014)
	GO:0042549	photosystem II stabilization	8	3	2	0	GO:0042549	SV6_14G06	photosystem II reaction center W protein-like	NS	6	(-1.435)	(-1.230)	(-1.228)	(-1.487)	(-1.200)	-1.686	(-1.289)	(+1.006)	(-1.227)	(-1.493)	-1.734	(-1.306)	(-1.128)	(-1.165)	(-1.285)
							GO:0042549	SV6_16F11	photosystem II reaction center W protein-like	NS	6	(-1.240)	(-1.042)	(-1.028)	(-1.422)	(-1.027)	-1.644	(-1.188)	(+1.191)	(-1.295)	(-1.233)	-1.762	(-1.125)	(-1.048)	(+1.022)	(-1.075)
							GO:0042549	SV6_27G03	photosystem II reaction center W protein-like	NS	6	(-1.428)	(-1.124)	(-1.203)	-1.565	(-1.176)	-1.870	(-1.363)	(+1.051)	(-1.219)	(-1.509)	-1.815	(-1.160)	(-1.111)	(-1.039)	(-1.304)
	GO:0006857	oligopeptide transport	8	2	7	0.0051	GO:0006857	SV6_16B01	NRT1/ PTR FAMILY 8.3-like	NS	6	(+1.071)	(+1.093)	(+1.182)	(+1.085)	(+1.142)	(-1.334)	(-1.041)	(+1.306)	(+1.043)	(-1.174)	-1.754	(+1.006)	(+1.151)	(-1.033)	(-1.101)
							GO:0006857	SV5_55H02	ethylene-responsive transcription factor 4-like	NS	6	(+1.113)	(+1.170)	(+1.166)	(+1.293)	(+1.136)	(-1.413)	(+1.282)	(+1.577)	(-1.581)	(-1.318)	-1.584	(+1.036)	(+1.193)	(-1.011)	(-1.059)
	GO:0009251	glucan catabolic process	8	3	11	0.0006	GO:0009251	SV5_56C06	alpha-1,4 glucan phosphorylase L-1 isozyme-like	NS	6	(+1.117)	(-1.010)	(+1.051)	(-1.000)	(+1.008)	(-1.273)	(+1.099)	(+1.561)	(-1.053)	(+1.009)	-2.482	(-1.171)	(+1.392)	(-1.034)	(-1.037)
							GO:0009251	SV6_31C12	alpha-1,4 glucan phosphorylase L-1 isozyme-like	NS	6	(+1.111)	(-1.057)	(+1.049)	(-1.040)	(-1.023)	-1.516	(+1.006)	(+1.352)	(-1.164)	(-1.010)	-2.629	(-1.468)	(+1.300)	(-1.112)	(-1.161)
							GO:0009251	SV6_43F11	phosphoglucan phosphatase DSP4-like	NS	6	(+1.186)	(+1.232)	(+1.267)	(+1.089)	(+1.065)	-2.080	(-1.062)	(+1.162)	-1.686	(-1.899)	-2.615	(-1.573)	(+1.075)	(-1.740)	(-1.434)
	GO:0044247	cellular polysaccharide catabolic process	8	3	11	0.0006	GO:0044247	SV5_56C06	alpha-1,4 glucan phosphorylase L-1 isozyme-like	NS	6	(+1.117)	(-1.010)	(+1.051)	(-1.000)	(+1.008)	(-1.273)	(+1.099)	(+1.561)	(-1.053)	(+1.009)	-2.482	(-1.171)	(+1.392)	(-1.034)	(-1.037)
							GO:0044247	SV6_31C12	alpha-1,4 glucan phosphorylase L-1 isozyme-like	NS	6	(+1.111)	(-1.057)	(+1.049)	(-1.040)	(-1.023)	-1.516	(+1.006)	(+1.352)	(-1.164)	(-1.010)	-2.629	(-1.468)	(+1.300)	(-1.112)	(-1.161)
							GO:0044247	SV6_43F11	phosphoglucan phosphatase DSP4-like	NS	6	(+1.186)	(+1.232)	(+1.267)	(+1.089)	(+1.065)	-2.080	(-1.062)	(+1.162)	-1.686	(-1.899)	-2.615	(-1.573)	(+1.075)	(-1.740)	(-1.434)
	GO:0016197	endosomal transport	8	4	31	0.0009	GO:0016197	SV6_03G05	ESCRT-related protein CHMP1A-like	NS	6	(-1.024)	(+1.068)	(+1.022)	(-1.003)	(+1.142)	-1.974	(-1.028)	(+1.277)	(-1.423)	(-1.144)	-1.841	(-1.358)	(+1.189)	(-1.129)	(-1.032)
							GO:0016197	SV6_18C12	ESCRT-related protein CHMP1A-like	NS	6	(-1.131)	(-1.048)	(-1.107)	(-1.017)	(+1.003)	-1.716	(-1.085)	(+1.026)	(-1.345)	(-1.003)	(-1.470)	(-1.128)	(+1.109)	(-1.034)	(+1.032)
							GO:0016197	SV6_18C04	thioredoxin-like protein YLS8-like	NS	6	(+1.056)	(+1.107)	(+1.198)	(+1.003)	(+1.203)	(-1.167)	(-1.042)	(+1.262)	(+1.076)	(-1.018)	-1.552	(-1.029)	(+1.156)	(-1.076)	(-1.004)
							GO:0016197	SV6_44F07	thioredoxin-like protein YLS8-like	NS	6	(-1.051)	(-1.029)	(+1.067)	(-1.047)	(+1.122)	(-1.231)	(-1.132)	(+1.187)	(+1.016)	(-1.037)	-1.613	(-1.143)	(+1.053)	(-1.122)	(-1.023)
	GO:0030003	cellular cation homeostasis	8	5	60	0.0014	GO:0030003	SV6_14E02	heavy metal-associated isoprenylated plant protein 26-like	NS	6	(+1.270)	(+1.201)	(+1.141)	(+1.195)	(+1.356)	(+1.012)	(+1.310)	+1.534	(+1.062)	(+1.224)	-1.718	(-1.154)	(+1.493)	(-1.035)	(+1.181)
							GO:0030003	SV5_01F05	heavy metal-associated isoprenylated plant protein 3-like	NS	6	(-1.152)	(+1.008)	(+1.213)	(-1.097)	(+1.023)	-1.815	(+1.010)	(+1.296)	-1.612	(-1.164)	-1.512	(-1.255)	(+1.251)	(+1.286)	(-1.218)
							GO:0030003	SV6_14A04	oxygen-evolving enhancer protein 3-2-like	NS	6	(-1.158)	(-1.050)	(-1.057)	(-1.490)	(-1.063)	-1.656	(-1.171)	(+1.147)	(-1.218)	(-1.359)	-1.912	(-1.224)	(-1.115)	(-1.018)	(+1.043)
							GO:0030003	SV6_29A04	photosystem I reaction center subunit IV B-like	NS	6	(-1.474)	(-1.115)	(-1.198)	-1.655	(-1.251)	-1.872	(-1.365)	(-1.074)	-1.522	-1.675	-1.620	(-1.237)	(-1.206)	(-1.083)	(-1.337)
							GO:0030003	SV5_03E07	pollen-specific leucine-rich repeat extensin-like protein 1-like	NS	6	(-1.020)	(-1.025)	(+1.005)	(-1.018)	(+1.206)	(-1.202)	(-1.386)	(+1.155)	(-1.009)	(+1.042)	-1.980	(-1.271)	(+1.153)	(-1.047)	(-1.067)
	GO:0055065	metal ion homeostasis	8	3	43	0.0193	GO:0055065	SV6_14E02	heavy metal-associated isoprenylated plant protein 26-like	NS	6	(+1.270)	(+1.201)	(+1.141)	(+1.195)	(+1.356)	(+1.012)	(+1.310)	+1.534	(+1.062)	(+1.224)	-1.718	(-1.154)	(+1.493)	(-1.035)	(+1.181)
							GO:0055065	SV5_01F05	heavy metal-associated isoprenylated plant protein 3-like	NS	6	(-1.152)	(+1.008)	(+1.213)	(-1.097)	(+1.023)	-1.815	(+1.010)	(+1.296)	-1.612	(-1.164)	-1.512	(-1.255)	(+1.251)	(+1.286)	(-1.218)
							GO:0055065	SV5_03E07	pollen-specific leucine-rich repeat extensin-like protein 1-like	NS	6	(-1.020)	(-1.025)	(+1.005)	(-1.018)	(+1.206)	(-1.202)	(-1.386)	(+1.155)	(-1.009)	(+1.042)	-1.980	(-1.271)	(+1.153)	(-1.047)	(-1.067)
	GO:0010207	photosystem II assembly	8	4	59	0.0079	GO:0010207	SV6_40B08	ferredoxin--NADP reductase, leaf-type isozyme-like	NS	6	(-1.120)	(-1.034)	(-1.056)	(-1.287)	(+1.003)	(-1.468)	(-1.172)	(+1.181)	(-1.176)	(-1.280)	-1.806	-1.518	(+1.078)	(-1.104)	(-1.094)
							GO:0010207	SV6_14G06	photosystem II reaction center W protein-like	NS	6	(-1.435)	(-1.230)	(-1.228)	(-1.487)	(-1.200)	-1.686	(-1.289)	(+1.006)	(-1.227)	(-1.493)	-1.734	(-1.306)	(-1.128)	(-1.165)	(-1.285)
							GO:0010207	SV6_16F11	photosystem II reaction center W protein-like	NS	6	(-1.240)	(-1.042)	(-1.028)	(-1.422)	(-1.027)	-1.644	(-1.188)	(+1.191)	(-1.295)	(-1.233)	-1.762	(-1.125)	(-1.048)	(+1.022)	(-1.075)
							GO:0010207	SV6_27G03	photosystem II reaction center W protein-like	NS	6	(-1.428)	(-1.124)	(-1.203)	-1.565	(-1.176)	-1.870	(-1.363)	(+1.051)	(-1.219)	(-1.509)	-1.815	(-1.160)	(-1.111)	(-1.039)	(-1.304)
	GO:0072666	establishment of protein localization to vacuole	8	4	77	0.0185	GO:0072666	SV6_03G05	ESCRT-related protein CHMP1A-like	NS	6	(-1.024)	(+1.068)	(+1.022)	(-1.003)	(+1.142)	-1.974	(-1.028)	(+1.277)	(-1.423)	(-1.144)	-1.841	(-1.358)	(+1.189)	(-1.129)	(-1.032)
							GO:0072666	SV6_18C12	ESCRT-related protein CHMP1A-like	NS	6	(-1.131)	(-1.048)	(-1.107)	(-1.017)	(+1.003)	-1.716	(-1.085)	(+1.026)	(-1.345)	(-1.003)	(-1.470)	(-1.128)	(+1.109)	(-1.034)	(+1.032)
							GO:0072666	SV6_18C04	thioredoxin-like protein YLS8-like	NS	6	(+1.056)	(+1.107)	(+1.198)	(+1.003)	(+1.203)	(-1.167)	(-1.042)	(+1.262)	(+1.076)	(-1.018)	-1.552	(-1.029)	(+1.156)	(-1.076)	(-1.004)
							GO:0072666	SV6_44F07	thioredoxin-like protein YLS8-like	NS	6	(-1.051)	(-1.029)	(+1.067)	(-1.047)	(+1.122)	(-1.231)	(-1.132)	(+1.187)	(+1.016)	(-1.037)	-1.613	(-1.143)	(+1.053)	(-1.122)	(-1.023)
	GO:0030001	metal ion transport	8	7	152	0.0043	GO:0030001	SV6_16B01	NRT1/ PTR FAMILY 8.3-like	NS	6	(+1.071)	(+1.093)	(+1.182)	(+1.085)	(+1.142)	(-1.334)	(-1.041)	(+1.306)	(+1.043)	(-1.174)	-1.754	(+1.006)	(+1.151)	(-1.033)	(-1.101)
							GO:0030001	SV5_58B04	cysteine proteinase 3-like	SP	6	(-1.141)	(-1.007)	(-1.082)	(-1.148)	(-1.055)	-2.318	(-1.414)	(+1.365)	-2.117	-2.678	-2.302	(-1.347)	(+1.081)	(+1.128)	-1.859
							GO:0030001	SV6_14E02	heavy metal-associated isoprenylated plant protein 26-like	NS	6	(+1.270)	(+1.201)	(+1.141)	(+1.195)	(+1.356)	(+1.012)	(+1.310)	+1.534	(+1.062)	(+1.224)	-1.718	(-1.154)	(+1.493)	(-1.035)	(+1.181)
							GO:0030001	SV5_01F05	heavy metal-associated isoprenylated plant protein 3-like	NS	6	(-1.152)	(+1.008)	(+1.213)	(-1.097)	(+1.023)	-1.815	(+1.010)	(+1.296)	-1.612	(-1.164)	-1.512	(-1.255)	(+1.251)	(+1.286)	(-1.218)
							GO:0030001	SV6_14A04	oxygen-evolving enhancer protein 3-2-like	NS	6	(-1.158)	(-1.050)	(-1.057)	(-1.490)	(-1.063)	-1.656	(-1.171)	(+1.147)	(-1.218)	(-1.359)	-1.912	(-1.224)	(-1.115)	(-1.018)	(+1.043)
							GO:0030001	SV6_29A04	photosystem I reaction center subunit IV B-like	NS	6	(-1.474)	(-1.115)	(-1.198)	-1.655	(-1.251)	-1.872	(-1.365)	(-1.074)	-1.522	-1.675	-1.620	(-1.237)	(-1.206)	(-1.083)	(-1.337)
							GO:0030001	SV5_03E07	pollen-specific leucine-rich repeat extensin-like protein 1-like	NS	6	(-1.020)	(-1.025)	(+1.005)	(-1.018)	(+1.206)	(-1.202)	(-1.386)	(+1.155)	(-1.009)	(+1.042)	-1.980	(-1.271)	(+1.153)	(-1.047)	(-1.067)
	GO:0032509	endosome transport via multivesicular body sorting pathway	9	2	4	0.0022	GO:0032509	SV6_03G05	ESCRT-related protein CHMP1A-like	NS	6	(-1.024)	(+1.068)	(+1.022)	(-1.003)	(+1.142)	-1.974	(-1.028)	(+1.277)	(-1.423)	(-1.144)	-1.841	(-1.358)	(+1.189)	(-1.129)	(-1.032)
							GO:0032509	SV6_18C12	ESCRT-related protein CHMP1A-like	NS	6	(-1.131)	(-1.048)	(-1.107)	(-1.017)	(+1.003)	-1.716	(-1.085)	(+1.026)	(-1.345)	(-1.003)	(-1.470)	(-1.128)	(+1.109)	(-1.034)	(+1.032)
	GO:0005977	glycogen metabolic process	9	2	9	0.0077	GO:0005977	SV5_56C06	alpha-1,4 glucan phosphorylase L-1 isozyme-like	NS	6	(+1.117)	(-1.010)	(+1.051)	(-1.000)	(+1.008)	(-1.273)	(+1.099)	(+1.561)	(-1.053)	(+1.009)	-2.482	(-1.171)	(+1.392)	(-1.034)	(-1.037)
							GO:0005977	SV6_31C12	alpha-1,4 glucan phosphorylase L-1 isozyme-like	NS	6	(+1.111)	(-1.057)	(+1.049)	(-1.040)	(-1.023)	-1.516	(+1.006)	(+1.352)	(-1.164)	(-1.010)	-2.629	(-1.468)	(+1.300)	(-1.112)	(-1.161)
	GO:0055076	transition metal ion homeostasis	9	3	33	0.0099	GO:0055076	SV6_14E02	heavy metal-associated isoprenylated plant protein 26-like	NS	6	(+1.270)	(+1.201)	(+1.141)	(+1.195)	(+1.356)	(+1.012)	(+1.310)	+1.534	(+1.062)	(+1.224)	-1.718	(-1.154)	(+1.493)	(-1.035)	(+1.181)
							GO:0055076	SV5_01F05	heavy metal-associated isoprenylated plant protein 3-like	NS	6	(-1.152)	(+1.008)	(+1.213)	(-1.097)	(+1.023)	-1.815	(+1.010)	(+1.296)	-1.612	(-1.164)	-1.512	(-1.255)	(+1.251)	(+1.286)	(-1.218)
							GO:0055076	SV5_03E07	pollen-specific leucine-rich repeat extensin-like protein 1-like	NS	6	(-1.020)	(-1.025)	(+1.005)	(-1.018)	(+1.206)	(-1.202)	(-1.386)	(+1.155)	(-1.009)	(+1.042)	-1.980	(-1.271)	(+1.153)	(-1.047)	(-1.067)
	GO:0006875	cellular metal ion homeostasis	9	3	35	0.0115	GO:0006875	SV6_14E02	heavy metal-associated isoprenylated plant protein 26-like	NS	6	(+1.270)	(+1.201)	(+1.141)	(+1.195)	(+1.356)	(+1.012)	(+1.310)	+1.534	(+1.062)	(+1.224)	-1.718	(-1.154)	(+1.493)	(-1.035)	(+1.181)
							GO:0006875	SV5_01F05	heavy metal-associated isoprenylated plant protein 3-like	NS	6	(-1.152)	(+1.008)	(+1.213)	(-1.097)	(+1.023)	-1.815	(+1.010)	(+1.296)	-1.612	(-1.164)	-1.512	(-1.255)	(+1.251)	(+1.286)	(-1.218)
							GO:0006875	SV5_03E07	pollen-specific leucine-rich repeat extensin-like protein 1-like	NS	6	(-1.020)	(-1.025)	(+1.005)	(-1.018)	(+1.206)	(-1.202)	(-1.386)	(+1.155)	(-1.009)	(+1.042)	-1.980	(-1.271)	(+1.153)	(-1.047)	(-1.067)
	GO:0005982	starch metabolic process	9	3	57	0.0381	GO:0005982	SV5_56C06	alpha-1,4 glucan phosphorylase L-1 isozyme-like	NS	6	(+1.117)	(-1.010)	(+1.051)	(-1.000)	(+1.008)	(-1.273)	(+1.099)	(+1.561)	(-1.053)	(+1.009)	-2.482	(-1.171)	(+1.392)	(-1.034)	(-1.037)
							GO:0005982	SV6_31C12	alpha-1,4 glucan phosphorylase L-1 isozyme-like	NS	6	(+1.111)	(-1.057)	(+1.049)	(-1.040)	(-1.023)	-1.516	(+1.006)	(+1.352)	(-1.164)	(-1.010)	-2.629	(-1.468)	(+1.300)	(-1.112)	(-1.161)
							GO:0005982	SV6_43F11	phosphoglucan phosphatase DSP4-like	NS	6	(+1.186)	(+1.232)	(+1.267)	(+1.089)	(+1.065)	-2.080	(-1.062)	(+1.162)	-1.686	(-1.899)	-2.615	(-1.573)	(+1.075)	(-1.740)	(-1.434)
	GO:0006623	protein targeting to vacuole	9	4	77	0.0185	GO:0006623	SV6_03G05	ESCRT-related protein CHMP1A-like	NS	6	(-1.024)	(+1.068)	(+1.022)	(-1.003)	(+1.142)	-1.974	(-1.028)	(+1.277)	(-1.423)	(-1.144)	-1.841	(-1.358)	(+1.189)	(-1.129)	(-1.032)
							GO:0006623	SV6_18C12	ESCRT-related protein CHMP1A-like	NS	6	(-1.131)	(-1.048)	(-1.107)	(-1.017)	(+1.003)	-1.716	(-1.085)	(+1.026)	(-1.345)	(-1.003)	(-1.470)	(-1.128)	(+1.109)	(-1.034)	(+1.032)
							GO:0006623	SV6_18C04	thioredoxin-like protein YLS8-like	NS	6	(+1.056)	(+1.107)	(+1.198)	(+1.003)	(+1.203)	(-1.167)	(-1.042)	(+1.262)	(+1.076)	(-1.018)	-1.552	(-1.029)	(+1.156)	(-1.076)	(-1.004)
							GO:0006623	SV6_44F07	thioredoxin-like protein YLS8-like	NS	6	(-1.051)	(-1.029)	(+1.067)	(-1.047)	(+1.122)	(-1.231)	(-1.132)	(+1.187)	(+1.016)	(-1.037)	-1.613	(-1.143)	(+1.053)	(-1.122)	(-1.023)
	GO:0051252	regulation of RNA metabolic process	9	15	613	0.0243	GO:0051252	SV5_11B04	SAGA-associated factor 73-like	NS	6	(-1.080)	(-1.044)	(-1.051)	(-1.022)	(+1.059)	(-1.370)	(-1.088)	(+1.447)	(-1.283)	(-1.030)	-1.711	(+1.070)	(+1.243)	(+1.102)	(-1.013)
							GO:0051252	SV6_07F08	WRKY transcription factor 40-like	NS	6	(-1.075)	(-1.013)	(+1.153)	(-1.020)	(-1.030)	(-1.325)	(+1.265)	(+1.504)	(-1.326)	(+1.024)	-2.122	(-1.189)	(+1.500)	(+1.210)	(-1.237)
							GO:0051252	SV5_04H09	bZIP transcription factor 53-like	NS	6	(+1.046)	(+1.016)	(-1.013)	(-1.040)	(+1.317)	(-1.096)	(-1.149)	+1.778	(+1.239)	(+1.147)	-1.789	(-1.041)	+1.741	(-1.155)	(-1.002)
							GO:0051252	SV6_05C01	bZIP transcription factor 53-like	NS	6	(+1.199)	(+1.196)	(+1.118)	(+1.127)	(+1.458)	(-1.036)	(-1.027)	+2.224	(+1.360)	(+1.166)	-1.932	(+1.235)	+2.135	(+1.051)	(+1.069)
							GO:0051252	SV6_40H05	bZIP transcription factor 53-like	NS	6	(+1.150)	(+1.093)	(+1.086)	(+1.054)	(+1.249)	(-1.029)	(-1.005)	+2.157	(+1.389)	(+1.172)	(-2.125)	(+1.013)	(+1.608)	(-1.168)	(+1.001)
							GO:0051252	SV5_55H02	ethylene-responsive transcription factor 4-like	NS	6	(+1.113)	(+1.170)	(+1.166)	(+1.293)	(+1.136)	(-1.413)	(+1.282)	(+1.577)	(-1.581)	(-1.318)	-1.584	(+1.036)	(+1.193)	(-1.011)	(-1.059)
							GO:0051252	SV6_25E11	ethylene-responsive transcription factor ERF061-like	NS	6	(+1.064)	(-1.039)	(+1.023)	(+1.056)	(-1.022)	-2.672	-1.777	(+1.092)	(-1.324)	(-1.407)	-2.932	-1.558	(+1.123)	-1.889	(-1.276)
							GO:0051252	SV6_11G06	ethylene-responsive transcription factor RAP2-12-like	NS	6	(+1.080)	(+1.130)	(+1.138)	(+1.009)	(+1.075)	-1.788	(+1.367)	+1.535	(-1.280)	(-1.013)	-2.267	(+1.163)	(+1.180)	(+1.037)	(+1.018)
							GO:0051252	SV5_59F09	ethylene-responsive transcription factor RAP2-13-like	NS	6	(-1.118)	(-1.012)	(+1.095)	(+1.082)	(+1.142)	-1.512	(+1.078)	+1.700	(-1.284)	(-1.229)	-2.003	(+1.382)	(+1.089)	(+1.497)	(-1.086)
							GO:0051252	SV6_46G04	ethylene-responsive transcription factor RAP2-13-like	NS	6	(+1.027)	(+1.089)	(+1.277)	(+1.190)	(+1.220)	-1.622	(+1.116)	+1.651	(-1.208)	(-1.190)	-2.388	+1.582	(+1.092)	+1.557	(-1.056)
							GO:0051252	SV6_27F03	floral homeotic protein AGAMOUS-like	NS	6	(-1.134)	(+1.013)	(-1.200)	(-1.094)	(-1.181)	-1.538	(-1.119)	(+1.215)	(-1.120)	(-1.226)	-1.722	(+1.047)	(+1.095)	(-1.210)	(-1.181)
							GO:0051252	SV5_35D11	scarecrow-like	NS	6	(-1.159)	(-1.181)	(-1.254)	(-1.208)	(-1.012)	-1.658	(+1.078)	(-1.091)	(-1.285)	(-1.096)	-1.833	(-1.503)	(+1.059)	(-1.051)	(+1.109)
							GO:0051252	SV5_45H12	transcription factor HBI1-like	NS	6	(+1.146)	(+1.083)	(+1.205)	(+1.140)	(+1.300)	(-1.063)	(+1.026)	+1.552	(+1.067)	(+1.030)	(-1.358)	(+1.159)	(+1.176)	(+1.387)	(+1.128)
							GO:0051252	SV6_35D09	transcription factor bHLH148-like	NS	6	(+1.100)	(+1.038)	(+1.181)	(+1.067)	(+1.238)	(-1.168)	(+1.092)	(+1.532)	(+1.169)	(+1.331)	(-1.394)	(+1.065)	+1.500	(+1.116)	(-1.052)
							GO:0051252	SV5_38A08	zinc finger (C2H2 type) family protein-like	NS	6	(-1.017)	(-1.078)	(-1.083)	(-1.125)	(-1.114)	(-1.334)	(-1.140)	(+1.174)	(-1.011)	(-1.041)	-1.808	(-1.148)	(+1.108)	(-1.117)	(+1.014)
	GO:0039703	RNA replication	9	15	681	0.0491	GO:0039703	SV5_11B04	SAGA-associated factor 73-like	NS	6	(-1.080)	(-1.044)	(-1.051)	(-1.022)	(+1.059)	(-1.370)	(-1.088)	(+1.447)	(-1.283)	(-1.030)	-1.711	(+1.070)	(+1.243)	(+1.102)	(-1.013)
							GO:0039703	SV6_07F08	WRKY transcription factor 40-like	NS	6	(-1.075)	(-1.013)	(+1.153)	(-1.020)	(-1.030)	(-1.325)	(+1.265)	(+1.504)	(-1.326)	(+1.024)	-2.122	(-1.189)	(+1.500)	(+1.210)	(-1.237)
							GO:0039703	SV5_04H09	bZIP transcription factor 53-like	NS	6	(+1.046)	(+1.016)	(-1.013)	(-1.040)	(+1.317)	(-1.096)	(-1.149)	+1.778	(+1.239)	(+1.147)	-1.789	(-1.041)	+1.741	(-1.155)	(-1.002)
							GO:0039703	SV6_05C01	bZIP transcription factor 53-like	NS	6	(+1.199)	(+1.196)	(+1.118)	(+1.127)	(+1.458)	(-1.036)	(-1.027)	+2.224	(+1.360)	(+1.166)	-1.932	(+1.235)	+2.135	(+1.051)	(+1.069)
							GO:0039703	SV6_40H05	bZIP transcription factor 53-like	NS	6	(+1.150)	(+1.093)	(+1.086)	(+1.054)	(+1.249)	(-1.029)	(-1.005)	+2.157	(+1.389)	(+1.172)	(-2.125)	(+1.013)	(+1.608)	(-1.168)	(+1.001)
							GO:0039703	SV5_55H02	ethylene-responsive transcription factor 4-like	NS	6	(+1.113)	(+1.170)	(+1.166)	(+1.293)	(+1.136)	(-1.413)	(+1.282)	(+1.577)	(-1.581)	(-1.318)	-1.584	(+1.036)	(+1.193)	(-1.011)	(-1.059)
							GO:0039703	SV6_25E11	ethylene-responsive transcription factor ERF061-like	NS	6	(+1.064)	(-1.039)	(+1.023)	(+1.056)	(-1.022)	-2.672	-1.777	(+1.092)	(-1.324)	(-1.407)	-2.932	-1.558	(+1.123)	-1.889	(-1.276)
							GO:0039703	SV6_11G06	ethylene-responsive transcription factor RAP2-12-like	NS	6	(+1.080)	(+1.130)	(+1.138)	(+1.009)	(+1.075)	-1.788	(+1.367)	+1.535	(-1.280)	(-1.013)	-2.267	(+1.163)	(+1.180)	(+1.037)	(+1.018)
							GO:0039703	SV5_59F09	ethylene-responsive transcription factor RAP2-13-like	NS	6	(-1.118)	(-1.012)	(+1.095)	(+1.082)	(+1.142)	-1.512	(+1.078)	+1.700	(-1.284)	(-1.229)	-2.003	(+1.382)	(+1.089)	(+1.497)	(-1.086)
							GO:0039703	SV6_46G04	ethylene-responsive transcription factor RAP2-13-like	NS	6	(+1.027)	(+1.089)	(+1.277)	(+1.190)	(+1.220)	-1.622	(+1.116)	+1.651	(-1.208)	(-1.190)	-2.388	+1.582	(+1.092)	+1.557	(-1.056)
							GO:0039703	SV6_27F03	floral homeotic protein AGAMOUS-like	NS	6	(-1.134)	(+1.013)	(-1.200)	(-1.094)	(-1.181)	-1.538	(-1.119)	(+1.215)	(-1.120)	(-1.226)	-1.722	(+1.047)	(+1.095)	(-1.210)	(-1.181)
							GO:0039703	SV5_35D11	scarecrow-like	NS	6	(-1.159)	(-1.181)	(-1.254)	(-1.208)	(-1.012)	-1.658	(+1.078)	(-1.091)	(-1.285)	(-1.096)	-1.833	(-1.503)	(+1.059)	(-1.051)	(+1.109)
							GO:0039703	SV5_45H12	transcription factor HBI1-like	NS	6	(+1.146)	(+1.083)	(+1.205)	(+1.140)	(+1.300)	(-1.063)	(+1.026)	+1.552	(+1.067)	(+1.030)	(-1.358)	(+1.159)	(+1.176)	(+1.387)	(+1.128)
							GO:0039703	SV6_35D09	transcription factor bHLH148-like	NS	6	(+1.100)	(+1.038)	(+1.181)	(+1.067)	(+1.238)	(-1.168)	(+1.092)	(+1.532)	(+1.169)	(+1.331)	(-1.394)	(+1.065)	+1.500	(+1.116)	(-1.052)
							GO:0039703	SV5_38A08	zinc finger (C2H2 type) family protein-like	NS	6	(-1.017)	(-1.078)	(-1.083)	(-1.125)	(-1.114)	(-1.334)	(-1.140)	(+1.174)	(-1.011)	(-1.041)	-1.808	(-1.148)	(+1.108)	(-1.117)	(+1.014)
	GO:0005980	glycogen catabolic process	10	2	1	0.0005	GO:0005980	SV5_56C06	alpha-1,4 glucan phosphorylase L-1 isozyme-like	NS	6	(+1.117)	(-1.010)	(+1.051)	(-1.000)	(+1.008)	(-1.273)	(+1.099)	(+1.561)	(-1.053)	(+1.009)	-2.482	(-1.171)	(+1.392)	(-1.034)	(-1.037)
							GO:0005980	SV6_31C12	alpha-1,4 glucan phosphorylase L-1 isozyme-like	NS	6	(+1.111)	(-1.057)	(+1.049)	(-1.040)	(-1.023)	-1.516	(+1.006)	(+1.352)	(-1.164)	(-1.010)	-2.629	(-1.468)	(+1.300)	(-1.112)	(-1.161)
	GO:0046916	cellular transition metal ion homeostasis	10	3	30	0.0078	GO:0046916	SV6_14E02	heavy metal-associated isoprenylated plant protein 26-like	NS	6	(+1.270)	(+1.201)	(+1.141)	(+1.195)	(+1.356)	(+1.012)	(+1.310)	+1.534	(+1.062)	(+1.224)	-1.718	(-1.154)	(+1.493)	(-1.035)	(+1.181)
							GO:0046916	SV5_01F05	heavy metal-associated isoprenylated plant protein 3-like	NS	6	(-1.152)	(+1.008)	(+1.213)	(-1.097)	(+1.023)	-1.815	(+1.010)	(+1.296)	-1.612	(-1.164)	-1.512	(-1.255)	(+1.251)	(+1.286)	(-1.218)
							GO:0046916	SV5_03E07	pollen-specific leucine-rich repeat extensin-like protein 1-like	NS	6	(-1.020)	(-1.025)	(+1.005)	(-1.018)	(+1.206)	(-1.202)	(-1.386)	(+1.155)	(-1.009)	(+1.042)	-1.980	(-1.271)	(+1.153)	(-1.047)	(-1.067)
	GO:0032774	RNA biosynthetic process	10	15	681	0.0491	GO:0032774	SV5_11B04	SAGA-associated factor 73-like	NS	6	(-1.080)	(-1.044)	(-1.051)	(-1.022)	(+1.059)	(-1.370)	(-1.088)	(+1.447)	(-1.283)	(-1.030)	-1.711	(+1.070)	(+1.243)	(+1.102)	(-1.013)
							GO:0032774	SV6_07F08	WRKY transcription factor 40-like	NS	6	(-1.075)	(-1.013)	(+1.153)	(-1.020)	(-1.030)	(-1.325)	(+1.265)	(+1.504)	(-1.326)	(+1.024)	-2.122	(-1.189)	(+1.500)	(+1.210)	(-1.237)
							GO:0032774	SV5_04H09	bZIP transcription factor 53-like	NS	6	(+1.046)	(+1.016)	(-1.013)	(-1.040)	(+1.317)	(-1.096)	(-1.149)	+1.778	(+1.239)	(+1.147)	-1.789	(-1.041)	+1.741	(-1.155)	(-1.002)
							GO:0032774	SV6_05C01	bZIP transcription factor 53-like	NS	6	(+1.199)	(+1.196)	(+1.118)	(+1.127)	(+1.458)	(-1.036)	(-1.027)	+2.224	(+1.360)	(+1.166)	-1.932	(+1.235)	+2.135	(+1.051)	(+1.069)
							GO:0032774	SV6_40H05	bZIP transcription factor 53-like	NS	6	(+1.150)	(+1.093)	(+1.086)	(+1.054)	(+1.249)	(-1.029)	(-1.005)	+2.157	(+1.389)	(+1.172)	(-2.125)	(+1.013)	(+1.608)	(-1.168)	(+1.001)
							GO:0032774	SV5_55H02	ethylene-responsive transcription factor 4-like	NS	6	(+1.113)	(+1.170)	(+1.166)	(+1.293)	(+1.136)	(-1.413)	(+1.282)	(+1.577)	(-1.581)	(-1.318)	-1.584	(+1.036)	(+1.193)	(-1.011)	(-1.059)
							GO:0032774	SV6_25E11	ethylene-responsive transcription factor ERF061-like	NS	6	(+1.064)	(-1.039)	(+1.023)	(+1.056)	(-1.022)	-2.672	-1.777	(+1.092)	(-1.324)	(-1.407)	-2.932	-1.558	(+1.123)	-1.889	(-1.276)
							GO:0032774	SV6_11G06	ethylene-responsive transcription factor RAP2-12-like	NS	6	(+1.080)	(+1.130)	(+1.138)	(+1.009)	(+1.075)	-1.788	(+1.367)	+1.535	(-1.280)	(-1.013)	-2.267	(+1.163)	(+1.180)	(+1.037)	(+1.018)
							GO:0032774	SV5_59F09	ethylene-responsive transcription factor RAP2-13-like	NS	6	(-1.118)	(-1.012)	(+1.095)	(+1.082)	(+1.142)	-1.512	(+1.078)	+1.700	(-1.284)	(-1.229)	-2.003	(+1.382)	(+1.089)	(+1.497)	(-1.086)
							GO:0032774	SV6_46G04	ethylene-responsive transcription factor RAP2-13-like	NS	6	(+1.027)	(+1.089)	(+1.277)	(+1.190)	(+1.220)	-1.622	(+1.116)	+1.651	(-1.208)	(-1.190)	-2.388	+1.582	(+1.092)	+1.557	(-1.056)
							GO:0032774	SV6_27F03	floral homeotic protein AGAMOUS-like	NS	6	(-1.134)	(+1.013)	(-1.200)	(-1.094)	(-1.181)	-1.538	(-1.119)	(+1.215)	(-1.120)	(-1.226)	-1.722	(+1.047)	(+1.095)	(-1.210)	(-1.181)
							GO:0032774	SV5_35D11	scarecrow-like	NS	6	(-1.159)	(-1.181)	(-1.254)	(-1.208)	(-1.012)	-1.658	(+1.078)	(-1.091)	(-1.285)	(-1.096)	-1.833	(-1.503)	(+1.059)	(-1.051)	(+1.109)
							GO:0032774	SV5_45H12	transcription factor HBI1-like	NS	6	(+1.146)	(+1.083)	(+1.205)	(+1.140)	(+1.300)	(-1.063)	(+1.026)	+1.552	(+1.067)	(+1.030)	(-1.358)	(+1.159)	(+1.176)	(+1.387)	(+1.128)
							GO:0032774	SV6_35D09	transcription factor bHLH148-like	NS	6	(+1.100)	(+1.038)	(+1.181)	(+1.067)	(+1.238)	(-1.168)	(+1.092)	(+1.532)	(+1.169)	(+1.331)	(-1.394)	(+1.065)	+1.500	(+1.116)	(-1.052)
							GO:0032774	SV5_38A08	zinc finger (C2H2 type) family protein-like	NS	6	(-1.017)	(-1.078)	(-1.083)	(-1.125)	(-1.114)	(-1.334)	(-1.140)	(+1.174)	(-1.011)	(-1.041)	-1.808	(-1.148)	(+1.108)	(-1.117)	(+1.014)
	GO:0019252	starch biosynthetic process	11	3	45	0.0215	GO:0019252	SV5_56C06	alpha-1,4 glucan phosphorylase L-1 isozyme-like	NS	6	(+1.117)	(-1.010)	(+1.051)	(-1.000)	(+1.008)	(-1.273)	(+1.099)	(+1.561)	(-1.053)	(+1.009)	-2.482	(-1.171)	(+1.392)	(-1.034)	(-1.037)
							GO:0019252	SV6_31C12	alpha-1,4 glucan phosphorylase L-1 isozyme-like	NS	6	(+1.111)	(-1.057)	(+1.049)	(-1.040)	(-1.023)	-1.516	(+1.006)	(+1.352)	(-1.164)	(-1.010)	-2.629	(-1.468)	(+1.300)	(-1.112)	(-1.161)
							GO:0019252	SV6_43F11	phosphoglucan phosphatase DSP4-like	NS	6	(+1.186)	(+1.232)	(+1.267)	(+1.089)	(+1.065)	-2.080	(-1.062)	(+1.162)	-1.686	(-1.899)	-2.615	(-1.573)	(+1.075)	(-1.740)	(-1.434)
	GO:2001141	regulation of RNA biosynthetic process	11	15	604	0.0233	GO:2001141	SV5_11B04	SAGA-associated factor 73-like	NS	6	(-1.080)	(-1.044)	(-1.051)	(-1.022)	(+1.059)	(-1.370)	(-1.088)	(+1.447)	(-1.283)	(-1.030)	-1.711	(+1.070)	(+1.243)	(+1.102)	(-1.013)
							GO:2001141	SV6_07F08	WRKY transcription factor 40-like	NS	6	(-1.075)	(-1.013)	(+1.153)	(-1.020)	(-1.030)	(-1.325)	(+1.265)	(+1.504)	(-1.326)	(+1.024)	-2.122	(-1.189)	(+1.500)	(+1.210)	(-1.237)
							GO:2001141	SV5_04H09	bZIP transcription factor 53-like	NS	6	(+1.046)	(+1.016)	(-1.013)	(-1.040)	(+1.317)	(-1.096)	(-1.149)	+1.778	(+1.239)	(+1.147)	-1.789	(-1.041)	+1.741	(-1.155)	(-1.002)
							GO:2001141	SV6_05C01	bZIP transcription factor 53-like	NS	6	(+1.199)	(+1.196)	(+1.118)	(+1.127)	(+1.458)	(-1.036)	(-1.027)	+2.224	(+1.360)	(+1.166)	-1.932	(+1.235)	+2.135	(+1.051)	(+1.069)
							GO:2001141	SV6_40H05	bZIP transcription factor 53-like	NS	6	(+1.150)	(+1.093)	(+1.086)	(+1.054)	(+1.249)	(-1.029)	(-1.005)	+2.157	(+1.389)	(+1.172)	(-2.125)	(+1.013)	(+1.608)	(-1.168)	(+1.001)
							GO:2001141	SV5_55H02	ethylene-responsive transcription factor 4-like	NS	6	(+1.113)	(+1.170)	(+1.166)	(+1.293)	(+1.136)	(-1.413)	(+1.282)	(+1.577)	(-1.581)	(-1.318)	-1.584	(+1.036)	(+1.193)	(-1.011)	(-1.059)
							GO:2001141	SV6_25E11	ethylene-responsive transcription factor ERF061-like	NS	6	(+1.064)	(-1.039)	(+1.023)	(+1.056)	(-1.022)	-2.672	-1.777	(+1.092)	(-1.324)	(-1.407)	-2.932	-1.558	(+1.123)	-1.889	(-1.276)
							GO:2001141	SV6_11G06	ethylene-responsive transcription factor RAP2-12-like	NS	6	(+1.080)	(+1.130)	(+1.138)	(+1.009)	(+1.075)	-1.788	(+1.367)	+1.535	(-1.280)	(-1.013)	-2.267	(+1.163)	(+1.180)	(+1.037)	(+1.018)
							GO:2001141	SV5_59F09	ethylene-responsive transcription factor RAP2-13-like	NS	6	(-1.118)	(-1.012)	(+1.095)	(+1.082)	(+1.142)	-1.512	(+1.078)	+1.700	(-1.284)	(-1.229)	-2.003	(+1.382)	(+1.089)	(+1.497)	(-1.086)
							GO:2001141	SV6_46G04	ethylene-responsive transcription factor RAP2-13-like	NS	6	(+1.027)	(+1.089)	(+1.277)	(+1.190)	(+1.220)	-1.622	(+1.116)	+1.651	(-1.208)	(-1.190)	-2.388	+1.582	(+1.092)	+1.557	(-1.056)
							GO:2001141	SV6_27F03	floral homeotic protein AGAMOUS-like	NS	6	(-1.134)	(+1.013)	(-1.200)	(-1.094)	(-1.181)	-1.538	(-1.119)	(+1.215)	(-1.120)	(-1.226)	-1.722	(+1.047)	(+1.095)	(-1.210)	(-1.181)
							GO:2001141	SV5_35D11	scarecrow-like	NS	6	(-1.159)	(-1.181)	(-1.254)	(-1.208)	(-1.012)	-1.658	(+1.078)	(-1.091)	(-1.285)	(-1.096)	-1.833	(-1.503)	(+1.059)	(-1.051)	(+1.109)
							GO:2001141	SV5_45H12	transcription factor HBI1-like	NS	6	(+1.146)	(+1.083)	(+1.205)	(+1.140)	(+1.300)	(-1.063)	(+1.026)	+1.552	(+1.067)	(+1.030)	(-1.358)	(+1.159)	(+1.176)	(+1.387)	(+1.128)
							GO:2001141	SV6_35D09	transcription factor bHLH148-like	NS	6	(+1.100)	(+1.038)	(+1.181)	(+1.067)	(+1.238)	(-1.168)	(+1.092)	(+1.532)	(+1.169)	(+1.331)	(-1.394)	(+1.065)	+1.500	(+1.116)	(-1.052)
							GO:2001141	SV5_38A08	zinc finger (C2H2 type) family protein-like	NS	6	(-1.017)	(-1.078)	(-1.083)	(-1.125)	(-1.114)	(-1.334)	(-1.140)	(+1.174)	(-1.011)	(-1.041)	-1.808	(-1.148)	(+1.108)	(-1.117)	(+1.014)
	GO:0097659	nucleic acid-templated transcription	11	15	670	0.0469	GO:0097659	SV5_11B04	SAGA-associated factor 73-like	NS	6	(-1.080)	(-1.044)	(-1.051)	(-1.022)	(+1.059)	(-1.370)	(-1.088)	(+1.447)	(-1.283)	(-1.030)	-1.711	(+1.070)	(+1.243)	(+1.102)	(-1.013)
							GO:0097659	SV6_07F08	WRKY transcription factor 40-like	NS	6	(-1.075)	(-1.013)	(+1.153)	(-1.020)	(-1.030)	(-1.325)	(+1.265)	(+1.504)	(-1.326)	(+1.024)	-2.122	(-1.189)	(+1.500)	(+1.210)	(-1.237)
							GO:0097659	SV5_04H09	bZIP transcription factor 53-like	NS	6	(+1.046)	(+1.016)	(-1.013)	(-1.040)	(+1.317)	(-1.096)	(-1.149)	+1.778	(+1.239)	(+1.147)	-1.789	(-1.041)	+1.741	(-1.155)	(-1.002)
							GO:0097659	SV6_05C01	bZIP transcription factor 53-like	NS	6	(+1.199)	(+1.196)	(+1.118)	(+1.127)	(+1.458)	(-1.036)	(-1.027)	+2.224	(+1.360)	(+1.166)	-1.932	(+1.235)	+2.135	(+1.051)	(+1.069)
							GO:0097659	SV6_40H05	bZIP transcription factor 53-like	NS	6	(+1.150)	(+1.093)	(+1.086)	(+1.054)	(+1.249)	(-1.029)	(-1.005)	+2.157	(+1.389)	(+1.172)	(-2.125)	(+1.013)	(+1.608)	(-1.168)	(+1.001)
							GO:0097659	SV5_55H02	ethylene-responsive transcription factor 4-like	NS	6	(+1.113)	(+1.170)	(+1.166)	(+1.293)	(+1.136)	(-1.413)	(+1.282)	(+1.577)	(-1.581)	(-1.318)	-1.584	(+1.036)	(+1.193)	(-1.011)	(-1.059)
							GO:0097659	SV6_25E11	ethylene-responsive transcription factor ERF061-like	NS	6	(+1.064)	(-1.039)	(+1.023)	(+1.056)	(-1.022)	-2.672	-1.777	(+1.092)	(-1.324)	(-1.407)	-2.932	-1.558	(+1.123)	-1.889	(-1.276)
							GO:0097659	SV6_11G06	ethylene-responsive transcription factor RAP2-12-like	NS	6	(+1.080)	(+1.130)	(+1.138)	(+1.009)	(+1.075)	-1.788	(+1.367)	+1.535	(-1.280)	(-1.013)	-2.267	(+1.163)	(+1.180)	(+1.037)	(+1.018)
							GO:0097659	SV5_59F09	ethylene-responsive transcription factor RAP2-13-like	NS	6	(-1.118)	(-1.012)	(+1.095)	(+1.082)	(+1.142)	-1.512	(+1.078)	+1.700	(-1.284)	(-1.229)	-2.003	(+1.382)	(+1.089)	(+1.497)	(-1.086)
							GO:0097659	SV6_46G04	ethylene-responsive transcription factor RAP2-13-like	NS	6	(+1.027)	(+1.089)	(+1.277)	(+1.190)	(+1.220)	-1.622	(+1.116)	+1.651	(-1.208)	(-1.190)	-2.388	+1.582	(+1.092)	+1.557	(-1.056)
							GO:0097659	SV6_27F03	floral homeotic protein AGAMOUS-like	NS	6	(-1.134)	(+1.013)	(-1.200)	(-1.094)	(-1.181)	-1.538	(-1.119)	(+1.215)	(-1.120)	(-1.226)	-1.722	(+1.047)	(+1.095)	(-1.210)	(-1.181)
							GO:0097659	SV5_35D11	scarecrow-like	NS	6	(-1.159)	(-1.181)	(-1.254)	(-1.208)	(-1.012)	-1.658	(+1.078)	(-1.091)	(-1.285)	(-1.096)	-1.833	(-1.503)	(+1.059)	(-1.051)	(+1.109)
							GO:0097659	SV5_45H12	transcription factor HBI1-like	NS	6	(+1.146)	(+1.083)	(+1.205)	(+1.140)	(+1.300)	(-1.063)	(+1.026)	+1.552	(+1.067)	(+1.030)	(-1.358)	(+1.159)	(+1.176)	(+1.387)	(+1.128)
							GO:0097659	SV6_35D09	transcription factor bHLH148-like	NS	6	(+1.100)	(+1.038)	(+1.181)	(+1.067)	(+1.238)	(-1.168)	(+1.092)	(+1.532)	(+1.169)	(+1.331)	(-1.394)	(+1.065)	+1.500	(+1.116)	(-1.052)
							GO:0097659	SV5_38A08	zinc finger (C2H2 type) family protein-like	NS	6	(-1.017)	(-1.078)	(-1.083)	(-1.125)	(-1.114)	(-1.334)	(-1.140)	(+1.174)	(-1.011)	(-1.041)	-1.808	(-1.148)	(+1.108)	(-1.117)	(+1.014)
	GO:1903506	regulation of nucleic acid-templated transcription	12	15	604	0.0233	GO:1903506	SV5_11B04	SAGA-associated factor 73-like	NS	6	(-1.080)	(-1.044)	(-1.051)	(-1.022)	(+1.059)	(-1.370)	(-1.088)	(+1.447)	(-1.283)	(-1.030)	-1.711	(+1.070)	(+1.243)	(+1.102)	(-1.013)
							GO:1903506	SV6_07F08	WRKY transcription factor 40-like	NS	6	(-1.075)	(-1.013)	(+1.153)	(-1.020)	(-1.030)	(-1.325)	(+1.265)	(+1.504)	(-1.326)	(+1.024)	-2.122	(-1.189)	(+1.500)	(+1.210)	(-1.237)
							GO:1903506	SV5_04H09	bZIP transcription factor 53-like	NS	6	(+1.046)	(+1.016)	(-1.013)	(-1.040)	(+1.317)	(-1.096)	(-1.149)	+1.778	(+1.239)	(+1.147)	-1.789	(-1.041)	+1.741	(-1.155)	(-1.002)
							GO:1903506	SV6_05C01	bZIP transcription factor 53-like	NS	6	(+1.199)	(+1.196)	(+1.118)	(+1.127)	(+1.458)	(-1.036)	(-1.027)	+2.224	(+1.360)	(+1.166)	-1.932	(+1.235)	+2.135	(+1.051)	(+1.069)
							GO:1903506	SV6_40H05	bZIP transcription factor 53-like	NS	6	(+1.150)	(+1.093)	(+1.086)	(+1.054)	(+1.249)	(-1.029)	(-1.005)	+2.157	(+1.389)	(+1.172)	(-2.125)	(+1.013)	(+1.608)	(-1.168)	(+1.001)
							GO:1903506	SV5_55H02	ethylene-responsive transcription factor 4-like	NS	6	(+1.113)	(+1.170)	(+1.166)	(+1.293)	(+1.136)	(-1.413)	(+1.282)	(+1.577)	(-1.581)	(-1.318)	-1.584	(+1.036)	(+1.193)	(-1.011)	(-1.059)
							GO:1903506	SV6_25E11	ethylene-responsive transcription factor ERF061-like	NS	6	(+1.064)	(-1.039)	(+1.023)	(+1.056)	(-1.022)	-2.672	-1.777	(+1.092)	(-1.324)	(-1.407)	-2.932	-1.558	(+1.123)	-1.889	(-1.276)
							GO:1903506	SV6_11G06	ethylene-responsive transcription factor RAP2-12-like	NS	6	(+1.080)	(+1.130)	(+1.138)	(+1.009)	(+1.075)	-1.788	(+1.367)	+1.535	(-1.280)	(-1.013)	-2.267	(+1.163)	(+1.180)	(+1.037)	(+1.018)
							GO:1903506	SV5_59F09	ethylene-responsive transcription factor RAP2-13-like	NS	6	(-1.118)	(-1.012)	(+1.095)	(+1.082)	(+1.142)	-1.512	(+1.078)	+1.700	(-1.284)	(-1.229)	-2.003	(+1.382)	(+1.089)	(+1.497)	(-1.086)
							GO:1903506	SV6_46G04	ethylene-responsive transcription factor RAP2-13-like	NS	6	(+1.027)	(+1.089)	(+1.277)	(+1.190)	(+1.220)	-1.622	(+1.116)	+1.651	(-1.208)	(-1.190)	-2.388	+1.582	(+1.092)	+1.557	(-1.056)
							GO:1903506	SV6_27F03	floral homeotic protein AGAMOUS-like	NS	6	(-1.134)	(+1.013)	(-1.200)	(-1.094)	(-1.181)	-1.538	(-1.119)	(+1.215)	(-1.120)	(-1.226)	-1.722	(+1.047)	(+1.095)	(-1.210)	(-1.181)
							GO:1903506	SV5_35D11	scarecrow-like	NS	6	(-1.159)	(-1.181)	(-1.254)	(-1.208)	(-1.012)	-1.658	(+1.078)	(-1.091)	(-1.285)	(-1.096)	-1.833	(-1.503)	(+1.059)	(-1.051)	(+1.109)
							GO:1903506	SV5_45H12	transcription factor HBI1-like	NS	6	(+1.146)	(+1.083)	(+1.205)	(+1.140)	(+1.300)	(-1.063)	(+1.026)	+1.552	(+1.067)	(+1.030)	(-1.358)	(+1.159)	(+1.176)	(+1.387)	(+1.128)
							GO:1903506	SV6_35D09	transcription factor bHLH148-like	NS	6	(+1.100)	(+1.038)	(+1.181)	(+1.067)	(+1.238)	(-1.168)	(+1.092)	(+1.532)	(+1.169)	(+1.331)	(-1.394)	(+1.065)	+1.500	(+1.116)	(-1.052)
							GO:1903506	SV5_38A08	zinc finger (C2H2 type) family protein-like	NS	6	(-1.017)	(-1.078)	(-1.083)	(-1.125)	(-1.114)	(-1.334)	(-1.140)	(+1.174)	(-1.011)	(-1.041)	-1.808	(-1.148)	(+1.108)	(-1.117)	(+1.014)
	GO:0006351	transcription, DNA-templated	12	15	658	0.045	GO:0006351	SV5_11B04	SAGA-associated factor 73-like	NS	6	(-1.080)	(-1.044)	(-1.051)	(-1.022)	(+1.059)	(-1.370)	(-1.088)	(+1.447)	(-1.283)	(-1.030)	-1.711	(+1.070)	(+1.243)	(+1.102)	(-1.013)
							GO:0006351	SV6_07F08	WRKY transcription factor 40-like	NS	6	(-1.075)	(-1.013)	(+1.153)	(-1.020)	(-1.030)	(-1.325)	(+1.265)	(+1.504)	(-1.326)	(+1.024)	-2.122	(-1.189)	(+1.500)	(+1.210)	(-1.237)
							GO:0006351	SV5_04H09	bZIP transcription factor 53-like	NS	6	(+1.046)	(+1.016)	(-1.013)	(-1.040)	(+1.317)	(-1.096)	(-1.149)	+1.778	(+1.239)	(+1.147)	-1.789	(-1.041)	+1.741	(-1.155)	(-1.002)
							GO:0006351	SV6_05C01	bZIP transcription factor 53-like	NS	6	(+1.199)	(+1.196)	(+1.118)	(+1.127)	(+1.458)	(-1.036)	(-1.027)	+2.224	(+1.360)	(+1.166)	-1.932	(+1.235)	+2.135	(+1.051)	(+1.069)
							GO:0006351	SV6_40H05	bZIP transcription factor 53-like	NS	6	(+1.150)	(+1.093)	(+1.086)	(+1.054)	(+1.249)	(-1.029)	(-1.005)	+2.157	(+1.389)	(+1.172)	(-2.125)	(+1.013)	(+1.608)	(-1.168)	(+1.001)
							GO:0006351	SV5_55H02	ethylene-responsive transcription factor 4-like	NS	6	(+1.113)	(+1.170)	(+1.166)	(+1.293)	(+1.136)	(-1.413)	(+1.282)	(+1.577)	(-1.581)	(-1.318)	-1.584	(+1.036)	(+1.193)	(-1.011)	(-1.059)
							GO:0006351	SV6_25E11	ethylene-responsive transcription factor ERF061-like	NS	6	(+1.064)	(-1.039)	(+1.023)	(+1.056)	(-1.022)	-2.672	-1.777	(+1.092)	(-1.324)	(-1.407)	-2.932	-1.558	(+1.123)	-1.889	(-1.276)
							GO:0006351	SV6_11G06	ethylene-responsive transcription factor RAP2-12-like	NS	6	(+1.080)	(+1.130)	(+1.138)	(+1.009)	(+1.075)	-1.788	(+1.367)	+1.535	(-1.280)	(-1.013)	-2.267	(+1.163)	(+1.180)	(+1.037)	(+1.018)
							GO:0006351	SV5_59F09	ethylene-responsive transcription factor RAP2-13-like	NS	6	(-1.118)	(-1.012)	(+1.095)	(+1.082)	(+1.142)	-1.512	(+1.078)	+1.700	(-1.284)	(-1.229)	-2.003	(+1.382)	(+1.089)	(+1.497)	(-1.086)
							GO:0006351	SV6_46G04	ethylene-responsive transcription factor RAP2-13-like	NS	6	(+1.027)	(+1.089)	(+1.277)	(+1.190)	(+1.220)	-1.622	(+1.116)	+1.651	(-1.208)	(-1.190)	-2.388	+1.582	(+1.092)	+1.557	(-1.056)
							GO:0006351	SV6_27F03	floral homeotic protein AGAMOUS-like	NS	6	(-1.134)	(+1.013)	(-1.200)	(-1.094)	(-1.181)	-1.538	(-1.119)	(+1.215)	(-1.120)	(-1.226)	-1.722	(+1.047)	(+1.095)	(-1.210)	(-1.181)
							GO:0006351	SV5_35D11	scarecrow-like	NS	6	(-1.159)	(-1.181)	(-1.254)	(-1.208)	(-1.012)	-1.658	(+1.078)	(-1.091)	(-1.285)	(-1.096)	-1.833	(-1.503)	(+1.059)	(-1.051)	(+1.109)
							GO:0006351	SV5_45H12	transcription factor HBI1-like	NS	6	(+1.146)	(+1.083)	(+1.205)	(+1.140)	(+1.300)	(-1.063)	(+1.026)	+1.552	(+1.067)	(+1.030)	(-1.358)	(+1.159)	(+1.176)	(+1.387)	(+1.128)
							GO:0006351	SV6_35D09	transcription factor bHLH148-like	NS	6	(+1.100)	(+1.038)	(+1.181)	(+1.067)	(+1.238)	(-1.168)	(+1.092)	(+1.532)	(+1.169)	(+1.331)	(-1.394)	(+1.065)	+1.500	(+1.116)	(-1.052)
							GO:0006351	SV5_38A08	zinc finger (C2H2 type) family protein-like	NS	6	(-1.017)	(-1.078)	(-1.083)	(-1.125)	(-1.114)	(-1.334)	(-1.140)	(+1.174)	(-1.011)	(-1.041)	-1.808	(-1.148)	(+1.108)	(-1.117)	(+1.014)
	GO:0006355	regulation of transcription, DNA-templated	13	15	593	0.0224	GO:0006355	SV5_11B04	SAGA-associated factor 73-like	NS	6	(-1.080)	(-1.044)	(-1.051)	(-1.022)	(+1.059)	(-1.370)	(-1.088)	(+1.447)	(-1.283)	(-1.030)	-1.711	(+1.070)	(+1.243)	(+1.102)	(-1.013)
							GO:0006355	SV6_07F08	WRKY transcription factor 40-like	NS	6	(-1.075)	(-1.013)	(+1.153)	(-1.020)	(-1.030)	(-1.325)	(+1.265)	(+1.504)	(-1.326)	(+1.024)	-2.122	(-1.189)	(+1.500)	(+1.210)	(-1.237)
							GO:0006355	SV5_04H09	bZIP transcription factor 53-like	NS	6	(+1.046)	(+1.016)	(-1.013)	(-1.040)	(+1.317)	(-1.096)	(-1.149)	+1.778	(+1.239)	(+1.147)	-1.789	(-1.041)	+1.741	(-1.155)	(-1.002)
							GO:0006355	SV6_05C01	bZIP transcription factor 53-like	NS	6	(+1.199)	(+1.196)	(+1.118)	(+1.127)	(+1.458)	(-1.036)	(-1.027)	+2.224	(+1.360)	(+1.166)	-1.932	(+1.235)	+2.135	(+1.051)	(+1.069)
							GO:0006355	SV6_40H05	bZIP transcription factor 53-like	NS	6	(+1.150)	(+1.093)	(+1.086)	(+1.054)	(+1.249)	(-1.029)	(-1.005)	+2.157	(+1.389)	(+1.172)	(-2.125)	(+1.013)	(+1.608)	(-1.168)	(+1.001)
							GO:0006355	SV5_55H02	ethylene-responsive transcription factor 4-like	NS	6	(+1.113)	(+1.170)	(+1.166)	(+1.293)	(+1.136)	(-1.413)	(+1.282)	(+1.577)	(-1.581)	(-1.318)	-1.584	(+1.036)	(+1.193)	(-1.011)	(-1.059)
							GO:0006355	SV6_25E11	ethylene-responsive transcription factor ERF061-like	NS	6	(+1.064)	(-1.039)	(+1.023)	(+1.056)	(-1.022)	-2.672	-1.777	(+1.092)	(-1.324)	(-1.407)	-2.932	-1.558	(+1.123)	-1.889	(-1.276)
							GO:0006355	SV6_11G06	ethylene-responsive transcription factor RAP2-12-like	NS	6	(+1.080)	(+1.130)	(+1.138)	(+1.009)	(+1.075)	-1.788	(+1.367)	+1.535	(-1.280)	(-1.013)	-2.267	(+1.163)	(+1.180)	(+1.037)	(+1.018)
							GO:0006355	SV5_59F09	ethylene-responsive transcription factor RAP2-13-like	NS	6	(-1.118)	(-1.012)	(+1.095)	(+1.082)	(+1.142)	-1.512	(+1.078)	+1.700	(-1.284)	(-1.229)	-2.003	(+1.382)	(+1.089)	(+1.497)	(-1.086)
							GO:0006355	SV6_46G04	ethylene-responsive transcription factor RAP2-13-like	NS	6	(+1.027)	(+1.089)	(+1.277)	(+1.190)	(+1.220)	-1.622	(+1.116)	+1.651	(-1.208)	(-1.190)	-2.388	+1.582	(+1.092)	+1.557	(-1.056)
							GO:0006355	SV6_27F03	floral homeotic protein AGAMOUS-like	NS	6	(-1.134)	(+1.013)	(-1.200)	(-1.094)	(-1.181)	-1.538	(-1.119)	(+1.215)	(-1.120)	(-1.226)	-1.722	(+1.047)	(+1.095)	(-1.210)	(-1.181)
							GO:0006355	SV5_35D11	scarecrow-like	NS	6	(-1.159)	(-1.181)	(-1.254)	(-1.208)	(-1.012)	-1.658	(+1.078)	(-1.091)	(-1.285)	(-1.096)	-1.833	(-1.503)	(+1.059)	(-1.051)	(+1.109)
							GO:0006355	SV5_45H12	transcription factor HBI1-like	NS	6	(+1.146)	(+1.083)	(+1.205)	(+1.140)	(+1.300)	(-1.063)	(+1.026)	+1.552	(+1.067)	(+1.030)	(-1.358)	(+1.159)	(+1.176)	(+1.387)	(+1.128)
							GO:0006355	SV6_35D09	transcription factor bHLH148-like	NS	6	(+1.100)	(+1.038)	(+1.181)	(+1.067)	(+1.238)	(-1.168)	(+1.092)	(+1.532)	(+1.169)	(+1.331)	(-1.394)	(+1.065)	+1.500	(+1.116)	(-1.052)
							GO:0006355	SV5_38A08	zinc finger (C2H2 type) family protein-like	NS	6	(-1.017)	(-1.078)	(-1.083)	(-1.125)	(-1.114)	(-1.334)	(-1.140)	(+1.174)	(-1.011)	(-1.041)	-1.808	(-1.148)	(+1.108)	(-1.117)	(+1.014)
	GO:0000245	spliceosomal complex assembly	14	3	8	0.0003	GO:0000245	SV6_18C04	thioredoxin-like protein YLS8-like	NS	6	(+1.056)	(+1.107)	(+1.198)	(+1.003)	(+1.203)	(-1.167)	(-1.042)	(+1.262)	(+1.076)	(-1.018)	-1.552	(-1.029)	(+1.156)	(-1.076)	(-1.004)
							GO:0000245	SV6_44F07	thioredoxin-like protein YLS8-like	NS	6	(-1.051)	(-1.029)	(+1.067)	(-1.047)	(+1.122)	(-1.231)	(-1.132)	(+1.187)	(+1.016)	(-1.037)	-1.613	(-1.143)	(+1.053)	(-1.122)	(-1.023)
							GO:0000245	SV6_48A12	unknown transcript	NS	6	(-1.203)	(-1.232)	(-1.289)	(-1.420)	(-1.161)	-1.623	(-1.145)	(-1.148)	(-1.198)	(-3.790)	-1.965	(-1.533)	(+1.030)	(-1.368)	(-1.053)

## Sheet: g
	(g) Detailed view of GO terms enriched in cluster 7.
	GO ID	GO Description	Lev.	Sample	Rest	p-val.	(GO ID)	Associated EST Ids	EST Description	Secr.	Cl.	CCP 6 h	CIP 6 h	HCP 6 h	Wound 6 h	Touch 6 h	CCP 24 h	CIP 24 h	HCP 24 h	Wound 24 h	Touch 24 h	CCP 48 h	CIP 48 h	HCP 48 h	Wound 48 h	Touch 48 h
	GO:0008150	biological_process	1	25	5054		GO:0008150
	GO:0009698	phenylpropanoid metabolic process	6	2	62	0.0438	GO:0009698	SV6_24E04	Phospho-2-dehydro-3-deoxyheptonate aldolase 1-like	NS	7	(+1.023)	(-1.223)	(-1.182)	(+1.014)	(-1.305)	(-1.031)	(+1.237)	(-1.162)	(+1.012)	(-1.017)	-1.789	(-1.129)	(-1.035)	(-1.222)	(-1.186)
							GO:0009698	SV6_44E09	transcription factor bHLH148-like	NS	7	-1.631	(-1.390)	(+1.015)	(-1.647)	(+1.011)	(+1.099)	(+1.510)	(+1.473)	(+1.431)	(-1.151)	-2.448	(-1.182)	(+1.195)	(+1.193)	-1.664
	GO:0006508	proteolysis	7	12	566	0.0002	GO:0006508	SV6_43D07	metallocarboxypeptidase inhibitor precursor-like	CRP	7	-1.737	(-1.468)	(+1.102)	(-1.644)	(+1.009)	(+1.254)	(+1.454)	(+1.757)	(+1.448)	(-1.440)	-3.146	(-1.137)	(+1.208)	(+1.445)	(-1.614)
							GO:0006508	SV5_45H07	metallocarboxypeptidase inhibitor-like	CRP	7	(+1.086)	(+1.126)	(+1.076)	(+1.065)	(+1.094)	(+1.097)	(+1.610)	(+1.675)	(+1.212)	(+1.112)	-2.550	(-1.147)	(+1.183)	(+1.105)	(-1.093)
							GO:0006508	SV6_04F08	metallocarboxypeptidase inhibitor-like	CRP	7	(-1.097)	(+1.062)	(+1.086)	(+1.029)	(+1.141)	(+1.165)	+1.729	(+1.535)	(+1.454)	(+1.165)	-1.708	(-1.237)	(+1.219)	(+1.094)	(-1.077)
							GO:0006508	SV6_11B01	metallocarboxypeptidase inhibitor-like	CRP	7	(-1.075)	(-1.028)	(-1.019)	(-1.049)	(+1.099)	(-1.008)	(+1.516)	(+1.629)	(+1.140)	(+1.112)	-2.508	(-1.293)	(+1.119)	(+1.111)	(-1.233)
							GO:0006508	SV6_14B02	metallocarboxypeptidase inhibitor-like	CRP	7	(-1.009)	(-1.016)	(+1.047)	(-1.088)	(+1.106)	(+1.147)	(+1.640)	(+1.534)	(+1.208)	(+1.106)	-2.955	(-1.164)	(+1.161)	(+1.124)	(-1.154)
							GO:0006508	SV6_14H02	metallocarboxypeptidase inhibitor-like	CRP	7	(+1.043)	(+1.064)	(+1.065)	(+1.014)	(+1.123)	(+1.007)	(+1.701)	(+1.706)	(+1.064)	(+1.132)	-2.408	(-1.212)	(+1.295)	(+1.126)	(-1.155)
							GO:0006508	SV6_17B11	metallocarboxypeptidase inhibitor-like	CRP	7	-1.563	(-1.093)	(-1.031)	(-1.170)	(+1.077)	(+1.303)	+1.647	(+1.618)	(+1.321)	(-1.147)	(-1.623)	(-1.099)	(+1.362)	(+1.183)	(-1.592)
							GO:0006508	SV6_26H04	metallocarboxypeptidase inhibitor-like	CRP	7	(+1.018)	(+1.011)	(+1.042)	(-1.053)	(+1.097)	(+1.016)	(+1.659)	(+1.432)	(+1.088)	(+1.118)	-2.316	(-1.205)	(+1.189)	(+1.074)	(-1.222)
							GO:0006508	SV6_28D08	metallocarboxypeptidase inhibitor-like	CRP	7	-1.792	-1.625	(+1.078)	-1.789	(-1.059)	(+1.163)	(+1.502)	(+1.473)	(+1.402)	-1.523	-2.652	(-1.163)	(+1.284)	(+1.328)	-1.591
							GO:0006508	SV6_29G01	metallocarboxypeptidase inhibitor-like	CRP	7	(-1.050)	(+1.007)	(-1.019)	(-1.002)	(+1.042)	(+1.016)	(+1.625)	(+1.498)	(-1.015)	(+1.051)	-1.826	(-1.317)	(+1.143)	(+1.044)	(-1.210)
							GO:0006508	SV6_41D04	metallocarboxypeptidase inhibitor-like	CRP	7	(-1.201)	(-1.154)	(-1.029)	(-1.181)	(+1.046)	(+1.125)	(+1.484)	(+1.545)	(+1.341)	(-1.084)	-2.844	(-1.310)	(+1.108)	(+1.208)	(-1.484)
							GO:0006508	SV6_48H09	metallocarboxypeptidase inhibitor-like	CRP	7	-1.568	(-1.134)	(+1.076)	(-1.170)	(+1.138)	(+1.251)	+1.706	(+1.500)	(+1.431)	(+1.129)	-1.969	(-1.211)	(+1.277)	(+1.037)	(-1.333)
	GO:0043648	dicarboxylic acid metabolic process	8	2	34	0.0151	GO:0043648	SV5_58B11	Phospho-2-dehydro-3-deoxyheptonate aldolase 1-like	NS	7	(+1.003)	(+1.011)	(-1.114)	(+1.051)	(-1.181)	(-1.067)	(+1.314)	(-1.082)	(+1.077)	(+1.030)	-1.590	(-1.089)	(+1.062)	(-1.096)	(+1.025)
							GO:0043648	SV6_24E04	Phospho-2-dehydro-3-deoxyheptonate aldolase 1-like	NS	7	(+1.023)	(-1.223)	(-1.182)	(+1.014)	(-1.305)	(-1.031)	(+1.237)	(-1.162)	(+1.012)	(-1.017)	-1.789	(-1.129)	(-1.035)	(-1.222)	(-1.186)
	GO:0046417	chorismate metabolic process	9	2	4	0.0004	GO:0046417	SV5_58B11	Phospho-2-dehydro-3-deoxyheptonate aldolase 1-like	NS	7	(+1.003)	(+1.011)	(-1.114)	(+1.051)	(-1.181)	(-1.067)	(+1.314)	(-1.082)	(+1.077)	(+1.030)	-1.590	(-1.089)	(+1.062)	(-1.096)	(+1.025)
							GO:0046417	SV6_24E04	Phospho-2-dehydro-3-deoxyheptonate aldolase 1-like	NS	7	(+1.023)	(-1.223)	(-1.182)	(+1.014)	(-1.305)	(-1.031)	(+1.237)	(-1.162)	(+1.012)	(-1.017)	-1.789	(-1.129)	(-1.035)	(-1.222)	(-1.186)
	GO:0043650	dicarboxylic acid biosynthetic process	9	2	6	0.0007	GO:0043650	SV5_58B11	Phospho-2-dehydro-3-deoxyheptonate aldolase 1-like	NS	7	(+1.003)	(+1.011)	(-1.114)	(+1.051)	(-1.181)	(-1.067)	(+1.314)	(-1.082)	(+1.077)	(+1.030)	-1.590	(-1.089)	(+1.062)	(-1.096)	(+1.025)
							GO:0043650	SV6_24E04	Phospho-2-dehydro-3-deoxyheptonate aldolase 1-like	NS	7	(+1.023)	(-1.223)	(-1.182)	(+1.014)	(-1.305)	(-1.031)	(+1.237)	(-1.162)	(+1.012)	(-1.017)	-1.789	(-1.129)	(-1.035)	(-1.222)	(-1.186)
	GO:0009423	chorismate biosynthetic process	10	2	4	0.0004	GO:0009423	SV5_58B11	Phospho-2-dehydro-3-deoxyheptonate aldolase 1-like	NS	7	(+1.003)	(+1.011)	(-1.114)	(+1.051)	(-1.181)	(-1.067)	(+1.314)	(-1.082)	(+1.077)	(+1.030)	-1.590	(-1.089)	(+1.062)	(-1.096)	(+1.025)
							GO:0009423	SV6_24E04	Phospho-2-dehydro-3-deoxyheptonate aldolase 1-like	NS	7	(+1.023)	(-1.223)	(-1.182)	(+1.014)	(-1.305)	(-1.031)	(+1.237)	(-1.162)	(+1.012)	(-1.017)	-1.789	(-1.129)	(-1.035)	(-1.222)	(-1.186)
	GO:0009073	aromatic amino acid family biosynthetic process	10	2	33	0.0143	GO:0009073	SV5_58B11	Phospho-2-dehydro-3-deoxyheptonate aldolase 1-like	NS	7	(+1.003)	(+1.011)	(-1.114)	(+1.051)	(-1.181)	(-1.067)	(+1.314)	(-1.082)	(+1.077)	(+1.030)	-1.590	(-1.089)	(+1.062)	(-1.096)	(+1.025)
							GO:0009073	SV6_24E04	Phospho-2-dehydro-3-deoxyheptonate aldolase 1-like	NS	7	(+1.023)	(-1.223)	(-1.182)	(+1.014)	(-1.305)	(-1.031)	(+1.237)	(-1.162)	(+1.012)	(-1.017)	-1.789	(-1.129)	(-1.035)	(-1.222)	(-1.186)

## Sheet: h
	(h) Detailed view of GO terms enriched in cluster 8.
	GO ID	GO Description	Lev.	Sample	Rest	p-val.	(GO ID)	Associated EST Ids	EST Description	Secr.	Cl.	CCP 6 h	CIP 6 h	HCP 6 h	Wound 6 h	Touch 6 h	CCP 24 h	CIP 24 h	HCP 24 h	Wound 24 h	Touch 24 h	CCP 48 h	CIP 48 h	HCP 48 h	Wound 48 h	Touch 48 h
	GO:0008150	biological_process	1	134	4945		GO:0008150
	GO:0001887	selenium compound metabolic process	4	2	3	0.0067	GO:0001887	SV6_20A10	ATP sulfurylase 1-like	NS	8	(+1.153)	(+1.333)	(+1.227)	(+1.067)	(+1.182)	(-1.281)	(+1.041)	(+1.230)	(+1.125)	(+1.073)	-2.118	(+1.279)	(+1.174)	(+1.143)	(+1.287)
							GO:0001887	SV6_33B11	ATP sulfurylase 1-like	NS	8	(+1.365)	+1.763	+1.525	(+1.110)	(+1.396)	(-1.132)	(+1.013)	+1.699	(+1.025)	(+1.176)	-2.927	(+1.446)	(+1.295)	(+1.231)	(+1.267)
	GO:0010269	response to selenium ion	5	2	1	0.0021	GO:0010269	SV5_49A11	selenium-binding protein 2-like	NS	8	(+1.004)	(+1.077)	(+1.027)	(+1.037)	(-1.050)	-1.710	(-1.259)	(+1.055)	(-1.483)	(-1.471)	-2.468	(+1.041)	(-1.043)	(+1.147)	(-1.442)
							GO:0010269	SV5_60G01	selenium-binding protein 2-like	NS	8	(+1.128)	(+1.256)	(+1.170)	(+1.062)	(+1.091)	(-1.556)	(-1.027)	(+1.217)	(-1.201)	(-1.242)	-1.666	(+1.126)	(+1.157)	(+1.053)	(-1.276)
	GO:0043902	positive regulation of multi-organism process	5	2	1	0.0021	GO:0043902	SV5_09E10	C2-DOMAIN ABA-RELATED 4-like	NS	8	(-1.324)	(-1.179)	(-1.266)	(-1.288)	(-1.284)	(-1.338)	(-1.170)	(-1.302)	(+1.043)	(-1.172)	-1.534	(-1.054)	(-1.219)	(-1.013)	(-1.244)
							GO:0043902	SV6_11A09	C2-DOMAIN ABA-RELATED 4-like	NS	8	-1.503	(-1.275)	(-1.328)	-1.501	(-1.261)	(-1.369)	(-1.309)	(-1.318)	(-1.064)	(-1.247)	-2.001	(-1.184)	(-1.178)	(-1.031)	(-1.237)
	GO:0010167	response to nitrate	5	4	10	0.0004	GO:0010167	SV5_46A08	oxalate--CoA ligase-like	NS	8	(+1.264)	(+1.309)	(+1.223)	(+1.244)	(+1.143)	(+1.252)	+1.541	+2.190	(+1.205)	(-2.607)	-1.824	(+1.376)	(+1.302)	+1.779	(+1.240)
							GO:0010167	SV5_46H03	oxalate--CoA ligase-like	NS	8	(-1.004)	(+1.059)	(+1.065)	(+1.132)	(+1.327)	(+1.023)	(+1.365)	(+1.854)	(+1.039)	(+1.483)	-2.240	(+1.383)	(+1.229)	(+1.448)	(+1.357)
							GO:0010167	SV5_55H04	oxalate--CoA ligase-like	NS	8	(+1.273)	(+1.236)	(+1.236)	(+1.346)	(+1.319)	(+1.229)	(+1.530)	(+2.041)	(+1.139)	(+1.437)	-1.620	(+1.255)	(+1.148)	(+1.502)	(+1.407)
							GO:0010167	SV5_60B05	oxalate--CoA ligase-like	NS	8	(+1.154)	(+1.176)	(+1.240)	(+1.228)	(+1.245)	(+1.104)	(+1.334)	+1.839	(+1.071)	(+1.345)	-1.719	+1.604	(+1.161)	(+1.432)	(+1.418)
	GO:0051240	positive regulation of multicellular organismal process	5	4	10	0.0004	GO:0051240	SV5_46A08	oxalate--CoA ligase-like	NS	8	(+1.264)	(+1.309)	(+1.223)	(+1.244)	(+1.143)	(+1.252)	+1.541	+2.190	(+1.205)	(-2.607)	-1.824	(+1.376)	(+1.302)	+1.779	(+1.240)
							GO:0051240	SV5_46H03	oxalate--CoA ligase-like	NS	8	(-1.004)	(+1.059)	(+1.065)	(+1.132)	(+1.327)	(+1.023)	(+1.365)	(+1.854)	(+1.039)	(+1.483)	-2.240	(+1.383)	(+1.229)	(+1.448)	(+1.357)
							GO:0051240	SV5_55H04	oxalate--CoA ligase-like	NS	8	(+1.273)	(+1.236)	(+1.236)	(+1.346)	(+1.319)	(+1.229)	(+1.530)	(+2.041)	(+1.139)	(+1.437)	-1.620	(+1.255)	(+1.148)	(+1.502)	(+1.407)
							GO:0051240	SV5_60B05	oxalate--CoA ligase-like	NS	8	(+1.154)	(+1.176)	(+1.240)	(+1.228)	(+1.245)	(+1.104)	(+1.334)	+1.839	(+1.071)	(+1.345)	-1.719	+1.604	(+1.161)	(+1.432)	(+1.418)
	GO:0071241	cellular response to inorganic substance	5	3	9	0.0035	GO:0071241	SV6_34H04	S-adenosylmethionine synthase 1-like	NS	8	(-1.059)	(-1.098)	(-1.014)	(-1.161)	(+1.070)	(-1.427)	(-1.272)	(+1.295)	(-1.186)	(+1.078)	-3.324	(+1.008)	(+1.058)	(-1.035)	(-1.031)
							GO:0071241	SV5_49A11	selenium-binding protein 2-like	NS	8	(+1.004)	(+1.077)	(+1.027)	(+1.037)	(-1.050)	-1.710	(-1.259)	(+1.055)	(-1.483)	(-1.471)	-2.468	(+1.041)	(-1.043)	(+1.147)	(-1.442)
							GO:0071241	SV5_60G01	selenium-binding protein 2-like	NS	8	(+1.128)	(+1.256)	(+1.170)	(+1.062)	(+1.091)	(-1.556)	(-1.027)	(+1.217)	(-1.201)	(-1.242)	-1.666	(+1.126)	(+1.157)	(+1.053)	(-1.276)
	GO:0051094	positive regulation of developmental process	5	4	14	0.0012	GO:0051094	SV5_46A08	oxalate--CoA ligase-like	NS	8	(+1.264)	(+1.309)	(+1.223)	(+1.244)	(+1.143)	(+1.252)	+1.541	+2.190	(+1.205)	(-2.607)	-1.824	(+1.376)	(+1.302)	+1.779	(+1.240)
							GO:0051094	SV5_46H03	oxalate--CoA ligase-like	NS	8	(-1.004)	(+1.059)	(+1.065)	(+1.132)	(+1.327)	(+1.023)	(+1.365)	(+1.854)	(+1.039)	(+1.483)	-2.240	(+1.383)	(+1.229)	(+1.448)	(+1.357)
							GO:0051094	SV5_55H04	oxalate--CoA ligase-like	NS	8	(+1.273)	(+1.236)	(+1.236)	(+1.346)	(+1.319)	(+1.229)	(+1.530)	(+2.041)	(+1.139)	(+1.437)	-1.620	(+1.255)	(+1.148)	(+1.502)	(+1.407)
							GO:0051094	SV5_60B05	oxalate--CoA ligase-like	NS	8	(+1.154)	(+1.176)	(+1.240)	(+1.228)	(+1.245)	(+1.104)	(+1.334)	+1.839	(+1.071)	(+1.345)	-1.719	+1.604	(+1.161)	(+1.432)	(+1.418)
	GO:0023056	positive regulation of signaling	5	4	27	0.0091	GO:0023056	SV5_09E10	C2-DOMAIN ABA-RELATED 4-like	NS	8	(-1.324)	(-1.179)	(-1.266)	(-1.288)	(-1.284)	(-1.338)	(-1.170)	(-1.302)	(+1.043)	(-1.172)	-1.534	(-1.054)	(-1.219)	(-1.013)	(-1.244)
							GO:0023056	SV6_11A09	C2-DOMAIN ABA-RELATED 4-like	NS	8	-1.503	(-1.275)	(-1.328)	-1.501	(-1.261)	(-1.369)	(-1.309)	(-1.318)	(-1.064)	(-1.247)	-2.001	(-1.184)	(-1.178)	(-1.031)	(-1.237)
							GO:0023056	SV5_57B11	mitogen-activated protein kinase kinase 9-like	NS	8	(+1.013)	(-1.027)	(-1.018)	(-1.047)	(+1.049)	(-1.383)	(+1.215)	(+1.087)	(-1.121)	(+1.174)	-2.477	(+1.150)	(+1.113)	(+1.318)	(-1.116)
							GO:0023056	SV5_07D06	serine/threonine-protein kinase pakA-like	NS	8	(+1.025)	(+1.046)	(-1.015)	(+1.079)	(-1.008)	(-1.052)	(-1.106)	(+1.056)	(+1.030)	(+1.137)	-1.603	(+1.104)	(-1.000)	(+1.060)	(-1.022)
	GO:0044550	secondary metabolite biosynthetic process	5	8	113	0.0171	GO:0044550	SV6_20A10	ATP sulfurylase 1-like	NS	8	(+1.153)	(+1.333)	(+1.227)	(+1.067)	(+1.182)	(-1.281)	(+1.041)	(+1.230)	(+1.125)	(+1.073)	-2.118	(+1.279)	(+1.174)	(+1.143)	(+1.287)
							GO:0044550	SV6_33B11	ATP sulfurylase 1-like	NS	8	(+1.365)	+1.763	+1.525	(+1.110)	(+1.396)	(-1.132)	(+1.013)	+1.699	(+1.025)	(+1.176)	-2.927	(+1.446)	(+1.295)	(+1.231)	(+1.267)
							GO:0044550	SV6_34H04	S-adenosylmethionine synthase 1-like	NS	8	(-1.059)	(-1.098)	(-1.014)	(-1.161)	(+1.070)	(-1.427)	(-1.272)	(+1.295)	(-1.186)	(+1.078)	-3.324	(+1.008)	(+1.058)	(-1.035)	(-1.031)
							GO:0044550	SV5_02D05	cinnamyl alcohol dehydrogenase 1-like	NS	8	(-1.318)	(-1.232)	(-1.130)	(-1.350)	(-1.233)	(-1.092)	(-1.284)	(+1.202)	(+1.138)	(-1.067)	-2.006	(+1.467)	(+1.028)	(+1.430)	(-1.139)
							GO:0044550	SV6_04F09	cytochrome b5-like	NS	8	(-1.155)	(-1.019)	(-1.018)	(-1.067)	(-1.041)	(-1.064)	(+1.006)	(-1.030)	(-1.026)	(+1.022)	-1.634	(-1.045)	(-1.095)	(+1.013)	(-1.112)
							GO:0044550	SV5_57B11	mitogen-activated protein kinase kinase 9-like	NS	8	(+1.013)	(-1.027)	(-1.018)	(-1.047)	(+1.049)	(-1.383)	(+1.215)	(+1.087)	(-1.121)	(+1.174)	-2.477	(+1.150)	(+1.113)	(+1.318)	(-1.116)
							GO:0044550	SV6_47B05	protochlorophyllide reductase-like	NS	8	(+1.005)	(+1.076)	(-1.048)	(-1.107)	(-1.040)	(-1.374)	(+1.051)	(+1.106)	(-1.373)	(-1.232)	-1.616	(+1.020)	(+1.011)	(-1.153)	(-1.105)
							GO:0044550	SV5_42B01	unknown transcript	NS	8	(-1.051)	(-1.059)	(-1.067)	(-1.136)	(-1.101)	(-1.109)	(-1.111)	(+1.021)	(+1.088)	(-1.030)	-1.552	(+1.042)	(-1.037)	(-1.053)	(+1.035)
	GO:0044282	small molecule catabolic process	5	14	256	0.0205	GO:0044282	SV6_20A10	ATP sulfurylase 1-like	NS	8	(+1.153)	(+1.333)	(+1.227)	(+1.067)	(+1.182)	(-1.281)	(+1.041)	(+1.230)	(+1.125)	(+1.073)	-2.118	(+1.279)	(+1.174)	(+1.143)	(+1.287)
							GO:0044282	SV6_33B11	ATP sulfurylase 1-like	NS	8	(+1.365)	+1.763	+1.525	(+1.110)	(+1.396)	(-1.132)	(+1.013)	+1.699	(+1.025)	(+1.176)	-2.927	(+1.446)	(+1.295)	(+1.231)	(+1.267)
							GO:0044282	SV6_32H12	F-box protein SKIP16-like	NS	8	(-1.211)	(-1.051)	(-1.082)	(-1.244)	(-1.121)	(-1.137)	(-1.107)	(-1.017)	(-1.125)	(-1.277)	-1.800	(-1.025)	(-1.181)	(-1.045)	(-1.204)
							GO:0044282	SV5_52G02	cathepsin B-like	SP	8	(+1.148)	(+1.160)	(+1.119)	(+1.068)	(+1.063)	(-1.221)	(+1.108)	+1.573	(-1.138)	(-1.128)	-1.934	(+1.483)	(+1.253)	+1.590	(-1.142)
							GO:0044282	SV6_04F09	cytochrome b5-like	NS	8	(-1.155)	(-1.019)	(-1.018)	(-1.067)	(-1.041)	(-1.064)	(+1.006)	(-1.030)	(-1.026)	(+1.022)	-1.634	(-1.045)	(-1.095)	(+1.013)	(-1.112)
							GO:0044282	SV5_57B11	mitogen-activated protein kinase kinase 9-like	NS	8	(+1.013)	(-1.027)	(-1.018)	(-1.047)	(+1.049)	(-1.383)	(+1.215)	(+1.087)	(-1.121)	(+1.174)	-2.477	(+1.150)	(+1.113)	(+1.318)	(-1.116)
							GO:0044282	SV5_46A08	oxalate--CoA ligase-like	NS	8	(+1.264)	(+1.309)	(+1.223)	(+1.244)	(+1.143)	(+1.252)	+1.541	+2.190	(+1.205)	(-2.607)	-1.824	(+1.376)	(+1.302)	+1.779	(+1.240)
							GO:0044282	SV5_46H03	oxalate--CoA ligase-like	NS	8	(-1.004)	(+1.059)	(+1.065)	(+1.132)	(+1.327)	(+1.023)	(+1.365)	(+1.854)	(+1.039)	(+1.483)	-2.240	(+1.383)	(+1.229)	(+1.448)	(+1.357)
							GO:0044282	SV5_55H04	oxalate--CoA ligase-like	NS	8	(+1.273)	(+1.236)	(+1.236)	(+1.346)	(+1.319)	(+1.229)	(+1.530)	(+2.041)	(+1.139)	(+1.437)	-1.620	(+1.255)	(+1.148)	(+1.502)	(+1.407)
							GO:0044282	SV5_60B05	oxalate--CoA ligase-like	NS	8	(+1.154)	(+1.176)	(+1.240)	(+1.228)	(+1.245)	(+1.104)	(+1.334)	+1.839	(+1.071)	(+1.345)	-1.719	+1.604	(+1.161)	(+1.432)	(+1.418)
							GO:0044282	SV5_05D07	short-chain-enoyl-CoA hydratase-like	NS	8	(-1.001)	(+1.013)	(-1.018)	(-1.074)	(-1.042)	(-1.151)	(-1.086)	(+1.025)	(+1.025)	(-1.051)	-1.719	(+1.113)	(-1.004)	(+1.083)	(-1.096)
							GO:0044282	SV5_05D08	short-chain-enoyl-CoA hydratase-like	NS	8	(-1.130)	(-1.055)	(-1.130)	(-1.136)	(-1.129)	(-1.247)	(-1.235)	(+1.070)	(-1.182)	(-1.055)	-1.775	(+1.020)	(-1.070)	(+1.039)	(-1.240)
							GO:0044282	SV5_34D03	tyrosine aminotransferase-like	NS	8	(-1.161)	(-1.149)	(-1.105)	(-1.182)	(-1.258)	(-1.174)	(-1.186)	(+1.020)	(-1.094)	(-1.026)	-1.670	(+1.002)	(-1.082)	(+1.027)	(-1.149)
							GO:0044282	SV6_02E08	ubiquitin-conjugating enzyme E2 10-like	NS	8	(-1.263)	(-1.190)	(-1.270)	(-1.276)	(-1.198)	(-1.337)	(-1.002)	(+1.081)	(-1.100)	(+1.000)	-1.585	(-1.004)	(-1.058)	(-1.003)	(-1.065)
	GO:0010038	response to metal ion	5	14	274	0.0386	GO:0010038	SV6_20A10	ATP sulfurylase 1-like	NS	8	(+1.153)	(+1.333)	(+1.227)	(+1.067)	(+1.182)	(-1.281)	(+1.041)	(+1.230)	(+1.125)	(+1.073)	-2.118	(+1.279)	(+1.174)	(+1.143)	(+1.287)
							GO:0010038	SV6_33B11	ATP sulfurylase 1-like	NS	8	(+1.365)	+1.763	+1.525	(+1.110)	(+1.396)	(-1.132)	(+1.013)	+1.699	(+1.025)	(+1.176)	-2.927	(+1.446)	(+1.295)	(+1.231)	(+1.267)
							GO:0010038	SV6_26E12	BOLA2-like	NS	8	(-1.219)	(-1.047)	(-1.088)	(-1.105)	(+1.020)	(-1.131)	(+1.028)	(+1.059)	(-1.088)	(-1.062)	-1.575	(+1.055)	(-1.079)	(-1.029)	(+1.029)
							GO:0010038	SV6_34H04	S-adenosylmethionine synthase 1-like	NS	8	(-1.059)	(-1.098)	(-1.014)	(-1.161)	(+1.070)	(-1.427)	(-1.272)	(+1.295)	(-1.186)	(+1.078)	-3.324	(+1.008)	(+1.058)	(-1.035)	(-1.031)
							GO:0010038	SV5_36C07	cation transport regulator-like	NS	8	(-1.116)	(-1.033)	(+1.108)	(-1.160)	(+1.074)	(-1.451)	(-1.143)	(+1.089)	(-1.083)	(-1.110)	-2.834	(+1.180)	(+1.011)	(-1.075)	(-1.133)
							GO:0010038	SV6_38F11	cation transport regulator-like protein 2-like	NS	8	(+1.020)	(+1.047)	(+1.148)	(+1.024)	(+1.235)	(-1.238)	(-1.032)	(+1.220)	(+1.041)	(+1.203)	-2.601	(+1.146)	(+1.151)	(+1.133)	(+1.030)
							GO:0010038	SV6_39H05	cation transport regulator-like protein 2-like	NS	8	(+1.040)	(+1.068)	(+1.180)	(+1.017)	(+1.264)	(-1.223)	(-1.048)	(+1.218)	(+1.033)	(+1.156)	-3.554	(+1.222)	(+1.113)	(+1.120)	(+1.057)
							GO:0010038	SV5_46A08	oxalate--CoA ligase-like	NS	8	(+1.264)	(+1.309)	(+1.223)	(+1.244)	(+1.143)	(+1.252)	+1.541	+2.190	(+1.205)	(-2.607)	-1.824	(+1.376)	(+1.302)	+1.779	(+1.240)
[truncated: 339 more rows]

## Sheet: i
	(i) Detailed view of GO terms enriched in cluster 9.
[truncated: 598 more rows]

[truncated: 16 more sheets: j, k, l, m, n, o, p, q, r, s, t, u, v, w, x, y]
