# Supplementary material for: Pollination Type Recognition from a Distance by the Ovary Is Revealed Through a Global Transcriptomic Analysis
Source: Plants (Basel). 2019 Jun 24;8(6):185. doi: 10.3390/plants8060185 (PMC6630372; doi:10.3390/plants8060185)
Supplement: Supplementary file 1 [file plants-08-00185-s001.zip › Joly-2019-Plants_SuppMat_R1/Joly-2019-Plants_Dataset_S4.xlsx]

## Sheet: Dataset S4
	Dataset S4. Statistical analysis on GO functional categories enriched in each pollination condition.
	Lev.	Hierarchical level of the GO annotation.
	Sample	Number of sequences associated to this annotation in the sample.
	Rest	Number of sequences associated to this annotation in the rest of the sequences on the microarray.
	p-val.	Fisher's exact test p-value
	Secr.	Secretion prediction: NS (not secreted), CRP (secreted cysteine-rich protein), SP (other peptide signal-containing secreted proteins)
	Cl.	Cluster ID
	Following columns	Expression fold-change against control unpollinated ovules. Values between brackets are not significant.

## Sheet: a
	(a) Detailed view of GO terms enriched in genes regulated 6 HAP in CCP only.
	GO ID	GO Description	Lev.	Sample	Rest	p-val.	(GO ID)	Associated EST Ids	EST Description	Secr.	Cl.	CCP 6 h	CIP 6 h	HCP 6 h	Wound 6 h	Touch 6 h	CCP 24 h	CIP 24 h	HCP 24 h	Wound 24 h	Touch 24 h	CCP 48 h	CIP 48 h	HCP 48 h	Wound 48 h	Touch 48 h
	GO:0008150	biological_process	1	43	5036		GO:0008150
	GO:0065009	regulation of molecular function	3	7	202	0.0032	GO:0065009	SV6_20E08	ADP-glucose pyrophosphorylase small subunit-like	NS	1	+1.611	(+1.309)	(+1.331)	+1.548	(+1.189)	(-1.440)	(+1.218)	(+1.449)	(-1.095)	(-1.176)	(-1.261)	-2.047	+1.597	-1.500	(-1.226)
							GO:0065009	SV6_11A02	metallocarboxypeptidase inhibitor IIa precursor-like	NS	9	-1.582	(-1.259)	(-1.364)	-1.682	(-1.220)	-1.837	(-1.177)	-2.064	(+1.273)	(-1.046)	-6.604	(-1.034)	(-1.858)	(-1.261)	(-1.163)
							GO:0065009	SV6_17E05	metallocarboxypeptidase inhibitor IIa precursor-like	NS	9	-1.535	(-1.223)	(-1.329)	-1.745	(-1.192)	-1.742	(-1.141)	-2.073	(+1.409)	(+1.054)	-7.444	(-1.060)	(-1.772)	(-1.274)	(-1.167)
							GO:0065009	SV6_48A08	metallocarboxypeptidase inhibitor IIa precursor-like	NS	9	-1.707	(-1.244)	(-1.353)	-1.792	(-1.340)	-1.917	(-1.186)	-2.127	(+1.265)	(+1.061)	-8.190	(-1.061)	(-1.916)	(-1.430)	(-1.109)
							GO:0065009	SV6_40A01	metallocarboxypeptidase inhibitor IIa-like	NS	9	-1.541	(-1.175)	(-1.324)	-1.554	(-1.225)	-1.638	(-1.160)	-1.907	(+1.196)	(+1.015)	-5.653	(+1.008)	(-1.792)	(-1.308)	(-1.029)
							GO:0065009	SV5_04F12	proteinase inhibitor type-2-like	CRP	16	+1.722	(+1.363)	(+1.184)	+1.793	(+1.163)	(-1.029)	(-1.197)	-1.847	(+1.094)	(+1.274)	+3.451	(-1.789)	(-1.017)	-1.806	(-1.054)
							GO:0065009	SV6_44B09	proteinase inhibitor type-2-like	CRP	16	+1.807	(+1.446)	(+1.291)	+1.687	(+1.301)	(+1.097)	(-1.152)	-1.754	(+1.195)	(+1.489)	+3.197	(-1.698)	(+1.185)	(-1.497)	(+1.113)
	GO:0006791	sulfur utilization	3	7	350	0.0432	GO:0006791	SV6_20E08	ADP-glucose pyrophosphorylase small subunit-like	NS	1	+1.611	(+1.309)	(+1.331)	+1.548	(+1.189)	(-1.440)	(+1.218)	(+1.449)	(-1.095)	(-1.176)	(-1.261)	-2.047	+1.597	-1.500	(-1.226)
							GO:0006791	SV5_54C03	glyceraldehyde-3-phosphate dehydrogenase-like	NS	13	+1.616	(+1.277)	(+1.365)	(+1.476)	(+1.302)	(+1.369)	(+1.097)	(+1.156)	(+1.348)	(+1.318)	+1.619	(+1.033)	(+1.387)	(-1.108)	(+1.128)
							GO:0006791	SV5_57D07	magnesium-protoporphyrin IX monomethyl ester [oxidative] cyclase-like	NS	25	-1.523	(-1.465)	(-1.394)	-1.638	-1.537	(-1.205)	(-1.110)	(+1.020)	(+1.335)	(+1.240)	(-1.246)	(+1.043)	(-1.196)	(+1.071)	(+1.301)
							GO:0006791	SV6_08C09	magnesium-protoporphyrin IX monomethyl ester [oxidative] cyclase-like	NS	25	-1.543	(-1.494)	(-1.403)	-1.799	-1.536	(-1.065)	(-1.027)	(-1.061)	(+1.362)	(+1.155)	(-1.104)	(+1.102)	(-1.105)	(+1.060)	(+1.285)
							GO:0006791	SV6_05G05	photosystem I reaction center subunit VI-like	NS	3	-1.508	(-1.369)	(-1.417)	-1.730	(-1.451)	-1.778	(-1.403)	(-1.099)	(-1.328)	(-1.430)	-1.588	(-1.416)	(-1.224)	(-1.162)	(-1.434)
							GO:0006791	SV6_22E03	pollen allergen Che a 1-like	CRP	5	+1.503	(+1.195)	(+1.165)	(+1.464)	(+1.288)	(-1.007)	(+1.039)	(+1.075)	(+1.138)	+1.607	-1.724	(-1.035)	(+1.225)	(-1.263)	(+1.154)
							GO:0006791	SV5_50G11	subtilisin-like protease SBT1.7-like	SP	5	+1.629	(+1.306)	(+1.206)	(+1.391)	(+1.420)	(-1.078)	(+1.045)	(+1.168)	(-1.076)	(+1.223)	(-1.216)	(-1.062)	(+1.375)	-1.547	(-1.036)
	GO:0044092	negative regulation of molecular function	4	6	73	0.0001	GO:0044092	SV6_11A02	metallocarboxypeptidase inhibitor IIa precursor-like	NS	9	-1.582	(-1.259)	(-1.364)	-1.682	(-1.220)	-1.837	(-1.177)	-2.064	(+1.273)	(-1.046)	-6.604	(-1.034)	(-1.858)	(-1.261)	(-1.163)
							GO:0044092	SV6_17E05	metallocarboxypeptidase inhibitor IIa precursor-like	NS	9	-1.535	(-1.223)	(-1.329)	-1.745	(-1.192)	-1.742	(-1.141)	-2.073	(+1.409)	(+1.054)	-7.444	(-1.060)	(-1.772)	(-1.274)	(-1.167)
							GO:0044092	SV6_48A08	metallocarboxypeptidase inhibitor IIa precursor-like	NS	9	-1.707	(-1.244)	(-1.353)	-1.792	(-1.340)	-1.917	(-1.186)	-2.127	(+1.265)	(+1.061)	-8.190	(-1.061)	(-1.916)	(-1.430)	(-1.109)
							GO:0044092	SV6_40A01	metallocarboxypeptidase inhibitor IIa-like	NS	9	-1.541	(-1.175)	(-1.324)	-1.554	(-1.225)	-1.638	(-1.160)	-1.907	(+1.196)	(+1.015)	-5.653	(+1.008)	(-1.792)	(-1.308)	(-1.029)
							GO:0044092	SV5_04F12	proteinase inhibitor type-2-like	CRP	16	+1.722	(+1.363)	(+1.184)	+1.793	(+1.163)	(-1.029)	(-1.197)	-1.847	(+1.094)	(+1.274)	+3.451	(-1.789)	(-1.017)	-1.806	(-1.054)
							GO:0044092	SV6_44B09	proteinase inhibitor type-2-like	CRP	16	+1.807	(+1.446)	(+1.291)	+1.687	(+1.301)	(+1.097)	(-1.152)	-1.754	(+1.195)	(+1.489)	+3.197	(-1.698)	(+1.185)	(-1.497)	(+1.113)
	GO:0032879	regulation of localization	4	4	100	0.0141	GO:0032879	SV6_20E08	ADP-glucose pyrophosphorylase small subunit-like	NS	1	+1.611	(+1.309)	(+1.331)	+1.548	(+1.189)	(-1.440)	(+1.218)	(+1.449)	(-1.095)	(-1.176)	(-1.261)	-2.047	+1.597	-1.500	(-1.226)
							GO:0032879	SV6_35F03	ferredoxin-1-like	NS	25	-1.661	(-1.480)	(-1.401)	-1.767	(-1.437)	(+1.235)	(+1.072)	(-1.097)	+2.006	(+1.268)	(-1.089)	(+1.356)	(-1.270)	(+1.230)	(+1.204)
							GO:0032879	SV6_40F02	ferredoxin-1-like	NS	25	-1.563	(-1.414)	(-1.301)	-1.642	(-1.431)	(+1.439)	(+1.085)	(-1.043)	+2.066	(+1.256)	(+1.280)	(+1.350)	(-1.227)	(+1.102)	(+1.356)
							GO:0032879	SV5_54C03	glyceraldehyde-3-phosphate dehydrogenase-like	NS	13	+1.616	(+1.277)	(+1.365)	(+1.476)	(+1.302)	(+1.369)	(+1.097)	(+1.156)	(+1.348)	(+1.318)	+1.619	(+1.033)	(+1.387)	(-1.108)	(+1.128)
	GO:0050790	regulation of catalytic activity	4	7	188	0.0022	GO:0050790	SV6_20E08	ADP-glucose pyrophosphorylase small subunit-like	NS	1	+1.611	(+1.309)	(+1.331)	+1.548	(+1.189)	(-1.440)	(+1.218)	(+1.449)	(-1.095)	(-1.176)	(-1.261)	-2.047	+1.597	-1.500	(-1.226)
							GO:0050790	SV6_11A02	metallocarboxypeptidase inhibitor IIa precursor-like	NS	9	-1.582	(-1.259)	(-1.364)	-1.682	(-1.220)	-1.837	(-1.177)	-2.064	(+1.273)	(-1.046)	-6.604	(-1.034)	(-1.858)	(-1.261)	(-1.163)
							GO:0050790	SV6_17E05	metallocarboxypeptidase inhibitor IIa precursor-like	NS	9	-1.535	(-1.223)	(-1.329)	-1.745	(-1.192)	-1.742	(-1.141)	-2.073	(+1.409)	(+1.054)	-7.444	(-1.060)	(-1.772)	(-1.274)	(-1.167)
							GO:0050790	SV6_48A08	metallocarboxypeptidase inhibitor IIa precursor-like	NS	9	-1.707	(-1.244)	(-1.353)	-1.792	(-1.340)	-1.917	(-1.186)	-2.127	(+1.265)	(+1.061)	-8.190	(-1.061)	(-1.916)	(-1.430)	(-1.109)
							GO:0050790	SV6_40A01	metallocarboxypeptidase inhibitor IIa-like	NS	9	-1.541	(-1.175)	(-1.324)	-1.554	(-1.225)	-1.638	(-1.160)	-1.907	(+1.196)	(+1.015)	-5.653	(+1.008)	(-1.792)	(-1.308)	(-1.029)
							GO:0050790	SV5_04F12	proteinase inhibitor type-2-like	CRP	16	+1.722	(+1.363)	(+1.184)	+1.793	(+1.163)	(-1.029)	(-1.197)	-1.847	(+1.094)	(+1.274)	+3.451	(-1.789)	(-1.017)	-1.806	(-1.054)
							GO:0050790	SV6_44B09	proteinase inhibitor type-2-like	CRP	16	+1.807	(+1.446)	(+1.291)	+1.687	(+1.301)	(+1.097)	(-1.152)	-1.754	(+1.195)	(+1.489)	+3.197	(-1.698)	(+1.185)	(-1.497)	(+1.113)
	GO:0015979	photosynthesis	4	6	170	0.0055	GO:0015979	SV6_35F03	ferredoxin-1-like	NS	25	-1.661	(-1.480)	(-1.401)	-1.767	(-1.437)	(+1.235)	(+1.072)	(-1.097)	+2.006	(+1.268)	(-1.089)	(+1.356)	(-1.270)	(+1.230)	(+1.204)
							GO:0015979	SV6_40F02	ferredoxin-1-like	NS	25	-1.563	(-1.414)	(-1.301)	-1.642	(-1.431)	(+1.439)	(+1.085)	(-1.043)	+2.066	(+1.256)	(+1.280)	(+1.350)	(-1.227)	(+1.102)	(+1.356)
							GO:0015979	SV5_57D07	magnesium-protoporphyrin IX monomethyl ester [oxidative] cyclase-like	NS	25	-1.523	(-1.465)	(-1.394)	-1.638	-1.537	(-1.205)	(-1.110)	(+1.020)	(+1.335)	(+1.240)	(-1.246)	(+1.043)	(-1.196)	(+1.071)	(+1.301)
							GO:0015979	SV6_08C09	magnesium-protoporphyrin IX monomethyl ester [oxidative] cyclase-like	NS	25	-1.543	(-1.494)	(-1.403)	-1.799	-1.536	(-1.065)	(-1.027)	(-1.061)	(+1.362)	(+1.155)	(-1.104)	(+1.102)	(-1.105)	(+1.060)	(+1.285)
							GO:0015979	SV6_20F04	membrane family protein-like	NS	24	-1.613	(-1.465)	(-1.425)	-1.598	(-1.421)	(-1.415)	(-1.227)	(-1.333)	(-1.153)	(-1.238)	(-1.124)	(-1.149)	(-1.273)	(-1.020)	(-1.132)
							GO:0015979	SV6_05G05	photosystem I reaction center subunit VI-like	NS	3	-1.508	(-1.369)	(-1.417)	-1.730	(-1.451)	-1.778	(-1.403)	(-1.099)	(-1.328)	(-1.430)	-1.588	(-1.416)	(-1.224)	(-1.162)	(-1.434)
	GO:0006091	generation of precursor metabolites and energy	4	8	343	0.0155	GO:0006091	SV6_20E08	ADP-glucose pyrophosphorylase small subunit-like	NS	1	+1.611	(+1.309)	(+1.331)	+1.548	(+1.189)	(-1.440)	(+1.218)	(+1.449)	(-1.095)	(-1.176)	(-1.261)	-2.047	+1.597	-1.500	(-1.226)
							GO:0006091	SV6_23G08	ferredoxin-1-like	NS	25	-1.900	(-1.618)	(-1.437)	-1.922	(-1.548)	(+1.213)	(-1.003)	(-1.090)	+1.647	(+1.334)	(-1.119)	(+1.251)	(-1.273)	(+1.111)	(+1.197)
							GO:0006091	SV6_35F03	ferredoxin-1-like	NS	25	-1.661	(-1.480)	(-1.401)	-1.767	(-1.437)	(+1.235)	(+1.072)	(-1.097)	+2.006	(+1.268)	(-1.089)	(+1.356)	(-1.270)	(+1.230)	(+1.204)
							GO:0006091	SV6_40F02	ferredoxin-1-like	NS	25	-1.563	(-1.414)	(-1.301)	-1.642	(-1.431)	(+1.439)	(+1.085)	(-1.043)	+2.066	(+1.256)	(+1.280)	(+1.350)	(-1.227)	(+1.102)	(+1.356)
							GO:0006091	SV5_54C03	glyceraldehyde-3-phosphate dehydrogenase-like	NS	13	+1.616	(+1.277)	(+1.365)	(+1.476)	(+1.302)	(+1.369)	(+1.097)	(+1.156)	(+1.348)	(+1.318)	+1.619	(+1.033)	(+1.387)	(-1.108)	(+1.128)
							GO:0006091	SV5_57D07	magnesium-protoporphyrin IX monomethyl ester [oxidative] cyclase-like	NS	25	-1.523	(-1.465)	(-1.394)	-1.638	-1.537	(-1.205)	(-1.110)	(+1.020)	(+1.335)	(+1.240)	(-1.246)	(+1.043)	(-1.196)	(+1.071)	(+1.301)
							GO:0006091	SV6_08C09	magnesium-protoporphyrin IX monomethyl ester [oxidative] cyclase-like	NS	25	-1.543	(-1.494)	(-1.403)	-1.799	-1.536	(-1.065)	(-1.027)	(-1.061)	(+1.362)	(+1.155)	(-1.104)	(+1.102)	(-1.105)	(+1.060)	(+1.285)
							GO:0006091	SV6_05G05	photosystem I reaction center subunit VI-like	NS	3	-1.508	(-1.369)	(-1.417)	-1.730	(-1.451)	-1.778	(-1.403)	(-1.099)	(-1.328)	(-1.430)	-1.588	(-1.416)	(-1.224)	(-1.162)	(-1.434)
	GO:0006790	sulfur compound metabolic process	4	7	350	0.0432	GO:0006790	SV6_20E08	ADP-glucose pyrophosphorylase small subunit-like	NS	1	+1.611	(+1.309)	(+1.331)	+1.548	(+1.189)	(-1.440)	(+1.218)	(+1.449)	(-1.095)	(-1.176)	(-1.261)	-2.047	+1.597	-1.500	(-1.226)
							GO:0006790	SV5_54C03	glyceraldehyde-3-phosphate dehydrogenase-like	NS	13	+1.616	(+1.277)	(+1.365)	(+1.476)	(+1.302)	(+1.369)	(+1.097)	(+1.156)	(+1.348)	(+1.318)	+1.619	(+1.033)	(+1.387)	(-1.108)	(+1.128)
							GO:0006790	SV5_57D07	magnesium-protoporphyrin IX monomethyl ester [oxidative] cyclase-like	NS	25	-1.523	(-1.465)	(-1.394)	-1.638	-1.537	(-1.205)	(-1.110)	(+1.020)	(+1.335)	(+1.240)	(-1.246)	(+1.043)	(-1.196)	(+1.071)	(+1.301)
							GO:0006790	SV6_08C09	magnesium-protoporphyrin IX monomethyl ester [oxidative] cyclase-like	NS	25	-1.543	(-1.494)	(-1.403)	-1.799	-1.536	(-1.065)	(-1.027)	(-1.061)	(+1.362)	(+1.155)	(-1.104)	(+1.102)	(-1.105)	(+1.060)	(+1.285)
							GO:0006790	SV6_05G05	photosystem I reaction center subunit VI-like	NS	3	-1.508	(-1.369)	(-1.417)	-1.730	(-1.451)	-1.778	(-1.403)	(-1.099)	(-1.328)	(-1.430)	-1.588	(-1.416)	(-1.224)	(-1.162)	(-1.434)
							GO:0006790	SV6_22E03	pollen allergen Che a 1-like	CRP	5	+1.503	(+1.195)	(+1.165)	(+1.464)	(+1.288)	(-1.007)	(+1.039)	(+1.075)	(+1.138)	+1.607	-1.724	(-1.035)	(+1.225)	(-1.263)	(+1.154)
							GO:0006790	SV5_50G11	subtilisin-like protease SBT1.7-like	SP	5	+1.629	(+1.306)	(+1.206)	(+1.391)	(+1.420)	(-1.078)	(+1.045)	(+1.168)	(-1.076)	(+1.223)	(-1.216)	(-1.062)	(+1.375)	-1.547	(-1.036)
	GO:0051336	regulation of hydrolase activity	5	6	52	0	GO:0051336	SV6_11A02	metallocarboxypeptidase inhibitor IIa precursor-like	NS	9	-1.582	(-1.259)	(-1.364)	-1.682	(-1.220)	-1.837	(-1.177)	-2.064	(+1.273)	(-1.046)	-6.604	(-1.034)	(-1.858)	(-1.261)	(-1.163)
							GO:0051336	SV6_17E05	metallocarboxypeptidase inhibitor IIa precursor-like	NS	9	-1.535	(-1.223)	(-1.329)	-1.745	(-1.192)	-1.742	(-1.141)	-2.073	(+1.409)	(+1.054)	-7.444	(-1.060)	(-1.772)	(-1.274)	(-1.167)
							GO:0051336	SV6_48A08	metallocarboxypeptidase inhibitor IIa precursor-like	NS	9	-1.707	(-1.244)	(-1.353)	-1.792	(-1.340)	-1.917	(-1.186)	-2.127	(+1.265)	(+1.061)	-8.190	(-1.061)	(-1.916)	(-1.430)	(-1.109)
							GO:0051336	SV6_40A01	metallocarboxypeptidase inhibitor IIa-like	NS	9	-1.541	(-1.175)	(-1.324)	-1.554	(-1.225)	-1.638	(-1.160)	-1.907	(+1.196)	(+1.015)	-5.653	(+1.008)	(-1.792)	(-1.308)	(-1.029)
							GO:0051336	SV5_04F12	proteinase inhibitor type-2-like	CRP	16	+1.722	(+1.363)	(+1.184)	+1.793	(+1.163)	(-1.029)	(-1.197)	-1.847	(+1.094)	(+1.274)	+3.451	(-1.789)	(-1.017)	-1.806	(-1.054)
							GO:0051336	SV6_44B09	proteinase inhibitor type-2-like	CRP	16	+1.807	(+1.446)	(+1.291)	+1.687	(+1.301)	(+1.097)	(-1.152)	-1.754	(+1.195)	(+1.489)	+3.197	(-1.698)	(+1.185)	(-1.497)	(+1.113)
	GO:0043086	negative regulation of catalytic activity	5	6	70	0.0001	GO:0043086	SV6_11A02	metallocarboxypeptidase inhibitor IIa precursor-like	NS	9	-1.582	(-1.259)	(-1.364)	-1.682	(-1.220)	-1.837	(-1.177)	-2.064	(+1.273)	(-1.046)	-6.604	(-1.034)	(-1.858)	(-1.261)	(-1.163)
							GO:0043086	SV6_17E05	metallocarboxypeptidase inhibitor IIa precursor-like	NS	9	-1.535	(-1.223)	(-1.329)	-1.745	(-1.192)	-1.742	(-1.141)	-2.073	(+1.409)	(+1.054)	-7.444	(-1.060)	(-1.772)	(-1.274)	(-1.167)
							GO:0043086	SV6_48A08	metallocarboxypeptidase inhibitor IIa precursor-like	NS	9	-1.707	(-1.244)	(-1.353)	-1.792	(-1.340)	-1.917	(-1.186)	-2.127	(+1.265)	(+1.061)	-8.190	(-1.061)	(-1.916)	(-1.430)	(-1.109)
							GO:0043086	SV6_40A01	metallocarboxypeptidase inhibitor IIa-like	NS	9	-1.541	(-1.175)	(-1.324)	-1.554	(-1.225)	-1.638	(-1.160)	-1.907	(+1.196)	(+1.015)	-5.653	(+1.008)	(-1.792)	(-1.308)	(-1.029)
							GO:0043086	SV5_04F12	proteinase inhibitor type-2-like	CRP	16	+1.722	(+1.363)	(+1.184)	+1.793	(+1.163)	(-1.029)	(-1.197)	-1.847	(+1.094)	(+1.274)	+3.451	(-1.789)	(-1.017)	-1.806	(-1.054)
							GO:0043086	SV6_44B09	proteinase inhibitor type-2-like	CRP	16	+1.807	(+1.446)	(+1.291)	+1.687	(+1.301)	(+1.097)	(-1.152)	-1.754	(+1.195)	(+1.489)	+3.197	(-1.698)	(+1.185)	(-1.497)	(+1.113)
	GO:0022900	electron transport chain	5	4	67	0.0038	GO:0022900	SV6_23G08	ferredoxin-1-like	NS	25	-1.900	(-1.618)	(-1.437)	-1.922	(-1.548)	(+1.213)	(-1.003)	(-1.090)	+1.647	(+1.334)	(-1.119)	(+1.251)	(-1.273)	(+1.111)	(+1.197)
							GO:0022900	SV6_35F03	ferredoxin-1-like	NS	25	-1.661	(-1.480)	(-1.401)	-1.767	(-1.437)	(+1.235)	(+1.072)	(-1.097)	+2.006	(+1.268)	(-1.089)	(+1.356)	(-1.270)	(+1.230)	(+1.204)
							GO:0022900	SV6_40F02	ferredoxin-1-like	NS	25	-1.563	(-1.414)	(-1.301)	-1.642	(-1.431)	(+1.439)	(+1.085)	(-1.043)	+2.066	(+1.256)	(+1.280)	(+1.350)	(-1.227)	(+1.102)	(+1.356)
							GO:0022900	SV6_05G05	photosystem I reaction center subunit VI-like	NS	3	-1.508	(-1.369)	(-1.417)	-1.730	(-1.451)	-1.778	(-1.403)	(-1.099)	(-1.328)	(-1.430)	-1.588	(-1.416)	(-1.224)	(-1.162)	(-1.434)
	GO:0051049	regulation of transport	5	4	80	0.0068	GO:0051049	SV6_20E08	ADP-glucose pyrophosphorylase small subunit-like	NS	1	+1.611	(+1.309)	(+1.331)	+1.548	(+1.189)	(-1.440)	(+1.218)	(+1.449)	(-1.095)	(-1.176)	(-1.261)	-2.047	+1.597	-1.500	(-1.226)
							GO:0051049	SV6_35F03	ferredoxin-1-like	NS	25	-1.661	(-1.480)	(-1.401)	-1.767	(-1.437)	(+1.235)	(+1.072)	(-1.097)	+2.006	(+1.268)	(-1.089)	(+1.356)	(-1.270)	(+1.230)	(+1.204)
							GO:0051049	SV6_40F02	ferredoxin-1-like	NS	25	-1.563	(-1.414)	(-1.301)	-1.642	(-1.431)	(+1.439)	(+1.085)	(-1.043)	+2.066	(+1.256)	(+1.280)	(+1.350)	(-1.227)	(+1.102)	(+1.356)
							GO:0051049	SV5_54C03	glyceraldehyde-3-phosphate dehydrogenase-like	NS	13	+1.616	(+1.277)	(+1.365)	(+1.476)	(+1.302)	(+1.369)	(+1.097)	(+1.156)	(+1.348)	(+1.318)	+1.619	(+1.033)	(+1.387)	(-1.108)	(+1.128)
	GO:0019684	photosynthesis, light reaction	5	5	122	0.0059	GO:0019684	SV6_35F03	ferredoxin-1-like	NS	25	-1.661	(-1.480)	(-1.401)	-1.767	(-1.437)	(+1.235)	(+1.072)	(-1.097)	+2.006	(+1.268)	(-1.089)	(+1.356)	(-1.270)	(+1.230)	(+1.204)
							GO:0019684	SV6_40F02	ferredoxin-1-like	NS	25	-1.563	(-1.414)	(-1.301)	-1.642	(-1.431)	(+1.439)	(+1.085)	(-1.043)	+2.066	(+1.256)	(+1.280)	(+1.350)	(-1.227)	(+1.102)	(+1.356)
							GO:0019684	SV5_57D07	magnesium-protoporphyrin IX monomethyl ester [oxidative] cyclase-like	NS	25	-1.523	(-1.465)	(-1.394)	-1.638	-1.537	(-1.205)	(-1.110)	(+1.020)	(+1.335)	(+1.240)	(-1.246)	(+1.043)	(-1.196)	(+1.071)	(+1.301)
							GO:0019684	SV6_08C09	magnesium-protoporphyrin IX monomethyl ester [oxidative] cyclase-like	NS	25	-1.543	(-1.494)	(-1.403)	-1.799	-1.536	(-1.065)	(-1.027)	(-1.061)	(+1.362)	(+1.155)	(-1.104)	(+1.102)	(-1.105)	(+1.060)	(+1.285)
							GO:0019684	SV6_05G05	photosystem I reaction center subunit VI-like	NS	3	-1.508	(-1.369)	(-1.417)	-1.730	(-1.451)	-1.778	(-1.403)	(-1.099)	(-1.328)	(-1.430)	-1.588	(-1.416)	(-1.224)	(-1.162)	(-1.434)
	GO:0006081	cellular aldehyde metabolic process	5	6	172	0.0058	GO:0006081	SV6_20E08	ADP-glucose pyrophosphorylase small subunit-like	NS	1	+1.611	(+1.309)	(+1.331)	+1.548	(+1.189)	(-1.440)	(+1.218)	(+1.449)	(-1.095)	(-1.176)	(-1.261)	-2.047	+1.597	-1.500	(-1.226)
							GO:0006081	SV6_35F03	ferredoxin-1-like	NS	25	-1.661	(-1.480)	(-1.401)	-1.767	(-1.437)	(+1.235)	(+1.072)	(-1.097)	+2.006	(+1.268)	(-1.089)	(+1.356)	(-1.270)	(+1.230)	(+1.204)
							GO:0006081	SV6_40F02	ferredoxin-1-like	NS	25	-1.563	(-1.414)	(-1.301)	-1.642	(-1.431)	(+1.439)	(+1.085)	(-1.043)	+2.066	(+1.256)	(+1.280)	(+1.350)	(-1.227)	(+1.102)	(+1.356)
							GO:0006081	SV5_54C03	glyceraldehyde-3-phosphate dehydrogenase-like	NS	13	+1.616	(+1.277)	(+1.365)	(+1.476)	(+1.302)	(+1.369)	(+1.097)	(+1.156)	(+1.348)	(+1.318)	+1.619	(+1.033)	(+1.387)	(-1.108)	(+1.128)
							GO:0006081	SV5_57D07	magnesium-protoporphyrin IX monomethyl ester [oxidative] cyclase-like	NS	25	-1.523	(-1.465)	(-1.394)	-1.638	-1.537	(-1.205)	(-1.110)	(+1.020)	(+1.335)	(+1.240)	(-1.246)	(+1.043)	(-1.196)	(+1.071)	(+1.301)
							GO:0006081	SV6_08C09	magnesium-protoporphyrin IX monomethyl ester [oxidative] cyclase-like	NS	25	-1.543	(-1.494)	(-1.403)	-1.799	-1.536	(-1.065)	(-1.027)	(-1.061)	(+1.362)	(+1.155)	(-1.104)	(+1.102)	(-1.105)	(+1.060)	(+1.285)
	GO:0009657	plastid organization	5	4	122	0.0262	GO:0009657	SV6_20E08	ADP-glucose pyrophosphorylase small subunit-like	NS	1	+1.611	(+1.309)	(+1.331)	+1.548	(+1.189)	(-1.440)	(+1.218)	(+1.449)	(-1.095)	(-1.176)	(-1.261)	-2.047	+1.597	-1.500	(-1.226)
							GO:0009657	SV5_57D07	magnesium-protoporphyrin IX monomethyl ester [oxidative] cyclase-like	NS	25	-1.523	(-1.465)	(-1.394)	-1.638	-1.537	(-1.205)	(-1.110)	(+1.020)	(+1.335)	(+1.240)	(-1.246)	(+1.043)	(-1.196)	(+1.071)	(+1.301)
							GO:0009657	SV6_08C09	magnesium-protoporphyrin IX monomethyl ester [oxidative] cyclase-like	NS	25	-1.543	(-1.494)	(-1.403)	-1.799	-1.536	(-1.065)	(-1.027)	(-1.061)	(+1.362)	(+1.155)	(-1.104)	(+1.102)	(-1.105)	(+1.060)	(+1.285)
							GO:0009657	SV6_05G05	photosystem I reaction center subunit VI-like	NS	3	-1.508	(-1.369)	(-1.417)	-1.730	(-1.451)	-1.778	(-1.403)	(-1.099)	(-1.328)	(-1.430)	-1.588	(-1.416)	(-1.224)	(-1.162)	(-1.434)
	GO:0009743	response to carbohydrate	5	4	133	0.034	GO:0009743	SV6_20E08	ADP-glucose pyrophosphorylase small subunit-like	NS	1	+1.611	(+1.309)	(+1.331)	+1.548	(+1.189)	(-1.440)	(+1.218)	(+1.449)	(-1.095)	(-1.176)	(-1.261)	-2.047	+1.597	-1.500	(-1.226)
							GO:0009743	SV6_35F03	ferredoxin-1-like	NS	25	-1.661	(-1.480)	(-1.401)	-1.767	(-1.437)	(+1.235)	(+1.072)	(-1.097)	+2.006	(+1.268)	(-1.089)	(+1.356)	(-1.270)	(+1.230)	(+1.204)
							GO:0009743	SV6_40F02	ferredoxin-1-like	NS	25	-1.563	(-1.414)	(-1.301)	-1.642	(-1.431)	(+1.439)	(+1.085)	(-1.043)	+2.066	(+1.256)	(+1.280)	(+1.350)	(-1.227)	(+1.102)	(+1.356)
							GO:0009743	SV5_54C03	glyceraldehyde-3-phosphate dehydrogenase-like	NS	13	+1.616	(+1.277)	(+1.365)	(+1.476)	(+1.302)	(+1.369)	(+1.097)	(+1.156)	(+1.348)	(+1.318)	+1.619	(+1.033)	(+1.387)	(-1.108)	(+1.128)
	GO:0044272	sulfur compound biosynthetic process	5	7	254	0.0101	GO:0044272	SV6_20E08	ADP-glucose pyrophosphorylase small subunit-like	NS	1	+1.611	(+1.309)	(+1.331)	+1.548	(+1.189)	(-1.440)	(+1.218)	(+1.449)	(-1.095)	(-1.176)	(-1.261)	-2.047	+1.597	-1.500	(-1.226)
							GO:0044272	SV5_54C03	glyceraldehyde-3-phosphate dehydrogenase-like	NS	13	+1.616	(+1.277)	(+1.365)	(+1.476)	(+1.302)	(+1.369)	(+1.097)	(+1.156)	(+1.348)	(+1.318)	+1.619	(+1.033)	(+1.387)	(-1.108)	(+1.128)
							GO:0044272	SV5_57D07	magnesium-protoporphyrin IX monomethyl ester [oxidative] cyclase-like	NS	25	-1.523	(-1.465)	(-1.394)	-1.638	-1.537	(-1.205)	(-1.110)	(+1.020)	(+1.335)	(+1.240)	(-1.246)	(+1.043)	(-1.196)	(+1.071)	(+1.301)
							GO:0044272	SV6_08C09	magnesium-protoporphyrin IX monomethyl ester [oxidative] cyclase-like	NS	25	-1.543	(-1.494)	(-1.403)	-1.799	-1.536	(-1.065)	(-1.027)	(-1.061)	(+1.362)	(+1.155)	(-1.104)	(+1.102)	(-1.105)	(+1.060)	(+1.285)
							GO:0044272	SV6_05G05	photosystem I reaction center subunit VI-like	NS	3	-1.508	(-1.369)	(-1.417)	-1.730	(-1.451)	-1.778	(-1.403)	(-1.099)	(-1.328)	(-1.430)	-1.588	(-1.416)	(-1.224)	(-1.162)	(-1.434)
							GO:0044272	SV6_22E03	pollen allergen Che a 1-like	CRP	5	+1.503	(+1.195)	(+1.165)	(+1.464)	(+1.288)	(-1.007)	(+1.039)	(+1.075)	(+1.138)	+1.607	-1.724	(-1.035)	(+1.225)	(-1.263)	(+1.154)
							GO:0044272	SV5_50G11	subtilisin-like protease SBT1.7-like	SP	5	+1.629	(+1.306)	(+1.206)	(+1.391)	(+1.420)	(-1.078)	(+1.045)	(+1.168)	(-1.076)	(+1.223)	(-1.216)	(-1.062)	(+1.375)	-1.547	(-1.036)
	GO:0009892	negative regulation of metabolic process	5	7	281	0.0163	GO:0009892	SV6_41A08	NAD(P)H dehydrogenase (quinone) FQR1-like	NS	20	+1.622	(+1.356)	(+1.258)	+1.726	(+1.497)	(+1.417)	(+1.137)	(-1.222)	(+1.142)	+1.836	(+1.425)	(+1.083)	(-1.071)	(-1.208)	+1.500
							GO:0009892	SV6_11A02	metallocarboxypeptidase inhibitor IIa precursor-like	NS	9	-1.582	(-1.259)	(-1.364)	-1.682	(-1.220)	-1.837	(-1.177)	-2.064	(+1.273)	(-1.046)	-6.604	(-1.034)	(-1.858)	(-1.261)	(-1.163)
							GO:0009892	SV6_17E05	metallocarboxypeptidase inhibitor IIa precursor-like	NS	9	-1.535	(-1.223)	(-1.329)	-1.745	(-1.192)	-1.742	(-1.141)	-2.073	(+1.409)	(+1.054)	-7.444	(-1.060)	(-1.772)	(-1.274)	(-1.167)
							GO:0009892	SV6_48A08	metallocarboxypeptidase inhibitor IIa precursor-like	NS	9	-1.707	(-1.244)	(-1.353)	-1.792	(-1.340)	-1.917	(-1.186)	-2.127	(+1.265)	(+1.061)	-8.190	(-1.061)	(-1.916)	(-1.430)	(-1.109)
							GO:0009892	SV6_40A01	metallocarboxypeptidase inhibitor IIa-like	NS	9	-1.541	(-1.175)	(-1.324)	-1.554	(-1.225)	-1.638	(-1.160)	-1.907	(+1.196)	(+1.015)	-5.653	(+1.008)	(-1.792)	(-1.308)	(-1.029)
							GO:0009892	SV5_04F12	proteinase inhibitor type-2-like	CRP	16	+1.722	(+1.363)	(+1.184)	+1.793	(+1.163)	(-1.029)	(-1.197)	-1.847	(+1.094)	(+1.274)	+3.451	(-1.789)	(-1.017)	-1.806	(-1.054)
							GO:0009892	SV6_44B09	proteinase inhibitor type-2-like	CRP	16	+1.807	(+1.446)	(+1.291)	+1.687	(+1.301)	(+1.097)	(-1.152)	-1.754	(+1.195)	(+1.489)	+3.197	(-1.698)	(+1.185)	(-1.497)	(+1.113)
	GO:0051346	negative regulation of hydrolase activity	6	6	30	0	GO:0051346	SV6_11A02	metallocarboxypeptidase inhibitor IIa precursor-like	NS	9	-1.582	(-1.259)	(-1.364)	-1.682	(-1.220)	-1.837	(-1.177)	-2.064	(+1.273)	(-1.046)	-6.604	(-1.034)	(-1.858)	(-1.261)	(-1.163)
							GO:0051346	SV6_17E05	metallocarboxypeptidase inhibitor IIa precursor-like	NS	9	-1.535	(-1.223)	(-1.329)	-1.745	(-1.192)	-1.742	(-1.141)	-2.073	(+1.409)	(+1.054)	-7.444	(-1.060)	(-1.772)	(-1.274)	(-1.167)
							GO:0051346	SV6_48A08	metallocarboxypeptidase inhibitor IIa precursor-like	NS	9	-1.707	(-1.244)	(-1.353)	-1.792	(-1.340)	-1.917	(-1.186)	-2.127	(+1.265)	(+1.061)	-8.190	(-1.061)	(-1.916)	(-1.430)	(-1.109)
							GO:0051346	SV6_40A01	metallocarboxypeptidase inhibitor IIa-like	NS	9	-1.541	(-1.175)	(-1.324)	-1.554	(-1.225)	-1.638	(-1.160)	-1.907	(+1.196)	(+1.015)	-5.653	(+1.008)	(-1.792)	(-1.308)	(-1.029)
							GO:0051346	SV5_04F12	proteinase inhibitor type-2-like	CRP	16	+1.722	(+1.363)	(+1.184)	+1.793	(+1.163)	(-1.029)	(-1.197)	-1.847	(+1.094)	(+1.274)	+3.451	(-1.789)	(-1.017)	-1.806	(-1.054)
							GO:0051346	SV6_44B09	proteinase inhibitor type-2-like	CRP	16	+1.807	(+1.446)	(+1.291)	+1.687	(+1.301)	(+1.097)	(-1.152)	-1.754	(+1.195)	(+1.489)	+3.197	(-1.698)	(+1.185)	(-1.497)	(+1.113)
	GO:0019216	regulation of lipid metabolic process	6	2	14	0.0085	GO:0019216	SV5_57D07	magnesium-protoporphyrin IX monomethyl ester [oxidative] cyclase-like	NS	25	-1.523	(-1.465)	(-1.394)	-1.638	-1.537	(-1.205)	(-1.110)	(+1.020)	(+1.335)	(+1.240)	(-1.246)	(+1.043)	(-1.196)	(+1.071)	(+1.301)
							GO:0019216	SV6_08C09	magnesium-protoporphyrin IX monomethyl ester [oxidative] cyclase-like	NS	25	-1.543	(-1.494)	(-1.403)	-1.799	-1.536	(-1.065)	(-1.027)	(-1.061)	(+1.362)	(+1.155)	(-1.104)	(+1.102)	(-1.105)	(+1.060)	(+1.285)
	GO:0009767	photosynthetic electron transport chain	6	3	23	0.0015	GO:0009767	SV6_35F03	ferredoxin-1-like	NS	25	-1.661	(-1.480)	(-1.401)	-1.767	(-1.437)	(+1.235)	(+1.072)	(-1.097)	+2.006	(+1.268)	(-1.089)	(+1.356)	(-1.270)	(+1.230)	(+1.204)
							GO:0009767	SV6_40F02	ferredoxin-1-like	NS	25	-1.563	(-1.414)	(-1.301)	-1.642	(-1.431)	(+1.439)	(+1.085)	(-1.043)	+2.066	(+1.256)	(+1.280)	(+1.350)	(-1.227)	(+1.102)	(+1.356)
							GO:0009767	SV6_05G05	photosystem I reaction center subunit VI-like	NS	3	-1.508	(-1.369)	(-1.417)	-1.730	(-1.451)	-1.778	(-1.403)	(-1.099)	(-1.328)	(-1.430)	-1.588	(-1.416)	(-1.224)	(-1.162)	(-1.434)
	GO:0009637	response to blue light	6	3	33	0.0039	GO:0009637	SV6_20E08	ADP-glucose pyrophosphorylase small subunit-like	NS	1	+1.611	(+1.309)	(+1.331)	+1.548	(+1.189)	(-1.440)	(+1.218)	(+1.449)	(-1.095)	(-1.176)	(-1.261)	-2.047	+1.597	-1.500	(-1.226)
							GO:0009637	SV6_35F03	ferredoxin-1-like	NS	25	-1.661	(-1.480)	(-1.401)	-1.767	(-1.437)	(+1.235)	(+1.072)	(-1.097)	+2.006	(+1.268)	(-1.089)	(+1.356)	(-1.270)	(+1.230)	(+1.204)
							GO:0009637	SV6_40F02	ferredoxin-1-like	NS	25	-1.563	(-1.414)	(-1.301)	-1.642	(-1.431)	(+1.439)	(+1.085)	(-1.043)	+2.066	(+1.256)	(+1.280)	(+1.350)	(-1.227)	(+1.102)	(+1.356)
	GO:0009668	plastid membrane organization	6	3	54	0.014	GO:0009668	SV6_20E08	ADP-glucose pyrophosphorylase small subunit-like	NS	1	+1.611	(+1.309)	(+1.331)	+1.548	(+1.189)	(-1.440)	(+1.218)	(+1.449)	(-1.095)	(-1.176)	(-1.261)	-2.047	+1.597	-1.500	(-1.226)
							GO:0009668	SV5_57D07	magnesium-protoporphyrin IX monomethyl ester [oxidative] cyclase-like	NS	25	-1.523	(-1.465)	(-1.394)	-1.638	-1.537	(-1.205)	(-1.110)	(+1.020)	(+1.335)	(+1.240)	(-1.246)	(+1.043)	(-1.196)	(+1.071)	(+1.301)
							GO:0009668	SV6_08C09	magnesium-protoporphyrin IX monomethyl ester [oxidative] cyclase-like	NS	25	-1.543	(-1.494)	(-1.403)	-1.799	-1.536	(-1.065)	(-1.027)	(-1.061)	(+1.362)	(+1.155)	(-1.104)	(+1.102)	(-1.105)	(+1.060)	(+1.285)
	GO:0051156	glucose 6-phosphate metabolic process	6	4	74	0.0053	GO:0051156	SV6_20E08	ADP-glucose pyrophosphorylase small subunit-like	NS	1	+1.611	(+1.309)	(+1.331)	+1.548	(+1.189)	(-1.440)	(+1.218)	(+1.449)	(-1.095)	(-1.176)	(-1.261)	-2.047	+1.597	-1.500	(-1.226)
							GO:0051156	SV6_35F03	ferredoxin-1-like	NS	25	-1.661	(-1.480)	(-1.401)	-1.767	(-1.437)	(+1.235)	(+1.072)	(-1.097)	+2.006	(+1.268)	(-1.089)	(+1.356)	(-1.270)	(+1.230)	(+1.204)
							GO:0051156	SV6_40F02	ferredoxin-1-like	NS	25	-1.563	(-1.414)	(-1.301)	-1.642	(-1.431)	(+1.439)	(+1.085)	(-1.043)	+2.066	(+1.256)	(+1.280)	(+1.350)	(-1.227)	(+1.102)	(+1.356)
							GO:0051156	SV5_54C03	glyceraldehyde-3-phosphate dehydrogenase-like	NS	13	+1.616	(+1.277)	(+1.365)	(+1.476)	(+1.302)	(+1.369)	(+1.097)	(+1.156)	(+1.348)	(+1.318)	+1.619	(+1.033)	(+1.387)	(-1.108)	(+1.128)
	GO:0042744	hydrogen peroxide catabolic process	6	2	38	0.0477	GO:0042744	SV6_20D01	peroxidase 44-like	SP	5	+1.545	(+1.169)	(+1.190)	+1.538	(+1.438)	(-1.131)	(+1.012)	(+1.034)	(+1.007)	+2.188	(-1.583)	(-1.391)	(+1.339)	(-1.349)	(+1.244)
							GO:0042744	SV6_41G06	peroxidase 51-like	SP	24	-1.505	(-1.496)	(-1.399)	-1.514	(-1.469)	(-1.169)	(-1.167)	(-1.081)	(+1.068)	(-1.087)	(+1.134)	(-1.186)	(+1.039)	(-1.056)	(-1.210)
	GO:0034285	response to disaccharide	6	4	77	0.006	GO:0034285	SV6_20E08	ADP-glucose pyrophosphorylase small subunit-like	NS	1	+1.611	(+1.309)	(+1.331)	+1.548	(+1.189)	(-1.440)	(+1.218)	(+1.449)	(-1.095)	(-1.176)	(-1.261)	-2.047	+1.597	-1.500	(-1.226)
							GO:0034285	SV6_35F03	ferredoxin-1-like	NS	25	-1.661	(-1.480)	(-1.401)	-1.767	(-1.437)	(+1.235)	(+1.072)	(-1.097)	+2.006	(+1.268)	(-1.089)	(+1.356)	(-1.270)	(+1.230)	(+1.204)
							GO:0034285	SV6_40F02	ferredoxin-1-like	NS	25	-1.563	(-1.414)	(-1.301)	-1.642	(-1.431)	(+1.439)	(+1.085)	(-1.043)	+2.066	(+1.256)	(+1.280)	(+1.350)	(-1.227)	(+1.102)	(+1.356)
							GO:0034285	SV5_54C03	glyceraldehyde-3-phosphate dehydrogenase-like	NS	13	+1.616	(+1.277)	(+1.365)	(+1.476)	(+1.302)	(+1.369)	(+1.097)	(+1.156)	(+1.348)	(+1.318)	+1.619	(+1.033)	(+1.387)	(-1.108)	(+1.128)
	GO:0019682	glyceraldehyde-3-phosphate metabolic process	6	6	134	0.0018	GO:0019682	SV6_20E08	ADP-glucose pyrophosphorylase small subunit-like	NS	1	+1.611	(+1.309)	(+1.331)	+1.548	(+1.189)	(-1.440)	(+1.218)	(+1.449)	(-1.095)	(-1.176)	(-1.261)	-2.047	+1.597	-1.500	(-1.226)
							GO:0019682	SV6_35F03	ferredoxin-1-like	NS	25	-1.661	(-1.480)	(-1.401)	-1.767	(-1.437)	(+1.235)	(+1.072)	(-1.097)	+2.006	(+1.268)	(-1.089)	(+1.356)	(-1.270)	(+1.230)	(+1.204)
							GO:0019682	SV6_40F02	ferredoxin-1-like	NS	25	-1.563	(-1.414)	(-1.301)	-1.642	(-1.431)	(+1.439)	(+1.085)	(-1.043)	+2.066	(+1.256)	(+1.280)	(+1.350)	(-1.227)	(+1.102)	(+1.356)
							GO:0019682	SV5_54C03	glyceraldehyde-3-phosphate dehydrogenase-like	NS	13	+1.616	(+1.277)	(+1.365)	(+1.476)	(+1.302)	(+1.369)	(+1.097)	(+1.156)	(+1.348)	(+1.318)	+1.619	(+1.033)	(+1.387)	(-1.108)	(+1.128)
							GO:0019682	SV5_57D07	magnesium-protoporphyrin IX monomethyl ester [oxidative] cyclase-like	NS	25	-1.523	(-1.465)	(-1.394)	-1.638	-1.537	(-1.205)	(-1.110)	(+1.020)	(+1.335)	(+1.240)	(-1.246)	(+1.043)	(-1.196)	(+1.071)	(+1.301)
							GO:0019682	SV6_08C09	magnesium-protoporphyrin IX monomethyl ester [oxidative] cyclase-like	NS	25	-1.543	(-1.494)	(-1.403)	-1.799	-1.536	(-1.065)	(-1.027)	(-1.061)	(+1.362)	(+1.155)	(-1.104)	(+1.102)	(-1.105)	(+1.060)	(+1.285)
	GO:0006818	hydrogen transport	6	4	110	0.019	GO:0006818	SV6_20E08	ADP-glucose pyrophosphorylase small subunit-like	NS	1	+1.611	(+1.309)	(+1.331)	+1.548	(+1.189)	(-1.440)	(+1.218)	(+1.449)	(-1.095)	(-1.176)	(-1.261)	-2.047	+1.597	-1.500	(-1.226)
							GO:0006818	SV6_35F03	ferredoxin-1-like	NS	25	-1.661	(-1.480)	(-1.401)	-1.767	(-1.437)	(+1.235)	(+1.072)	(-1.097)	+2.006	(+1.268)	(-1.089)	(+1.356)	(-1.270)	(+1.230)	(+1.204)
							GO:0006818	SV6_40F02	ferredoxin-1-like	NS	25	-1.563	(-1.414)	(-1.301)	-1.642	(-1.431)	(+1.439)	(+1.085)	(-1.043)	+2.066	(+1.256)	(+1.280)	(+1.350)	(-1.227)	(+1.102)	(+1.356)
							GO:0006818	SV5_37F10	plasma membrane ATPase 1-like-like	NS	8	+1.521	(+1.494)	(+1.213)	(+1.402)	(+1.125)	(+1.155)	(+1.118)	(+1.455)	(+1.084)	(-1.038)	(-1.389)	(+1.489)	(+1.221)	(+1.160)	(-1.149)
	GO:0009642	response to light intensity	6	4	123	0.0269	GO:0009642	SV6_20E08	ADP-glucose pyrophosphorylase small subunit-like	NS	1	+1.611	(+1.309)	(+1.331)	+1.548	(+1.189)	(-1.440)	(+1.218)	(+1.449)	(-1.095)	(-1.176)	(-1.261)	-2.047	+1.597	-1.500	(-1.226)
							GO:0009642	SV6_35F03	ferredoxin-1-like	NS	25	-1.661	(-1.480)	(-1.401)	-1.767	(-1.437)	(+1.235)	(+1.072)	(-1.097)	+2.006	(+1.268)	(-1.089)	(+1.356)	(-1.270)	(+1.230)	(+1.204)
							GO:0009642	SV6_40F02	ferredoxin-1-like	NS	25	-1.563	(-1.414)	(-1.301)	-1.642	(-1.431)	(+1.439)	(+1.085)	(-1.043)	+2.066	(+1.256)	(+1.280)	(+1.350)	(-1.227)	(+1.102)	(+1.356)
							GO:0009642	SV5_39D03	small heat shock protein-like	NS	22	-1.613	(-1.332)	(-1.203)	(-1.451)	+2.988	+1.952	(+1.096)	(-1.920)	(+1.278)	+1.503	+3.027	(+1.528)	(+1.013)	+5.356	(+1.034)
	GO:0031324	negative regulation of cellular metabolic process	6	7	266	0.0126	GO:0031324	SV6_41A08	NAD(P)H dehydrogenase (quinone) FQR1-like	NS	20	+1.622	(+1.356)	(+1.258)	+1.726	(+1.497)	(+1.417)	(+1.137)	(-1.222)	(+1.142)	+1.836	(+1.425)	(+1.083)	(-1.071)	(-1.208)	+1.500
							GO:0031324	SV6_11A02	metallocarboxypeptidase inhibitor IIa precursor-like	NS	9	-1.582	(-1.259)	(-1.364)	-1.682	(-1.220)	-1.837	(-1.177)	-2.064	(+1.273)	(-1.046)	-6.604	(-1.034)	(-1.858)	(-1.261)	(-1.163)
							GO:0031324	SV6_17E05	metallocarboxypeptidase inhibitor IIa precursor-like	NS	9	-1.535	(-1.223)	(-1.329)	-1.745	(-1.192)	-1.742	(-1.141)	-2.073	(+1.409)	(+1.054)	-7.444	(-1.060)	(-1.772)	(-1.274)	(-1.167)
							GO:0031324	SV6_48A08	metallocarboxypeptidase inhibitor IIa precursor-like	NS	9	-1.707	(-1.244)	(-1.353)	-1.792	(-1.340)	-1.917	(-1.186)	-2.127	(+1.265)	(+1.061)	-8.190	(-1.061)	(-1.916)	(-1.430)	(-1.109)
							GO:0031324	SV6_40A01	metallocarboxypeptidase inhibitor IIa-like	NS	9	-1.541	(-1.175)	(-1.324)	-1.554	(-1.225)	-1.638	(-1.160)	-1.907	(+1.196)	(+1.015)	-5.653	(+1.008)	(-1.792)	(-1.308)	(-1.029)
							GO:0031324	SV5_04F12	proteinase inhibitor type-2-like	CRP	16	+1.722	(+1.363)	(+1.184)	+1.793	(+1.163)	(-1.029)	(-1.197)	-1.847	(+1.094)	(+1.274)	+3.451	(-1.789)	(-1.017)	-1.806	(-1.054)
							GO:0031324	SV6_44B09	proteinase inhibitor type-2-like	CRP	16	+1.807	(+1.446)	(+1.291)	+1.687	(+1.301)	(+1.097)	(-1.152)	-1.754	(+1.195)	(+1.489)	+3.197	(-1.698)	(+1.185)	(-1.497)	(+1.113)
	GO:0009643	photosynthetic acclimation	7	2	3	0.0008	GO:0009643	SV6_35F03	ferredoxin-1-like	NS	25	-1.661	(-1.480)	(-1.401)	-1.767	(-1.437)	(+1.235)	(+1.072)	(-1.097)	+2.006	(+1.268)	(-1.089)	(+1.356)	(-1.270)	(+1.230)	(+1.204)
							GO:0009643	SV6_40F02	ferredoxin-1-like	NS	25	-1.563	(-1.414)	(-1.301)	-1.642	(-1.431)	(+1.439)	(+1.085)	(-1.043)	+2.066	(+1.256)	(+1.280)	(+1.350)	(-1.227)	(+1.102)	(+1.356)
	GO:1901401	regulation of tetrapyrrole metabolic process	7	2	3	0.0008	GO:1901401	SV5_57D07	magnesium-protoporphyrin IX monomethyl ester [oxidative] cyclase-like	NS	25	-1.523	(-1.465)	(-1.394)	-1.638	-1.537	(-1.205)	(-1.110)	(+1.020)	(+1.335)	(+1.240)	(-1.246)	(+1.043)	(-1.196)	(+1.071)	(+1.301)
							GO:1901401	SV6_08C09	magnesium-protoporphyrin IX monomethyl ester [oxidative] cyclase-like	NS	25	-1.543	(-1.494)	(-1.403)	-1.799	-1.536	(-1.065)	(-1.027)	(-1.061)	(+1.362)	(+1.155)	(-1.104)	(+1.102)	(-1.105)	(+1.060)	(+1.285)
	GO:1902644	tertiary alcohol metabolic process	7	2	9	0.004	GO:1902644	SV6_35F03	ferredoxin-1-like	NS	25	-1.661	(-1.480)	(-1.401)	-1.767	(-1.437)	(+1.235)	(+1.072)	(-1.097)	+2.006	(+1.268)	(-1.089)	(+1.356)	(-1.270)	(+1.230)	(+1.204)
							GO:1902644	SV6_40F02	ferredoxin-1-like	NS	25	-1.563	(-1.414)	(-1.301)	-1.642	(-1.431)	(+1.439)	(+1.085)	(-1.043)	+2.066	(+1.256)	(+1.280)	(+1.350)	(-1.227)	(+1.102)	(+1.356)
	GO:0009773	photosynthetic electron transport in photosystem I	7	3	17	0.0007	GO:0009773	SV6_35F03	ferredoxin-1-like	NS	25	-1.661	(-1.480)	(-1.401)	-1.767	(-1.437)	(+1.235)	(+1.072)	(-1.097)	+2.006	(+1.268)	(-1.089)	(+1.356)	(-1.270)	(+1.230)	(+1.204)
							GO:0009773	SV6_40F02	ferredoxin-1-like	NS	25	-1.563	(-1.414)	(-1.301)	-1.642	(-1.431)	(+1.439)	(+1.085)	(-1.043)	+2.066	(+1.256)	(+1.280)	(+1.350)	(-1.227)	(+1.102)	(+1.356)
							GO:0009773	SV6_05G05	photosystem I reaction center subunit VI-like	NS	3	-1.508	(-1.369)	(-1.417)	-1.730	(-1.451)	-1.778	(-1.403)	(-1.099)	(-1.328)	(-1.430)	-1.588	(-1.416)	(-1.224)	(-1.162)	(-1.434)
	GO:0010218	response to far red light	7	3	35	0.0046	GO:0010218	SV6_20E08	ADP-glucose pyrophosphorylase small subunit-like	NS	1	+1.611	(+1.309)	(+1.331)	+1.548	(+1.189)	(-1.440)	(+1.218)	(+1.449)	(-1.095)	(-1.176)	(-1.261)	-2.047	+1.597	-1.500	(-1.226)
							GO:0010218	SV6_35F03	ferredoxin-1-like	NS	25	-1.661	(-1.480)	(-1.401)	-1.767	(-1.437)	(+1.235)	(+1.072)	(-1.097)	+2.006	(+1.268)	(-1.089)	(+1.356)	(-1.270)	(+1.230)	(+1.204)
							GO:0010218	SV6_40F02	ferredoxin-1-like	NS	25	-1.563	(-1.414)	(-1.301)	-1.642	(-1.431)	(+1.439)	(+1.085)	(-1.043)	+2.066	(+1.256)	(+1.280)	(+1.350)	(-1.227)	(+1.102)	(+1.356)
	GO:0010114	response to red light	7	3	36	0.005	GO:0010114	SV6_20E08	ADP-glucose pyrophosphorylase small subunit-like	NS	1	+1.611	(+1.309)	(+1.331)	+1.548	(+1.189)	(-1.440)	(+1.218)	(+1.449)	(-1.095)	(-1.176)	(-1.261)	-2.047	+1.597	-1.500	(-1.226)
							GO:0010114	SV6_35F03	ferredoxin-1-like	NS	25	-1.661	(-1.480)	(-1.401)	-1.767	(-1.437)	(+1.235)	(+1.072)	(-1.097)	+2.006	(+1.268)	(-1.089)	(+1.356)	(-1.270)	(+1.230)	(+1.204)
							GO:0010114	SV6_40F02	ferredoxin-1-like	NS	25	-1.563	(-1.414)	(-1.301)	-1.642	(-1.431)	(+1.439)	(+1.085)	(-1.043)	+2.066	(+1.256)	(+1.280)	(+1.350)	(-1.227)	(+1.102)	(+1.356)
	GO:0010027	thylakoid membrane organization	7	3	54	0.014	GO:0010027	SV6_20E08	ADP-glucose pyrophosphorylase small subunit-like	NS	1	+1.611	(+1.309)	(+1.331)	+1.548	(+1.189)	(-1.440)	(+1.218)	(+1.449)	(-1.095)	(-1.176)	(-1.261)	-2.047	+1.597	-1.500	(-1.226)
							GO:0010027	SV5_57D07	magnesium-protoporphyrin IX monomethyl ester [oxidative] cyclase-like	NS	25	-1.523	(-1.465)	(-1.394)	-1.638	-1.537	(-1.205)	(-1.110)	(+1.020)	(+1.335)	(+1.240)	(-1.246)	(+1.043)	(-1.196)	(+1.071)	(+1.301)
							GO:0010027	SV6_08C09	magnesium-protoporphyrin IX monomethyl ester [oxidative] cyclase-like	NS	25	-1.543	(-1.494)	(-1.403)	-1.799	-1.536	(-1.065)	(-1.027)	(-1.061)	(+1.362)	(+1.155)	(-1.104)	(+1.102)	(-1.105)	(+1.060)	(+1.285)
	GO:0009744	response to sucrose	7	4	77	0.006	GO:0009744	SV6_20E08	ADP-glucose pyrophosphorylase small subunit-like	NS	1	+1.611	(+1.309)	(+1.331)	+1.548	(+1.189)	(-1.440)	(+1.218)	(+1.449)	(-1.095)	(-1.176)	(-1.261)	-2.047	+1.597	-1.500	(-1.226)
							GO:0009744	SV6_35F03	ferredoxin-1-like	NS	25	-1.661	(-1.480)	(-1.401)	-1.767	(-1.437)	(+1.235)	(+1.072)	(-1.097)	+2.006	(+1.268)	(-1.089)	(+1.356)	(-1.270)	(+1.230)	(+1.204)
							GO:0009744	SV6_40F02	ferredoxin-1-like	NS	25	-1.563	(-1.414)	(-1.301)	-1.642	(-1.431)	(+1.439)	(+1.085)	(-1.043)	+2.066	(+1.256)	(+1.280)	(+1.350)	(-1.227)	(+1.102)	(+1.356)
							GO:0009744	SV5_54C03	glyceraldehyde-3-phosphate dehydrogenase-like	NS	13	+1.616	(+1.277)	(+1.365)	(+1.476)	(+1.302)	(+1.369)	(+1.097)	(+1.156)	(+1.348)	(+1.318)	+1.619	(+1.033)	(+1.387)	(-1.108)	(+1.128)
	GO:0043269	regulation of ion transport	7	3	67	0.0241	GO:0043269	SV6_20E08	ADP-glucose pyrophosphorylase small subunit-like	NS	1	+1.611	(+1.309)	(+1.331)	+1.548	(+1.189)	(-1.440)	(+1.218)	(+1.449)	(-1.095)	(-1.176)	(-1.261)	-2.047	+1.597	-1.500	(-1.226)
							GO:0043269	SV6_35F03	ferredoxin-1-like	NS	25	-1.661	(-1.480)	(-1.401)	-1.767	(-1.437)	(+1.235)	(+1.072)	(-1.097)	+2.006	(+1.268)	(-1.089)	(+1.356)	(-1.270)	(+1.230)	(+1.204)
							GO:0043269	SV6_40F02	ferredoxin-1-like	NS	25	-1.563	(-1.414)	(-1.301)	-1.642	(-1.431)	(+1.439)	(+1.085)	(-1.043)	+2.066	(+1.256)	(+1.280)	(+1.350)	(-1.227)	(+1.102)	(+1.356)
	GO:0009644	response to high light intensity	7	4	103	0.0155	GO:0009644	SV6_20E08	ADP-glucose pyrophosphorylase small subunit-like	NS	1	+1.611	(+1.309)	(+1.331)	+1.548	(+1.189)	(-1.440)	(+1.218)	(+1.449)	(-1.095)	(-1.176)	(-1.261)	-2.047	+1.597	-1.500	(-1.226)
							GO:0009644	SV6_35F03	ferredoxin-1-like	NS	25	-1.661	(-1.480)	(-1.401)	-1.767	(-1.437)	(+1.235)	(+1.072)	(-1.097)	+2.006	(+1.268)	(-1.089)	(+1.356)	(-1.270)	(+1.230)	(+1.204)
							GO:0009644	SV6_40F02	ferredoxin-1-like	NS	25	-1.563	(-1.414)	(-1.301)	-1.642	(-1.431)	(+1.439)	(+1.085)	(-1.043)	+2.066	(+1.256)	(+1.280)	(+1.350)	(-1.227)	(+1.102)	(+1.356)
							GO:0009644	SV5_39D03	small heat shock protein-like	NS	22	-1.613	(-1.332)	(-1.203)	(-1.451)	+2.988	+1.952	(+1.096)	(-1.920)	(+1.278)	+1.503	+3.027	(+1.528)	(+1.013)	+5.356	(+1.034)
	GO:0006720	isoprenoid metabolic process	7	6	161	0.0043	GO:0006720	SV6_20E08	ADP-glucose pyrophosphorylase small subunit-like	NS	1	+1.611	(+1.309)	(+1.331)	+1.548	(+1.189)	(-1.440)	(+1.218)	(+1.449)	(-1.095)	(-1.176)	(-1.261)	-2.047	+1.597	-1.500	(-1.226)
							GO:0006720	SV6_35F03	ferredoxin-1-like	NS	25	-1.661	(-1.480)	(-1.401)	-1.767	(-1.437)	(+1.235)	(+1.072)	(-1.097)	+2.006	(+1.268)	(-1.089)	(+1.356)	(-1.270)	(+1.230)	(+1.204)
							GO:0006720	SV6_40F02	ferredoxin-1-like	NS	25	-1.563	(-1.414)	(-1.301)	-1.642	(-1.431)	(+1.439)	(+1.085)	(-1.043)	+2.066	(+1.256)	(+1.280)	(+1.350)	(-1.227)	(+1.102)	(+1.356)
							GO:0006720	SV5_54C03	glyceraldehyde-3-phosphate dehydrogenase-like	NS	13	+1.616	(+1.277)	(+1.365)	(+1.476)	(+1.302)	(+1.369)	(+1.097)	(+1.156)	(+1.348)	(+1.318)	+1.619	(+1.033)	(+1.387)	(-1.108)	(+1.128)
							GO:0006720	SV5_57D07	magnesium-protoporphyrin IX monomethyl ester [oxidative] cyclase-like	NS	25	-1.523	(-1.465)	(-1.394)	-1.638	-1.537	(-1.205)	(-1.110)	(+1.020)	(+1.335)	(+1.240)	(-1.246)	(+1.043)	(-1.196)	(+1.071)	(+1.301)
							GO:0006720	SV6_08C09	magnesium-protoporphyrin IX monomethyl ester [oxidative] cyclase-like	NS	25	-1.543	(-1.494)	(-1.403)	-1.799	-1.536	(-1.065)	(-1.027)	(-1.061)	(+1.362)	(+1.155)	(-1.104)	(+1.102)	(-1.105)	(+1.060)	(+1.285)
	GO:0051246	regulation of protein metabolic process	7	7	243	0.0082	GO:0051246	SV6_11A02	metallocarboxypeptidase inhibitor IIa precursor-like	NS	9	-1.582	(-1.259)	(-1.364)	-1.682	(-1.220)	-1.837	(-1.177)	-2.064	(+1.273)	(-1.046)	-6.604	(-1.034)	(-1.858)	(-1.261)	(-1.163)
							GO:0051246	SV6_17E05	metallocarboxypeptidase inhibitor IIa precursor-like	NS	9	-1.535	(-1.223)	(-1.329)	-1.745	(-1.192)	-1.742	(-1.141)	-2.073	(+1.409)	(+1.054)	-7.444	(-1.060)	(-1.772)	(-1.274)	(-1.167)
							GO:0051246	SV6_48A08	metallocarboxypeptidase inhibitor IIa precursor-like	NS	9	-1.707	(-1.244)	(-1.353)	-1.792	(-1.340)	-1.917	(-1.186)	-2.127	(+1.265)	(+1.061)	-8.190	(-1.061)	(-1.916)	(-1.430)	(-1.109)
							GO:0051246	SV6_40A01	metallocarboxypeptidase inhibitor IIa-like	NS	9	-1.541	(-1.175)	(-1.324)	-1.554	(-1.225)	-1.638	(-1.160)	-1.907	(+1.196)	(+1.015)	-5.653	(+1.008)	(-1.792)	(-1.308)	(-1.029)
							GO:0051246	SV6_05G05	photosystem I reaction center subunit VI-like	NS	3	-1.508	(-1.369)	(-1.417)	-1.730	(-1.451)	-1.778	(-1.403)	(-1.099)	(-1.328)	(-1.430)	-1.588	(-1.416)	(-1.224)	(-1.162)	(-1.434)
							GO:0051246	SV5_04F12	proteinase inhibitor type-2-like	CRP	16	+1.722	(+1.363)	(+1.184)	+1.793	(+1.163)	(-1.029)	(-1.197)	-1.847	(+1.094)	(+1.274)	+3.451	(-1.789)	(-1.017)	-1.806	(-1.054)
							GO:0051246	SV6_44B09	proteinase inhibitor type-2-like	CRP	16	+1.807	(+1.446)	(+1.291)	+1.687	(+1.301)	(+1.097)	(-1.152)	-1.754	(+1.195)	(+1.489)	+3.197	(-1.698)	(+1.185)	(-1.497)	(+1.113)
	GO:0010605	negative regulation of macromolecule metabolic process	7	7	271	0.0138	GO:0010605	SV6_41A08	NAD(P)H dehydrogenase (quinone) FQR1-like	NS	20	+1.622	(+1.356)	(+1.258)	+1.726	(+1.497)	(+1.417)	(+1.137)	(-1.222)	(+1.142)	+1.836	(+1.425)	(+1.083)	(-1.071)	(-1.208)	+1.500
							GO:0010605	SV6_11A02	metallocarboxypeptidase inhibitor IIa precursor-like	NS	9	-1.582	(-1.259)	(-1.364)	-1.682	(-1.220)	-1.837	(-1.177)	-2.064	(+1.273)	(-1.046)	-6.604	(-1.034)	(-1.858)	(-1.261)	(-1.163)
							GO:0010605	SV6_17E05	metallocarboxypeptidase inhibitor IIa precursor-like	NS	9	-1.535	(-1.223)	(-1.329)	-1.745	(-1.192)	-1.742	(-1.141)	-2.073	(+1.409)	(+1.054)	-7.444	(-1.060)	(-1.772)	(-1.274)	(-1.167)
							GO:0010605	SV6_48A08	metallocarboxypeptidase inhibitor IIa precursor-like	NS	9	-1.707	(-1.244)	(-1.353)	-1.792	(-1.340)	-1.917	(-1.186)	-2.127	(+1.265)	(+1.061)	-8.190	(-1.061)	(-1.916)	(-1.430)	(-1.109)
							GO:0010605	SV6_40A01	metallocarboxypeptidase inhibitor IIa-like	NS	9	-1.541	(-1.175)	(-1.324)	-1.554	(-1.225)	-1.638	(-1.160)	-1.907	(+1.196)	(+1.015)	-5.653	(+1.008)	(-1.792)	(-1.308)	(-1.029)
							GO:0010605	SV5_04F12	proteinase inhibitor type-2-like	CRP	16	+1.722	(+1.363)	(+1.184)	+1.793	(+1.163)	(-1.029)	(-1.197)	-1.847	(+1.094)	(+1.274)	+3.451	(-1.789)	(-1.017)	-1.806	(-1.054)
							GO:0010605	SV6_44B09	proteinase inhibitor type-2-like	CRP	16	+1.807	(+1.446)	(+1.291)	+1.687	(+1.301)	(+1.097)	(-1.152)	-1.754	(+1.195)	(+1.489)	+3.197	(-1.698)	(+1.185)	(-1.497)	(+1.113)
	GO:0043623	cellular protein complex assembly	7	7	276	0.015	GO:0043623	SV6_33A06	VMA21 superfamily protein-like	NS	20	-1.544	(-1.406)	(-1.433)	(-1.454)	-1.628	(+1.010)	(+1.206)	-1.649	(+1.479)	(+1.176)	(+1.186)	(-1.323)	-1.605	(-1.202)	(+1.186)
							GO:0043623	SV6_35F03	ferredoxin-1-like	NS	25	-1.661	(-1.480)	(-1.401)	-1.767	(-1.437)	(+1.235)	(+1.072)	(-1.097)	+2.006	(+1.268)	(-1.089)	(+1.356)	(-1.270)	(+1.230)	(+1.204)
							GO:0043623	SV6_40F02	ferredoxin-1-like	NS	25	-1.563	(-1.414)	(-1.301)	-1.642	(-1.431)	(+1.439)	(+1.085)	(-1.043)	+2.066	(+1.256)	(+1.280)	(+1.350)	(-1.227)	(+1.102)	(+1.356)
							GO:0043623	SV5_55D11	hypoxia-responsive family protein-like	NS	24	-1.586	(-1.592)	(-1.365)	-1.511	(-1.463)	(-1.146)	(-1.116)	(-1.353)	(-1.135)	(-1.380)	(-1.181)	(-1.227)	(-1.107)	(-1.061)	(-1.069)
							GO:0043623	SV5_57D07	magnesium-protoporphyrin IX monomethyl ester [oxidative] cyclase-like	NS	25	-1.523	(-1.465)	(-1.394)	-1.638	-1.537	(-1.205)	(-1.110)	(+1.020)	(+1.335)	(+1.240)	(-1.246)	(+1.043)	(-1.196)	(+1.071)	(+1.301)
							GO:0043623	SV6_08C09	magnesium-protoporphyrin IX monomethyl ester [oxidative] cyclase-like	NS	25	-1.543	(-1.494)	(-1.403)	-1.799	-1.536	(-1.065)	(-1.027)	(-1.061)	(+1.362)	(+1.155)	(-1.104)	(+1.102)	(-1.105)	(+1.060)	(+1.285)
							GO:0043623	SV6_05G05	photosystem I reaction center subunit VI-like	NS	3	-1.508	(-1.369)	(-1.417)	-1.730	(-1.451)	-1.778	(-1.403)	(-1.099)	(-1.328)	(-1.430)	-1.588	(-1.416)	(-1.224)	(-1.162)	(-1.434)
	GO:0006508	proteolysis	7	13	565	0.0058	GO:0006508	SV6_33E04	ATP-dependent Clp protease ATP-binding subunit ClpA homolog CD4B-like	NS	8	+1.608	(+1.491)	(+1.291)	(+1.384)	(+1.217)	(+1.144)	(+1.213)	(+1.556)	(+1.193)	(+1.069)	(-1.173)	(+1.573)	(+1.283)	(+1.210)	(-1.051)
							GO:0006508	SV6_41A02	cyprosin-like	SP	5	+1.525	(+1.457)	(+1.389)	(+1.302)	(+1.288)	(-1.258)	(-1.064)	(+1.300)	(+1.053)	(+1.044)	-1.515	(+1.243)	(+1.219)	(+1.131)	(+1.127)
							GO:0006508	SV5_54C03	glyceraldehyde-3-phosphate dehydrogenase-like	NS	13	+1.616	(+1.277)	(+1.365)	(+1.476)	(+1.302)	(+1.369)	(+1.097)	(+1.156)	(+1.348)	(+1.318)	+1.619	(+1.033)	(+1.387)	(-1.108)	(+1.128)
							GO:0006508	SV6_11A02	metallocarboxypeptidase inhibitor IIa precursor-like	NS	9	-1.582	(-1.259)	(-1.364)	-1.682	(-1.220)	-1.837	(-1.177)	-2.064	(+1.273)	(-1.046)	-6.604	(-1.034)	(-1.858)	(-1.261)	(-1.163)
							GO:0006508	SV6_17E05	metallocarboxypeptidase inhibitor IIa precursor-like	NS	9	-1.535	(-1.223)	(-1.329)	-1.745	(-1.192)	-1.742	(-1.141)	-2.073	(+1.409)	(+1.054)	-7.444	(-1.060)	(-1.772)	(-1.274)	(-1.167)
							GO:0006508	SV6_48A08	metallocarboxypeptidase inhibitor IIa precursor-like	NS	9	-1.707	(-1.244)	(-1.353)	-1.792	(-1.340)	-1.917	(-1.186)	-2.127	(+1.265)	(+1.061)	-8.190	(-1.061)	(-1.916)	(-1.430)	(-1.109)
							GO:0006508	SV6_40A01	metallocarboxypeptidase inhibitor IIa-like	NS	9	-1.541	(-1.175)	(-1.324)	-1.554	(-1.225)	-1.638	(-1.160)	-1.907	(+1.196)	(+1.015)	-5.653	(+1.008)	(-1.792)	(-1.308)	(-1.029)
							GO:0006508	SV6_43D07	metallocarboxypeptidase inhibitor precursor-like	CRP	7	-1.737	(-1.468)	(+1.102)	(-1.644)	(+1.009)	(+1.254)	(+1.454)	(+1.757)	(+1.448)	(-1.440)	-3.146	(-1.137)	(+1.208)	(+1.445)	(-1.614)
							GO:0006508	SV6_17B11	metallocarboxypeptidase inhibitor-like	CRP	7	-1.563	(-1.093)	(-1.031)	(-1.170)	(+1.077)	(+1.303)	+1.647	(+1.618)	(+1.321)	(-1.147)	(-1.623)	(-1.099)	(+1.362)	(+1.183)	(-1.592)
							GO:0006508	SV6_48H09	metallocarboxypeptidase inhibitor-like	CRP	7	-1.568	(-1.134)	(+1.076)	(-1.170)	(+1.138)	(+1.251)	+1.706	(+1.500)	(+1.431)	(+1.129)	-1.969	(-1.211)	(+1.277)	(+1.037)	(-1.333)
							GO:0006508	SV5_04F12	proteinase inhibitor type-2-like	CRP	16	+1.722	(+1.363)	(+1.184)	+1.793	(+1.163)	(-1.029)	(-1.197)	-1.847	(+1.094)	(+1.274)	+3.451	(-1.789)	(-1.017)	-1.806	(-1.054)
							GO:0006508	SV6_44B09	proteinase inhibitor type-2-like	CRP	16	+1.807	(+1.446)	(+1.291)	+1.687	(+1.301)	(+1.097)	(-1.152)	-1.754	(+1.195)	(+1.489)	+3.197	(-1.698)	(+1.185)	(-1.497)	(+1.113)
							GO:0006508	SV5_50G11	subtilisin-like protease SBT1.7-like	SP	5	+1.629	(+1.306)	(+1.206)	(+1.391)	(+1.420)	(-1.078)	(+1.045)	(+1.168)	(-1.076)	(+1.223)	(-1.216)	(-1.062)	(+1.375)	-1.547	(-1.036)
	GO:0006124	ferredoxin metabolic process	8	3	2	0	GO:0006124	SV6_23G08	ferredoxin-1-like	NS	25	-1.900	(-1.618)	(-1.437)	-1.922	(-1.548)	(+1.213)	(-1.003)	(-1.090)	+1.647	(+1.334)	(-1.119)	(+1.251)	(-1.273)	(+1.111)	(+1.197)
							GO:0006124	SV6_35F03	ferredoxin-1-like	NS	25	-1.661	(-1.480)	(-1.401)	-1.767	(-1.437)	(+1.235)	(+1.072)	(-1.097)	+2.006	(+1.268)	(-1.089)	(+1.356)	(-1.270)	(+1.230)	(+1.204)
							GO:0006124	SV6_40F02	ferredoxin-1-like	NS	25	-1.563	(-1.414)	(-1.301)	-1.642	(-1.431)	(+1.439)	(+1.085)	(-1.043)	+2.066	(+1.256)	(+1.280)	(+1.350)	(-1.227)	(+1.102)	(+1.356)
	GO:1902645	tertiary alcohol biosynthetic process	8	2	8	0.0033	GO:1902645	SV6_35F03	ferredoxin-1-like	NS	25	-1.661	(-1.480)	(-1.401)	-1.767	(-1.437)	(+1.235)	(+1.072)	(-1.097)	+2.006	(+1.268)	(-1.089)	(+1.356)	(-1.270)	(+1.230)	(+1.204)
							GO:1902645	SV6_40F02	ferredoxin-1-like	NS	25	-1.563	(-1.414)	(-1.301)	-1.642	(-1.431)	(+1.439)	(+1.085)	(-1.043)	+2.066	(+1.256)	(+1.280)	(+1.350)	(-1.227)	(+1.102)	(+1.356)
	GO:0043288	apocarotenoid metabolic process	8	2	9	0.004	GO:0043288	SV6_35F03	ferredoxin-1-like	NS	25	-1.661	(-1.480)	(-1.401)	-1.767	(-1.437)	(+1.235)	(+1.072)	(-1.097)	+2.006	(+1.268)	(-1.089)	(+1.356)	(-1.270)	(+1.230)	(+1.204)
							GO:0043288	SV6_40F02	ferredoxin-1-like	NS	25	-1.563	(-1.414)	(-1.301)	-1.642	(-1.431)	(+1.439)	(+1.085)	(-1.043)	+2.066	(+1.256)	(+1.280)	(+1.350)	(-1.227)	(+1.102)	(+1.356)
	GO:0030162	regulation of proteolysis	8	6	36	0	GO:0030162	SV6_11A02	metallocarboxypeptidase inhibitor IIa precursor-like	NS	9	-1.582	(-1.259)	(-1.364)	-1.682	(-1.220)	-1.837	(-1.177)	-2.064	(+1.273)	(-1.046)	-6.604	(-1.034)	(-1.858)	(-1.261)	(-1.163)
							GO:0030162	SV6_17E05	metallocarboxypeptidase inhibitor IIa precursor-like	NS	9	-1.535	(-1.223)	(-1.329)	-1.745	(-1.192)	-1.742	(-1.141)	-2.073	(+1.409)	(+1.054)	-7.444	(-1.060)	(-1.772)	(-1.274)	(-1.167)
							GO:0030162	SV6_48A08	metallocarboxypeptidase inhibitor IIa precursor-like	NS	9	-1.707	(-1.244)	(-1.353)	-1.792	(-1.340)	-1.917	(-1.186)	-2.127	(+1.265)	(+1.061)	-8.190	(-1.061)	(-1.916)	(-1.430)	(-1.109)
							GO:0030162	SV6_40A01	metallocarboxypeptidase inhibitor IIa-like	NS	9	-1.541	(-1.175)	(-1.324)	-1.554	(-1.225)	-1.638	(-1.160)	-1.907	(+1.196)	(+1.015)	-5.653	(+1.008)	(-1.792)	(-1.308)	(-1.029)
							GO:0030162	SV5_04F12	proteinase inhibitor type-2-like	CRP	16	+1.722	(+1.363)	(+1.184)	+1.793	(+1.163)	(-1.029)	(-1.197)	-1.847	(+1.094)	(+1.274)	+3.451	(-1.789)	(-1.017)	-1.806	(-1.054)
							GO:0030162	SV6_44B09	proteinase inhibitor type-2-like	CRP	16	+1.807	(+1.446)	(+1.291)	+1.687	(+1.301)	(+1.097)	(-1.152)	-1.754	(+1.195)	(+1.489)	+3.197	(-1.698)	(+1.185)	(-1.497)	(+1.113)
	GO:0010207	photosystem II assembly	8	5	58	0.0003	GO:0010207	SV6_35F03	ferredoxin-1-like	NS	25	-1.661	(-1.480)	(-1.401)	-1.767	(-1.437)	(+1.235)	(+1.072)	(-1.097)	+2.006	(+1.268)	(-1.089)	(+1.356)	(-1.270)	(+1.230)	(+1.204)
							GO:0010207	SV6_40F02	ferredoxin-1-like	NS	25	-1.563	(-1.414)	(-1.301)	-1.642	(-1.431)	(+1.439)	(+1.085)	(-1.043)	+2.066	(+1.256)	(+1.280)	(+1.350)	(-1.227)	(+1.102)	(+1.356)
							GO:0010207	SV5_57D07	magnesium-protoporphyrin IX monomethyl ester [oxidative] cyclase-like	NS	25	-1.523	(-1.465)	(-1.394)	-1.638	-1.537	(-1.205)	(-1.110)	(+1.020)	(+1.335)	(+1.240)	(-1.246)	(+1.043)	(-1.196)	(+1.071)	(+1.301)
							GO:0010207	SV6_08C09	magnesium-protoporphyrin IX monomethyl ester [oxidative] cyclase-like	NS	25	-1.543	(-1.494)	(-1.403)	-1.799	-1.536	(-1.065)	(-1.027)	(-1.061)	(+1.362)	(+1.155)	(-1.104)	(+1.102)	(-1.105)	(+1.060)	(+1.285)
							GO:0010207	SV6_05G05	photosystem I reaction center subunit VI-like	NS	3	-1.508	(-1.369)	(-1.417)	-1.730	(-1.451)	-1.778	(-1.403)	(-1.099)	(-1.328)	(-1.430)	-1.588	(-1.416)	(-1.224)	(-1.162)	(-1.434)
	GO:0051248	negative regulation of protein metabolic process	8	6	91	0.0003	GO:0051248	SV6_11A02	metallocarboxypeptidase inhibitor IIa precursor-like	NS	9	-1.582	(-1.259)	(-1.364)	-1.682	(-1.220)	-1.837	(-1.177)	-2.064	(+1.273)	(-1.046)	-6.604	(-1.034)	(-1.858)	(-1.261)	(-1.163)
							GO:0051248	SV6_17E05	metallocarboxypeptidase inhibitor IIa precursor-like	NS	9	-1.535	(-1.223)	(-1.329)	-1.745	(-1.192)	-1.742	(-1.141)	-2.073	(+1.409)	(+1.054)	-7.444	(-1.060)	(-1.772)	(-1.274)	(-1.167)
							GO:0051248	SV6_48A08	metallocarboxypeptidase inhibitor IIa precursor-like	NS	9	-1.707	(-1.244)	(-1.353)	-1.792	(-1.340)	-1.917	(-1.186)	-2.127	(+1.265)	(+1.061)	-8.190	(-1.061)	(-1.916)	(-1.430)	(-1.109)
							GO:0051248	SV6_40A01	metallocarboxypeptidase inhibitor IIa-like	NS	9	-1.541	(-1.175)	(-1.324)	-1.554	(-1.225)	-1.638	(-1.160)	-1.907	(+1.196)	(+1.015)	-5.653	(+1.008)	(-1.792)	(-1.308)	(-1.029)
							GO:0051248	SV5_04F12	proteinase inhibitor type-2-like	CRP	16	+1.722	(+1.363)	(+1.184)	+1.793	(+1.163)	(-1.029)	(-1.197)	-1.847	(+1.094)	(+1.274)	+3.451	(-1.789)	(-1.017)	-1.806	(-1.054)
							GO:0051248	SV6_44B09	proteinase inhibitor type-2-like	CRP	16	+1.807	(+1.446)	(+1.291)	+1.687	(+1.301)	(+1.097)	(-1.152)	-1.754	(+1.195)	(+1.489)	+3.197	(-1.698)	(+1.185)	(-1.497)	(+1.113)
	GO:0046490	isopentenyl diphosphate metabolic process	8	4	90	0.01	GO:0046490	SV6_20E08	ADP-glucose pyrophosphorylase small subunit-like	NS	1	+1.611	(+1.309)	(+1.331)	+1.548	(+1.189)	(-1.440)	(+1.218)	(+1.449)	(-1.095)	(-1.176)	(-1.261)	-2.047	+1.597	-1.500	(-1.226)
							GO:0046490	SV5_54C03	glyceraldehyde-3-phosphate dehydrogenase-like	NS	13	+1.616	(+1.277)	(+1.365)	(+1.476)	(+1.302)	(+1.369)	(+1.097)	(+1.156)	(+1.348)	(+1.318)	+1.619	(+1.033)	(+1.387)	(-1.108)	(+1.128)
							GO:0046490	SV5_57D07	magnesium-protoporphyrin IX monomethyl ester [oxidative] cyclase-like	NS	25	-1.523	(-1.465)	(-1.394)	-1.638	-1.537	(-1.205)	(-1.110)	(+1.020)	(+1.335)	(+1.240)	(-1.246)	(+1.043)	(-1.196)	(+1.071)	(+1.301)
							GO:0046490	SV6_08C09	magnesium-protoporphyrin IX monomethyl ester [oxidative] cyclase-like	NS	25	-1.543	(-1.494)	(-1.403)	-1.799	-1.536	(-1.065)	(-1.027)	(-1.061)	(+1.362)	(+1.155)	(-1.104)	(+1.102)	(-1.105)	(+1.060)	(+1.285)
	GO:0008299	isoprenoid biosynthetic process	8	6	148	0.0029	GO:0008299	SV6_20E08	ADP-glucose pyrophosphorylase small subunit-like	NS	1	+1.611	(+1.309)	(+1.331)	+1.548	(+1.189)	(-1.440)	(+1.218)	(+1.449)	(-1.095)	(-1.176)	(-1.261)	-2.047	+1.597	-1.500	(-1.226)
							GO:0008299	SV6_35F03	ferredoxin-1-like	NS	25	-1.661	(-1.480)	(-1.401)	-1.767	(-1.437)	(+1.235)	(+1.072)	(-1.097)	+2.006	(+1.268)	(-1.089)	(+1.356)	(-1.270)	(+1.230)	(+1.204)
							GO:0008299	SV6_40F02	ferredoxin-1-like	NS	25	-1.563	(-1.414)	(-1.301)	-1.642	(-1.431)	(+1.439)	(+1.085)	(-1.043)	+2.066	(+1.256)	(+1.280)	(+1.350)	(-1.227)	(+1.102)	(+1.356)
							GO:0008299	SV5_54C03	glyceraldehyde-3-phosphate dehydrogenase-like	NS	13	+1.616	(+1.277)	(+1.365)	(+1.476)	(+1.302)	(+1.369)	(+1.097)	(+1.156)	(+1.348)	(+1.318)	+1.619	(+1.033)	(+1.387)	(-1.108)	(+1.128)
							GO:0008299	SV5_57D07	magnesium-protoporphyrin IX monomethyl ester [oxidative] cyclase-like	NS	25	-1.523	(-1.465)	(-1.394)	-1.638	-1.537	(-1.205)	(-1.110)	(+1.020)	(+1.335)	(+1.240)	(-1.246)	(+1.043)	(-1.196)	(+1.071)	(+1.301)
							GO:0008299	SV6_08C09	magnesium-protoporphyrin IX monomethyl ester [oxidative] cyclase-like	NS	25	-1.543	(-1.494)	(-1.403)	-1.799	-1.536	(-1.065)	(-1.027)	(-1.061)	(+1.362)	(+1.155)	(-1.104)	(+1.102)	(-1.105)	(+1.060)	(+1.285)
	GO:0032268	regulation of cellular protein metabolic process	8	7	234	0.0068	GO:0032268	SV6_11A02	metallocarboxypeptidase inhibitor IIa precursor-like	NS	9	-1.582	(-1.259)	(-1.364)	-1.682	(-1.220)	-1.837	(-1.177)	-2.064	(+1.273)	(-1.046)	-6.604	(-1.034)	(-1.858)	(-1.261)	(-1.163)
							GO:0032268	SV6_17E05	metallocarboxypeptidase inhibitor IIa precursor-like	NS	9	-1.535	(-1.223)	(-1.329)	-1.745	(-1.192)	-1.742	(-1.141)	-2.073	(+1.409)	(+1.054)	-7.444	(-1.060)	(-1.772)	(-1.274)	(-1.167)
							GO:0032268	SV6_48A08	metallocarboxypeptidase inhibitor IIa precursor-like	NS	9	-1.707	(-1.244)	(-1.353)	-1.792	(-1.340)	-1.917	(-1.186)	-2.127	(+1.265)	(+1.061)	-8.190	(-1.061)	(-1.916)	(-1.430)	(-1.109)
							GO:0032268	SV6_40A01	metallocarboxypeptidase inhibitor IIa-like	NS	9	-1.541	(-1.175)	(-1.324)	-1.554	(-1.225)	-1.638	(-1.160)	-1.907	(+1.196)	(+1.015)	-5.653	(+1.008)	(-1.792)	(-1.308)	(-1.029)
							GO:0032268	SV6_05G05	photosystem I reaction center subunit VI-like	NS	3	-1.508	(-1.369)	(-1.417)	-1.730	(-1.451)	-1.778	(-1.403)	(-1.099)	(-1.328)	(-1.430)	-1.588	(-1.416)	(-1.224)	(-1.162)	(-1.434)
							GO:0032268	SV5_04F12	proteinase inhibitor type-2-like	CRP	16	+1.722	(+1.363)	(+1.184)	+1.793	(+1.163)	(-1.029)	(-1.197)	-1.847	(+1.094)	(+1.274)	+3.451	(-1.789)	(-1.017)	-1.806	(-1.054)
							GO:0032268	SV6_44B09	proteinase inhibitor type-2-like	CRP	16	+1.807	(+1.446)	(+1.291)	+1.687	(+1.301)	(+1.097)	(-1.152)	-1.754	(+1.195)	(+1.489)	+3.197	(-1.698)	(+1.185)	(-1.497)	(+1.113)
	GO:0008654	phospholipid biosynthetic process	8	4	143	0.0421	GO:0008654	SV6_20E08	ADP-glucose pyrophosphorylase small subunit-like	NS	1	+1.611	(+1.309)	(+1.331)	+1.548	(+1.189)	(-1.440)	(+1.218)	(+1.449)	(-1.095)	(-1.176)	(-1.261)	-2.047	+1.597	-1.500	(-1.226)
							GO:0008654	SV5_54C03	glyceraldehyde-3-phosphate dehydrogenase-like	NS	13	+1.616	(+1.277)	(+1.365)	(+1.476)	(+1.302)	(+1.369)	(+1.097)	(+1.156)	(+1.348)	(+1.318)	+1.619	(+1.033)	(+1.387)	(-1.108)	(+1.128)
							GO:0008654	SV5_57D07	magnesium-protoporphyrin IX monomethyl ester [oxidative] cyclase-like	NS	25	-1.523	(-1.465)	(-1.394)	-1.638	-1.537	(-1.205)	(-1.110)	(+1.020)	(+1.335)	(+1.240)	(-1.246)	(+1.043)	(-1.196)	(+1.071)	(+1.301)
							GO:0008654	SV6_08C09	magnesium-protoporphyrin IX monomethyl ester [oxidative] cyclase-like	NS	25	-1.543	(-1.494)	(-1.403)	-1.799	-1.536	(-1.065)	(-1.027)	(-1.061)	(+1.362)	(+1.155)	(-1.104)	(+1.102)	(-1.105)	(+1.060)	(+1.285)
	GO:0015672	monovalent inorganic cation transport	8	4	150	0.0484	GO:0015672	SV6_20E08	ADP-glucose pyrophosphorylase small subunit-like	NS	1	+1.611	(+1.309)	(+1.331)	+1.548	(+1.189)	(-1.440)	(+1.218)	(+1.449)	(-1.095)	(-1.176)	(-1.261)	-2.047	+1.597	-1.500	(-1.226)
							GO:0015672	SV6_35F03	ferredoxin-1-like	NS	25	-1.661	(-1.480)	(-1.401)	-1.767	(-1.437)	(+1.235)	(+1.072)	(-1.097)	+2.006	(+1.268)	(-1.089)	(+1.356)	(-1.270)	(+1.230)	(+1.204)
							GO:0015672	SV6_40F02	ferredoxin-1-like	NS	25	-1.563	(-1.414)	(-1.301)	-1.642	(-1.431)	(+1.439)	(+1.085)	(-1.043)	+2.066	(+1.256)	(+1.280)	(+1.350)	(-1.227)	(+1.102)	(+1.356)
							GO:0015672	SV5_37F10	plasma membrane ATPase 1-like-like	NS	8	+1.521	(+1.494)	(+1.213)	(+1.402)	(+1.125)	(+1.155)	(+1.118)	(+1.455)	(+1.084)	(-1.038)	(-1.389)	(+1.489)	(+1.221)	(+1.160)	(-1.149)
	GO:0052547	regulation of peptidase activity	9	6	21	0	GO:0052547	SV6_11A02	metallocarboxypeptidase inhibitor IIa precursor-like	NS	9	-1.582	(-1.259)	(-1.364)	-1.682	(-1.220)	-1.837	(-1.177)	-2.064	(+1.273)	(-1.046)	-6.604	(-1.034)	(-1.858)	(-1.261)	(-1.163)
							GO:0052547	SV6_17E05	metallocarboxypeptidase inhibitor IIa precursor-like	NS	9	-1.535	(-1.223)	(-1.329)	-1.745	(-1.192)	-1.742	(-1.141)	-2.073	(+1.409)	(+1.054)	-7.444	(-1.060)	(-1.772)	(-1.274)	(-1.167)
							GO:0052547	SV6_48A08	metallocarboxypeptidase inhibitor IIa precursor-like	NS	9	-1.707	(-1.244)	(-1.353)	-1.792	(-1.340)	-1.917	(-1.186)	-2.127	(+1.265)	(+1.061)	-8.190	(-1.061)	(-1.916)	(-1.430)	(-1.109)
							GO:0052547	SV6_40A01	metallocarboxypeptidase inhibitor IIa-like	NS	9	-1.541	(-1.175)	(-1.324)	-1.554	(-1.225)	-1.638	(-1.160)	-1.907	(+1.196)	(+1.015)	-5.653	(+1.008)	(-1.792)	(-1.308)	(-1.029)
							GO:0052547	SV5_04F12	proteinase inhibitor type-2-like	CRP	16	+1.722	(+1.363)	(+1.184)	+1.793	(+1.163)	(-1.029)	(-1.197)	-1.847	(+1.094)	(+1.274)	+3.451	(-1.789)	(-1.017)	-1.806	(-1.054)
							GO:0052547	SV6_44B09	proteinase inhibitor type-2-like	CRP	16	+1.807	(+1.446)	(+1.291)	+1.687	(+1.301)	(+1.097)	(-1.152)	-1.754	(+1.195)	(+1.489)	+3.197	(-1.698)	(+1.185)	(-1.497)	(+1.113)
	GO:0043289	apocarotenoid biosynthetic process	9	2	8	0.0033	GO:0043289	SV6_35F03	ferredoxin-1-like	NS	25	-1.661	(-1.480)	(-1.401)	-1.767	(-1.437)	(+1.235)	(+1.072)	(-1.097)	+2.006	(+1.268)	(-1.089)	(+1.356)	(-1.270)	(+1.230)	(+1.204)
							GO:0043289	SV6_40F02	ferredoxin-1-like	NS	25	-1.563	(-1.414)	(-1.301)	-1.642	(-1.431)	(+1.439)	(+1.085)	(-1.043)	+2.066	(+1.256)	(+1.280)	(+1.350)	(-1.227)	(+1.102)	(+1.356)
	GO:0006714	sesquiterpenoid metabolic process	9	2	10	0.0048	GO:0006714	SV6_35F03	ferredoxin-1-like	NS	25	-1.661	(-1.480)	(-1.401)	-1.767	(-1.437)	(+1.235)	(+1.072)	(-1.097)	+2.006	(+1.268)	(-1.089)	(+1.356)	(-1.270)	(+1.230)	(+1.204)
							GO:0006714	SV6_40F02	ferredoxin-1-like	NS	25	-1.563	(-1.414)	(-1.301)	-1.642	(-1.431)	(+1.439)	(+1.085)	(-1.043)	+2.066	(+1.256)	(+1.280)	(+1.350)	(-1.227)	(+1.102)	(+1.356)
	GO:0032269	negative regulation of cellular protein metabolic process	9	6	91	0.0003	GO:0032269	SV6_11A02	metallocarboxypeptidase inhibitor IIa precursor-like	NS	9	-1.582	(-1.259)	(-1.364)	-1.682	(-1.220)	-1.837	(-1.177)	-2.064	(+1.273)	(-1.046)	-6.604	(-1.034)	(-1.858)	(-1.261)	(-1.163)
							GO:0032269	SV6_17E05	metallocarboxypeptidase inhibitor IIa precursor-like	NS	9	-1.535	(-1.223)	(-1.329)	-1.745	(-1.192)	-1.742	(-1.141)	-2.073	(+1.409)	(+1.054)	-7.444	(-1.060)	(-1.772)	(-1.274)	(-1.167)
							GO:0032269	SV6_48A08	metallocarboxypeptidase inhibitor IIa precursor-like	NS	9	-1.707	(-1.244)	(-1.353)	-1.792	(-1.340)	-1.917	(-1.186)	-2.127	(+1.265)	(+1.061)	-8.190	(-1.061)	(-1.916)	(-1.430)	(-1.109)
							GO:0032269	SV6_40A01	metallocarboxypeptidase inhibitor IIa-like	NS	9	-1.541	(-1.175)	(-1.324)	-1.554	(-1.225)	-1.638	(-1.160)	-1.907	(+1.196)	(+1.015)	-5.653	(+1.008)	(-1.792)	(-1.308)	(-1.029)
							GO:0032269	SV5_04F12	proteinase inhibitor type-2-like	CRP	16	+1.722	(+1.363)	(+1.184)	+1.793	(+1.163)	(-1.029)	(-1.197)	-1.847	(+1.094)	(+1.274)	+3.451	(-1.789)	(-1.017)	-1.806	(-1.054)
							GO:0032269	SV6_44B09	proteinase inhibitor type-2-like	CRP	16	+1.807	(+1.446)	(+1.291)	+1.687	(+1.301)	(+1.097)	(-1.152)	-1.754	(+1.195)	(+1.489)	+3.197	(-1.698)	(+1.185)	(-1.497)	(+1.113)
	GO:0009240	isopentenyl diphosphate biosynthetic process	9	4	90	0.01	GO:0009240	SV6_20E08	ADP-glucose pyrophosphorylase small subunit-like	NS	1	+1.611	(+1.309)	(+1.331)	+1.548	(+1.189)	(-1.440)	(+1.218)	(+1.449)	(-1.095)	(-1.176)	(-1.261)	-2.047	+1.597	-1.500	(-1.226)
							GO:0009240	SV5_54C03	glyceraldehyde-3-phosphate dehydrogenase-like	NS	13	+1.616	(+1.277)	(+1.365)	(+1.476)	(+1.302)	(+1.369)	(+1.097)	(+1.156)	(+1.348)	(+1.318)	+1.619	(+1.033)	(+1.387)	(-1.108)	(+1.128)
							GO:0009240	SV5_57D07	magnesium-protoporphyrin IX monomethyl ester [oxidative] cyclase-like	NS	25	-1.523	(-1.465)	(-1.394)	-1.638	-1.537	(-1.205)	(-1.110)	(+1.020)	(+1.335)	(+1.240)	(-1.246)	(+1.043)	(-1.196)	(+1.071)	(+1.301)
							GO:0009240	SV6_08C09	magnesium-protoporphyrin IX monomethyl ester [oxidative] cyclase-like	NS	25	-1.543	(-1.494)	(-1.403)	-1.799	-1.536	(-1.065)	(-1.027)	(-1.061)	(+1.362)	(+1.155)	(-1.104)	(+1.102)	(-1.105)	(+1.060)	(+1.285)
	GO:0015992	proton transport	9	4	110	0.019	GO:0015992	SV6_20E08	ADP-glucose pyrophosphorylase small subunit-like	NS	1	+1.611	(+1.309)	(+1.331)	+1.548	(+1.189)	(-1.440)	(+1.218)	(+1.449)	(-1.095)	(-1.176)	(-1.261)	-2.047	+1.597	-1.500	(-1.226)
							GO:0015992	SV6_35F03	ferredoxin-1-like	NS	25	-1.661	(-1.480)	(-1.401)	-1.767	(-1.437)	(+1.235)	(+1.072)	(-1.097)	+2.006	(+1.268)	(-1.089)	(+1.356)	(-1.270)	(+1.230)	(+1.204)
							GO:0015992	SV6_40F02	ferredoxin-1-like	NS	25	-1.563	(-1.414)	(-1.301)	-1.642	(-1.431)	(+1.439)	(+1.085)	(-1.043)	+2.066	(+1.256)	(+1.280)	(+1.350)	(-1.227)	(+1.102)	(+1.356)
							GO:0015992	SV5_37F10	plasma membrane ATPase 1-like-like	NS	8	+1.521	(+1.494)	(+1.213)	(+1.402)	(+1.125)	(+1.155)	(+1.118)	(+1.455)	(+1.084)	(-1.038)	(-1.389)	(+1.489)	(+1.221)	(+1.160)	(-1.149)
	GO:0000096	sulfur amino acid metabolic process	9	5	190	0.031	GO:0000096	SV5_57D07	magnesium-protoporphyrin IX monomethyl ester [oxidative] cyclase-like	NS	25	-1.523	(-1.465)	(-1.394)	-1.638	-1.537	(-1.205)	(-1.110)	(+1.020)	(+1.335)	(+1.240)	(-1.246)	(+1.043)	(-1.196)	(+1.071)	(+1.301)
							GO:0000096	SV6_08C09	magnesium-protoporphyrin IX monomethyl ester [oxidative] cyclase-like	NS	25	-1.543	(-1.494)	(-1.403)	-1.799	-1.536	(-1.065)	(-1.027)	(-1.061)	(+1.362)	(+1.155)	(-1.104)	(+1.102)	(-1.105)	(+1.060)	(+1.285)
							GO:0000096	SV6_05G05	photosystem I reaction center subunit VI-like	NS	3	-1.508	(-1.369)	(-1.417)	-1.730	(-1.451)	-1.778	(-1.403)	(-1.099)	(-1.328)	(-1.430)	-1.588	(-1.416)	(-1.224)	(-1.162)	(-1.434)
							GO:0000096	SV6_22E03	pollen allergen Che a 1-like	CRP	5	+1.503	(+1.195)	(+1.165)	(+1.464)	(+1.288)	(-1.007)	(+1.039)	(+1.075)	(+1.138)	+1.607	-1.724	(-1.035)	(+1.225)	(-1.263)	(+1.154)
							GO:0000096	SV5_50G11	subtilisin-like protease SBT1.7-like	SP	5	+1.629	(+1.306)	(+1.206)	(+1.391)	(+1.420)	(-1.078)	(+1.045)	(+1.168)	(-1.076)	(+1.223)	(-1.216)	(-1.062)	(+1.375)	-1.547	(-1.036)
	GO:0052548	regulation of endopeptidase activity	10	6	21	0	GO:0052548	SV6_11A02	metallocarboxypeptidase inhibitor IIa precursor-like	NS	9	-1.582	(-1.259)	(-1.364)	-1.682	(-1.220)	-1.837	(-1.177)	-2.064	(+1.273)	(-1.046)	-6.604	(-1.034)	(-1.858)	(-1.261)	(-1.163)
							GO:0052548	SV6_17E05	metallocarboxypeptidase inhibitor IIa precursor-like	NS	9	-1.535	(-1.223)	(-1.329)	-1.745	(-1.192)	-1.742	(-1.141)	-2.073	(+1.409)	(+1.054)	-7.444	(-1.060)	(-1.772)	(-1.274)	(-1.167)
							GO:0052548	SV6_48A08	metallocarboxypeptidase inhibitor IIa precursor-like	NS	9	-1.707	(-1.244)	(-1.353)	-1.792	(-1.340)	-1.917	(-1.186)	-2.127	(+1.265)	(+1.061)	-8.190	(-1.061)	(-1.916)	(-1.430)	(-1.109)
							GO:0052548	SV6_40A01	metallocarboxypeptidase inhibitor IIa-like	NS	9	-1.541	(-1.175)	(-1.324)	-1.554	(-1.225)	-1.638	(-1.160)	-1.907	(+1.196)	(+1.015)	-5.653	(+1.008)	(-1.792)	(-1.308)	(-1.029)
							GO:0052548	SV5_04F12	proteinase inhibitor type-2-like	CRP	16	+1.722	(+1.363)	(+1.184)	+1.793	(+1.163)	(-1.029)	(-1.197)	-1.847	(+1.094)	(+1.274)	+3.451	(-1.789)	(-1.017)	-1.806	(-1.054)
							GO:0052548	SV6_44B09	proteinase inhibitor type-2-like	CRP	16	+1.807	(+1.446)	(+1.291)	+1.687	(+1.301)	(+1.097)	(-1.152)	-1.754	(+1.195)	(+1.489)	+3.197	(-1.698)	(+1.185)	(-1.497)	(+1.113)
	GO:0016106	sesquiterpenoid biosynthetic process	10	2	8	0.0033	GO:0016106	SV6_35F03	ferredoxin-1-like	NS	25	-1.661	(-1.480)	(-1.401)	-1.767	(-1.437)	(+1.235)	(+1.072)	(-1.097)	+2.006	(+1.268)	(-1.089)	(+1.356)	(-1.270)	(+1.230)	(+1.204)
							GO:0016106	SV6_40F02	ferredoxin-1-like	NS	25	-1.563	(-1.414)	(-1.301)	-1.642	(-1.431)	(+1.439)	(+1.085)	(-1.043)	+2.066	(+1.256)	(+1.280)	(+1.350)	(-1.227)	(+1.102)	(+1.356)
	GO:0045861	negative regulation of proteolysis	10	6	24	0	GO:0045861	SV6_11A02	metallocarboxypeptidase inhibitor IIa precursor-like	NS	9	-1.582	(-1.259)	(-1.364)	-1.682	(-1.220)	-1.837	(-1.177)	-2.064	(+1.273)	(-1.046)	-6.604	(-1.034)	(-1.858)	(-1.261)	(-1.163)
							GO:0045861	SV6_17E05	metallocarboxypeptidase inhibitor IIa precursor-like	NS	9	-1.535	(-1.223)	(-1.329)	-1.745	(-1.192)	-1.742	(-1.141)	-2.073	(+1.409)	(+1.054)	-7.444	(-1.060)	(-1.772)	(-1.274)	(-1.167)
							GO:0045861	SV6_48A08	metallocarboxypeptidase inhibitor IIa precursor-like	NS	9	-1.707	(-1.244)	(-1.353)	-1.792	(-1.340)	-1.917	(-1.186)	-2.127	(+1.265)	(+1.061)	-8.190	(-1.061)	(-1.916)	(-1.430)	(-1.109)
							GO:0045861	SV6_40A01	metallocarboxypeptidase inhibitor IIa-like	NS	9	-1.541	(-1.175)	(-1.324)	-1.554	(-1.225)	-1.638	(-1.160)	-1.907	(+1.196)	(+1.015)	-5.653	(+1.008)	(-1.792)	(-1.308)	(-1.029)
							GO:0045861	SV5_04F12	proteinase inhibitor type-2-like	CRP	16	+1.722	(+1.363)	(+1.184)	+1.793	(+1.163)	(-1.029)	(-1.197)	-1.847	(+1.094)	(+1.274)	+3.451	(-1.789)	(-1.017)	-1.806	(-1.054)
							GO:0045861	SV6_44B09	proteinase inhibitor type-2-like	CRP	16	+1.807	(+1.446)	(+1.291)	+1.687	(+1.301)	(+1.097)	(-1.152)	-1.754	(+1.195)	(+1.489)	+3.197	(-1.698)	(+1.185)	(-1.497)	(+1.113)
	GO:0009687	abscisic acid metabolic process	10	2	9	0.004	GO:0009687	SV6_35F03	ferredoxin-1-like	NS	25	-1.661	(-1.480)	(-1.401)	-1.767	(-1.437)	(+1.235)	(+1.072)	(-1.097)	+2.006	(+1.268)	(-1.089)	(+1.356)	(-1.270)	(+1.230)	(+1.204)
							GO:0009687	SV6_40F02	ferredoxin-1-like	NS	25	-1.563	(-1.414)	(-1.301)	-1.642	(-1.431)	(+1.439)	(+1.085)	(-1.043)	+2.066	(+1.256)	(+1.280)	(+1.350)	(-1.227)	(+1.102)	(+1.356)
	GO:0031407	oxylipin metabolic process	10	2	9	0.004	GO:0031407	SV5_57D07	magnesium-protoporphyrin IX monomethyl ester [oxidative] cyclase-like	NS	25	-1.523	(-1.465)	(-1.394)	-1.638	-1.537	(-1.205)	(-1.110)	(+1.020)	(+1.335)	(+1.240)	(-1.246)	(+1.043)	(-1.196)	(+1.071)	(+1.301)
							GO:0031407	SV6_08C09	magnesium-protoporphyrin IX monomethyl ester [oxidative] cyclase-like	NS	25	-1.543	(-1.494)	(-1.403)	-1.799	-1.536	(-1.065)	(-1.027)	(-1.061)	(+1.362)	(+1.155)	(-1.104)	(+1.102)	(-1.105)	(+1.060)	(+1.285)
	GO:0010155	regulation of proton transport	10	3	28	0.0026	GO:0010155	SV6_20E08	ADP-glucose pyrophosphorylase small subunit-like	NS	1	+1.611	(+1.309)	(+1.331)	+1.548	(+1.189)	(-1.440)	(+1.218)	(+1.449)	(-1.095)	(-1.176)	(-1.261)	-2.047	+1.597	-1.500	(-1.226)
							GO:0010155	SV6_35F03	ferredoxin-1-like	NS	25	-1.661	(-1.480)	(-1.401)	-1.767	(-1.437)	(+1.235)	(+1.072)	(-1.097)	+2.006	(+1.268)	(-1.089)	(+1.356)	(-1.270)	(+1.230)	(+1.204)
							GO:0010155	SV6_40F02	ferredoxin-1-like	NS	25	-1.563	(-1.414)	(-1.301)	-1.642	(-1.431)	(+1.439)	(+1.085)	(-1.043)	+2.066	(+1.256)	(+1.280)	(+1.350)	(-1.227)	(+1.102)	(+1.356)
	GO:0033559	unsaturated fatty acid metabolic process	10	2	27	0.0265	GO:0033559	SV5_57D07	magnesium-protoporphyrin IX monomethyl ester [oxidative] cyclase-like	NS	25	-1.523	(-1.465)	(-1.394)	-1.638	-1.537	(-1.205)	(-1.110)	(+1.020)	(+1.335)	(+1.240)	(-1.246)	(+1.043)	(-1.196)	(+1.071)	(+1.301)
							GO:0033559	SV6_08C09	magnesium-protoporphyrin IX monomethyl ester [oxidative] cyclase-like	NS	25	-1.543	(-1.494)	(-1.403)	-1.799	-1.536	(-1.065)	(-1.027)	(-1.061)	(+1.362)	(+1.155)	(-1.104)	(+1.102)	(-1.105)	(+1.060)	(+1.285)
	GO:0019288	isopentenyl diphosphate biosynthetic process, methylerythritol 4-phosphate pathway	10	4	86	0.0087	GO:0019288	SV6_20E08	ADP-glucose pyrophosphorylase small subunit-like	NS	1	+1.611	(+1.309)	(+1.331)	+1.548	(+1.189)	(-1.440)	(+1.218)	(+1.449)	(-1.095)	(-1.176)	(-1.261)	-2.047	+1.597	-1.500	(-1.226)
							GO:0019288	SV5_54C03	glyceraldehyde-3-phosphate dehydrogenase-like	NS	13	+1.616	(+1.277)	(+1.365)	(+1.476)	(+1.302)	(+1.369)	(+1.097)	(+1.156)	(+1.348)	(+1.318)	+1.619	(+1.033)	(+1.387)	(-1.108)	(+1.128)
							GO:0019288	SV5_57D07	magnesium-protoporphyrin IX monomethyl ester [oxidative] cyclase-like	NS	25	-1.523	(-1.465)	(-1.394)	-1.638	-1.537	(-1.205)	(-1.110)	(+1.020)	(+1.335)	(+1.240)	(-1.246)	(+1.043)	(-1.196)	(+1.071)	(+1.301)
							GO:0019288	SV6_08C09	magnesium-protoporphyrin IX monomethyl ester [oxidative] cyclase-like	NS	25	-1.543	(-1.494)	(-1.403)	-1.799	-1.536	(-1.065)	(-1.027)	(-1.061)	(+1.362)	(+1.155)	(-1.104)	(+1.102)	(-1.105)	(+1.060)	(+1.285)
	GO:0000097	sulfur amino acid biosynthetic process	10	5	174	0.0227	GO:0000097	SV5_57D07	magnesium-protoporphyrin IX monomethyl ester [oxidative] cyclase-like	NS	25	-1.523	(-1.465)	(-1.394)	-1.638	-1.537	(-1.205)	(-1.110)	(+1.020)	(+1.335)	(+1.240)	(-1.246)	(+1.043)	(-1.196)	(+1.071)	(+1.301)
							GO:0000097	SV6_08C09	magnesium-protoporphyrin IX monomethyl ester [oxidative] cyclase-like	NS	25	-1.543	(-1.494)	(-1.403)	-1.799	-1.536	(-1.065)	(-1.027)	(-1.061)	(+1.362)	(+1.155)	(-1.104)	(+1.102)	(-1.105)	(+1.060)	(+1.285)
							GO:0000097	SV6_05G05	photosystem I reaction center subunit VI-like	NS	3	-1.508	(-1.369)	(-1.417)	-1.730	(-1.451)	-1.778	(-1.403)	(-1.099)	(-1.328)	(-1.430)	-1.588	(-1.416)	(-1.224)	(-1.162)	(-1.434)
							GO:0000097	SV6_22E03	pollen allergen Che a 1-like	CRP	5	+1.503	(+1.195)	(+1.165)	(+1.464)	(+1.288)	(-1.007)	(+1.039)	(+1.075)	(+1.138)	+1.607	-1.724	(-1.035)	(+1.225)	(-1.263)	(+1.154)
							GO:0000097	SV5_50G11	subtilisin-like protease SBT1.7-like	SP	5	+1.629	(+1.306)	(+1.206)	(+1.391)	(+1.420)	(-1.078)	(+1.045)	(+1.168)	(-1.076)	(+1.223)	(-1.216)	(-1.062)	(+1.375)	-1.547	(-1.036)
	GO:0009069	serine family amino acid metabolic process	10	4	147	0.0456	GO:0009069	SV5_57D07	magnesium-protoporphyrin IX monomethyl ester [oxidative] cyclase-like	NS	25	-1.523	(-1.465)	(-1.394)	-1.638	-1.537	(-1.205)	(-1.110)	(+1.020)	(+1.335)	(+1.240)	(-1.246)	(+1.043)	(-1.196)	(+1.071)	(+1.301)
							GO:0009069	SV6_08C09	magnesium-protoporphyrin IX monomethyl ester [oxidative] cyclase-like	NS	25	-1.543	(-1.494)	(-1.403)	-1.799	-1.536	(-1.065)	(-1.027)	(-1.061)	(+1.362)	(+1.155)	(-1.104)	(+1.102)	(-1.105)	(+1.060)	(+1.285)
							GO:0009069	SV6_05G05	photosystem I reaction center subunit VI-like	NS	3	-1.508	(-1.369)	(-1.417)	-1.730	(-1.451)	-1.778	(-1.403)	(-1.099)	(-1.328)	(-1.430)	-1.588	(-1.416)	(-1.224)	(-1.162)	(-1.434)
							GO:0009069	SV6_22E03	pollen allergen Che a 1-like	CRP	5	+1.503	(+1.195)	(+1.165)	(+1.464)	(+1.288)	(-1.007)	(+1.039)	(+1.075)	(+1.138)	+1.607	-1.724	(-1.035)	(+1.225)	(-1.263)	(+1.154)
	GO:0010466	negative regulation of peptidase activity	11	6	21	0	GO:0010466	SV6_11A02	metallocarboxypeptidase inhibitor IIa precursor-like	NS	9	-1.582	(-1.259)	(-1.364)	-1.682	(-1.220)	-1.837	(-1.177)	-2.064	(+1.273)	(-1.046)	-6.604	(-1.034)	(-1.858)	(-1.261)	(-1.163)
							GO:0010466	SV6_17E05	metallocarboxypeptidase inhibitor IIa precursor-like	NS	9	-1.535	(-1.223)	(-1.329)	-1.745	(-1.192)	-1.742	(-1.141)	-2.073	(+1.409)	(+1.054)	-7.444	(-1.060)	(-1.772)	(-1.274)	(-1.167)
							GO:0010466	SV6_48A08	metallocarboxypeptidase inhibitor IIa precursor-like	NS	9	-1.707	(-1.244)	(-1.353)	-1.792	(-1.340)	-1.917	(-1.186)	-2.127	(+1.265)	(+1.061)	-8.190	(-1.061)	(-1.916)	(-1.430)	(-1.109)
							GO:0010466	SV6_40A01	metallocarboxypeptidase inhibitor IIa-like	NS	9	-1.541	(-1.175)	(-1.324)	-1.554	(-1.225)	-1.638	(-1.160)	-1.907	(+1.196)	(+1.015)	-5.653	(+1.008)	(-1.792)	(-1.308)	(-1.029)
							GO:0010466	SV5_04F12	proteinase inhibitor type-2-like	CRP	16	+1.722	(+1.363)	(+1.184)	+1.793	(+1.163)	(-1.029)	(-1.197)	-1.847	(+1.094)	(+1.274)	+3.451	(-1.789)	(-1.017)	-1.806	(-1.054)
							GO:0010466	SV6_44B09	proteinase inhibitor type-2-like	CRP	16	+1.807	(+1.446)	(+1.291)	+1.687	(+1.301)	(+1.097)	(-1.152)	-1.754	(+1.195)	(+1.489)	+3.197	(-1.698)	(+1.185)	(-1.497)	(+1.113)
	GO:0009688	abscisic acid biosynthetic process	11	2	8	0.0033	GO:0009688	SV6_35F03	ferredoxin-1-like	NS	25	-1.661	(-1.480)	(-1.401)	-1.767	(-1.437)	(+1.235)	(+1.072)	(-1.097)	+2.006	(+1.268)	(-1.089)	(+1.356)	(-1.270)	(+1.230)	(+1.204)
							GO:0009688	SV6_40F02	ferredoxin-1-like	NS	25	-1.563	(-1.414)	(-1.301)	-1.642	(-1.431)	(+1.439)	(+1.085)	(-1.043)	+2.066	(+1.256)	(+1.280)	(+1.350)	(-1.227)	(+1.102)	(+1.356)
	GO:0031408	oxylipin biosynthetic process	11	2	9	0.004	GO:0031408	SV5_57D07	magnesium-protoporphyrin IX monomethyl ester [oxidative] cyclase-like	NS	25	-1.523	(-1.465)	(-1.394)	-1.638	-1.537	(-1.205)	(-1.110)	(+1.020)	(+1.335)	(+1.240)	(-1.246)	(+1.043)	(-1.196)	(+1.071)	(+1.301)
							GO:0031408	SV6_08C09	magnesium-protoporphyrin IX monomethyl ester [oxidative] cyclase-like	NS	25	-1.543	(-1.494)	(-1.403)	-1.799	-1.536	(-1.065)	(-1.027)	(-1.061)	(+1.362)	(+1.155)	(-1.104)	(+1.102)	(-1.105)	(+1.060)	(+1.285)
	GO:0006636	unsaturated fatty acid biosynthetic process	11	2	26	0.0248	GO:0006636	SV5_57D07	magnesium-protoporphyrin IX monomethyl ester [oxidative] cyclase-like	NS	25	-1.523	(-1.465)	(-1.394)	-1.638	-1.537	(-1.205)	(-1.110)	(+1.020)	(+1.335)	(+1.240)	(-1.246)	(+1.043)	(-1.196)	(+1.071)	(+1.301)
							GO:0006636	SV6_08C09	magnesium-protoporphyrin IX monomethyl ester [oxidative] cyclase-like	NS	25	-1.543	(-1.494)	(-1.403)	-1.799	-1.536	(-1.065)	(-1.027)	(-1.061)	(+1.362)	(+1.155)	(-1.104)	(+1.102)	(-1.105)	(+1.060)	(+1.285)
	GO:0006534	cysteine metabolic process	11	4	112	0.0201	GO:0006534	SV5_57D07	magnesium-protoporphyrin IX monomethyl ester [oxidative] cyclase-like	NS	25	-1.523	(-1.465)	(-1.394)	-1.638	-1.537	(-1.205)	(-1.110)	(+1.020)	(+1.335)	(+1.240)	(-1.246)	(+1.043)	(-1.196)	(+1.071)	(+1.301)
							GO:0006534	SV6_08C09	magnesium-protoporphyrin IX monomethyl ester [oxidative] cyclase-like	NS	25	-1.543	(-1.494)	(-1.403)	-1.799	-1.536	(-1.065)	(-1.027)	(-1.061)	(+1.362)	(+1.155)	(-1.104)	(+1.102)	(-1.105)	(+1.060)	(+1.285)
							GO:0006534	SV6_05G05	photosystem I reaction center subunit VI-like	NS	3	-1.508	(-1.369)	(-1.417)	-1.730	(-1.451)	-1.778	(-1.403)	(-1.099)	(-1.328)	(-1.430)	-1.588	(-1.416)	(-1.224)	(-1.162)	(-1.434)
							GO:0006534	SV6_22E03	pollen allergen Che a 1-like	CRP	5	+1.503	(+1.195)	(+1.165)	(+1.464)	(+1.288)	(-1.007)	(+1.039)	(+1.075)	(+1.138)	+1.607	-1.724	(-1.035)	(+1.225)	(-1.263)	(+1.154)
	GO:0009070	serine family amino acid biosynthetic process	11	4	120	0.0249	GO:0009070	SV5_57D07	magnesium-protoporphyrin IX monomethyl ester [oxidative] cyclase-like	NS	25	-1.523	(-1.465)	(-1.394)	-1.638	-1.537	(-1.205)	(-1.110)	(+1.020)	(+1.335)	(+1.240)	(-1.246)	(+1.043)	(-1.196)	(+1.071)	(+1.301)
							GO:0009070	SV6_08C09	magnesium-protoporphyrin IX monomethyl ester [oxidative] cyclase-like	NS	25	-1.543	(-1.494)	(-1.403)	-1.799	-1.536	(-1.065)	(-1.027)	(-1.061)	(+1.362)	(+1.155)	(-1.104)	(+1.102)	(-1.105)	(+1.060)	(+1.285)
							GO:0009070	SV6_05G05	photosystem I reaction center subunit VI-like	NS	3	-1.508	(-1.369)	(-1.417)	-1.730	(-1.451)	-1.778	(-1.403)	(-1.099)	(-1.328)	(-1.430)	-1.588	(-1.416)	(-1.224)	(-1.162)	(-1.434)
							GO:0009070	SV6_22E03	pollen allergen Che a 1-like	CRP	5	+1.503	(+1.195)	(+1.165)	(+1.464)	(+1.288)	(-1.007)	(+1.039)	(+1.075)	(+1.138)	+1.607	-1.724	(-1.035)	(+1.225)	(-1.263)	(+1.154)
	GO:0010951	negative regulation of endopeptidase activity	12	6	21	0	GO:0010951	SV6_11A02	metallocarboxypeptidase inhibitor IIa precursor-like	NS	9	-1.582	(-1.259)	(-1.364)	-1.682	(-1.220)	-1.837	(-1.177)	-2.064	(+1.273)	(-1.046)	-6.604	(-1.034)	(-1.858)	(-1.261)	(-1.163)
							GO:0010951	SV6_17E05	metallocarboxypeptidase inhibitor IIa precursor-like	NS	9	-1.535	(-1.223)	(-1.329)	-1.745	(-1.192)	-1.742	(-1.141)	-2.073	(+1.409)	(+1.054)	-7.444	(-1.060)	(-1.772)	(-1.274)	(-1.167)
							GO:0010951	SV6_48A08	metallocarboxypeptidase inhibitor IIa precursor-like	NS	9	-1.707	(-1.244)	(-1.353)	-1.792	(-1.340)	-1.917	(-1.186)	-2.127	(+1.265)	(+1.061)	-8.190	(-1.061)	(-1.916)	(-1.430)	(-1.109)
							GO:0010951	SV6_40A01	metallocarboxypeptidase inhibitor IIa-like	NS	9	-1.541	(-1.175)	(-1.324)	-1.554	(-1.225)	-1.638	(-1.160)	-1.907	(+1.196)	(+1.015)	-5.653	(+1.008)	(-1.792)	(-1.308)	(-1.029)
							GO:0010951	SV5_04F12	proteinase inhibitor type-2-like	CRP	16	+1.722	(+1.363)	(+1.184)	+1.793	(+1.163)	(-1.029)	(-1.197)	-1.847	(+1.094)	(+1.274)	+3.451	(-1.789)	(-1.017)	-1.806	(-1.054)
							GO:0010951	SV6_44B09	proteinase inhibitor type-2-like	CRP	16	+1.807	(+1.446)	(+1.291)	+1.687	(+1.301)	(+1.097)	(-1.152)	-1.754	(+1.195)	(+1.489)	+3.197	(-1.698)	(+1.185)	(-1.497)	(+1.113)
	GO:0006739	NADP metabolic process	12	4	73	0.005	GO:0006739	SV6_20E08	ADP-glucose pyrophosphorylase small subunit-like	NS	1	+1.611	(+1.309)	(+1.331)	+1.548	(+1.189)	(-1.440)	(+1.218)	(+1.449)	(-1.095)	(-1.176)	(-1.261)	-2.047	+1.597	-1.500	(-1.226)
							GO:0006739	SV6_35F03	ferredoxin-1-like	NS	25	-1.661	(-1.480)	(-1.401)	-1.767	(-1.437)	(+1.235)	(+1.072)	(-1.097)	+2.006	(+1.268)	(-1.089)	(+1.356)	(-1.270)	(+1.230)	(+1.204)
							GO:0006739	SV6_40F02	ferredoxin-1-like	NS	25	-1.563	(-1.414)	(-1.301)	-1.642	(-1.431)	(+1.439)	(+1.085)	(-1.043)	+2.066	(+1.256)	(+1.280)	(+1.350)	(-1.227)	(+1.102)	(+1.356)
							GO:0006739	SV5_54C03	glyceraldehyde-3-phosphate dehydrogenase-like	NS	13	+1.616	(+1.277)	(+1.365)	(+1.476)	(+1.302)	(+1.369)	(+1.097)	(+1.156)	(+1.348)	(+1.318)	+1.619	(+1.033)	(+1.387)	(-1.108)	(+1.128)
	GO:0019344	cysteine biosynthetic process	12	4	110	0.019	GO:0019344	SV5_57D07	magnesium-protoporphyrin IX monomethyl ester [oxidative] cyclase-like	NS	25	-1.523	(-1.465)	(-1.394)	-1.638	-1.537	(-1.205)	(-1.110)	(+1.020)	(+1.335)	(+1.240)	(-1.246)	(+1.043)	(-1.196)	(+1.071)	(+1.301)
							GO:0019344	SV6_08C09	magnesium-protoporphyrin IX monomethyl ester [oxidative] cyclase-like	NS	25	-1.543	(-1.494)	(-1.403)	-1.799	-1.536	(-1.065)	(-1.027)	(-1.061)	(+1.362)	(+1.155)	(-1.104)	(+1.102)	(-1.105)	(+1.060)	(+1.285)
							GO:0019344	SV6_05G05	photosystem I reaction center subunit VI-like	NS	3	-1.508	(-1.369)	(-1.417)	-1.730	(-1.451)	-1.778	(-1.403)	(-1.099)	(-1.328)	(-1.430)	-1.588	(-1.416)	(-1.224)	(-1.162)	(-1.434)
							GO:0019344	SV6_22E03	pollen allergen Che a 1-like	CRP	5	+1.503	(+1.195)	(+1.165)	(+1.464)	(+1.288)	(-1.007)	(+1.039)	(+1.075)	(+1.138)	+1.607	-1.724	(-1.035)	(+1.225)	(-1.263)	(+1.154)
	GO:0006098	pentose-phosphate shunt	13	4	73	0.005	GO:0006098	SV6_20E08	ADP-glucose pyrophosphorylase small subunit-like	NS	1	+1.611	(+1.309)	(+1.331)	+1.548	(+1.189)	(-1.440)	(+1.218)	(+1.449)	(-1.095)	(-1.176)	(-1.261)	-2.047	+1.597	-1.500	(-1.226)
							GO:0006098	SV6_35F03	ferredoxin-1-like	NS	25	-1.661	(-1.480)	(-1.401)	-1.767	(-1.437)	(+1.235)	(+1.072)	(-1.097)	+2.006	(+1.268)	(-1.089)	(+1.356)	(-1.270)	(+1.230)	(+1.204)
							GO:0006098	SV6_40F02	ferredoxin-1-like	NS	25	-1.563	(-1.414)	(-1.301)	-1.642	(-1.431)	(+1.439)	(+1.085)	(-1.043)	+2.066	(+1.256)	(+1.280)	(+1.350)	(-1.227)	(+1.102)	(+1.356)
							GO:0006098	SV5_54C03	glyceraldehyde-3-phosphate dehydrogenase-like	NS	13	+1.616	(+1.277)	(+1.365)	(+1.476)	(+1.302)	(+1.369)	(+1.097)	(+1.156)	(+1.348)	(+1.318)	+1.619	(+1.033)	(+1.387)	(-1.108)	(+1.128)

## Sheet: b
	(b) Detailed view of GO terms enriched in genes regulated 6 HAP in CIP only.
	GO ID	GO Description	Lev.	Sample	Rest	p-val.	(GO ID)	Associated EST Ids	EST Description	Secr.	Cl.	CCP 6 h	CIP 6 h	HCP 6 h	Wound 6 h	Touch 6 h	CCP 24 h	CIP 24 h	HCP 24 h	Wound 24 h	Touch 24 h	CCP 48 h	CIP 48 h	HCP 48 h	Wound 48 h	Touch 48 h
	GO:0008150	biological_process	1	18	5061		GO:0008150
	GO:0010876	lipid localization	4	3	89	0.0057	GO:0010876	SV5_01G03	14 kDa proline-rich protein DC2.15-like	CRP	4	(-1.483)	-1.620	(-1.307)	-1.557	(-1.058)	-1.857	(+1.050)	(+1.459)	(+1.130)	(+1.229)	-1.836	(-1.844)	(+1.453)	(-1.327)	(+1.057)
							GO:0010876	SV6_33F06	14 kDa proline-rich protein DC2.15-like	CRP	4	(-1.405)	-1.550	(-1.204)	-1.542	(+1.026)	-1.811	(+1.068)	(+1.476)	(+1.175)	(+1.312)	-1.914	(-1.961)	+1.624	(-1.498)	(+1.092)
							GO:0010876	SV5_52F06	non-specific lipid-transfer protein 2-like	CRP	12	(+1.373)	+1.693	(+1.149)	(+1.315)	(+1.220)	(+1.324)	(+1.198)	(-1.084)	+1.525	(-1.870)	(+1.384)	(+1.741)	(+1.194)	+2.551	(+1.075)
	GO:0023051	regulation of signaling	4	2	69	0.0303	GO:0023051	SV6_24D08	phosphatase 2C 37-like	NS	22	(+1.178)	+1.571	(+1.072)	(+1.137)	(+1.215)	+1.511	(-1.229)	(-1.382)	+1.783	(-2.073)	(+1.214)	(+1.747)	(+1.044)	+2.495	(+1.430)
							GO:0023051	SV5_01F03	thimet oligopeptidase-like	NS	12	(+1.111)	+1.546	(+1.113)	(+1.068)	(+1.005)	(-1.142)	(-1.154)	(-1.189)	(+1.024)	(-1.507)	(-1.338)	(+1.258)	(-1.239)	(+1.271)	(-1.094)
	GO:0042335	cuticle development	5	2	17	0.0024	GO:0042335	SV5_01G03	14 kDa proline-rich protein DC2.15-like	CRP	4	(-1.483)	-1.620	(-1.307)	-1.557	(-1.058)	-1.857	(+1.050)	(+1.459)	(+1.130)	(+1.229)	-1.836	(-1.844)	(+1.453)	(-1.327)	(+1.057)
							GO:0042335	SV6_33F06	14 kDa proline-rich protein DC2.15-like	CRP	4	(-1.405)	-1.550	(-1.204)	-1.542	(+1.026)	-1.811	(+1.068)	(+1.476)	(+1.175)	(+1.312)	-1.914	(-1.961)	+1.624	(-1.498)	(+1.092)
	GO:0010646	regulation of cell communication	5	2	71	0.0319	GO:0010646	SV6_24D08	phosphatase 2C 37-like	NS	22	(+1.178)	+1.571	(+1.072)	(+1.137)	(+1.215)	+1.511	(-1.229)	(-1.382)	+1.783	(-2.073)	(+1.214)	(+1.747)	(+1.044)	+2.495	(+1.430)
							GO:0010646	SV5_01F03	thimet oligopeptidase-like	NS	12	(+1.111)	+1.546	(+1.113)	(+1.068)	(+1.005)	(-1.142)	(-1.154)	(-1.189)	(+1.024)	(-1.507)	(-1.338)	(+1.258)	(-1.239)	(+1.271)	(-1.094)
	GO:0006869	lipid transport	6	3	63	0.0023	GO:0006869	SV5_01G03	14 kDa proline-rich protein DC2.15-like	CRP	4	(-1.483)	-1.620	(-1.307)	-1.557	(-1.058)	-1.857	(+1.050)	(+1.459)	(+1.130)	(+1.229)	-1.836	(-1.844)	(+1.453)	(-1.327)	(+1.057)
							GO:0006869	SV6_33F06	14 kDa proline-rich protein DC2.15-like	CRP	4	(-1.405)	-1.550	(-1.204)	-1.542	(+1.026)	-1.811	(+1.068)	(+1.476)	(+1.175)	(+1.312)	-1.914	(-1.961)	+1.624	(-1.498)	(+1.092)
							GO:0006869	SV5_52F06	non-specific lipid-transfer protein 2-like	CRP	12	(+1.373)	+1.693	(+1.149)	(+1.315)	(+1.220)	(+1.324)	(+1.198)	(-1.084)	+1.525	(-1.870)	(+1.384)	(+1.741)	(+1.194)	+2.551	(+1.075)
	GO:0009966	regulation of signal transduction	6	2	68	0.0296	GO:0009966	SV6_24D08	phosphatase 2C 37-like	NS	22	(+1.178)	+1.571	(+1.072)	(+1.137)	(+1.215)	+1.511	(-1.229)	(-1.382)	+1.783	(-2.073)	(+1.214)	(+1.747)	(+1.044)	+2.495	(+1.430)
							GO:0009966	SV5_01F03	thimet oligopeptidase-like	NS	12	(+1.111)	+1.546	(+1.113)	(+1.068)	(+1.005)	(-1.142)	(-1.154)	(-1.189)	(+1.024)	(-1.507)	(-1.338)	(+1.258)	(-1.239)	(+1.271)	(-1.094)
	GO:0000038	very long-chain fatty acid metabolic process	10	2	22	0.0038	GO:0000038	SV5_01G03	14 kDa proline-rich protein DC2.15-like	CRP	4	(-1.483)	-1.620	(-1.307)	-1.557	(-1.058)	-1.857	(+1.050)	(+1.459)	(+1.130)	(+1.229)	-1.836	(-1.844)	(+1.453)	(-1.327)	(+1.057)
							GO:0000038	SV6_33F06	14 kDa proline-rich protein DC2.15-like	CRP	4	(-1.405)	-1.550	(-1.204)	-1.542	(+1.026)	-1.811	(+1.068)	(+1.476)	(+1.175)	(+1.312)	-1.914	(-1.961)	+1.624	(-1.498)	(+1.092)

## Sheet: c
	(c) Detailed view of GO terms enriched in genes regulated 6 HAP in HCP only.
	GO ID	GO Description	Lev.	Sample	Rest	p-val.	(GO ID)	Associated EST Ids	EST Description	Secr.	Cl.	CCP 6 h	CIP 6 h	HCP 6 h	Wound 6 h	Touch 6 h	CCP 24 h	CIP 24 h	HCP 24 h	Wound 24 h	Touch 24 h	CCP 48 h	CIP 48 h	HCP 48 h	Wound 48 h	Touch 48 h
	GO:0008150	biological_process	1	9	5070		GO:0008150
	GO:0009628	response to abiotic stimulus	3	7	925	0.0067	GO:0009628	SV6_43G10	GDT1-like	NS	1	(+1.132)	(+1.032)	+1.553	(+1.212)	(+1.369)	(+1.252)	(+1.388)	+1.553	(+1.158)	(-1.094)	(-1.089)	(-1.341)	(+1.098)	(+1.502)	(+1.085)
							GO:0009628	SV6_18C01	annexin D4-like	NS	19	(-1.396)	(-1.478)	-1.529	-1.647	-2.253	-1.689	(-1.128)	(-1.729)	(-1.170)	-4.570	(-1.460)	(-1.286)	(+1.203)	(-1.166)	-2.827
							GO:0009628	SV5_38H11	calmodulin-binding protein 25-like	NS	4	(+1.428)	(+1.365)	+1.542	+1.806	+1.724	(-1.260)	+1.606	(+3.779)	(-1.067)	(+1.164)	(-1.117)	(-1.237)	+2.759	(+1.130)	(+1.362)
							GO:0009628	SV5_58G02	phosphoprotein ECPP44-like	NS	8	(+1.259)	(+1.482)	+1.507	(+1.335)	(+1.361)	(+1.193)	(+1.168)	+1.533	(-1.145)	(-1.354)	(-1.366)	+1.536	(+1.369)	+2.170	(+1.229)
							GO:0009628	SV6_03D03	phosphoprotein ECPP44-like	NS	8	(+1.213)	(+1.439)	+1.504	(+1.193)	(+1.332)	(+1.110)	(+1.127)	+1.545	(-1.241)	(-1.413)	-1.511	+1.614	(+1.329)	+2.116	(+1.199)
							GO:0009628	SV5_42D09	sodium/calcium exchanger NCL-like	SP	1	(+1.355)	(+1.397)	+1.690	+1.565	+1.814	(-1.107)	(+1.414)	+1.686	(+1.044)	(+1.159)	(+1.001)	(-1.153)	(+1.703)	+1.547	(+1.518)
							GO:0009628	SV6_24B04	tetraspanin-8-like	NS	1	(+1.396)	(+1.456)	+1.848	+1.612	+2.060	(-1.450)	+1.854	(+1.952)	(-1.216)	(+1.308)	-1.609	(-1.303)	+1.557	(+1.151)	(+1.447)
	GO:0009611	response to wounding	4	2	109	0.022	GO:0009611	SV5_51F05	lipoxygenase homology domain-containing protein 1-like	SP	1	(+1.185)	(+1.169)	+1.518	(+1.177)	+1.556	(-1.186)	(+1.037)	(+1.034)	(-1.023)	(-1.024)	-1.544	(-1.270)	(-1.041)	(+1.011)	(-1.009)
							GO:0009611	SV6_24B04	tetraspanin-8-like	NS	1	(+1.396)	(+1.456)	+1.848	+1.612	+2.060	(-1.450)	+1.854	(+1.952)	(-1.216)	(+1.308)	-1.609	(-1.303)	+1.557	(+1.151)	(+1.447)
	GO:0001101	response to acid chemical	4	4	380	0.0103	GO:0001101	SV6_18C01	annexin D4-like	NS	19	(-1.396)	(-1.478)	-1.529	-1.647	-2.253	-1.689	(-1.128)	(-1.729)	(-1.170)	-4.570	(-1.460)	(-1.286)	(+1.203)	(-1.166)	-2.827
							GO:0001101	SV5_38H11	calmodulin-binding protein 25-like	NS	4	(+1.428)	(+1.365)	+1.542	+1.806	+1.724	(-1.260)	+1.606	(+3.779)	(-1.067)	(+1.164)	(-1.117)	(-1.237)	+2.759	(+1.130)	(+1.362)
							GO:0001101	SV5_58G02	phosphoprotein ECPP44-like	NS	8	(+1.259)	(+1.482)	+1.507	(+1.335)	(+1.361)	(+1.193)	(+1.168)	+1.533	(-1.145)	(-1.354)	(-1.366)	+1.536	(+1.369)	+2.170	(+1.229)
							GO:0001101	SV6_03D03	phosphoprotein ECPP44-like	NS	8	(+1.213)	(+1.439)	+1.504	(+1.193)	(+1.332)	(+1.110)	(+1.127)	+1.545	(-1.241)	(-1.413)	-1.511	+1.614	(+1.329)	+2.116	(+1.199)
	GO:0006970	response to osmotic stress	4	3	334	0.0345	GO:0006970	SV6_18C01	annexin D4-like	NS	19	(-1.396)	(-1.478)	-1.529	-1.647	-2.253	-1.689	(-1.128)	(-1.729)	(-1.170)	-4.570	(-1.460)	(-1.286)	(+1.203)	(-1.166)	-2.827
							GO:0006970	SV5_38H11	calmodulin-binding protein 25-like	NS	4	(+1.428)	(+1.365)	+1.542	+1.806	+1.724	(-1.260)	+1.606	(+3.779)	(-1.067)	(+1.164)	(-1.117)	(-1.237)	+2.759	(+1.130)	(+1.362)
							GO:0006970	SV5_42D09	sodium/calcium exchanger NCL-like	SP	1	(+1.355)	(+1.397)	+1.690	+1.565	+1.814	(-1.107)	(+1.414)	+1.686	(+1.044)	(+1.159)	(+1.001)	(-1.153)	(+1.703)	+1.547	(+1.518)
	GO:0010035	response to inorganic substance	4	4	488	0.0225	GO:0010035	SV6_18C01	annexin D4-like	NS	19	(-1.396)	(-1.478)	-1.529	-1.647	-2.253	-1.689	(-1.128)	(-1.729)	(-1.170)	-4.570	(-1.460)	(-1.286)	(+1.203)	(-1.166)	-2.827
							GO:0010035	SV5_38H11	calmodulin-binding protein 25-like	NS	4	(+1.428)	(+1.365)	+1.542	+1.806	+1.724	(-1.260)	+1.606	(+3.779)	(-1.067)	(+1.164)	(-1.117)	(-1.237)	+2.759	(+1.130)	(+1.362)
							GO:0010035	SV5_58G02	phosphoprotein ECPP44-like	NS	8	(+1.259)	(+1.482)	+1.507	(+1.335)	(+1.361)	(+1.193)	(+1.168)	+1.533	(-1.145)	(-1.354)	(-1.366)	+1.536	(+1.369)	+2.170	(+1.229)
							GO:0010035	SV6_03D03	phosphoprotein ECPP44-like	NS	8	(+1.213)	(+1.439)	+1.504	(+1.193)	(+1.332)	(+1.110)	(+1.127)	+1.545	(-1.241)	(-1.413)	-1.511	+1.614	(+1.329)	+2.116	(+1.199)
	GO:1901700	response to oxygen-containing compound	4	5	641	0.0151	GO:1901700	SV6_18C01	annexin D4-like	NS	19	(-1.396)	(-1.478)	-1.529	-1.647	-2.253	-1.689	(-1.128)	(-1.729)	(-1.170)	-4.570	(-1.460)	(-1.286)	(+1.203)	(-1.166)	-2.827
							GO:1901700	SV5_38H11	calmodulin-binding protein 25-like	NS	4	(+1.428)	(+1.365)	+1.542	+1.806	+1.724	(-1.260)	+1.606	(+3.779)	(-1.067)	(+1.164)	(-1.117)	(-1.237)	+2.759	(+1.130)	(+1.362)
							GO:1901700	SV5_58G02	phosphoprotein ECPP44-like	NS	8	(+1.259)	(+1.482)	+1.507	(+1.335)	(+1.361)	(+1.193)	(+1.168)	+1.533	(-1.145)	(-1.354)	(-1.366)	+1.536	(+1.369)	+2.170	(+1.229)
							GO:1901700	SV6_03D03	phosphoprotein ECPP44-like	NS	8	(+1.213)	(+1.439)	+1.504	(+1.193)	(+1.332)	(+1.110)	(+1.127)	+1.545	(-1.241)	(-1.413)	-1.511	+1.614	(+1.329)	+2.116	(+1.199)
							GO:1901700	SV6_24B04	tetraspanin-8-like	NS	1	(+1.396)	(+1.456)	+1.848	+1.612	+2.060	(-1.450)	+1.854	(+1.952)	(-1.216)	(+1.308)	-1.609	(-1.303)	+1.557	(+1.151)	(+1.447)
	GO:0009415	response to water	5	4	125	0.0002	GO:0009415	SV6_18C01	annexin D4-like	NS	19	(-1.396)	(-1.478)	-1.529	-1.647	-2.253	-1.689	(-1.128)	(-1.729)	(-1.170)	-4.570	(-1.460)	(-1.286)	(+1.203)	(-1.166)	-2.827
							GO:0009415	SV5_38H11	calmodulin-binding protein 25-like	NS	4	(+1.428)	(+1.365)	+1.542	+1.806	+1.724	(-1.260)	+1.606	(+3.779)	(-1.067)	(+1.164)	(-1.117)	(-1.237)	+2.759	(+1.130)	(+1.362)
							GO:0009415	SV5_58G02	phosphoprotein ECPP44-like	NS	8	(+1.259)	(+1.482)	+1.507	(+1.335)	(+1.361)	(+1.193)	(+1.168)	+1.533	(-1.145)	(-1.354)	(-1.366)	+1.536	(+1.369)	+2.170	(+1.229)
							GO:0009415	SV6_03D03	phosphoprotein ECPP44-like	NS	8	(+1.213)	(+1.439)	+1.504	(+1.193)	(+1.332)	(+1.110)	(+1.127)	+1.545	(-1.241)	(-1.413)	-1.511	+1.614	(+1.329)	+2.116	(+1.199)
	GO:0009651	response to salt stress	5	3	315	0.03	GO:0009651	SV6_18C01	annexin D4-like	NS	19	(-1.396)	(-1.478)	-1.529	-1.647	-2.253	-1.689	(-1.128)	(-1.729)	(-1.170)	-4.570	(-1.460)	(-1.286)	(+1.203)	(-1.166)	-2.827
							GO:0009651	SV5_38H11	calmodulin-binding protein 25-like	NS	4	(+1.428)	(+1.365)	+1.542	+1.806	+1.724	(-1.260)	+1.606	(+3.779)	(-1.067)	(+1.164)	(-1.117)	(-1.237)	+2.759	(+1.130)	(+1.362)
							GO:0009651	SV5_42D09	sodium/calcium exchanger NCL-like	SP	1	(+1.355)	(+1.397)	+1.690	+1.565	+1.814	(-1.107)	(+1.414)	+1.686	(+1.044)	(+1.159)	(+1.001)	(-1.153)	(+1.703)	+1.547	(+1.518)
	GO:0009414	response to water deprivation	6	2	123	0.0273	GO:0009414	SV6_18C01	annexin D4-like	NS	19	(-1.396)	(-1.478)	-1.529	-1.647	-2.253	-1.689	(-1.128)	(-1.729)	(-1.170)	-4.570	(-1.460)	(-1.286)	(+1.203)	(-1.166)	-2.827
							GO:0009414	SV5_38H11	calmodulin-binding protein 25-like	NS	4	(+1.428)	(+1.365)	+1.542	+1.806	+1.724	(-1.260)	+1.606	(+3.779)	(-1.067)	(+1.164)	(-1.117)	(-1.237)	+2.759	(+1.130)	(+1.362)

## Sheet: d
	(d) Detailed view of GO terms enriched in genes regulated 6 HAP in CCP and CIP.
	GO ID	GO Description	Lev.	Sample	Rest	p-val.	(GO ID)	Associated EST Ids	EST Description	Secr.	Cl.	CCP 6 h	CIP 6 h	HCP 6 h	Wound 6 h	Touch 6 h	CCP 24 h	CIP 24 h	HCP 24 h	Wound 24 h	Touch 24 h	CCP 48 h	CIP 48 h	HCP 48 h	Wound 48 h	Touch 48 h	6h	24h	48h
	GO:0008150	biological_process	1	21	5058		GO:0008150																				1	99	2
	GO:0010876	lipid localization	4	5	87	0.0001	GO:0010876	SV6_13C11	QUIRKY-like	NS	2	-2.497	-1.800	(-1.654)	-2.975	(-1.024)	(-1.245)	-2.089	+2.369	(+1.051)	(-1.017)	(-1.163)	(+1.039)	+1.738	(+1.171)	(+1.585)
							GO:0010876	SV5_35G03	non-specific lipid-transfer protein-like	CRP	20	+1.877	+1.825	(+1.328)	+1.845	(+1.396)	+1.607	(+1.182)	(-1.261)	(+1.017)	+1.868	+1.943	(+1.064)	(-1.643)	(-1.128)	+1.803
							GO:0010876	SV5_40D05	non-specific lipid-transfer protein-like	CRP	20	+1.725	+1.914	(+1.407)	+2.128	(+1.205)	(+1.300)	(+1.212)	(-4.235)	(+1.174)	+1.753	+2.356	(+1.222)	(-1.313)	(+1.016)	+1.526
							GO:0010876	SV5_60G09	non-specific lipid-transfer protein-like	CRP	20	+1.935	+1.814	(+1.478)	+2.056	(+1.287)	+1.505	+1.637	(-1.419)	(+1.024)	+2.696	+2.051	(+1.110)	-1.613	(-1.055)	(+1.593)
							GO:0010876	SV6_25E02	non-specific lipid-transfer protein-like	CRP	20	+1.702	+1.610	(+1.487)	+1.721	(+1.351)	(+1.451)	(+1.119)	(-1.081)	(+1.095)	+2.137	+1.565	(+1.177)	(-1.259)	(+1.008)	+1.503
	GO:2000241	regulation of reproductive process	4	3	114	0.016	GO:2000241	SV6_13C11	QUIRKY-like	NS	2	-2.497	-1.800	(-1.654)	-2.975	(-1.024)	(-1.245)	-2.089	+2.369	(+1.051)	(-1.017)	(-1.163)	(+1.039)	+1.738	(+1.171)	(+1.585)
							GO:2000241	SV6_31G03	agamous-like MADS-box protein AGL11-like	NS	12	+1.765	+1.603	(+1.436)	+1.744	+1.609	(-1.045)	(+1.223)	(+1.021)	(+1.023)	+1.745	(+1.058)	(+1.450)	(-1.046)	(-1.179)	(+1.432)
							GO:2000241	SV5_40G02	auxin response factor 5-like	NS	12	+1.772	+2.141	(+1.407)	(+1.675)	+1.615	(-1.062)	(+1.119)	(-1.060)	(+1.020)	(+1.384)	(-1.225)	(+1.641)	(-1.233)	(+1.343)	(+1.357)
	GO:0021700	developmental maturation	4	3	156	0.0348	GO:0021700	SV5_48E06	1-aminocyclopropane-1-carboxylate oxidase-like	NS	11	+1.806	+1.817	(+1.346)	+1.860	+1.694	(-1.316)	(-1.198)	(-1.298)	(-1.477)	(+1.512)	-2.416	(+1.266)	(-1.373)	(-1.072)	(+1.353)
							GO:0021700	SV6_13C11	QUIRKY-like	NS	2	-2.497	-1.800	(-1.654)	-2.975	(-1.024)	(-1.245)	-2.089	+2.369	(+1.051)	(-1.017)	(-1.163)	(+1.039)	+1.738	(+1.171)	(+1.585)
							GO:0021700	SV5_40G02	auxin response factor 5-like	NS	12	+1.772	+2.141	(+1.407)	(+1.675)	+1.615	(-1.062)	(+1.119)	(-1.060)	(+1.020)	(+1.384)	(-1.225)	(+1.641)	(-1.233)	(+1.343)	(+1.357)
	GO:0044702	single organism reproductive process	4	6	522	0.0362	GO:0044702	SV5_48E06	1-aminocyclopropane-1-carboxylate oxidase-like	NS	11	+1.806	+1.817	(+1.346)	+1.860	+1.694	(-1.316)	(-1.198)	(-1.298)	(-1.477)	(+1.512)	-2.416	(+1.266)	(-1.373)	(-1.072)	(+1.353)
							GO:0044702	SV6_13C11	QUIRKY-like	NS	2	-2.497	-1.800	(-1.654)	-2.975	(-1.024)	(-1.245)	-2.089	+2.369	(+1.051)	(-1.017)	(-1.163)	(+1.039)	+1.738	(+1.171)	(+1.585)
							GO:0044702	SV6_31G03	agamous-like MADS-box protein AGL11-like	NS	12	+1.765	+1.603	(+1.436)	+1.744	+1.609	(-1.045)	(+1.223)	(+1.021)	(+1.023)	+1.745	(+1.058)	(+1.450)	(-1.046)	(-1.179)	(+1.432)
							GO:0044702	SV5_39G01	argonaute 4-like	NS	12	+2.186	+1.798	(+1.468)	+2.111	+1.966	(-1.113)	(-1.014)	(-1.279)	(-1.072)	+2.023	(-1.173)	(+1.306)	(-1.239)	(+1.053)	(+1.473)
							GO:0044702	SV6_18F01	argonaute 4-like	NS	12	+2.086	+1.683	(+1.447)	+1.990	+2.035	(-1.109)	(-1.053)	(-1.284)	(-1.149)	+1.833	(-1.171)	(+1.358)	(-1.256)	(-1.035)	+1.540
							GO:0044702	SV5_40G02	auxin response factor 5-like	NS	12	+1.772	+2.141	(+1.407)	(+1.675)	+1.615	(-1.062)	(+1.119)	(-1.060)	(+1.020)	(+1.384)	(-1.225)	(+1.641)	(-1.233)	(+1.343)	(+1.357)
	GO:0003006	developmental process involved in reproduction	4	6	564	0.0484	GO:0003006	SV5_48E06	1-aminocyclopropane-1-carboxylate oxidase-like	NS	11	+1.806	+1.817	(+1.346)	+1.860	+1.694	(-1.316)	(-1.198)	(-1.298)	(-1.477)	(+1.512)	-2.416	(+1.266)	(-1.373)	(-1.072)	(+1.353)
							GO:0003006	SV6_13C11	QUIRKY-like	NS	2	-2.497	-1.800	(-1.654)	-2.975	(-1.024)	(-1.245)	-2.089	+2.369	(+1.051)	(-1.017)	(-1.163)	(+1.039)	+1.738	(+1.171)	(+1.585)
							GO:0003006	SV6_31G03	agamous-like MADS-box protein AGL11-like	NS	12	+1.765	+1.603	(+1.436)	+1.744	+1.609	(-1.045)	(+1.223)	(+1.021)	(+1.023)	+1.745	(+1.058)	(+1.450)	(-1.046)	(-1.179)	(+1.432)
							GO:0003006	SV5_39G01	argonaute 4-like	NS	12	+2.186	+1.798	(+1.468)	+2.111	+1.966	(-1.113)	(-1.014)	(-1.279)	(-1.072)	+2.023	(-1.173)	(+1.306)	(-1.239)	(+1.053)	(+1.473)
							GO:0003006	SV6_18F01	argonaute 4-like	NS	12	+2.086	+1.683	(+1.447)	+1.990	+2.035	(-1.109)	(-1.053)	(-1.284)	(-1.149)	+1.833	(-1.171)	(+1.358)	(-1.256)	(-1.035)	+1.540
							GO:0003006	SV5_40G02	auxin response factor 5-like	NS	12	+1.772	+2.141	(+1.407)	(+1.675)	+1.615	(-1.062)	(+1.119)	(-1.060)	(+1.020)	(+1.384)	(-1.225)	(+1.641)	(-1.233)	(+1.343)	(+1.357)
	GO:0010528	regulation of transposition	5	2	0	0	GO:0010528	SV5_39G01	argonaute 4-like	NS	12	+2.186	+1.798	(+1.468)	+2.111	+1.966	(-1.113)	(-1.014)	(-1.279)	(-1.072)	+2.023	(-1.173)	(+1.306)	(-1.239)	(+1.053)	(+1.473)
							GO:0010528	SV6_18F01	argonaute 4-like	NS	12	+2.086	+1.683	(+1.447)	+1.990	+2.035	(-1.109)	(-1.053)	(-1.284)	(-1.149)	+1.833	(-1.171)	(+1.358)	(-1.256)	(-1.035)	+1.540
	GO:0051321	meiotic cell cycle	5	2	38	0.0136	GO:0051321	SV5_39G01	argonaute 4-like	NS	12	+2.186	+1.798	(+1.468)	+2.111	+1.966	(-1.113)	(-1.014)	(-1.279)	(-1.072)	+2.023	(-1.173)	(+1.306)	(-1.239)	(+1.053)	(+1.473)
							GO:0051321	SV6_18F01	argonaute 4-like	NS	12	+2.086	+1.683	(+1.447)	+1.990	+2.035	(-1.109)	(-1.053)	(-1.284)	(-1.149)	+1.833	(-1.171)	(+1.358)	(-1.256)	(-1.035)	+1.540
	GO:0048532	anatomical structure arrangement	5	2	63	0.0335	GO:0048532	SV6_13C11	QUIRKY-like	NS	2	-2.497	-1.800	(-1.654)	-2.975	(-1.024)	(-1.245)	-2.089	+2.369	(+1.051)	(-1.017)	(-1.163)	(+1.039)	+1.738	(+1.171)	(+1.585)
							GO:0048532	SV5_40G02	auxin response factor 5-like	NS	12	+1.772	+2.141	(+1.407)	(+1.675)	+1.615	(-1.062)	(+1.119)	(-1.060)	(+1.020)	(+1.384)	(-1.225)	(+1.641)	(-1.233)	(+1.343)	(+1.357)
	GO:0048507	meristem development	5	3	153	0.0332	GO:0048507	SV6_13C11	QUIRKY-like	NS	2	-2.497	-1.800	(-1.654)	-2.975	(-1.024)	(-1.245)	-2.089	+2.369	(+1.051)	(-1.017)	(-1.163)	(+1.039)	+1.738	(+1.171)	(+1.585)
							GO:0048507	SV6_31G03	agamous-like MADS-box protein AGL11-like	NS	12	+1.765	+1.603	(+1.436)	+1.744	+1.609	(-1.045)	(+1.223)	(+1.021)	(+1.023)	+1.745	(+1.058)	(+1.450)	(-1.046)	(-1.179)	(+1.432)
							GO:0048507	SV5_40G02	auxin response factor 5-like	NS	12	+1.772	+2.141	(+1.407)	(+1.675)	+1.615	(-1.062)	(+1.119)	(-1.060)	(+1.020)	(+1.384)	(-1.225)	(+1.641)	(-1.233)	(+1.343)	(+1.357)
	GO:0048523	negative regulation of cellular process	5	5	363	0.0277	GO:0048523	SV6_15D10	NAD(P)H dehydrogenase (quinone) FQR1-like	NS	12	+2.412	+2.102	(+1.902)	+2.961	+1.909	(+1.362)	(+1.267)	(-1.395)	(+1.321)	+2.791	(+1.090)	(+1.401)	(+1.009)	(+1.006)	(+1.650)
							GO:0048523	SV5_45H08	SRC2-like	NS	7	-1.664	-1.543	(-1.030)	-1.799	(-1.189)	(+1.088)	(+1.358)	(+1.201)	(+1.230)	-1.618	-2.670	(-1.123)	(+1.107)	(+1.249)	-1.524
							GO:0048523	SV5_39G01	argonaute 4-like	NS	12	+2.186	+1.798	(+1.468)	+2.111	+1.966	(-1.113)	(-1.014)	(-1.279)	(-1.072)	+2.023	(-1.173)	(+1.306)	(-1.239)	(+1.053)	(+1.473)
							GO:0048523	SV6_18F01	argonaute 4-like	NS	12	+2.086	+1.683	(+1.447)	+1.990	+2.035	(-1.109)	(-1.053)	(-1.284)	(-1.149)	+1.833	(-1.171)	(+1.358)	(-1.256)	(-1.035)	+1.540
							GO:0048523	SV5_40G02	auxin response factor 5-like	NS	12	+1.772	+2.141	(+1.407)	(+1.675)	+1.615	(-1.062)	(+1.119)	(-1.060)	(+1.020)	(+1.384)	(-1.225)	(+1.641)	(-1.233)	(+1.343)	(+1.357)
	GO:0030154	cell differentiation	5	4	295	0.047	GO:0030154	SV6_31G03	agamous-like MADS-box protein AGL11-like	NS	12	+1.765	+1.603	(+1.436)	+1.744	+1.609	(-1.045)	(+1.223)	(+1.021)	(+1.023)	+1.745	(+1.058)	(+1.450)	(-1.046)	(-1.179)	(+1.432)
							GO:0030154	SV5_39G01	argonaute 4-like	NS	12	+2.186	+1.798	(+1.468)	+2.111	+1.966	(-1.113)	(-1.014)	(-1.279)	(-1.072)	+2.023	(-1.173)	(+1.306)	(-1.239)	(+1.053)	(+1.473)
							GO:0030154	SV6_18F01	argonaute 4-like	NS	12	+2.086	+1.683	(+1.447)	+1.990	+2.035	(-1.109)	(-1.053)	(-1.284)	(-1.149)	+1.833	(-1.171)	(+1.358)	(-1.256)	(-1.035)	+1.540
							GO:0030154	SV5_40G02	auxin response factor 5-like	NS	12	+1.772	+2.141	(+1.407)	(+1.675)	+1.615	(-1.062)	(+1.119)	(-1.060)	(+1.020)	(+1.384)	(-1.225)	(+1.641)	(-1.233)	(+1.343)	(+1.357)
	GO:0010529	negative regulation of transposition	6	2	0	0	GO:0010529	SV5_39G01	argonaute 4-like	NS	12	+2.186	+1.798	(+1.468)	+2.111	+1.966	(-1.113)	(-1.014)	(-1.279)	(-1.072)	+2.023	(-1.173)	(+1.306)	(-1.239)	(+1.053)	(+1.473)
							GO:0010529	SV6_18F01	argonaute 4-like	NS	12	+2.086	+1.683	(+1.447)	+1.990	+2.035	(-1.109)	(-1.053)	(-1.284)	(-1.149)	+1.833	(-1.171)	(+1.358)	(-1.256)	(-1.035)	+1.540
	GO:0048533	sporocyte differentiation	6	2	0	0	GO:0048533	SV5_39G01	argonaute 4-like	NS	12	+2.186	+1.798	(+1.468)	+2.111	+1.966	(-1.113)	(-1.014)	(-1.279)	(-1.072)	+2.023	(-1.173)	(+1.306)	(-1.239)	(+1.053)	(+1.473)
							GO:0048533	SV6_18F01	argonaute 4-like	NS	12	+2.086	+1.683	(+1.447)	+1.990	+2.035	(-1.109)	(-1.053)	(-1.284)	(-1.149)	+1.833	(-1.171)	(+1.358)	(-1.256)	(-1.035)	+1.540
	GO:0048236	plant-type spore development	6	2	5	0.0004	GO:0048236	SV5_39G01	argonaute 4-like	NS	12	+2.186	+1.798	(+1.468)	+2.111	+1.966	(-1.113)	(-1.014)	(-1.279)	(-1.072)	+2.023	(-1.173)	(+1.306)	(-1.239)	(+1.053)	(+1.473)
							GO:0048236	SV6_18F01	argonaute 4-like	NS	12	+2.086	+1.683	(+1.447)	+1.990	+2.035	(-1.109)	(-1.053)	(-1.284)	(-1.149)	+1.833	(-1.171)	(+1.358)	(-1.256)	(-1.035)	+1.540
	GO:0006869	lipid transport	6	4	62	0.0003	GO:0006869	SV5_35G03	non-specific lipid-transfer protein-like	CRP	20	+1.877	+1.825	(+1.328)	+1.845	(+1.396)	+1.607	(+1.182)	(-1.261)	(+1.017)	+1.868	+1.943	(+1.064)	(-1.643)	(-1.128)	+1.803
							GO:0006869	SV5_40D05	non-specific lipid-transfer protein-like	CRP	20	+1.725	+1.914	(+1.407)	+2.128	(+1.205)	(+1.300)	(+1.212)	(-4.235)	(+1.174)	+1.753	+2.356	(+1.222)	(-1.313)	(+1.016)	+1.526
							GO:0006869	SV5_60G09	non-specific lipid-transfer protein-like	CRP	20	+1.935	+1.814	(+1.478)	+2.056	(+1.287)	+1.505	+1.637	(-1.419)	(+1.024)	+2.696	+2.051	(+1.110)	-1.613	(-1.055)	(+1.593)
							GO:0006869	SV6_25E02	non-specific lipid-transfer protein-like	CRP	20	+1.702	+1.610	(+1.487)	+1.721	(+1.351)	(+1.451)	(+1.119)	(-1.081)	(+1.095)	+2.137	+1.565	(+1.177)	(-1.259)	(+1.008)	+1.503
	GO:0009933	meristem structural organization	6	2	63	0.0335	GO:0009933	SV6_13C11	QUIRKY-like	NS	2	-2.497	-1.800	(-1.654)	-2.975	(-1.024)	(-1.245)	-2.089	+2.369	(+1.051)	(-1.017)	(-1.163)	(+1.039)	+1.738	(+1.171)	(+1.585)
							GO:0009933	SV5_40G02	auxin response factor 5-like	NS	12	+1.772	+2.141	(+1.407)	(+1.675)	+1.615	(-1.062)	(+1.119)	(-1.060)	(+1.020)	(+1.384)	(-1.225)	(+1.641)	(-1.233)	(+1.343)	(+1.357)
	GO:0009553	embryo sac development	6	2	77	0.0476	GO:0009553	SV5_39G01	argonaute 4-like	NS	12	+2.186	+1.798	(+1.468)	+2.111	+1.966	(-1.113)	(-1.014)	(-1.279)	(-1.072)	+2.023	(-1.173)	(+1.306)	(-1.239)	(+1.053)	(+1.473)
							GO:0009553	SV6_18F01	argonaute 4-like	NS	12	+2.086	+1.683	(+1.447)	+1.990	+2.035	(-1.109)	(-1.053)	(-1.284)	(-1.149)	+1.833	(-1.171)	(+1.358)	(-1.256)	(-1.035)	+1.540
	GO:0048580	regulation of post-embryonic development	6	3	152	0.0327	GO:0048580	SV6_13C11	QUIRKY-like	NS	2	-2.497	-1.800	(-1.654)	-2.975	(-1.024)	(-1.245)	-2.089	+2.369	(+1.051)	(-1.017)	(-1.163)	(+1.039)	+1.738	(+1.171)	(+1.585)
							GO:0048580	SV6_31G03	agamous-like MADS-box protein AGL11-like	NS	12	+1.765	+1.603	(+1.436)	+1.744	+1.609	(-1.045)	(+1.223)	(+1.021)	(+1.023)	+1.745	(+1.058)	(+1.450)	(-1.046)	(-1.179)	(+1.432)
							GO:0048580	SV5_40G02	auxin response factor 5-like	NS	12	+1.772	+2.141	(+1.407)	(+1.675)	+1.615	(-1.062)	(+1.119)	(-1.060)	(+1.020)	(+1.384)	(-1.225)	(+1.641)	(-1.233)	(+1.343)	(+1.357)
	GO:0048367	shoot system development	6	5	356	0.0259	GO:0048367	SV6_13C11	QUIRKY-like	NS	2	-2.497	-1.800	(-1.654)	-2.975	(-1.024)	(-1.245)	-2.089	+2.369	(+1.051)	(-1.017)	(-1.163)	(+1.039)	+1.738	(+1.171)	(+1.585)
							GO:0048367	SV6_31G03	agamous-like MADS-box protein AGL11-like	NS	12	+1.765	+1.603	(+1.436)	+1.744	+1.609	(-1.045)	(+1.223)	(+1.021)	(+1.023)	+1.745	(+1.058)	(+1.450)	(-1.046)	(-1.179)	(+1.432)
							GO:0048367	SV5_39G01	argonaute 4-like	NS	12	+2.186	+1.798	(+1.468)	+2.111	+1.966	(-1.113)	(-1.014)	(-1.279)	(-1.072)	+2.023	(-1.173)	(+1.306)	(-1.239)	(+1.053)	(+1.473)
							GO:0048367	SV6_18F01	argonaute 4-like	NS	12	+2.086	+1.683	(+1.447)	+1.990	+2.035	(-1.109)	(-1.053)	(-1.284)	(-1.149)	+1.833	(-1.171)	(+1.358)	(-1.256)	(-1.035)	+1.540
							GO:0048367	SV5_40G02	auxin response factor 5-like	NS	12	+1.772	+2.141	(+1.407)	(+1.675)	+1.615	(-1.062)	(+1.119)	(-1.060)	(+1.020)	(+1.384)	(-1.225)	(+1.641)	(-1.233)	(+1.343)	(+1.357)
	GO:0061458	reproductive system development	6	6	506	0.0321	GO:0061458	SV5_48E06	1-aminocyclopropane-1-carboxylate oxidase-like	NS	11	+1.806	+1.817	(+1.346)	+1.860	+1.694	(-1.316)	(-1.198)	(-1.298)	(-1.477)	(+1.512)	-2.416	(+1.266)	(-1.373)	(-1.072)	(+1.353)
							GO:0061458	SV6_13C11	QUIRKY-like	NS	2	-2.497	-1.800	(-1.654)	-2.975	(-1.024)	(-1.245)	-2.089	+2.369	(+1.051)	(-1.017)	(-1.163)	(+1.039)	+1.738	(+1.171)	(+1.585)
							GO:0061458	SV6_31G03	agamous-like MADS-box protein AGL11-like	NS	12	+1.765	+1.603	(+1.436)	+1.744	+1.609	(-1.045)	(+1.223)	(+1.021)	(+1.023)	+1.745	(+1.058)	(+1.450)	(-1.046)	(-1.179)	(+1.432)
							GO:0061458	SV5_39G01	argonaute 4-like	NS	12	+2.186	+1.798	(+1.468)	+2.111	+1.966	(-1.113)	(-1.014)	(-1.279)	(-1.072)	+2.023	(-1.173)	(+1.306)	(-1.239)	(+1.053)	(+1.473)
							GO:0061458	SV6_18F01	argonaute 4-like	NS	12	+2.086	+1.683	(+1.447)	+1.990	+2.035	(-1.109)	(-1.053)	(-1.284)	(-1.149)	+1.833	(-1.171)	(+1.358)	(-1.256)	(-1.035)	+1.540
							GO:0061458	SV5_40G02	auxin response factor 5-like	NS	12	+1.772	+2.141	(+1.407)	(+1.675)	+1.615	(-1.062)	(+1.119)	(-1.060)	(+1.020)	(+1.384)	(-1.225)	(+1.641)	(-1.233)	(+1.343)	(+1.357)
	GO:1904159	megasporocyte differentiation	7	2	0	0	GO:1904159	SV5_39G01	argonaute 4-like	NS	12	+2.186	+1.798	(+1.468)	+2.111	+1.966	(-1.113)	(-1.014)	(-1.279)	(-1.072)	+2.023	(-1.173)	(+1.306)	(-1.239)	(+1.053)	(+1.473)
							GO:1904159	SV6_18F01	argonaute 4-like	NS	12	+2.086	+1.683	(+1.447)	+1.990	+2.035	(-1.109)	(-1.053)	(-1.284)	(-1.149)	+1.833	(-1.171)	(+1.358)	(-1.256)	(-1.035)	+1.540
	GO:0009554	megasporogenesis	7	2	3	0.0002	GO:0009554	SV5_39G01	argonaute 4-like	NS	12	+2.186	+1.798	(+1.468)	+2.111	+1.966	(-1.113)	(-1.014)	(-1.279)	(-1.072)	+2.023	(-1.173)	(+1.306)	(-1.239)	(+1.053)	(+1.473)
							GO:0009554	SV6_18F01	argonaute 4-like	NS	12	+2.086	+1.683	(+1.447)	+1.990	+2.035	(-1.109)	(-1.053)	(-1.284)	(-1.149)	+1.833	(-1.171)	(+1.358)	(-1.256)	(-1.035)	+1.540
	GO:0071365	cellular response to auxin stimulus	7	2	53	0.0247	GO:0071365	SV6_15D10	NAD(P)H dehydrogenase (quinone) FQR1-like	NS	12	+2.412	+2.102	(+1.902)	+2.961	+1.909	(+1.362)	(+1.267)	(-1.395)	(+1.321)	+2.791	(+1.090)	(+1.401)	(+1.009)	(+1.006)	(+1.650)
							GO:0071365	SV5_40G02	auxin response factor 5-like	NS	12	+1.772	+2.141	(+1.407)	(+1.675)	+1.615	(-1.062)	(+1.119)	(-1.060)	(+1.020)	(+1.384)	(-1.225)	(+1.641)	(-1.233)	(+1.343)	(+1.357)
	GO:0000904	cell morphogenesis involved in differentiation	7	2	59	0.0299	GO:0000904	SV6_31G03	agamous-like MADS-box protein AGL11-like	NS	12	+1.765	+1.603	(+1.436)	+1.744	+1.609	(-1.045)	(+1.223)	(+1.021)	(+1.023)	+1.745	(+1.058)	(+1.450)	(-1.046)	(-1.179)	(+1.432)
							GO:0000904	SV5_40G02	auxin response factor 5-like	NS	12	+1.772	+2.141	(+1.407)	(+1.675)	+1.615	(-1.062)	(+1.119)	(-1.060)	(+1.020)	(+1.384)	(-1.225)	(+1.641)	(-1.233)	(+1.343)	(+1.357)
	GO:0048831	regulation of shoot system development	7	3	100	0.0114	GO:0048831	SV6_13C11	QUIRKY-like	NS	2	-2.497	-1.800	(-1.654)	-2.975	(-1.024)	(-1.245)	-2.089	+2.369	(+1.051)	(-1.017)	(-1.163)	(+1.039)	+1.738	(+1.171)	(+1.585)
							GO:0048831	SV6_31G03	agamous-like MADS-box protein AGL11-like	NS	12	+1.765	+1.603	(+1.436)	+1.744	+1.609	(-1.045)	(+1.223)	(+1.021)	(+1.023)	+1.745	(+1.058)	(+1.450)	(-1.046)	(-1.179)	(+1.432)
							GO:0048831	SV5_40G02	auxin response factor 5-like	NS	12	+1.772	+2.141	(+1.407)	(+1.675)	+1.615	(-1.062)	(+1.119)	(-1.060)	(+1.020)	(+1.384)	(-1.225)	(+1.641)	(-1.233)	(+1.343)	(+1.357)
	GO:0043269	regulation of ion transport	7	2	68	0.0384	GO:0043269	SV5_45H08	SRC2-like	NS	7	-1.664	-1.543	(-1.030)	-1.799	(-1.189)	(+1.088)	(+1.358)	(+1.201)	(+1.230)	-1.618	-2.670	(-1.123)	(+1.107)	(+1.249)	-1.524
							GO:0043269	SV6_13G09	chlorophyll a-b binding protein CP26-like	NS	24	-1.637	-1.538	(-1.479)	-2.502	(-1.190)	(-1.023)	(-1.220)	(+1.060)	(+1.256)	(+1.081)	(-1.062)	(-1.039)	(-1.054)	(+1.198)	(+1.310)
	GO:0048827	phyllome development	7	4	212	0.0174	GO:0048827	SV6_31G03	agamous-like MADS-box protein AGL11-like	NS	12	+1.765	+1.603	(+1.436)	+1.744	+1.609	(-1.045)	(+1.223)	(+1.021)	(+1.023)	+1.745	(+1.058)	(+1.450)	(-1.046)	(-1.179)	(+1.432)
							GO:0048827	SV5_39G01	argonaute 4-like	NS	12	+2.186	+1.798	(+1.468)	+2.111	+1.966	(-1.113)	(-1.014)	(-1.279)	(-1.072)	+2.023	(-1.173)	(+1.306)	(-1.239)	(+1.053)	(+1.473)
							GO:0048827	SV6_18F01	argonaute 4-like	NS	12	+2.086	+1.683	(+1.447)	+1.990	+2.035	(-1.109)	(-1.053)	(-1.284)	(-1.149)	+1.833	(-1.171)	(+1.358)	(-1.256)	(-1.035)	+1.540
							GO:0048827	SV5_40G02	auxin response factor 5-like	NS	12	+1.772	+2.141	(+1.407)	(+1.675)	+1.615	(-1.062)	(+1.119)	(-1.060)	(+1.020)	(+1.384)	(-1.225)	(+1.641)	(-1.233)	(+1.343)	(+1.357)
	GO:0048608	reproductive structure development	7	6	506	0.0321	GO:0048608	SV5_48E06	1-aminocyclopropane-1-carboxylate oxidase-like	NS	11	+1.806	+1.817	(+1.346)	+1.860	+1.694	(-1.316)	(-1.198)	(-1.298)	(-1.477)	(+1.512)	-2.416	(+1.266)	(-1.373)	(-1.072)	(+1.353)
							GO:0048608	SV6_13C11	QUIRKY-like	NS	2	-2.497	-1.800	(-1.654)	-2.975	(-1.024)	(-1.245)	-2.089	+2.369	(+1.051)	(-1.017)	(-1.163)	(+1.039)	+1.738	(+1.171)	(+1.585)
							GO:0048608	SV6_31G03	agamous-like MADS-box protein AGL11-like	NS	12	+1.765	+1.603	(+1.436)	+1.744	+1.609	(-1.045)	(+1.223)	(+1.021)	(+1.023)	+1.745	(+1.058)	(+1.450)	(-1.046)	(-1.179)	(+1.432)
							GO:0048608	SV5_39G01	argonaute 4-like	NS	12	+2.186	+1.798	(+1.468)	+2.111	+1.966	(-1.113)	(-1.014)	(-1.279)	(-1.072)	+2.023	(-1.173)	(+1.306)	(-1.239)	(+1.053)	(+1.473)
							GO:0048608	SV6_18F01	argonaute 4-like	NS	12	+2.086	+1.683	(+1.447)	+1.990	+2.035	(-1.109)	(-1.053)	(-1.284)	(-1.149)	+1.833	(-1.171)	(+1.358)	(-1.256)	(-1.035)	+1.540
							GO:0048608	SV5_40G02	auxin response factor 5-like	NS	12	+1.772	+2.141	(+1.407)	(+1.675)	+1.615	(-1.062)	(+1.119)	(-1.060)	(+1.020)	(+1.384)	(-1.225)	(+1.641)	(-1.233)	(+1.343)	(+1.357)
	GO:0090567	reproductive shoot system development	8	5	227	0.0047	GO:0090567	SV6_13C11	QUIRKY-like	NS	2	-2.497	-1.800	(-1.654)	-2.975	(-1.024)	(-1.245)	-2.089	+2.369	(+1.051)	(-1.017)	(-1.163)	(+1.039)	+1.738	(+1.171)	(+1.585)
							GO:0090567	SV6_31G03	agamous-like MADS-box protein AGL11-like	NS	12	+1.765	+1.603	(+1.436)	+1.744	+1.609	(-1.045)	(+1.223)	(+1.021)	(+1.023)	+1.745	(+1.058)	(+1.450)	(-1.046)	(-1.179)	(+1.432)
							GO:0090567	SV5_39G01	argonaute 4-like	NS	12	+2.186	+1.798	(+1.468)	+2.111	+1.966	(-1.113)	(-1.014)	(-1.279)	(-1.072)	+2.023	(-1.173)	(+1.306)	(-1.239)	(+1.053)	(+1.473)
							GO:0090567	SV6_18F01	argonaute 4-like	NS	12	+2.086	+1.683	(+1.447)	+1.990	+2.035	(-1.109)	(-1.053)	(-1.284)	(-1.149)	+1.833	(-1.171)	(+1.358)	(-1.256)	(-1.035)	+1.540
							GO:0090567	SV5_40G02	auxin response factor 5-like	NS	12	+1.772	+2.141	(+1.407)	(+1.675)	+1.615	(-1.062)	(+1.119)	(-1.060)	(+1.020)	(+1.384)	(-1.225)	(+1.641)	(-1.233)	(+1.343)	(+1.357)
	GO:0015672	monovalent inorganic cation transport	8	3	151	0.0322	GO:0015672	SV5_55C09	ATP synthase subunit alpha-like	NS	12	+2.179	+2.711	(+1.829)	(+1.908)	(+1.603)	(+1.767)	+1.713	+1.920	+1.580	(-1.173)	+1.601	+2.447	+1.847	+2.644	(+1.651)
							GO:0015672	SV5_45H08	SRC2-like	NS	7	-1.664	-1.543	(-1.030)	-1.799	(-1.189)	(+1.088)	(+1.358)	(+1.201)	(+1.230)	-1.618	-2.670	(-1.123)	(+1.107)	(+1.249)	-1.524
							GO:0015672	SV6_13G09	chlorophyll a-b binding protein CP26-like	NS	24	-1.637	-1.538	(-1.479)	-2.502	(-1.190)	(-1.023)	(-1.220)	(+1.060)	(+1.256)	(+1.081)	(-1.062)	(-1.039)	(-1.054)	(+1.198)	(+1.310)
	GO:0010154	fruit development	8	4	264	0.034	GO:0010154	SV5_48E06	1-aminocyclopropane-1-carboxylate oxidase-like	NS	11	+1.806	+1.817	(+1.346)	+1.860	+1.694	(-1.316)	(-1.198)	(-1.298)	(-1.477)	(+1.512)	-2.416	(+1.266)	(-1.373)	(-1.072)	(+1.353)
							GO:0010154	SV6_13C11	QUIRKY-like	NS	2	-2.497	-1.800	(-1.654)	-2.975	(-1.024)	(-1.245)	-2.089	+2.369	(+1.051)	(-1.017)	(-1.163)	(+1.039)	+1.738	(+1.171)	(+1.585)
							GO:0010154	SV6_31G03	agamous-like MADS-box protein AGL11-like	NS	12	+1.765	+1.603	(+1.436)	+1.744	+1.609	(-1.045)	(+1.223)	(+1.021)	(+1.023)	+1.745	(+1.058)	(+1.450)	(-1.046)	(-1.179)	(+1.432)
							GO:0010154	SV5_40G02	auxin response factor 5-like	NS	12	+1.772	+2.141	(+1.407)	(+1.675)	+1.615	(-1.062)	(+1.119)	(-1.060)	(+1.020)	(+1.384)	(-1.225)	(+1.641)	(-1.233)	(+1.343)	(+1.357)
	GO:0009908	flower development	9	5	224	0.0045	GO:0009908	SV6_13C11	QUIRKY-like	NS	2	-2.497	-1.800	(-1.654)	-2.975	(-1.024)	(-1.245)	-2.089	+2.369	(+1.051)	(-1.017)	(-1.163)	(+1.039)	+1.738	(+1.171)	(+1.585)
							GO:0009908	SV6_31G03	agamous-like MADS-box protein AGL11-like	NS	12	+1.765	+1.603	(+1.436)	+1.744	+1.609	(-1.045)	(+1.223)	(+1.021)	(+1.023)	+1.745	(+1.058)	(+1.450)	(-1.046)	(-1.179)	(+1.432)
							GO:0009908	SV5_39G01	argonaute 4-like	NS	12	+2.186	+1.798	(+1.468)	+2.111	+1.966	(-1.113)	(-1.014)	(-1.279)	(-1.072)	+2.023	(-1.173)	(+1.306)	(-1.239)	(+1.053)	(+1.473)
							GO:0009908	SV6_18F01	argonaute 4-like	NS	12	+2.086	+1.683	(+1.447)	+1.990	+2.035	(-1.109)	(-1.053)	(-1.284)	(-1.149)	+1.833	(-1.171)	(+1.358)	(-1.256)	(-1.035)	+1.540
							GO:0009908	SV5_40G02	auxin response factor 5-like	NS	12	+1.772	+2.141	(+1.407)	(+1.675)	+1.615	(-1.062)	(+1.119)	(-1.060)	(+1.020)	(+1.384)	(-1.225)	(+1.641)	(-1.233)	(+1.343)	(+1.357)
	GO:0048438	floral whorl development	10	4	89	0.0009	GO:0048438	SV6_31G03	agamous-like MADS-box protein AGL11-like	NS	12	+1.765	+1.603	(+1.436)	+1.744	+1.609	(-1.045)	(+1.223)	(+1.021)	(+1.023)	+1.745	(+1.058)	(+1.450)	(-1.046)	(-1.179)	(+1.432)
							GO:0048438	SV5_39G01	argonaute 4-like	NS	12	+2.186	+1.798	(+1.468)	+2.111	+1.966	(-1.113)	(-1.014)	(-1.279)	(-1.072)	+2.023	(-1.173)	(+1.306)	(-1.239)	(+1.053)	(+1.473)
							GO:0048438	SV6_18F01	argonaute 4-like	NS	12	+2.086	+1.683	(+1.447)	+1.990	+2.035	(-1.109)	(-1.053)	(-1.284)	(-1.149)	+1.833	(-1.171)	(+1.358)	(-1.256)	(-1.035)	+1.540
							GO:0048438	SV5_40G02	auxin response factor 5-like	NS	12	+1.772	+2.141	(+1.407)	(+1.675)	+1.615	(-1.062)	(+1.119)	(-1.060)	(+1.020)	(+1.384)	(-1.225)	(+1.641)	(-1.233)	(+1.343)	(+1.357)
	GO:0048437	floral organ development	10	4	121	0.0027	GO:0048437	SV6_31G03	agamous-like MADS-box protein AGL11-like	NS	12	+1.765	+1.603	(+1.436)	+1.744	+1.609	(-1.045)	(+1.223)	(+1.021)	(+1.023)	+1.745	(+1.058)	(+1.450)	(-1.046)	(-1.179)	(+1.432)
							GO:0048437	SV5_39G01	argonaute 4-like	NS	12	+2.186	+1.798	(+1.468)	+2.111	+1.966	(-1.113)	(-1.014)	(-1.279)	(-1.072)	+2.023	(-1.173)	(+1.306)	(-1.239)	(+1.053)	(+1.473)
							GO:0048437	SV6_18F01	argonaute 4-like	NS	12	+2.086	+1.683	(+1.447)	+1.990	+2.035	(-1.109)	(-1.053)	(-1.284)	(-1.149)	+1.833	(-1.171)	(+1.358)	(-1.256)	(-1.035)	+1.540
							GO:0048437	SV5_40G02	auxin response factor 5-like	NS	12	+1.772	+2.141	(+1.407)	(+1.675)	+1.615	(-1.062)	(+1.119)	(-1.060)	(+1.020)	(+1.384)	(-1.225)	(+1.641)	(-1.233)	(+1.343)	(+1.357)
	GO:0009909	regulation of flower development	10	3	94	0.0097	GO:0009909	SV6_13C11	QUIRKY-like	NS	2	-2.497	-1.800	(-1.654)	-2.975	(-1.024)	(-1.245)	-2.089	+2.369	(+1.051)	(-1.017)	(-1.163)	(+1.039)	+1.738	(+1.171)	(+1.585)
							GO:0009909	SV6_31G03	agamous-like MADS-box protein AGL11-like	NS	12	+1.765	+1.603	(+1.436)	+1.744	+1.609	(-1.045)	(+1.223)	(+1.021)	(+1.023)	+1.745	(+1.058)	(+1.450)	(-1.046)	(-1.179)	(+1.432)
							GO:0009909	SV5_40G02	auxin response factor 5-like	NS	12	+1.772	+2.141	(+1.407)	(+1.675)	+1.615	(-1.062)	(+1.119)	(-1.060)	(+1.020)	(+1.384)	(-1.225)	(+1.641)	(-1.233)	(+1.343)	(+1.357)
	GO:0048467	gynoecium development	11	4	42	0.0001	GO:0048467	SV6_31G03	agamous-like MADS-box protein AGL11-like	NS	12	+1.765	+1.603	(+1.436)	+1.744	+1.609	(-1.045)	(+1.223)	(+1.021)	(+1.023)	+1.745	(+1.058)	(+1.450)	(-1.046)	(-1.179)	(+1.432)
							GO:0048467	SV5_39G01	argonaute 4-like	NS	12	+2.186	+1.798	(+1.468)	+2.111	+1.966	(-1.113)	(-1.014)	(-1.279)	(-1.072)	+2.023	(-1.173)	(+1.306)	(-1.239)	(+1.053)	(+1.473)
							GO:0048467	SV6_18F01	argonaute 4-like	NS	12	+2.086	+1.683	(+1.447)	+1.990	+2.035	(-1.109)	(-1.053)	(-1.284)	(-1.149)	+1.833	(-1.171)	(+1.358)	(-1.256)	(-1.035)	+1.540
							GO:0048467	SV5_40G02	auxin response factor 5-like	NS	12	+1.772	+2.141	(+1.407)	(+1.675)	+1.615	(-1.062)	(+1.119)	(-1.060)	(+1.020)	(+1.384)	(-1.225)	(+1.641)	(-1.233)	(+1.343)	(+1.357)
	GO:0048440	carpel development	12	4	40	0.0001	GO:0048440	SV6_31G03	agamous-like MADS-box protein AGL11-like	NS	12	+1.765	+1.603	(+1.436)	+1.744	+1.609	(-1.045)	(+1.223)	(+1.021)	(+1.023)	+1.745	(+1.058)	(+1.450)	(-1.046)	(-1.179)	(+1.432)
							GO:0048440	SV5_39G01	argonaute 4-like	NS	12	+2.186	+1.798	(+1.468)	+2.111	+1.966	(-1.113)	(-1.014)	(-1.279)	(-1.072)	+2.023	(-1.173)	(+1.306)	(-1.239)	(+1.053)	(+1.473)
							GO:0048440	SV6_18F01	argonaute 4-like	NS	12	+2.086	+1.683	(+1.447)	+1.990	+2.035	(-1.109)	(-1.053)	(-1.284)	(-1.149)	+1.833	(-1.171)	(+1.358)	(-1.256)	(-1.035)	+1.540
							GO:0048440	SV5_40G02	auxin response factor 5-like	NS	12	+1.772	+2.141	(+1.407)	(+1.675)	+1.615	(-1.062)	(+1.119)	(-1.060)	(+1.020)	(+1.384)	(-1.225)	(+1.641)	(-1.233)	(+1.343)	(+1.357)
	GO:0035670	plant-type ovary development	13	4	36	0	GO:0035670	SV6_31G03	agamous-like MADS-box protein AGL11-like	NS	12	+1.765	+1.603	(+1.436)	+1.744	+1.609	(-1.045)	(+1.223)	(+1.021)	(+1.023)	+1.745	(+1.058)	(+1.450)	(-1.046)	(-1.179)	(+1.432)
							GO:0035670	SV5_39G01	argonaute 4-like	NS	12	+2.186	+1.798	(+1.468)	+2.111	+1.966	(-1.113)	(-1.014)	(-1.279)	(-1.072)	+2.023	(-1.173)	(+1.306)	(-1.239)	(+1.053)	(+1.473)
							GO:0035670	SV6_18F01	argonaute 4-like	NS	12	+2.086	+1.683	(+1.447)	+1.990	+2.035	(-1.109)	(-1.053)	(-1.284)	(-1.149)	+1.833	(-1.171)	(+1.358)	(-1.256)	(-1.035)	+1.540
							GO:0035670	SV5_40G02	auxin response factor 5-like	NS	12	+1.772	+2.141	(+1.407)	(+1.675)	+1.615	(-1.062)	(+1.119)	(-1.060)	(+1.020)	(+1.384)	(-1.225)	(+1.641)	(-1.233)	(+1.343)	(+1.357)
	GO:0048481	plant ovule development	14	4	36	0	GO:0048481	SV6_31G03	agamous-like MADS-box protein AGL11-like	NS	12	+1.765	+1.603	(+1.436)	+1.744	+1.609	(-1.045)	(+1.223)	(+1.021)	(+1.023)	+1.745	(+1.058)	(+1.450)	(-1.046)	(-1.179)	(+1.432)
							GO:0048481	SV5_39G01	argonaute 4-like	NS	12	+2.186	+1.798	(+1.468)	+2.111	+1.966	(-1.113)	(-1.014)	(-1.279)	(-1.072)	+2.023	(-1.173)	(+1.306)	(-1.239)	(+1.053)	(+1.473)
							GO:0048481	SV6_18F01	argonaute 4-like	NS	12	+2.086	+1.683	(+1.447)	+1.990	+2.035	(-1.109)	(-1.053)	(-1.284)	(-1.149)	+1.833	(-1.171)	(+1.358)	(-1.256)	(-1.035)	+1.540
							GO:0048481	SV5_40G02	auxin response factor 5-like	NS	12	+1.772	+2.141	(+1.407)	(+1.675)	+1.615	(-1.062)	(+1.119)	(-1.060)	(+1.020)	(+1.384)	(-1.225)	(+1.641)	(-1.233)	(+1.343)	(+1.357)

## Sheet: e
	(e) Detailed view of GO terms enriched in genes regulated 6 HAP in CCP and HCP.
	GO ID	GO Description	Lev.	Sample	Rest	p-val.	(GO ID)	Associated EST Ids	EST Description	Secr.	Cl.	CCP 6 h	CIP 6 h	HCP 6 h	Wound 6 h	Touch 6 h	CCP 24 h	CIP 24 h	HCP 24 h	Wound 24 h	Touch 24 h	CCP 48 h	CIP 48 h	HCP 48 h	Wound 48 h	Touch 48 h
	GO:0008150	biological_process	1	9	5070		GO:0008150
	GO:0071554	cell wall organization or biogenesis	3	3	272	0.0209	GO:0071554	SV5_11C05	xyloglucan endotransglucosylase/hydrolase 2-like	SP	11	+1.611	(+1.466)	+1.597	+1.722	+2.256	-2.169	(-1.319)	(-1.387)	(-1.045)	(+1.203)	-2.319	(+1.455)	(+1.083)	(-1.171)	(-1.055)
							GO:0071554	SV6_04G06	xyloglucan endotransglucosylase/hydrolase 2-like	SP	11	+1.814	(+1.396)	+1.804	+1.760	+2.218	-2.441	(-1.287)	(-1.393)	(-1.023)	(+1.208)	-2.523	+1.506	(+1.038)	(-1.273)	(+1.059)
							GO:0071554	SV6_35F11	xyloglucan endotransglucosylase/hydrolase 2-like	SP	11	+2.137	(+1.968)	+2.241	+2.206	+2.442	(-1.771)	(+1.064)	(+1.207)	(+1.295)	(+1.602)	(-1.724)	(+1.947)	(+1.369)	(+1.009)	(+1.115)
	GO:0006791	sulfur utilization	3	3	354	0.0396	GO:0006791	SV6_33C09	chlorophyll a-b binding protein CP26-like	NS	24	-1.849	(-1.410)	-1.693	-2.343	(-1.304)	(+1.151)	(-1.081)	(+1.222)	(+1.323)	(+1.389)	(+1.058)	(+1.053)	(+1.030)	(+1.150)	(+1.444)
							GO:0006791	SV6_06H05	photosystem I reaction center subunit VI-like	NS	3	-1.511	(-1.329)	-1.520	-1.671	(-1.438)	-1.667	(-1.344)	(-1.064)	(-1.286)	-1.531	(-1.364)	(-1.438)	(-1.187)	(-1.250)	(-1.341)
							GO:0006791	SV6_26H01	photosystem II 10 kDa polypeptide-like	NS	8	-1.744	(-1.314)	-1.526	-1.856	(-1.378)	-1.761	(-1.447)	(+1.069)	(-1.218)	-1.507	-2.850	(+1.203)	(-1.245)	(+1.038)	(-1.187)
	GO:0044085	cellular component biogenesis	3	6	865	0.0149	GO:0044085	SV6_33C09	chlorophyll a-b binding protein CP26-like	NS	24	-1.849	(-1.410)	-1.693	-2.343	(-1.304)	(+1.151)	(-1.081)	(+1.222)	(+1.323)	(+1.389)	(+1.058)	(+1.053)	(+1.030)	(+1.150)	(+1.444)
							GO:0044085	SV6_06H05	photosystem I reaction center subunit VI-like	NS	3	-1.511	(-1.329)	-1.520	-1.671	(-1.438)	-1.667	(-1.344)	(-1.064)	(-1.286)	-1.531	(-1.364)	(-1.438)	(-1.187)	(-1.250)	(-1.341)
							GO:0044085	SV6_26H01	photosystem II 10 kDa polypeptide-like	NS	8	-1.744	(-1.314)	-1.526	-1.856	(-1.378)	-1.761	(-1.447)	(+1.069)	(-1.218)	-1.507	-2.850	(+1.203)	(-1.245)	(+1.038)	(-1.187)
							GO:0044085	SV5_11C05	xyloglucan endotransglucosylase/hydrolase 2-like	SP	11	+1.611	(+1.466)	+1.597	+1.722	+2.256	-2.169	(-1.319)	(-1.387)	(-1.045)	(+1.203)	-2.319	(+1.455)	(+1.083)	(-1.171)	(-1.055)
							GO:0044085	SV6_04G06	xyloglucan endotransglucosylase/hydrolase 2-like	SP	11	+1.814	(+1.396)	+1.804	+1.760	+2.218	-2.441	(-1.287)	(-1.393)	(-1.023)	(+1.208)	-2.523	+1.506	(+1.038)	(-1.273)	(+1.059)
							GO:0044085	SV6_35F11	xyloglucan endotransglucosylase/hydrolase 2-like	SP	11	+2.137	(+1.968)	+2.241	+2.206	+2.442	(-1.771)	(+1.064)	(+1.207)	(+1.295)	(+1.602)	(-1.724)	(+1.947)	(+1.369)	(+1.009)	(+1.115)
	GO:0015979	photosynthesis	4	5	171	0.0001	GO:0015979	SV5_35G07	chlorophyll a-b binding protein 7-like	NS	24	-1.528	(-1.400)	-1.554	-1.771	(-1.410)	(-1.126)	(-1.330)	(-1.200)	(-1.055)	(-1.131)	(-1.100)	(-1.475)	(-1.275)	(-1.056)	(+1.045)
							GO:0015979	SV6_33C09	chlorophyll a-b binding protein CP26-like	NS	24	-1.849	(-1.410)	-1.693	-2.343	(-1.304)	(+1.151)	(-1.081)	(+1.222)	(+1.323)	(+1.389)	(+1.058)	(+1.053)	(+1.030)	(+1.150)	(+1.444)
							GO:0015979	SV5_09F03	disulfide-isomerase-like	SP	11	+1.643	(+1.427)	+1.624	+1.515	(+1.420)	(-1.142)	(-1.111)	(-1.114)	(+1.124)	+1.585	-1.543	(-1.159)	(+1.158)	(-1.124)	(+1.280)
							GO:0015979	SV6_06H05	photosystem I reaction center subunit VI-like	NS	3	-1.511	(-1.329)	-1.520	-1.671	(-1.438)	-1.667	(-1.344)	(-1.064)	(-1.286)	-1.531	(-1.364)	(-1.438)	(-1.187)	(-1.250)	(-1.341)
							GO:0015979	SV6_26H01	photosystem II 10 kDa polypeptide-like	NS	8	-1.744	(-1.314)	-1.526	-1.856	(-1.378)	-1.761	(-1.447)	(+1.069)	(-1.218)	-1.507	-2.850	(+1.203)	(-1.245)	(+1.038)	(-1.187)
	GO:0042546	cell wall biogenesis	4	3	109	0.0019	GO:0042546	SV5_11C05	xyloglucan endotransglucosylase/hydrolase 2-like	SP	11	+1.611	(+1.466)	+1.597	+1.722	+2.256	-2.169	(-1.319)	(-1.387)	(-1.045)	(+1.203)	-2.319	(+1.455)	(+1.083)	(-1.171)	(-1.055)
							GO:0042546	SV6_04G06	xyloglucan endotransglucosylase/hydrolase 2-like	SP	11	+1.814	(+1.396)	+1.804	+1.760	+2.218	-2.441	(-1.287)	(-1.393)	(-1.023)	(+1.208)	-2.523	+1.506	(+1.038)	(-1.273)	(+1.059)
							GO:0042546	SV6_35F11	xyloglucan endotransglucosylase/hydrolase 2-like	SP	11	+2.137	(+1.968)	+2.241	+2.206	+2.442	(-1.771)	(+1.064)	(+1.207)	(+1.295)	(+1.602)	(-1.724)	(+1.947)	(+1.369)	(+1.009)	(+1.115)
	GO:0032879	regulation of localization	4	2	102	0.0195	GO:0032879	SV6_33C09	chlorophyll a-b binding protein CP26-like	NS	24	-1.849	(-1.410)	-1.693	-2.343	(-1.304)	(+1.151)	(-1.081)	(+1.222)	(+1.323)	(+1.389)	(+1.058)	(+1.053)	(+1.030)	(+1.150)	(+1.444)
							GO:0032879	SV6_26H01	photosystem II 10 kDa polypeptide-like	NS	8	-1.744	(-1.314)	-1.526	-1.856	(-1.378)	-1.761	(-1.447)	(+1.069)	(-1.218)	-1.507	-2.850	(+1.203)	(-1.245)	(+1.038)	(-1.187)
	GO:0045229	external encapsulating structure organization	4	3	197	0.0091	GO:0045229	SV5_11C05	xyloglucan endotransglucosylase/hydrolase 2-like	SP	11	+1.611	(+1.466)	+1.597	+1.722	+2.256	-2.169	(-1.319)	(-1.387)	(-1.045)	(+1.203)	-2.319	(+1.455)	(+1.083)	(-1.171)	(-1.055)
							GO:0045229	SV6_04G06	xyloglucan endotransglucosylase/hydrolase 2-like	SP	11	+1.814	(+1.396)	+1.804	+1.760	+2.218	-2.441	(-1.287)	(-1.393)	(-1.023)	(+1.208)	-2.523	+1.506	(+1.038)	(-1.273)	(+1.059)
							GO:0045229	SV6_35F11	xyloglucan endotransglucosylase/hydrolase 2-like	SP	11	+2.137	(+1.968)	+2.241	+2.206	+2.442	(-1.771)	(+1.064)	(+1.207)	(+1.295)	(+1.602)	(-1.724)	(+1.947)	(+1.369)	(+1.009)	(+1.115)
	GO:0006091	generation of precursor metabolites and energy	4	5	346	0.0013	GO:0006091	SV5_35G07	chlorophyll a-b binding protein 7-like	NS	24	-1.528	(-1.400)	-1.554	-1.771	(-1.410)	(-1.126)	(-1.330)	(-1.200)	(-1.055)	(-1.131)	(-1.100)	(-1.475)	(-1.275)	(-1.056)	(+1.045)
							GO:0006091	SV6_33C09	chlorophyll a-b binding protein CP26-like	NS	24	-1.849	(-1.410)	-1.693	-2.343	(-1.304)	(+1.151)	(-1.081)	(+1.222)	(+1.323)	(+1.389)	(+1.058)	(+1.053)	(+1.030)	(+1.150)	(+1.444)
							GO:0006091	SV5_09F03	disulfide-isomerase-like	SP	11	+1.643	(+1.427)	+1.624	+1.515	(+1.420)	(-1.142)	(-1.111)	(-1.114)	(+1.124)	+1.585	-1.543	(-1.159)	(+1.158)	(-1.124)	(+1.280)
							GO:0006091	SV6_06H05	photosystem I reaction center subunit VI-like	NS	3	-1.511	(-1.329)	-1.520	-1.671	(-1.438)	-1.667	(-1.344)	(-1.064)	(-1.286)	-1.531	(-1.364)	(-1.438)	(-1.187)	(-1.250)	(-1.341)
							GO:0006091	SV6_26H01	photosystem II 10 kDa polypeptide-like	NS	8	-1.744	(-1.314)	-1.526	-1.856	(-1.378)	-1.761	(-1.447)	(+1.069)	(-1.218)	-1.507	-2.850	(+1.203)	(-1.245)	(+1.038)	(-1.187)
	GO:0009314	response to radiation	4	4	380	0.0103	GO:0009314	SV5_35G07	chlorophyll a-b binding protein 7-like	NS	24	-1.528	(-1.400)	-1.554	-1.771	(-1.410)	(-1.126)	(-1.330)	(-1.200)	(-1.055)	(-1.131)	(-1.100)	(-1.475)	(-1.275)	(-1.056)	(+1.045)
							GO:0009314	SV6_33C09	chlorophyll a-b binding protein CP26-like	NS	24	-1.849	(-1.410)	-1.693	-2.343	(-1.304)	(+1.151)	(-1.081)	(+1.222)	(+1.323)	(+1.389)	(+1.058)	(+1.053)	(+1.030)	(+1.150)	(+1.444)
							GO:0009314	SV5_09F03	disulfide-isomerase-like	SP	11	+1.643	(+1.427)	+1.624	+1.515	(+1.420)	(-1.142)	(-1.111)	(-1.114)	(+1.124)	+1.585	-1.543	(-1.159)	(+1.158)	(-1.124)	(+1.280)
							GO:0009314	SV6_26H01	photosystem II 10 kDa polypeptide-like	NS	8	-1.744	(-1.314)	-1.526	-1.856	(-1.378)	-1.761	(-1.447)	(+1.069)	(-1.218)	-1.507	-2.850	(+1.203)	(-1.245)	(+1.038)	(-1.187)
	GO:0006790	sulfur compound metabolic process	4	3	354	0.0396	GO:0006790	SV6_33C09	chlorophyll a-b binding protein CP26-like	NS	24	-1.849	(-1.410)	-1.693	-2.343	(-1.304)	(+1.151)	(-1.081)	(+1.222)	(+1.323)	(+1.389)	(+1.058)	(+1.053)	(+1.030)	(+1.150)	(+1.444)
							GO:0006790	SV6_06H05	photosystem I reaction center subunit VI-like	NS	3	-1.511	(-1.329)	-1.520	-1.671	(-1.438)	-1.667	(-1.344)	(-1.064)	(-1.286)	-1.531	(-1.364)	(-1.438)	(-1.187)	(-1.250)	(-1.341)
							GO:0006790	SV6_26H01	photosystem II 10 kDa polypeptide-like	NS	8	-1.744	(-1.314)	-1.526	-1.856	(-1.378)	-1.761	(-1.447)	(+1.069)	(-1.218)	-1.507	-2.850	(+1.203)	(-1.245)	(+1.038)	(-1.187)
	GO:0019684	photosynthesis, light reaction	5	5	122	0	GO:0019684	SV5_35G07	chlorophyll a-b binding protein 7-like	NS	24	-1.528	(-1.400)	-1.554	-1.771	(-1.410)	(-1.126)	(-1.330)	(-1.200)	(-1.055)	(-1.131)	(-1.100)	(-1.475)	(-1.275)	(-1.056)	(+1.045)
							GO:0019684	SV6_33C09	chlorophyll a-b binding protein CP26-like	NS	24	-1.849	(-1.410)	-1.693	-2.343	(-1.304)	(+1.151)	(-1.081)	(+1.222)	(+1.323)	(+1.389)	(+1.058)	(+1.053)	(+1.030)	(+1.150)	(+1.444)
							GO:0019684	SV5_09F03	disulfide-isomerase-like	SP	11	+1.643	(+1.427)	+1.624	+1.515	(+1.420)	(-1.142)	(-1.111)	(-1.114)	(+1.124)	+1.585	-1.543	(-1.159)	(+1.158)	(-1.124)	(+1.280)
							GO:0019684	SV6_06H05	photosystem I reaction center subunit VI-like	NS	3	-1.511	(-1.329)	-1.520	-1.671	(-1.438)	-1.667	(-1.344)	(-1.064)	(-1.286)	-1.531	(-1.364)	(-1.438)	(-1.187)	(-1.250)	(-1.341)
							GO:0019684	SV6_26H01	photosystem II 10 kDa polypeptide-like	NS	8	-1.744	(-1.314)	-1.526	-1.856	(-1.378)	-1.761	(-1.447)	(+1.069)	(-1.218)	-1.507	-2.850	(+1.203)	(-1.245)	(+1.038)	(-1.187)
	GO:0022900	electron transport chain	5	2	69	0.0095	GO:0022900	SV5_09F03	disulfide-isomerase-like	SP	11	+1.643	(+1.427)	+1.624	+1.515	(+1.420)	(-1.142)	(-1.111)	(-1.114)	(+1.124)	+1.585	-1.543	(-1.159)	(+1.158)	(-1.124)	(+1.280)
							GO:0022900	SV6_06H05	photosystem I reaction center subunit VI-like	NS	3	-1.511	(-1.329)	-1.520	-1.671	(-1.438)	-1.667	(-1.344)	(-1.064)	(-1.286)	-1.531	(-1.364)	(-1.438)	(-1.187)	(-1.250)	(-1.341)
	GO:0051049	regulation of transport	5	2	82	0.0131	GO:0051049	SV6_33C09	chlorophyll a-b binding protein CP26-like	NS	24	-1.849	(-1.410)	-1.693	-2.343	(-1.304)	(+1.151)	(-1.081)	(+1.222)	(+1.323)	(+1.389)	(+1.058)	(+1.053)	(+1.030)	(+1.150)	(+1.444)
							GO:0051049	SV6_26H01	photosystem II 10 kDa polypeptide-like	NS	8	-1.744	(-1.314)	-1.526	-1.856	(-1.378)	-1.761	(-1.447)	(+1.069)	(-1.218)	-1.507	-2.850	(+1.203)	(-1.245)	(+1.038)	(-1.187)
	GO:0071555	cell wall organization	5	3	193	0.0087	GO:0071555	SV5_11C05	xyloglucan endotransglucosylase/hydrolase 2-like	SP	11	+1.611	(+1.466)	+1.597	+1.722	+2.256	-2.169	(-1.319)	(-1.387)	(-1.045)	(+1.203)	-2.319	(+1.455)	(+1.083)	(-1.171)	(-1.055)
							GO:0071555	SV6_04G06	xyloglucan endotransglucosylase/hydrolase 2-like	SP	11	+1.814	(+1.396)	+1.804	+1.760	+2.218	-2.441	(-1.287)	(-1.393)	(-1.023)	(+1.208)	-2.523	+1.506	(+1.038)	(-1.273)	(+1.059)
							GO:0071555	SV6_35F11	xyloglucan endotransglucosylase/hydrolase 2-like	SP	11	+2.137	(+1.968)	+2.241	+2.206	+2.442	(-1.771)	(+1.064)	(+1.207)	(+1.295)	(+1.602)	(-1.724)	(+1.947)	(+1.369)	(+1.009)	(+1.115)
	GO:0009743	response to carbohydrate	5	2	135	0.0323	GO:0009743	SV6_33C09	chlorophyll a-b binding protein CP26-like	NS	24	-1.849	(-1.410)	-1.693	-2.343	(-1.304)	(+1.151)	(-1.081)	(+1.222)	(+1.323)	(+1.389)	(+1.058)	(+1.053)	(+1.030)	(+1.150)	(+1.444)
							GO:0009743	SV6_26H01	photosystem II 10 kDa polypeptide-like	NS	8	-1.744	(-1.314)	-1.526	-1.856	(-1.378)	-1.761	(-1.447)	(+1.069)	(-1.218)	-1.507	-2.850	(+1.203)	(-1.245)	(+1.038)	(-1.187)
	GO:0044272	sulfur compound biosynthetic process	5	3	258	0.0183	GO:0044272	SV6_33C09	chlorophyll a-b binding protein CP26-like	NS	24	-1.849	(-1.410)	-1.693	-2.343	(-1.304)	(+1.151)	(-1.081)	(+1.222)	(+1.323)	(+1.389)	(+1.058)	(+1.053)	(+1.030)	(+1.150)	(+1.444)
							GO:0044272	SV6_06H05	photosystem I reaction center subunit VI-like	NS	3	-1.511	(-1.329)	-1.520	-1.671	(-1.438)	-1.667	(-1.344)	(-1.064)	(-1.286)	-1.531	(-1.364)	(-1.438)	(-1.187)	(-1.250)	(-1.341)
							GO:0044272	SV6_26H01	photosystem II 10 kDa polypeptide-like	NS	8	-1.744	(-1.314)	-1.526	-1.856	(-1.378)	-1.761	(-1.447)	(+1.069)	(-1.218)	-1.507	-2.850	(+1.203)	(-1.245)	(+1.038)	(-1.187)
	GO:0009416	response to light stimulus	5	4	373	0.0097	GO:0009416	SV5_35G07	chlorophyll a-b binding protein 7-like	NS	24	-1.528	(-1.400)	-1.554	-1.771	(-1.410)	(-1.126)	(-1.330)	(-1.200)	(-1.055)	(-1.131)	(-1.100)	(-1.475)	(-1.275)	(-1.056)	(+1.045)
							GO:0009416	SV6_33C09	chlorophyll a-b binding protein CP26-like	NS	24	-1.849	(-1.410)	-1.693	-2.343	(-1.304)	(+1.151)	(-1.081)	(+1.222)	(+1.323)	(+1.389)	(+1.058)	(+1.053)	(+1.030)	(+1.150)	(+1.444)
							GO:0009416	SV5_09F03	disulfide-isomerase-like	SP	11	+1.643	(+1.427)	+1.624	+1.515	(+1.420)	(-1.142)	(-1.111)	(-1.114)	(+1.124)	+1.585	-1.543	(-1.159)	(+1.158)	(-1.124)	(+1.280)
							GO:0009416	SV6_26H01	photosystem II 10 kDa polypeptide-like	NS	8	-1.744	(-1.314)	-1.526	-1.856	(-1.378)	-1.761	(-1.447)	(+1.069)	(-1.218)	-1.507	-2.850	(+1.203)	(-1.245)	(+1.038)	(-1.187)
	GO:0009765	photosynthesis, light harvesting	6	2	17	0.0007	GO:0009765	SV5_35G07	chlorophyll a-b binding protein 7-like	NS	24	-1.528	(-1.400)	-1.554	-1.771	(-1.410)	(-1.126)	(-1.330)	(-1.200)	(-1.055)	(-1.131)	(-1.100)	(-1.475)	(-1.275)	(-1.056)	(+1.045)
							GO:0009765	SV6_33C09	chlorophyll a-b binding protein CP26-like	NS	24	-1.849	(-1.410)	-1.693	-2.343	(-1.304)	(+1.151)	(-1.081)	(+1.222)	(+1.323)	(+1.389)	(+1.058)	(+1.053)	(+1.030)	(+1.150)	(+1.444)
	GO:0009767	photosynthetic electron transport chain	6	2	24	0.0013	GO:0009767	SV5_09F03	disulfide-isomerase-like	SP	11	+1.643	(+1.427)	+1.624	+1.515	(+1.420)	(-1.142)	(-1.111)	(-1.114)	(+1.124)	+1.585	-1.543	(-1.159)	(+1.158)	(-1.124)	(+1.280)
							GO:0009767	SV6_06H05	photosystem I reaction center subunit VI-like	NS	3	-1.511	(-1.329)	-1.520	-1.671	(-1.438)	-1.667	(-1.344)	(-1.064)	(-1.286)	-1.531	(-1.364)	(-1.438)	(-1.187)	(-1.250)	(-1.341)
	GO:0009637	response to blue light	6	2	34	0.0025	GO:0009637	SV6_33C09	chlorophyll a-b binding protein CP26-like	NS	24	-1.849	(-1.410)	-1.693	-2.343	(-1.304)	(+1.151)	(-1.081)	(+1.222)	(+1.323)	(+1.389)	(+1.058)	(+1.053)	(+1.030)	(+1.150)	(+1.444)
							GO:0009637	SV6_26H01	photosystem II 10 kDa polypeptide-like	NS	8	-1.744	(-1.314)	-1.526	-1.856	(-1.378)	-1.761	(-1.447)	(+1.069)	(-1.218)	-1.507	-2.850	(+1.203)	(-1.245)	(+1.038)	(-1.187)
	GO:0034285	response to disaccharide	6	2	79	0.0122	GO:0034285	SV6_33C09	chlorophyll a-b binding protein CP26-like	NS	24	-1.849	(-1.410)	-1.693	-2.343	(-1.304)	(+1.151)	(-1.081)	(+1.222)	(+1.323)	(+1.389)	(+1.058)	(+1.053)	(+1.030)	(+1.150)	(+1.444)
							GO:0034285	SV6_26H01	photosystem II 10 kDa polypeptide-like	NS	8	-1.744	(-1.314)	-1.526	-1.856	(-1.378)	-1.761	(-1.447)	(+1.069)	(-1.218)	-1.507	-2.850	(+1.203)	(-1.245)	(+1.038)	(-1.187)
	GO:0009642	response to light intensity	6	3	124	0.0027	GO:0009642	SV6_33C09	chlorophyll a-b binding protein CP26-like	NS	24	-1.849	(-1.410)	-1.693	-2.343	(-1.304)	(+1.151)	(-1.081)	(+1.222)	(+1.323)	(+1.389)	(+1.058)	(+1.053)	(+1.030)	(+1.150)	(+1.444)
							GO:0009642	SV5_09F03	disulfide-isomerase-like	SP	11	+1.643	(+1.427)	+1.624	+1.515	(+1.420)	(-1.142)	(-1.111)	(-1.114)	(+1.124)	+1.585	-1.543	(-1.159)	(+1.158)	(-1.124)	(+1.280)
							GO:0009642	SV6_26H01	photosystem II 10 kDa polypeptide-like	NS	8	-1.744	(-1.314)	-1.526	-1.856	(-1.378)	-1.761	(-1.447)	(+1.069)	(-1.218)	-1.507	-2.850	(+1.203)	(-1.245)	(+1.038)	(-1.187)
	GO:0009735	response to cytokinin	6	2	101	0.0191	GO:0009735	SV6_06H05	photosystem I reaction center subunit VI-like	NS	3	-1.511	(-1.329)	-1.520	-1.671	(-1.438)	-1.667	(-1.344)	(-1.064)	(-1.286)	-1.531	(-1.364)	(-1.438)	(-1.187)	(-1.250)	(-1.341)
							GO:0009735	SV6_26H01	photosystem II 10 kDa polypeptide-like	NS	8	-1.744	(-1.314)	-1.526	-1.856	(-1.378)	-1.761	(-1.447)	(+1.069)	(-1.218)	-1.507	-2.850	(+1.203)	(-1.245)	(+1.038)	(-1.187)
	GO:0006818	hydrogen transport	6	2	112	0.0231	GO:0006818	SV6_33C09	chlorophyll a-b binding protein CP26-like	NS	24	-1.849	(-1.410)	-1.693	-2.343	(-1.304)	(+1.151)	(-1.081)	(+1.222)	(+1.323)	(+1.389)	(+1.058)	(+1.053)	(+1.030)	(+1.150)	(+1.444)
							GO:0006818	SV6_26H01	photosystem II 10 kDa polypeptide-like	NS	8	-1.744	(-1.314)	-1.526	-1.856	(-1.378)	-1.761	(-1.447)	(+1.069)	(-1.218)	-1.507	-2.850	(+1.203)	(-1.245)	(+1.038)	(-1.187)
	GO:0009639	response to red or far red light	6	2	141	0.0348	GO:0009639	SV6_33C09	chlorophyll a-b binding protein CP26-like	NS	24	-1.849	(-1.410)	-1.693	-2.343	(-1.304)	(+1.151)	(-1.081)	(+1.222)	(+1.323)	(+1.389)	(+1.058)	(+1.053)	(+1.030)	(+1.150)	(+1.444)
							GO:0009639	SV6_26H01	photosystem II 10 kDa polypeptide-like	NS	8	-1.744	(-1.314)	-1.526	-1.856	(-1.378)	-1.761	(-1.447)	(+1.069)	(-1.218)	-1.507	-2.850	(+1.203)	(-1.245)	(+1.038)	(-1.187)
	GO:0044262	cellular carbohydrate metabolic process	6	3	221	0.0123	GO:0044262	SV5_11C05	xyloglucan endotransglucosylase/hydrolase 2-like	SP	11	+1.611	(+1.466)	+1.597	+1.722	+2.256	-2.169	(-1.319)	(-1.387)	(-1.045)	(+1.203)	-2.319	(+1.455)	(+1.083)	(-1.171)	(-1.055)
							GO:0044262	SV6_04G06	xyloglucan endotransglucosylase/hydrolase 2-like	SP	11	+1.814	(+1.396)	+1.804	+1.760	+2.218	-2.441	(-1.287)	(-1.393)	(-1.023)	(+1.208)	-2.523	+1.506	(+1.038)	(-1.273)	(+1.059)
							GO:0044262	SV6_35F11	xyloglucan endotransglucosylase/hydrolase 2-like	SP	11	+2.137	(+1.968)	+2.241	+2.206	+2.442	(-1.771)	(+1.064)	(+1.207)	(+1.295)	(+1.602)	(-1.724)	(+1.947)	(+1.369)	(+1.009)	(+1.115)
	GO:0005976	polysaccharide metabolic process	6	3	237	0.0147	GO:0005976	SV5_11C05	xyloglucan endotransglucosylase/hydrolase 2-like	SP	11	+1.611	(+1.466)	+1.597	+1.722	+2.256	-2.169	(-1.319)	(-1.387)	(-1.045)	(+1.203)	-2.319	(+1.455)	(+1.083)	(-1.171)	(-1.055)
							GO:0005976	SV6_04G06	xyloglucan endotransglucosylase/hydrolase 2-like	SP	11	+1.814	(+1.396)	+1.804	+1.760	+2.218	-2.441	(-1.287)	(-1.393)	(-1.023)	(+1.208)	-2.523	+1.506	(+1.038)	(-1.273)	(+1.059)
							GO:0005976	SV6_35F11	xyloglucan endotransglucosylase/hydrolase 2-like	SP	11	+2.137	(+1.968)	+2.241	+2.206	+2.442	(-1.771)	(+1.064)	(+1.207)	(+1.295)	(+1.602)	(-1.724)	(+1.947)	(+1.369)	(+1.009)	(+1.115)
	GO:0009768	photosynthesis, light harvesting in photosystem I	7	2	12	0.0004	GO:0009768	SV5_35G07	chlorophyll a-b binding protein 7-like	NS	24	-1.528	(-1.400)	-1.554	-1.771	(-1.410)	(-1.126)	(-1.330)	(-1.200)	(-1.055)	(-1.131)	(-1.100)	(-1.475)	(-1.275)	(-1.056)	(+1.045)
							GO:0009768	SV6_33C09	chlorophyll a-b binding protein CP26-like	NS	24	-1.849	(-1.410)	-1.693	-2.343	(-1.304)	(+1.151)	(-1.081)	(+1.222)	(+1.323)	(+1.389)	(+1.058)	(+1.053)	(+1.030)	(+1.150)	(+1.444)
	GO:0010218	response to far red light	7	2	36	0.0028	GO:0010218	SV6_33C09	chlorophyll a-b binding protein CP26-like	NS	24	-1.849	(-1.410)	-1.693	-2.343	(-1.304)	(+1.151)	(-1.081)	(+1.222)	(+1.323)	(+1.389)	(+1.058)	(+1.053)	(+1.030)	(+1.150)	(+1.444)
							GO:0010218	SV6_26H01	photosystem II 10 kDa polypeptide-like	NS	8	-1.744	(-1.314)	-1.526	-1.856	(-1.378)	-1.761	(-1.447)	(+1.069)	(-1.218)	-1.507	-2.850	(+1.203)	(-1.245)	(+1.038)	(-1.187)
	GO:0010114	response to red light	7	2	37	0.003	GO:0010114	SV6_33C09	chlorophyll a-b binding protein CP26-like	NS	24	-1.849	(-1.410)	-1.693	-2.343	(-1.304)	(+1.151)	(-1.081)	(+1.222)	(+1.323)	(+1.389)	(+1.058)	(+1.053)	(+1.030)	(+1.150)	(+1.444)
							GO:0010114	SV6_26H01	photosystem II 10 kDa polypeptide-like	NS	8	-1.744	(-1.314)	-1.526	-1.856	(-1.378)	-1.761	(-1.447)	(+1.069)	(-1.218)	-1.507	-2.850	(+1.203)	(-1.245)	(+1.038)	(-1.187)
	GO:0044036	cell wall macromolecule metabolic process	7	3	76	0.0007	GO:0044036	SV5_11C05	xyloglucan endotransglucosylase/hydrolase 2-like	SP	11	+1.611	(+1.466)	+1.597	+1.722	+2.256	-2.169	(-1.319)	(-1.387)	(-1.045)	(+1.203)	-2.319	(+1.455)	(+1.083)	(-1.171)	(-1.055)
							GO:0044036	SV6_04G06	xyloglucan endotransglucosylase/hydrolase 2-like	SP	11	+1.814	(+1.396)	+1.804	+1.760	+2.218	-2.441	(-1.287)	(-1.393)	(-1.023)	(+1.208)	-2.523	+1.506	(+1.038)	(-1.273)	(+1.059)
							GO:0044036	SV6_35F11	xyloglucan endotransglucosylase/hydrolase 2-like	SP	11	+2.137	(+1.968)	+2.241	+2.206	+2.442	(-1.771)	(+1.064)	(+1.207)	(+1.295)	(+1.602)	(-1.724)	(+1.947)	(+1.369)	(+1.009)	(+1.115)
	GO:0043269	regulation of ion transport	7	2	68	0.0093	GO:0043269	SV6_33C09	chlorophyll a-b binding protein CP26-like	NS	24	-1.849	(-1.410)	-1.693	-2.343	(-1.304)	(+1.151)	(-1.081)	(+1.222)	(+1.323)	(+1.389)	(+1.058)	(+1.053)	(+1.030)	(+1.150)	(+1.444)
							GO:0043269	SV6_26H01	photosystem II 10 kDa polypeptide-like	NS	8	-1.744	(-1.314)	-1.526	-1.856	(-1.378)	-1.761	(-1.447)	(+1.069)	(-1.218)	-1.507	-2.850	(+1.203)	(-1.245)	(+1.038)	(-1.187)
	GO:0009644	response to high light intensity	7	3	104	0.0016	GO:0009644	SV6_33C09	chlorophyll a-b binding protein CP26-like	NS	24	-1.849	(-1.410)	-1.693	-2.343	(-1.304)	(+1.151)	(-1.081)	(+1.222)	(+1.323)	(+1.389)	(+1.058)	(+1.053)	(+1.030)	(+1.150)	(+1.444)
							GO:0009644	SV5_09F03	disulfide-isomerase-like	SP	11	+1.643	(+1.427)	+1.624	+1.515	(+1.420)	(-1.142)	(-1.111)	(-1.114)	(+1.124)	+1.585	-1.543	(-1.159)	(+1.158)	(-1.124)	(+1.280)
							GO:0009644	SV6_26H01	photosystem II 10 kDa polypeptide-like	NS	8	-1.744	(-1.314)	-1.526	-1.856	(-1.378)	-1.761	(-1.447)	(+1.069)	(-1.218)	-1.507	-2.850	(+1.203)	(-1.245)	(+1.038)	(-1.187)
	GO:0009744	response to sucrose	7	2	79	0.0122	GO:0009744	SV6_33C09	chlorophyll a-b binding protein CP26-like	NS	24	-1.849	(-1.410)	-1.693	-2.343	(-1.304)	(+1.151)	(-1.081)	(+1.222)	(+1.323)	(+1.389)	(+1.058)	(+1.053)	(+1.030)	(+1.150)	(+1.444)
							GO:0009744	SV6_26H01	photosystem II 10 kDa polypeptide-like	NS	8	-1.744	(-1.314)	-1.526	-1.856	(-1.378)	-1.761	(-1.447)	(+1.069)	(-1.218)	-1.507	-2.850	(+1.203)	(-1.245)	(+1.038)	(-1.187)
	GO:0044042	glucan metabolic process	7	3	150	0.0044	GO:0044042	SV5_11C05	xyloglucan endotransglucosylase/hydrolase 2-like	SP	11	+1.611	(+1.466)	+1.597	+1.722	+2.256	-2.169	(-1.319)	(-1.387)	(-1.045)	(+1.203)	-2.319	(+1.455)	(+1.083)	(-1.171)	(-1.055)
							GO:0044042	SV6_04G06	xyloglucan endotransglucosylase/hydrolase 2-like	SP	11	+1.814	(+1.396)	+1.804	+1.760	+2.218	-2.441	(-1.287)	(-1.393)	(-1.023)	(+1.208)	-2.523	+1.506	(+1.038)	(-1.273)	(+1.059)
							GO:0044042	SV6_35F11	xyloglucan endotransglucosylase/hydrolase 2-like	SP	11	+2.137	(+1.968)	+2.241	+2.206	+2.442	(-1.771)	(+1.064)	(+1.207)	(+1.295)	(+1.602)	(-1.724)	(+1.947)	(+1.369)	(+1.009)	(+1.115)
	GO:0044264	cellular polysaccharide metabolic process	7	3	183	0.0075	GO:0044264	SV5_11C05	xyloglucan endotransglucosylase/hydrolase 2-like	SP	11	+1.611	(+1.466)	+1.597	+1.722	+2.256	-2.169	(-1.319)	(-1.387)	(-1.045)	(+1.203)	-2.319	(+1.455)	(+1.083)	(-1.171)	(-1.055)
							GO:0044264	SV6_04G06	xyloglucan endotransglucosylase/hydrolase 2-like	SP	11	+1.814	(+1.396)	+1.804	+1.760	+2.218	-2.441	(-1.287)	(-1.393)	(-1.023)	(+1.208)	-2.523	+1.506	(+1.038)	(-1.273)	(+1.059)
							GO:0044264	SV6_35F11	xyloglucan endotransglucosylase/hydrolase 2-like	SP	11	+2.137	(+1.968)	+2.241	+2.206	+2.442	(-1.771)	(+1.064)	(+1.207)	(+1.295)	(+1.602)	(-1.724)	(+1.947)	(+1.369)	(+1.009)	(+1.115)
	GO:0010383	cell wall polysaccharide metabolic process	8	3	62	0.0004	GO:0010383	SV5_11C05	xyloglucan endotransglucosylase/hydrolase 2-like	SP	11	+1.611	(+1.466)	+1.597	+1.722	+2.256	-2.169	(-1.319)	(-1.387)	(-1.045)	(+1.203)	-2.319	(+1.455)	(+1.083)	(-1.171)	(-1.055)
							GO:0010383	SV6_04G06	xyloglucan endotransglucosylase/hydrolase 2-like	SP	11	+1.814	(+1.396)	+1.804	+1.760	+2.218	-2.441	(-1.287)	(-1.393)	(-1.023)	(+1.208)	-2.523	+1.506	(+1.038)	(-1.273)	(+1.059)
							GO:0010383	SV6_35F11	xyloglucan endotransglucosylase/hydrolase 2-like	SP	11	+2.137	(+1.968)	+2.241	+2.206	+2.442	(-1.771)	(+1.064)	(+1.207)	(+1.295)	(+1.602)	(-1.724)	(+1.947)	(+1.369)	(+1.009)	(+1.115)
	GO:0010207	photosystem II assembly	8	2	61	0.0076	GO:0010207	SV6_06H05	photosystem I reaction center subunit VI-like	NS	3	-1.511	(-1.329)	-1.520	-1.671	(-1.438)	-1.667	(-1.344)	(-1.064)	(-1.286)	-1.531	(-1.364)	(-1.438)	(-1.187)	(-1.250)	(-1.341)
							GO:0010207	SV6_26H01	photosystem II 10 kDa polypeptide-like	NS	8	-1.744	(-1.314)	-1.526	-1.856	(-1.378)	-1.761	(-1.447)	(+1.069)	(-1.218)	-1.507	-2.850	(+1.203)	(-1.245)	(+1.038)	(-1.187)
	GO:0006073	cellular glucan metabolic process	8	3	148	0.0043	GO:0006073	SV5_11C05	xyloglucan endotransglucosylase/hydrolase 2-like	SP	11	+1.611	(+1.466)	+1.597	+1.722	+2.256	-2.169	(-1.319)	(-1.387)	(-1.045)	(+1.203)	-2.319	(+1.455)	(+1.083)	(-1.171)	(-1.055)
							GO:0006073	SV6_04G06	xyloglucan endotransglucosylase/hydrolase 2-like	SP	11	+1.814	(+1.396)	+1.804	+1.760	+2.218	-2.441	(-1.287)	(-1.393)	(-1.023)	(+1.208)	-2.523	+1.506	(+1.038)	(-1.273)	(+1.059)
							GO:0006073	SV6_35F11	xyloglucan endotransglucosylase/hydrolase 2-like	SP	11	+2.137	(+1.968)	+2.241	+2.206	+2.442	(-1.771)	(+1.064)	(+1.207)	(+1.295)	(+1.602)	(-1.724)	(+1.947)	(+1.369)	(+1.009)	(+1.115)
	GO:0015672	monovalent inorganic cation transport	8	2	152	0.0398	GO:0015672	SV6_33C09	chlorophyll a-b binding protein CP26-like	NS	24	-1.849	(-1.410)	-1.693	-2.343	(-1.304)	(+1.151)	(-1.081)	(+1.222)	(+1.323)	(+1.389)	(+1.058)	(+1.053)	(+1.030)	(+1.150)	(+1.444)
							GO:0015672	SV6_26H01	photosystem II 10 kDa polypeptide-like	NS	8	-1.744	(-1.314)	-1.526	-1.856	(-1.378)	-1.761	(-1.447)	(+1.069)	(-1.218)	-1.507	-2.850	(+1.203)	(-1.245)	(+1.038)	(-1.187)
	GO:0018298	protein-chromophore linkage	9	2	14	0.0005	GO:0018298	SV5_35G07	chlorophyll a-b binding protein 7-like	NS	24	-1.528	(-1.400)	-1.554	-1.771	(-1.410)	(-1.126)	(-1.330)	(-1.200)	(-1.055)	(-1.131)	(-1.100)	(-1.475)	(-1.275)	(-1.056)	(+1.045)
							GO:0018298	SV6_33C09	chlorophyll a-b binding protein CP26-like	NS	24	-1.849	(-1.410)	-1.693	-2.343	(-1.304)	(+1.151)	(-1.081)	(+1.222)	(+1.323)	(+1.389)	(+1.058)	(+1.053)	(+1.030)	(+1.150)	(+1.444)
	GO:0010410	hemicellulose metabolic process	9	3	49	0.0002	GO:0010410	SV5_11C05	xyloglucan endotransglucosylase/hydrolase 2-like	SP	11	+1.611	(+1.466)	+1.597	+1.722	+2.256	-2.169	(-1.319)	(-1.387)	(-1.045)	(+1.203)	-2.319	(+1.455)	(+1.083)	(-1.171)	(-1.055)
							GO:0010410	SV6_04G06	xyloglucan endotransglucosylase/hydrolase 2-like	SP	11	+1.814	(+1.396)	+1.804	+1.760	+2.218	-2.441	(-1.287)	(-1.393)	(-1.023)	(+1.208)	-2.523	+1.506	(+1.038)	(-1.273)	(+1.059)
							GO:0010410	SV6_35F11	xyloglucan endotransglucosylase/hydrolase 2-like	SP	11	+2.137	(+1.968)	+2.241	+2.206	+2.442	(-1.771)	(+1.064)	(+1.207)	(+1.295)	(+1.602)	(-1.724)	(+1.947)	(+1.369)	(+1.009)	(+1.115)
	GO:0015992	proton transport	9	2	112	0.0231	GO:0015992	SV6_33C09	chlorophyll a-b binding protein CP26-like	NS	24	-1.849	(-1.410)	-1.693	-2.343	(-1.304)	(+1.151)	(-1.081)	(+1.222)	(+1.323)	(+1.389)	(+1.058)	(+1.053)	(+1.030)	(+1.150)	(+1.444)
							GO:0015992	SV6_26H01	photosystem II 10 kDa polypeptide-like	NS	8	-1.744	(-1.314)	-1.526	-1.856	(-1.378)	-1.761	(-1.447)	(+1.069)	(-1.218)	-1.507	-2.850	(+1.203)	(-1.245)	(+1.038)	(-1.187)
	GO:0000096	sulfur amino acid metabolic process	9	3	192	0.0086	GO:0000096	SV6_33C09	chlorophyll a-b binding protein CP26-like	NS	24	-1.849	(-1.410)	-1.693	-2.343	(-1.304)	(+1.151)	(-1.081)	(+1.222)	(+1.323)	(+1.389)	(+1.058)	(+1.053)	(+1.030)	(+1.150)	(+1.444)
							GO:0000096	SV6_06H05	photosystem I reaction center subunit VI-like	NS	3	-1.511	(-1.329)	-1.520	-1.671	(-1.438)	-1.667	(-1.344)	(-1.064)	(-1.286)	-1.531	(-1.364)	(-1.438)	(-1.187)	(-1.250)	(-1.341)
							GO:0000096	SV6_26H01	photosystem II 10 kDa polypeptide-like	NS	8	-1.744	(-1.314)	-1.526	-1.856	(-1.378)	-1.761	(-1.447)	(+1.069)	(-1.218)	-1.507	-2.850	(+1.203)	(-1.245)	(+1.038)	(-1.187)
	GO:0008652	cellular amino acid biosynthetic process	9	3	265	0.0196	GO:0008652	SV6_33C09	chlorophyll a-b binding protein CP26-like	NS	24	-1.849	(-1.410)	-1.693	-2.343	(-1.304)	(+1.151)	(-1.081)	(+1.222)	(+1.323)	(+1.389)	(+1.058)	(+1.053)	(+1.030)	(+1.150)	(+1.444)
							GO:0008652	SV6_06H05	photosystem I reaction center subunit VI-like	NS	3	-1.511	(-1.329)	-1.520	-1.671	(-1.438)	-1.667	(-1.344)	(-1.064)	(-1.286)	-1.531	(-1.364)	(-1.438)	(-1.187)	(-1.250)	(-1.341)
							GO:0008652	SV6_26H01	photosystem II 10 kDa polypeptide-like	NS	8	-1.744	(-1.314)	-1.526	-1.856	(-1.378)	-1.761	(-1.447)	(+1.069)	(-1.218)	-1.507	-2.850	(+1.203)	(-1.245)	(+1.038)	(-1.187)
	GO:1901605	alpha-amino acid metabolic process	9	3	322	0.0316	GO:1901605	SV6_33C09	chlorophyll a-b binding protein CP26-like	NS	24	-1.849	(-1.410)	-1.693	-2.343	(-1.304)	(+1.151)	(-1.081)	(+1.222)	(+1.323)	(+1.389)	(+1.058)	(+1.053)	(+1.030)	(+1.150)	(+1.444)
							GO:1901605	SV6_06H05	photosystem I reaction center subunit VI-like	NS	3	-1.511	(-1.329)	-1.520	-1.671	(-1.438)	-1.667	(-1.344)	(-1.064)	(-1.286)	-1.531	(-1.364)	(-1.438)	(-1.187)	(-1.250)	(-1.341)
							GO:1901605	SV6_26H01	photosystem II 10 kDa polypeptide-like	NS	8	-1.744	(-1.314)	-1.526	-1.856	(-1.378)	-1.761	(-1.447)	(+1.069)	(-1.218)	-1.507	-2.850	(+1.203)	(-1.245)	(+1.038)	(-1.187)
	GO:0010411	xyloglucan metabolic process	10	3	13	0	GO:0010411	SV5_11C05	xyloglucan endotransglucosylase/hydrolase 2-like	SP	11	+1.611	(+1.466)	+1.597	+1.722	+2.256	-2.169	(-1.319)	(-1.387)	(-1.045)	(+1.203)	-2.319	(+1.455)	(+1.083)	(-1.171)	(-1.055)
							GO:0010411	SV6_04G06	xyloglucan endotransglucosylase/hydrolase 2-like	SP	11	+1.814	(+1.396)	+1.804	+1.760	+2.218	-2.441	(-1.287)	(-1.393)	(-1.023)	(+1.208)	-2.523	+1.506	(+1.038)	(-1.273)	(+1.059)
							GO:0010411	SV6_35F11	xyloglucan endotransglucosylase/hydrolase 2-like	SP	11	+2.137	(+1.968)	+2.241	+2.206	+2.442	(-1.771)	(+1.064)	(+1.207)	(+1.295)	(+1.602)	(-1.724)	(+1.947)	(+1.369)	(+1.009)	(+1.115)
	GO:0010155	regulation of proton transport	10	2	29	0.0019	GO:0010155	SV6_33C09	chlorophyll a-b binding protein CP26-like	NS	24	-1.849	(-1.410)	-1.693	-2.343	(-1.304)	(+1.151)	(-1.081)	(+1.222)	(+1.323)	(+1.389)	(+1.058)	(+1.053)	(+1.030)	(+1.150)	(+1.444)
							GO:0010155	SV6_26H01	photosystem II 10 kDa polypeptide-like	NS	8	-1.744	(-1.314)	-1.526	-1.856	(-1.378)	-1.761	(-1.447)	(+1.069)	(-1.218)	-1.507	-2.850	(+1.203)	(-1.245)	(+1.038)	(-1.187)
	GO:0009069	serine family amino acid metabolic process	10	3	148	0.0043	GO:0009069	SV6_33C09	chlorophyll a-b binding protein CP26-like	NS	24	-1.849	(-1.410)	-1.693	-2.343	(-1.304)	(+1.151)	(-1.081)	(+1.222)	(+1.323)	(+1.389)	(+1.058)	(+1.053)	(+1.030)	(+1.150)	(+1.444)
							GO:0009069	SV6_06H05	photosystem I reaction center subunit VI-like	NS	3	-1.511	(-1.329)	-1.520	-1.671	(-1.438)	-1.667	(-1.344)	(-1.064)	(-1.286)	-1.531	(-1.364)	(-1.438)	(-1.187)	(-1.250)	(-1.341)
							GO:0009069	SV6_26H01	photosystem II 10 kDa polypeptide-like	NS	8	-1.744	(-1.314)	-1.526	-1.856	(-1.378)	-1.761	(-1.447)	(+1.069)	(-1.218)	-1.507	-2.850	(+1.203)	(-1.245)	(+1.038)	(-1.187)
	GO:0000097	sulfur amino acid biosynthetic process	10	3	176	0.0068	GO:0000097	SV6_33C09	chlorophyll a-b binding protein CP26-like	NS	24	-1.849	(-1.410)	-1.693	-2.343	(-1.304)	(+1.151)	(-1.081)	(+1.222)	(+1.323)	(+1.389)	(+1.058)	(+1.053)	(+1.030)	(+1.150)	(+1.444)
							GO:0000097	SV6_06H05	photosystem I reaction center subunit VI-like	NS	3	-1.511	(-1.329)	-1.520	-1.671	(-1.438)	-1.667	(-1.344)	(-1.064)	(-1.286)	-1.531	(-1.364)	(-1.438)	(-1.187)	(-1.250)	(-1.341)
							GO:0000097	SV6_26H01	photosystem II 10 kDa polypeptide-like	NS	8	-1.744	(-1.314)	-1.526	-1.856	(-1.378)	-1.761	(-1.447)	(+1.069)	(-1.218)	-1.507	-2.850	(+1.203)	(-1.245)	(+1.038)	(-1.187)
	GO:1901607	alpha-amino acid biosynthetic process	10	3	232	0.014	GO:1901607	SV6_33C09	chlorophyll a-b binding protein CP26-like	NS	24	-1.849	(-1.410)	-1.693	-2.343	(-1.304)	(+1.151)	(-1.081)	(+1.222)	(+1.323)	(+1.389)	(+1.058)	(+1.053)	(+1.030)	(+1.150)	(+1.444)
							GO:1901607	SV6_06H05	photosystem I reaction center subunit VI-like	NS	3	-1.511	(-1.329)	-1.520	-1.671	(-1.438)	-1.667	(-1.344)	(-1.064)	(-1.286)	-1.531	(-1.364)	(-1.438)	(-1.187)	(-1.250)	(-1.341)
							GO:1901607	SV6_26H01	photosystem II 10 kDa polypeptide-like	NS	8	-1.744	(-1.314)	-1.526	-1.856	(-1.378)	-1.761	(-1.447)	(+1.069)	(-1.218)	-1.507	-2.850	(+1.203)	(-1.245)	(+1.038)	(-1.187)
	GO:0006534	cysteine metabolic process	11	3	113	0.0021	GO:0006534	SV6_33C09	chlorophyll a-b binding protein CP26-like	NS	24	-1.849	(-1.410)	-1.693	-2.343	(-1.304)	(+1.151)	(-1.081)	(+1.222)	(+1.323)	(+1.389)	(+1.058)	(+1.053)	(+1.030)	(+1.150)	(+1.444)
							GO:0006534	SV6_06H05	photosystem I reaction center subunit VI-like	NS	3	-1.511	(-1.329)	-1.520	-1.671	(-1.438)	-1.667	(-1.344)	(-1.064)	(-1.286)	-1.531	(-1.364)	(-1.438)	(-1.187)	(-1.250)	(-1.341)
							GO:0006534	SV6_26H01	photosystem II 10 kDa polypeptide-like	NS	8	-1.744	(-1.314)	-1.526	-1.856	(-1.378)	-1.761	(-1.447)	(+1.069)	(-1.218)	-1.507	-2.850	(+1.203)	(-1.245)	(+1.038)	(-1.187)
	GO:0009070	serine family amino acid biosynthetic process	11	3	121	0.0025	GO:0009070	SV6_33C09	chlorophyll a-b binding protein CP26-like	NS	24	-1.849	(-1.410)	-1.693	-2.343	(-1.304)	(+1.151)	(-1.081)	(+1.222)	(+1.323)	(+1.389)	(+1.058)	(+1.053)	(+1.030)	(+1.150)	(+1.444)
							GO:0009070	SV6_06H05	photosystem I reaction center subunit VI-like	NS	3	-1.511	(-1.329)	-1.520	-1.671	(-1.438)	-1.667	(-1.344)	(-1.064)	(-1.286)	-1.531	(-1.364)	(-1.438)	(-1.187)	(-1.250)	(-1.341)
							GO:0009070	SV6_26H01	photosystem II 10 kDa polypeptide-like	NS	8	-1.744	(-1.314)	-1.526	-1.856	(-1.378)	-1.761	(-1.447)	(+1.069)	(-1.218)	-1.507	-2.850	(+1.203)	(-1.245)	(+1.038)	(-1.187)
	GO:0019344	cysteine biosynthetic process	12	3	111	0.002	GO:0019344	SV6_33C09	chlorophyll a-b binding protein CP26-like	NS	24	-1.849	(-1.410)	-1.693	-2.343	(-1.304)	(+1.151)	(-1.081)	(+1.222)	(+1.323)	(+1.389)	(+1.058)	(+1.053)	(+1.030)	(+1.150)	(+1.444)
							GO:0019344	SV6_06H05	photosystem I reaction center subunit VI-like	NS	3	-1.511	(-1.329)	-1.520	-1.671	(-1.438)	-1.667	(-1.344)	(-1.064)	(-1.286)	-1.531	(-1.364)	(-1.438)	(-1.187)	(-1.250)	(-1.341)
							GO:0019344	SV6_26H01	photosystem II 10 kDa polypeptide-like	NS	8	-1.744	(-1.314)	-1.526	-1.856	(-1.378)	-1.761	(-1.447)	(+1.069)	(-1.218)	-1.507	-2.850	(+1.203)	(-1.245)	(+1.038)	(-1.187)

## Sheet: f
	(f) Detailed view of GO terms enriched in genes regulated 6 HAP in CIP and HCP.
	GO ID	GO Description	Lev.	Sample	Rest	p-val.	(GO ID)	Associated EST Ids	EST Description	Secr.	Cl.	CCP 6 h	CIP 6 h	HCP 6 h	Wound 6 h	Touch 6 h	CCP 24 h	CIP 24 h	HCP 24 h	Wound 24 h	Touch 24 h	CCP 48 h	CIP 48 h	HCP 48 h	Wound 48 h	Touch 48 h	6h	24h	48h
	GO:0008150	biological_process	1	3	5076		GO:0008150																				1	99	2
	GO:0006791	sulfur utilization	3	2	355	0.0377	GO:0006791	SV6_33B11	ATP sulfurylase 1-like	NS	8	(+1.365)	+1.763	+1.525	(+1.110)	(+1.396)	(-1.132)	(+1.013)	+1.699	(+1.025)	(+1.176)	-2.927	(+1.446)	(+1.295)	(+1.231)	(+1.267)
							GO:0006791	SV6_20G01	soluble inorganic pyrophosphatase-like	NS	3	(-1.233)	-1.561	-1.777	(-1.224)	-2.681	-2.134	-1.560	(+1.256)	-1.837	-1.883	(-1.341)	(+1.076)	(+1.169)	(-1.173)	-1.583
	GO:0006790	sulfur compound metabolic process	4	2	355	0.0377	GO:0006790	SV6_33B11	ATP sulfurylase 1-like	NS	8	(+1.365)	+1.763	+1.525	(+1.110)	(+1.396)	(-1.132)	(+1.013)	+1.699	(+1.025)	(+1.176)	-2.927	(+1.446)	(+1.295)	(+1.231)	(+1.267)
							GO:0006790	SV6_20G01	soluble inorganic pyrophosphatase-like	NS	3	(-1.233)	-1.561	-1.777	(-1.224)	-2.681	-2.134	-1.560	(+1.256)	-1.837	-1.883	(-1.341)	(+1.076)	(+1.169)	(-1.173)	-1.583
	GO:0044272	sulfur compound biosynthetic process	5	2	259	0.0216	GO:0044272	SV6_33B11	ATP sulfurylase 1-like	NS	8	(+1.365)	+1.763	+1.525	(+1.110)	(+1.396)	(-1.132)	(+1.013)	+1.699	(+1.025)	(+1.176)	-2.927	(+1.446)	(+1.295)	(+1.231)	(+1.267)
							GO:0044272	SV6_20G01	soluble inorganic pyrophosphatase-like	NS	3	(-1.233)	-1.561	-1.777	(-1.224)	-2.681	-2.134	-1.560	(+1.256)	-1.837	-1.883	(-1.341)	(+1.076)	(+1.169)	(-1.173)	-1.583
	GO:0006520	cellular amino acid metabolic process	8	2	395	0.0453	GO:0006520	SV6_33B11	ATP sulfurylase 1-like	NS	8	(+1.365)	+1.763	+1.525	(+1.110)	(+1.396)	(-1.132)	(+1.013)	+1.699	(+1.025)	(+1.176)	-2.927	(+1.446)	(+1.295)	(+1.231)	(+1.267)
							GO:0006520	SV6_20G01	soluble inorganic pyrophosphatase-like	NS	3	(-1.233)	-1.561	-1.777	(-1.224)	-2.681	-2.134	-1.560	(+1.256)	-1.837	-1.883	(-1.341)	(+1.076)	(+1.169)	(-1.173)	-1.583
	GO:1901605	alpha-amino acid metabolic process	9	2	323	0.0319	GO:1901605	SV6_33B11	ATP sulfurylase 1-like	NS	8	(+1.365)	+1.763	+1.525	(+1.110)	(+1.396)	(-1.132)	(+1.013)	+1.699	(+1.025)	(+1.176)	-2.927	(+1.446)	(+1.295)	(+1.231)	(+1.267)
							GO:1901605	SV6_20G01	soluble inorganic pyrophosphatase-like	NS	3	(-1.233)	-1.561	-1.777	(-1.224)	-2.681	-2.134	-1.560	(+1.256)	-1.837	-1.883	(-1.341)	(+1.076)	(+1.169)	(-1.173)	-1.583

## Sheet: g
	(g) Detailed view of GO terms enriched in genes regulated 6 HAP in CCP, CIP, and HCP.
	GO ID	GO Description	Lev.	Sample	Rest	p-val.	(GO ID)	Associated EST Ids	EST Description	Secr.	Cl.	CCP 6 h	CIP 6 h	HCP 6 h	Wound 6 h	Touch 6 h	CCP 24 h	CIP 24 h	HCP 24 h	Wound 24 h	Touch 24 h	CCP 48 h	CIP 48 h	HCP 48 h	Wound 48 h	Touch 48 h
	GO:0008150	biological_process	1	33	5046		GO:0008150
	GO:0001906	cell killing	2	2	2	0.0003	GO:0001906	SV6_08B02	gamma-thionin-like	CRP	20	-1.743	-1.528	-1.605	-1.605	-1.850	(+1.100)	(+1.169)	-1.852	+1.692	(+1.064)	(+1.427)	(-1.342)	-1.721	(-1.182)	(+1.277)
							GO:0001906	SV6_19D07	gamma-thionin-like	CRP	20	-1.696	-1.504	-1.601	-1.586	-1.751	(+1.148)	(+1.198)	-1.786	+1.695	(+1.160)	(+1.363)	(-1.285)	-1.676	(-1.200)	(+1.309)
	GO:0007610	behavior	2	2	32	0.0223	GO:0007610	SV6_08B02	gamma-thionin-like	CRP	20	-1.743	-1.528	-1.605	-1.605	-1.850	(+1.100)	(+1.169)	-1.852	+1.692	(+1.064)	(+1.427)	(-1.342)	-1.721	(-1.182)	(+1.277)
							GO:0007610	SV6_19D07	gamma-thionin-like	CRP	20	-1.696	-1.504	-1.601	-1.586	-1.751	(+1.148)	(+1.198)	-1.786	+1.695	(+1.160)	(+1.363)	(-1.285)	-1.676	(-1.200)	(+1.309)
	GO:0043473	pigmentation	3	2	32	0.0223	GO:0043473	SV6_08B02	gamma-thionin-like	CRP	20	-1.743	-1.528	-1.605	-1.605	-1.850	(+1.100)	(+1.169)	-1.852	+1.692	(+1.064)	(+1.427)	(-1.342)	-1.721	(-1.182)	(+1.277)
							GO:0043473	SV6_19D07	gamma-thionin-like	CRP	20	-1.696	-1.504	-1.601	-1.586	-1.751	(+1.148)	(+1.198)	-1.786	+1.695	(+1.160)	(+1.363)	(-1.285)	-1.676	(-1.200)	(+1.309)
	GO:0051705	multi-organism behavior	3	2	32	0.0223	GO:0051705	SV6_08B02	gamma-thionin-like	CRP	20	-1.743	-1.528	-1.605	-1.605	-1.850	(+1.100)	(+1.169)	-1.852	+1.692	(+1.064)	(+1.427)	(-1.342)	-1.721	(-1.182)	(+1.277)
							GO:0051705	SV6_19D07	gamma-thionin-like	CRP	20	-1.696	-1.504	-1.601	-1.586	-1.751	(+1.148)	(+1.198)	-1.786	+1.695	(+1.160)	(+1.363)	(-1.285)	-1.676	(-1.200)	(+1.309)
	GO:0080167	response to karrikin	4	2	22	0.0115	GO:0080167	SV6_19D08	chlorophyll a-b binding protein 4-like	NS	24	-2.568	-2.191	-1.899	-2.338	-1.614	(-1.133)	(-1.232)	(-1.004)	(-1.006)	(-1.083)	(-1.054)	(-1.429)	(-1.569)	(+1.256)	(-1.055)
							GO:0080167	SV6_30G08	chlorophyll a-b binding protein 4-like	NS	24	-2.740	-2.329	-2.188	-3.614	-1.599	(-1.088)	(-1.357)	(+1.010)	(-1.100)	(-1.012)	(-1.015)	(-1.319)	(-1.380)	(+1.333)	(+1.170)
	GO:0035737	injection of substance in to other organism	4	2	32	0.0223	GO:0035737	SV6_08B02	gamma-thionin-like	CRP	20	-1.743	-1.528	-1.605	-1.605	-1.850	(+1.100)	(+1.169)	-1.852	+1.692	(+1.064)	(+1.427)	(-1.342)	-1.721	(-1.182)	(+1.277)
							GO:0035737	SV6_19D07	gamma-thionin-like	CRP	20	-1.696	-1.504	-1.601	-1.586	-1.751	(+1.148)	(+1.198)	-1.786	+1.695	(+1.160)	(+1.363)	(-1.285)	-1.676	(-1.200)	(+1.309)
	GO:0043476	pigment accumulation	4	2	32	0.0223	GO:0043476	SV6_08B02	gamma-thionin-like	CRP	20	-1.743	-1.528	-1.605	-1.605	-1.850	(+1.100)	(+1.169)	-1.852	+1.692	(+1.064)	(+1.427)	(-1.342)	-1.721	(-1.182)	(+1.277)
							GO:0043476	SV6_19D07	gamma-thionin-like	CRP	20	-1.696	-1.504	-1.601	-1.586	-1.751	(+1.148)	(+1.198)	-1.786	+1.695	(+1.160)	(+1.363)	(-1.285)	-1.676	(-1.200)	(+1.309)
	GO:0015979	photosynthesis	4	8	168	0.0001	GO:0015979	SV5_60A10	ATP synthase subunit 1-like	NS	21	+1.717	+1.642	+1.543	+1.631	+1.557	(+1.368)	+1.758	+1.957	(+1.264)	(+1.138)	+1.535	+2.039	+1.676	+1.973	(+1.480)
							GO:0015979	SV6_36F11	chlorophyll a-b binding protein 1C-like	NS	2	-2.943	-1.919	-1.899	-3.013	(-1.438)	(-1.418)	-1.941	+2.266	(-1.074)	(-1.087)	(-1.015)	(-1.165)	+1.571	(+1.080)	(+1.482)
							GO:0015979	SV6_19D08	chlorophyll a-b binding protein 4-like	NS	24	-2.568	-2.191	-1.899	-2.338	-1.614	(-1.133)	(-1.232)	(-1.004)	(-1.006)	(-1.083)	(-1.054)	(-1.429)	(-1.569)	(+1.256)	(-1.055)
							GO:0015979	SV6_30G08	chlorophyll a-b binding protein 4-like	NS	24	-2.740	-2.329	-2.188	-3.614	-1.599	(-1.088)	(-1.357)	(+1.010)	(-1.100)	(-1.012)	(-1.015)	(-1.319)	(-1.380)	(+1.333)	(+1.170)
							GO:0015979	SV5_49D03	chlorophyll a-b binding protein 40-like	NS	2	-3.532	-2.346	-2.209	-3.997	(-1.133)	(-1.242)	-1.962	+2.322	(+1.061)	(-1.070)	(+1.025)	(-1.189)	(+1.412)	(+1.058)	+1.594
							GO:0015979	SV6_04G04	chlorophyll a-b binding protein 6A-like	NS	3	-1.847	-1.582	-1.636	-2.020	-1.588	-2.325	-1.521	(+1.080)	(-1.499)	-1.598	-1.607	-1.808	(-1.213)	(-1.320)	(-1.181)
							GO:0015979	SV6_30G12	chlorophyll a-b binding protein CP26-like	NS	24	-2.192	-1.774	-1.931	-3.059	-1.546	(-1.161)	(-1.233)	(-1.023)	(+1.112)	(-1.001)	(-1.340)	(-1.181)	(-1.295)	(+1.060)	(+1.158)
							GO:0015979	SV6_19E04	ferredoxin-1-like	NS	25	-1.873	-1.737	-1.658	-2.291	-1.719	(+1.097)	(-1.092)	(-1.299)	+1.702	(+1.084)	(-1.359)	(+1.294)	(-1.486)	(+1.060)	(+1.193)
	GO:0007568	aging	4	2	44	0.0389	GO:0007568	SV5_49E04	ribonuclease 1-like	SP	12	+2.726	+2.748	+1.877	+2.665	+2.067	(+1.298)	(+1.203)	(-1.453)	(+1.144)	+2.516	(-1.125)	(+1.491)	(-1.484)	(+1.077)	+2.456
							GO:0007568	SV6_45A07	ribonuclease 1-like	SP	12	+3.609	+3.502	+2.541	+3.641	+2.860	(+1.416)	+1.547	-1.528	(+1.184)	+3.677	(+1.015)	(+1.652)	-1.648	(-1.016)	+3.197
	GO:0032879	regulation of localization	4	4	100	0.0061	GO:0032879	SV5_41F04	calcium-transporting ATPase 2-like	NS	1	+1.675	+1.518	+1.864	+1.631	+2.094	(-1.158)	(+1.321)	(+1.171)	(+1.063)	(+1.490)	(-1.120)	(-1.680)	(+1.213)	+1.529	+1.666
							GO:0032879	SV6_04G04	chlorophyll a-b binding protein 6A-like	NS	3	-1.847	-1.582	-1.636	-2.020	-1.588	-2.325	-1.521	(+1.080)	(-1.499)	-1.598	-1.607	-1.808	(-1.213)	(-1.320)	(-1.181)
							GO:0032879	SV6_30G12	chlorophyll a-b binding protein CP26-like	NS	24	-2.192	-1.774	-1.931	-3.059	-1.546	(-1.161)	(-1.233)	(-1.023)	(+1.112)	(-1.001)	(-1.340)	(-1.181)	(-1.295)	(+1.060)	(+1.158)
							GO:0032879	SV6_19E04	ferredoxin-1-like	NS	25	-1.873	-1.737	-1.658	-2.291	-1.719	(+1.097)	(-1.092)	(-1.299)	+1.702	(+1.084)	(-1.359)	(+1.294)	(-1.486)	(+1.060)	(+1.193)
	GO:0009314	response to radiation	4	10	374	0.0006	GO:0009314	SV6_36F11	chlorophyll a-b binding protein 1C-like	NS	2	-2.943	-1.919	-1.899	-3.013	(-1.438)	(-1.418)	-1.941	+2.266	(-1.074)	(-1.087)	(-1.015)	(-1.165)	+1.571	(+1.080)	(+1.482)
							GO:0009314	SV6_19D08	chlorophyll a-b binding protein 4-like	NS	24	-2.568	-2.191	-1.899	-2.338	-1.614	(-1.133)	(-1.232)	(-1.004)	(-1.006)	(-1.083)	(-1.054)	(-1.429)	(-1.569)	(+1.256)	(-1.055)
							GO:0009314	SV6_30G08	chlorophyll a-b binding protein 4-like	NS	24	-2.740	-2.329	-2.188	-3.614	-1.599	(-1.088)	(-1.357)	(+1.010)	(-1.100)	(-1.012)	(-1.015)	(-1.319)	(-1.380)	(+1.333)	(+1.170)
							GO:0009314	SV5_49D03	chlorophyll a-b binding protein 40-like	NS	2	-3.532	-2.346	-2.209	-3.997	(-1.133)	(-1.242)	-1.962	+2.322	(+1.061)	(-1.070)	(+1.025)	(-1.189)	(+1.412)	(+1.058)	+1.594
							GO:0009314	SV6_04G04	chlorophyll a-b binding protein 6A-like	NS	3	-1.847	-1.582	-1.636	-2.020	-1.588	-2.325	-1.521	(+1.080)	(-1.499)	-1.598	-1.607	-1.808	(-1.213)	(-1.320)	(-1.181)
							GO:0009314	SV6_30G12	chlorophyll a-b binding protein CP26-like	NS	24	-2.192	-1.774	-1.931	-3.059	-1.546	(-1.161)	(-1.233)	(-1.023)	(+1.112)	(-1.001)	(-1.340)	(-1.181)	(-1.295)	(+1.060)	(+1.158)
							GO:0009314	SV6_19E04	ferredoxin-1-like	NS	25	-1.873	-1.737	-1.658	-2.291	-1.719	(+1.097)	(-1.092)	(-1.299)	+1.702	(+1.084)	(-1.359)	(+1.294)	(-1.486)	(+1.060)	(+1.193)
							GO:0009314	SV6_08B02	gamma-thionin-like	CRP	20	-1.743	-1.528	-1.605	-1.605	-1.850	(+1.100)	(+1.169)	-1.852	+1.692	(+1.064)	(+1.427)	(-1.342)	-1.721	(-1.182)	(+1.277)
							GO:0009314	SV6_19D07	gamma-thionin-like	CRP	20	-1.696	-1.504	-1.601	-1.586	-1.751	(+1.148)	(+1.198)	-1.786	+1.695	(+1.160)	(+1.363)	(-1.285)	-1.676	(-1.200)	(+1.309)
							GO:0009314	SV5_56B02	peptidyl-prolyl cis-trans isomerase FKBP62-like	NS	21	+1.817	+1.591	+1.663	+1.604	+2.259	+2.425	(+1.263)	(+1.258)	+1.693	+2.110	+2.379	(+1.638)	(+1.492)	+2.365	+1.543
	GO:0006091	generation of precursor metabolites and energy	4	8	343	0.0041	GO:0006091	SV5_60A10	ATP synthase subunit 1-like	NS	21	+1.717	+1.642	+1.543	+1.631	+1.557	(+1.368)	+1.758	+1.957	(+1.264)	(+1.138)	+1.535	+2.039	+1.676	+1.973	(+1.480)
							GO:0006091	SV6_36F11	chlorophyll a-b binding protein 1C-like	NS	2	-2.943	-1.919	-1.899	-3.013	(-1.438)	(-1.418)	-1.941	+2.266	(-1.074)	(-1.087)	(-1.015)	(-1.165)	+1.571	(+1.080)	(+1.482)
							GO:0006091	SV6_19D08	chlorophyll a-b binding protein 4-like	NS	24	-2.568	-2.191	-1.899	-2.338	-1.614	(-1.133)	(-1.232)	(-1.004)	(-1.006)	(-1.083)	(-1.054)	(-1.429)	(-1.569)	(+1.256)	(-1.055)
							GO:0006091	SV6_30G08	chlorophyll a-b binding protein 4-like	NS	24	-2.740	-2.329	-2.188	-3.614	-1.599	(-1.088)	(-1.357)	(+1.010)	(-1.100)	(-1.012)	(-1.015)	(-1.319)	(-1.380)	(+1.333)	(+1.170)
							GO:0006091	SV5_49D03	chlorophyll a-b binding protein 40-like	NS	2	-3.532	-2.346	-2.209	-3.997	(-1.133)	(-1.242)	-1.962	+2.322	(+1.061)	(-1.070)	(+1.025)	(-1.189)	(+1.412)	(+1.058)	+1.594
							GO:0006091	SV6_04G04	chlorophyll a-b binding protein 6A-like	NS	3	-1.847	-1.582	-1.636	-2.020	-1.588	-2.325	-1.521	(+1.080)	(-1.499)	-1.598	-1.607	-1.808	(-1.213)	(-1.320)	(-1.181)
							GO:0006091	SV6_30G12	chlorophyll a-b binding protein CP26-like	NS	24	-2.192	-1.774	-1.931	-3.059	-1.546	(-1.161)	(-1.233)	(-1.023)	(+1.112)	(-1.001)	(-1.340)	(-1.181)	(-1.295)	(+1.060)	(+1.158)
							GO:0006091	SV6_19E04	ferredoxin-1-like	NS	25	-1.873	-1.737	-1.658	-2.291	-1.719	(+1.097)	(-1.092)	(-1.299)	+1.702	(+1.084)	(-1.359)	(+1.294)	(-1.486)	(+1.060)	(+1.193)
	GO:0070887	cellular response to chemical stimulus	4	8	411	0.0109	GO:0070887	SV6_11C05	NAD(P)H dehydrogenase (quinone) FQR1-like	NS	12	+2.443	+2.057	+1.681	+2.672	+2.085	(+1.230)	(+1.047)	(-1.380)	(+1.137)	+2.550	(+1.171)	(+1.309)	(-1.229)	(-1.144)	+1.681
							GO:0070887	SV6_27D04	NAD(P)H dehydrogenase (quinone) FQR1-like	NS	12	+2.299	+1.864	+1.576	+2.430	+1.801	(+1.179)	(-1.010)	(-1.439)	(+1.136)	+1.989	(+1.170)	(+1.339)	(-1.199)	(-1.086)	+1.567
							GO:0070887	SV6_29A05	NAD(P)H dehydrogenase (quinone) FQR1-like	NS	12	+2.439	+1.894	+1.725	+2.616	+1.928	(+1.173)	(-1.082)	(-1.485)	(+1.067)	+2.333	(+1.059)	(+1.486)	(-1.274)	(-1.027)	(+1.640)
							GO:0070887	SV5_41F04	calcium-transporting ATPase 2-like	NS	1	+1.675	+1.518	+1.864	+1.631	+2.094	(-1.158)	(+1.321)	(+1.171)	(+1.063)	(+1.490)	(-1.120)	(-1.680)	(+1.213)	+1.529	+1.666
							GO:0070887	SV5_49E04	ribonuclease 1-like	SP	12	+2.726	+2.748	+1.877	+2.665	+2.067	(+1.298)	(+1.203)	(-1.453)	(+1.144)	+2.516	(-1.125)	(+1.491)	(-1.484)	(+1.077)	+2.456
							GO:0070887	SV6_45A07	ribonuclease 1-like	SP	12	+3.609	+3.502	+2.541	+3.641	+2.860	(+1.416)	+1.547	-1.528	(+1.184)	+3.677	(+1.015)	(+1.652)	-1.648	(-1.016)	+3.197
							GO:0070887	SV6_43G05	superoxide dismutase [Cu-Zn] 2-like	NS	21	+1.730	+1.637	+1.627	+1.898	(+1.386)	+1.953	(+1.309)	+1.643	+1.715	+2.499	+1.691	+1.689	(+1.532)	+1.622	+2.172
							GO:0070887	SV6_35E12	superoxide dismutase [Fe]-like	NS	17	-2.244	-2.442	-2.022	-2.142	(-1.415)	-3.435	(-1.122)	-4.005	-2.325	(-2.588)	-3.076	-3.709	(-2.414)	-2.604	(-2.008)
	GO:0071495	cellular response to endogenous stimulus	4	5	261	0.0385	GO:0071495	SV6_11C05	NAD(P)H dehydrogenase (quinone) FQR1-like	NS	12	+2.443	+2.057	+1.681	+2.672	+2.085	(+1.230)	(+1.047)	(-1.380)	(+1.137)	+2.550	(+1.171)	(+1.309)	(-1.229)	(-1.144)	+1.681
							GO:0071495	SV6_27D04	NAD(P)H dehydrogenase (quinone) FQR1-like	NS	12	+2.299	+1.864	+1.576	+2.430	+1.801	(+1.179)	(-1.010)	(-1.439)	(+1.136)	+1.989	(+1.170)	(+1.339)	(-1.199)	(-1.086)	+1.567
							GO:0071495	SV6_29A05	NAD(P)H dehydrogenase (quinone) FQR1-like	NS	12	+2.439	+1.894	+1.725	+2.616	+1.928	(+1.173)	(-1.082)	(-1.485)	(+1.067)	+2.333	(+1.059)	(+1.486)	(-1.274)	(-1.027)	(+1.640)
							GO:0071495	SV5_49E04	ribonuclease 1-like	SP	12	+2.726	+2.748	+1.877	+2.665	+2.067	(+1.298)	(+1.203)	(-1.453)	(+1.144)	+2.516	(-1.125)	(+1.491)	(-1.484)	(+1.077)	+2.456
							GO:0071495	SV6_45A07	ribonuclease 1-like	SP	12	+3.609	+3.502	+2.541	+3.641	+2.860	(+1.416)	+1.547	-1.528	(+1.184)	+3.677	(+1.015)	(+1.652)	-1.648	(-1.016)	+3.197
	GO:1901700	response to oxygen-containing compound	4	9	637	0.0477	GO:1901700	SV5_41F04	calcium-transporting ATPase 2-like	NS	1	+1.675	+1.518	+1.864	+1.631	+2.094	(-1.158)	(+1.321)	(+1.171)	(+1.063)	(+1.490)	(-1.120)	(-1.680)	(+1.213)	+1.529	+1.666
							GO:1901700	SV6_04G04	chlorophyll a-b binding protein 6A-like	NS	3	-1.847	-1.582	-1.636	-2.020	-1.588	-2.325	-1.521	(+1.080)	(-1.499)	-1.598	-1.607	-1.808	(-1.213)	(-1.320)	(-1.181)
							GO:1901700	SV6_30G12	chlorophyll a-b binding protein CP26-like	NS	24	-2.192	-1.774	-1.931	-3.059	-1.546	(-1.161)	(-1.233)	(-1.023)	(+1.112)	(-1.001)	(-1.340)	(-1.181)	(-1.295)	(+1.060)	(+1.158)
							GO:1901700	SV6_19E04	ferredoxin-1-like	NS	25	-1.873	-1.737	-1.658	-2.291	-1.719	(+1.097)	(-1.092)	(-1.299)	+1.702	(+1.084)	(-1.359)	(+1.294)	(-1.486)	(+1.060)	(+1.193)
							GO:1901700	SV5_56B02	peptidyl-prolyl cis-trans isomerase FKBP62-like	NS	21	+1.817	+1.591	+1.663	+1.604	+2.259	+2.425	(+1.263)	(+1.258)	+1.693	+2.110	+2.379	(+1.638)	(+1.492)	+2.365	+1.543
							GO:1901700	SV5_49E04	ribonuclease 1-like	SP	12	+2.726	+2.748	+1.877	+2.665	+2.067	(+1.298)	(+1.203)	(-1.453)	(+1.144)	+2.516	(-1.125)	(+1.491)	(-1.484)	(+1.077)	+2.456
							GO:1901700	SV6_45A07	ribonuclease 1-like	SP	12	+3.609	+3.502	+2.541	+3.641	+2.860	(+1.416)	+1.547	-1.528	(+1.184)	+3.677	(+1.015)	(+1.652)	-1.648	(-1.016)	+3.197
							GO:1901700	SV6_43G05	superoxide dismutase [Cu-Zn] 2-like	NS	21	+1.730	+1.637	+1.627	+1.898	(+1.386)	+1.953	(+1.309)	+1.643	+1.715	+2.499	+1.691	+1.689	(+1.532)	+1.622	+2.172
							GO:1901700	SV6_35E12	superoxide dismutase [Fe]-like	NS	17	-2.244	-2.442	-2.022	-2.142	(-1.415)	-3.435	(-1.122)	-4.005	-2.325	(-2.588)	-3.076	-3.709	(-2.414)	-2.604	(-2.008)
	GO:0006801	superoxide metabolic process	5	2	11	0.0034	GO:0006801	SV6_43G05	superoxide dismutase [Cu-Zn] 2-like	NS	21	+1.730	+1.637	+1.627	+1.898	(+1.386)	+1.953	(+1.309)	+1.643	+1.715	+2.499	+1.691	+1.689	(+1.532)	+1.622	+2.172
							GO:0006801	SV6_35E12	superoxide dismutase [Fe]-like	NS	17	-2.244	-2.442	-2.022	-2.142	(-1.415)	-3.435	(-1.122)	-4.005	-2.325	(-2.588)	-3.076	-3.709	(-2.414)	-2.604	(-2.008)
	GO:0019684	photosynthesis, light reaction	5	8	119	0	GO:0019684	SV5_60A10	ATP synthase subunit 1-like	NS	21	+1.717	+1.642	+1.543	+1.631	+1.557	(+1.368)	+1.758	+1.957	(+1.264)	(+1.138)	+1.535	+2.039	+1.676	+1.973	(+1.480)
							GO:0019684	SV6_36F11	chlorophyll a-b binding protein 1C-like	NS	2	-2.943	-1.919	-1.899	-3.013	(-1.438)	(-1.418)	-1.941	+2.266	(-1.074)	(-1.087)	(-1.015)	(-1.165)	+1.571	(+1.080)	(+1.482)
							GO:0019684	SV6_19D08	chlorophyll a-b binding protein 4-like	NS	24	-2.568	-2.191	-1.899	-2.338	-1.614	(-1.133)	(-1.232)	(-1.004)	(-1.006)	(-1.083)	(-1.054)	(-1.429)	(-1.569)	(+1.256)	(-1.055)
							GO:0019684	SV6_30G08	chlorophyll a-b binding protein 4-like	NS	24	-2.740	-2.329	-2.188	-3.614	-1.599	(-1.088)	(-1.357)	(+1.010)	(-1.100)	(-1.012)	(-1.015)	(-1.319)	(-1.380)	(+1.333)	(+1.170)
							GO:0019684	SV5_49D03	chlorophyll a-b binding protein 40-like	NS	2	-3.532	-2.346	-2.209	-3.997	(-1.133)	(-1.242)	-1.962	+2.322	(+1.061)	(-1.070)	(+1.025)	(-1.189)	(+1.412)	(+1.058)	+1.594
							GO:0019684	SV6_04G04	chlorophyll a-b binding protein 6A-like	NS	3	-1.847	-1.582	-1.636	-2.020	-1.588	-2.325	-1.521	(+1.080)	(-1.499)	-1.598	-1.607	-1.808	(-1.213)	(-1.320)	(-1.181)
							GO:0019684	SV6_30G12	chlorophyll a-b binding protein CP26-like	NS	24	-2.192	-1.774	-1.931	-3.059	-1.546	(-1.161)	(-1.233)	(-1.023)	(+1.112)	(-1.001)	(-1.340)	(-1.181)	(-1.295)	(+1.060)	(+1.158)
							GO:0019684	SV6_19E04	ferredoxin-1-like	NS	25	-1.873	-1.737	-1.658	-2.291	-1.719	(+1.097)	(-1.092)	(-1.299)	+1.702	(+1.084)	(-1.359)	(+1.294)	(-1.486)	(+1.060)	(+1.193)
	GO:0035738	envenomation resulting in modification of morphology or physiology of other organism	5	2	32	0.0223	GO:0035738	SV6_08B02	gamma-thionin-like	CRP	20	-1.743	-1.528	-1.605	-1.605	-1.850	(+1.100)	(+1.169)	-1.852	+1.692	(+1.064)	(+1.427)	(-1.342)	-1.721	(-1.182)	(+1.277)
							GO:0035738	SV6_19D07	gamma-thionin-like	CRP	20	-1.696	-1.504	-1.601	-1.586	-1.751	(+1.148)	(+1.198)	-1.786	+1.695	(+1.160)	(+1.363)	(-1.285)	-1.676	(-1.200)	(+1.309)
	GO:0043480	pigment accumulation in tissues	5	2	32	0.0223	GO:0043480	SV6_08B02	gamma-thionin-like	CRP	20	-1.743	-1.528	-1.605	-1.605	-1.850	(+1.100)	(+1.169)	-1.852	+1.692	(+1.064)	(+1.427)	(-1.342)	-1.721	(-1.182)	(+1.277)
							GO:0043480	SV6_19D07	gamma-thionin-like	CRP	20	-1.696	-1.504	-1.601	-1.586	-1.751	(+1.148)	(+1.198)	-1.786	+1.695	(+1.160)	(+1.363)	(-1.285)	-1.676	(-1.200)	(+1.309)
	GO:0034599	cellular response to oxidative stress	5	2	36	0.0274	GO:0034599	SV6_43G05	superoxide dismutase [Cu-Zn] 2-like	NS	21	+1.730	+1.637	+1.627	+1.898	(+1.386)	+1.953	(+1.309)	+1.643	+1.715	+2.499	+1.691	+1.689	(+1.532)	+1.622	+2.172
							GO:0034599	SV6_35E12	superoxide dismutase [Fe]-like	NS	17	-2.244	-2.442	-2.022	-2.142	(-1.415)	-3.435	(-1.122)	-4.005	-2.325	(-2.588)	-3.076	-3.709	(-2.414)	-2.604	(-2.008)
	GO:0009825	multidimensional cell growth	5	2	40	0.0329	GO:0009825	SV6_08B02	gamma-thionin-like	CRP	20	-1.743	-1.528	-1.605	-1.605	-1.850	(+1.100)	(+1.169)	-1.852	+1.692	(+1.064)	(+1.427)	(-1.342)	-1.721	(-1.182)	(+1.277)
							GO:0009825	SV6_19D07	gamma-thionin-like	CRP	20	-1.696	-1.504	-1.601	-1.586	-1.751	(+1.148)	(+1.198)	-1.786	+1.695	(+1.160)	(+1.363)	(-1.285)	-1.676	(-1.200)	(+1.309)
	GO:0051049	regulation of transport	5	4	80	0.0029	GO:0051049	SV5_41F04	calcium-transporting ATPase 2-like	NS	1	+1.675	+1.518	+1.864	+1.631	+2.094	(-1.158)	(+1.321)	(+1.171)	(+1.063)	(+1.490)	(-1.120)	(-1.680)	(+1.213)	+1.529	+1.666
							GO:0051049	SV6_04G04	chlorophyll a-b binding protein 6A-like	NS	3	-1.847	-1.582	-1.636	-2.020	-1.588	-2.325	-1.521	(+1.080)	(-1.499)	-1.598	-1.607	-1.808	(-1.213)	(-1.320)	(-1.181)
							GO:0051049	SV6_30G12	chlorophyll a-b binding protein CP26-like	NS	24	-2.192	-1.774	-1.931	-3.059	-1.546	(-1.161)	(-1.233)	(-1.023)	(+1.112)	(-1.001)	(-1.340)	(-1.181)	(-1.295)	(+1.060)	(+1.158)
							GO:0051049	SV6_19E04	ferredoxin-1-like	NS	25	-1.873	-1.737	-1.658	-2.291	-1.719	(+1.097)	(-1.092)	(-1.299)	+1.702	(+1.084)	(-1.359)	(+1.294)	(-1.486)	(+1.060)	(+1.193)
	GO:0048878	chemical homeostasis	5	3	96	0.0307	GO:0048878	SV5_41F04	calcium-transporting ATPase 2-like	NS	1	+1.675	+1.518	+1.864	+1.631	+2.094	(-1.158)	(+1.321)	(+1.171)	(+1.063)	(+1.490)	(-1.120)	(-1.680)	(+1.213)	+1.529	+1.666
							GO:0048878	SV6_19D08	chlorophyll a-b binding protein 4-like	NS	24	-2.568	-2.191	-1.899	-2.338	-1.614	(-1.133)	(-1.232)	(-1.004)	(-1.006)	(-1.083)	(-1.054)	(-1.429)	(-1.569)	(+1.256)	(-1.055)
							GO:0048878	SV6_30G08	chlorophyll a-b binding protein 4-like	NS	24	-2.740	-2.329	-2.188	-3.614	-1.599	(-1.088)	(-1.357)	(+1.010)	(-1.100)	(-1.012)	(-1.015)	(-1.319)	(-1.380)	(+1.333)	(+1.170)
	GO:0009416	response to light stimulus	5	10	367	0.0005	GO:0009416	SV6_36F11	chlorophyll a-b binding protein 1C-like	NS	2	-2.943	-1.919	-1.899	-3.013	(-1.438)	(-1.418)	-1.941	+2.266	(-1.074)	(-1.087)	(-1.015)	(-1.165)	+1.571	(+1.080)	(+1.482)
							GO:0009416	SV6_19D08	chlorophyll a-b binding protein 4-like	NS	24	-2.568	-2.191	-1.899	-2.338	-1.614	(-1.133)	(-1.232)	(-1.004)	(-1.006)	(-1.083)	(-1.054)	(-1.429)	(-1.569)	(+1.256)	(-1.055)
							GO:0009416	SV6_30G08	chlorophyll a-b binding protein 4-like	NS	24	-2.740	-2.329	-2.188	-3.614	-1.599	(-1.088)	(-1.357)	(+1.010)	(-1.100)	(-1.012)	(-1.015)	(-1.319)	(-1.380)	(+1.333)	(+1.170)
							GO:0009416	SV5_49D03	chlorophyll a-b binding protein 40-like	NS	2	-3.532	-2.346	-2.209	-3.997	(-1.133)	(-1.242)	-1.962	+2.322	(+1.061)	(-1.070)	(+1.025)	(-1.189)	(+1.412)	(+1.058)	+1.594
							GO:0009416	SV6_04G04	chlorophyll a-b binding protein 6A-like	NS	3	-1.847	-1.582	-1.636	-2.020	-1.588	-2.325	-1.521	(+1.080)	(-1.499)	-1.598	-1.607	-1.808	(-1.213)	(-1.320)	(-1.181)
							GO:0009416	SV6_30G12	chlorophyll a-b binding protein CP26-like	NS	24	-2.192	-1.774	-1.931	-3.059	-1.546	(-1.161)	(-1.233)	(-1.023)	(+1.112)	(-1.001)	(-1.340)	(-1.181)	(-1.295)	(+1.060)	(+1.158)
							GO:0009416	SV6_19E04	ferredoxin-1-like	NS	25	-1.873	-1.737	-1.658	-2.291	-1.719	(+1.097)	(-1.092)	(-1.299)	+1.702	(+1.084)	(-1.359)	(+1.294)	(-1.486)	(+1.060)	(+1.193)
							GO:0009416	SV6_08B02	gamma-thionin-like	CRP	20	-1.743	-1.528	-1.605	-1.605	-1.850	(+1.100)	(+1.169)	-1.852	+1.692	(+1.064)	(+1.427)	(-1.342)	-1.721	(-1.182)	(+1.277)
							GO:0009416	SV6_19D07	gamma-thionin-like	CRP	20	-1.696	-1.504	-1.601	-1.586	-1.751	(+1.148)	(+1.198)	-1.786	+1.695	(+1.160)	(+1.363)	(-1.285)	-1.676	(-1.200)	(+1.309)
							GO:0009416	SV5_56B02	peptidyl-prolyl cis-trans isomerase FKBP62-like	NS	21	+1.817	+1.591	+1.663	+1.604	+2.259	+2.425	(+1.263)	(+1.258)	+1.693	+2.110	+2.379	(+1.638)	(+1.492)	+2.365	+1.543
	GO:0044272	sulfur compound biosynthetic process	5	5	256	0.036	GO:0044272	SV6_19D08	chlorophyll a-b binding protein 4-like	NS	24	-2.568	-2.191	-1.899	-2.338	-1.614	(-1.133)	(-1.232)	(-1.004)	(-1.006)	(-1.083)	(-1.054)	(-1.429)	(-1.569)	(+1.256)	(-1.055)
							GO:0044272	SV6_30G08	chlorophyll a-b binding protein 4-like	NS	24	-2.740	-2.329	-2.188	-3.614	-1.599	(-1.088)	(-1.357)	(+1.010)	(-1.100)	(-1.012)	(-1.015)	(-1.319)	(-1.380)	(+1.333)	(+1.170)
							GO:0044272	SV6_30G12	chlorophyll a-b binding protein CP26-like	NS	24	-2.192	-1.774	-1.931	-3.059	-1.546	(-1.161)	(-1.233)	(-1.023)	(+1.112)	(-1.001)	(-1.340)	(-1.181)	(-1.295)	(+1.060)	(+1.158)
							GO:0044272	SV6_08B02	gamma-thionin-like	CRP	20	-1.743	-1.528	-1.605	-1.605	-1.850	(+1.100)	(+1.169)	-1.852	+1.692	(+1.064)	(+1.427)	(-1.342)	-1.721	(-1.182)	(+1.277)
							GO:0044272	SV6_19D07	gamma-thionin-like	CRP	20	-1.696	-1.504	-1.601	-1.586	-1.751	(+1.148)	(+1.198)	-1.786	+1.695	(+1.160)	(+1.363)	(-1.285)	-1.676	(-1.200)	(+1.309)
	GO:0071310	cellular response to organic substance	5	6	354	0.0411	GO:0071310	SV6_11C05	NAD(P)H dehydrogenase (quinone) FQR1-like	NS	12	+2.443	+2.057	+1.681	+2.672	+2.085	(+1.230)	(+1.047)	(-1.380)	(+1.137)	+2.550	(+1.171)	(+1.309)	(-1.229)	(-1.144)	+1.681
							GO:0071310	SV6_27D04	NAD(P)H dehydrogenase (quinone) FQR1-like	NS	12	+2.299	+1.864	+1.576	+2.430	+1.801	(+1.179)	(-1.010)	(-1.439)	(+1.136)	+1.989	(+1.170)	(+1.339)	(-1.199)	(-1.086)	+1.567
							GO:0071310	SV6_29A05	NAD(P)H dehydrogenase (quinone) FQR1-like	NS	12	+2.439	+1.894	+1.725	+2.616	+1.928	(+1.173)	(-1.082)	(-1.485)	(+1.067)	+2.333	(+1.059)	(+1.486)	(-1.274)	(-1.027)	(+1.640)
							GO:0071310	SV5_41F04	calcium-transporting ATPase 2-like	NS	1	+1.675	+1.518	+1.864	+1.631	+2.094	(-1.158)	(+1.321)	(+1.171)	(+1.063)	(+1.490)	(-1.120)	(-1.680)	(+1.213)	+1.529	+1.666
							GO:0071310	SV5_49E04	ribonuclease 1-like	SP	12	+2.726	+2.748	+1.877	+2.665	+2.067	(+1.298)	(+1.203)	(-1.453)	(+1.144)	+2.516	(-1.125)	(+1.491)	(-1.484)	(+1.077)	+2.456
							GO:0071310	SV6_45A07	ribonuclease 1-like	SP	12	+3.609	+3.502	+2.541	+3.641	+2.860	(+1.416)	+1.547	-1.528	(+1.184)	+3.677	(+1.015)	(+1.652)	-1.648	(-1.016)	+3.197
	GO:0009765	photosynthesis, light harvesting	6	6	13	0	GO:0009765	SV6_36F11	chlorophyll a-b binding protein 1C-like	NS	2	-2.943	-1.919	-1.899	-3.013	(-1.438)	(-1.418)	-1.941	+2.266	(-1.074)	(-1.087)	(-1.015)	(-1.165)	+1.571	(+1.080)	(+1.482)
							GO:0009765	SV6_19D08	chlorophyll a-b binding protein 4-like	NS	24	-2.568	-2.191	-1.899	-2.338	-1.614	(-1.133)	(-1.232)	(-1.004)	(-1.006)	(-1.083)	(-1.054)	(-1.429)	(-1.569)	(+1.256)	(-1.055)
							GO:0009765	SV6_30G08	chlorophyll a-b binding protein 4-like	NS	24	-2.740	-2.329	-2.188	-3.614	-1.599	(-1.088)	(-1.357)	(+1.010)	(-1.100)	(-1.012)	(-1.015)	(-1.319)	(-1.380)	(+1.333)	(+1.170)
							GO:0009765	SV5_49D03	chlorophyll a-b binding protein 40-like	NS	2	-3.532	-2.346	-2.209	-3.997	(-1.133)	(-1.242)	-1.962	+2.322	(+1.061)	(-1.070)	(+1.025)	(-1.189)	(+1.412)	(+1.058)	+1.594
							GO:0009765	SV6_04G04	chlorophyll a-b binding protein 6A-like	NS	3	-1.847	-1.582	-1.636	-2.020	-1.588	-2.325	-1.521	(+1.080)	(-1.499)	-1.598	-1.607	-1.808	(-1.213)	(-1.320)	(-1.181)
							GO:0009765	SV6_30G12	chlorophyll a-b binding protein CP26-like	NS	24	-2.192	-1.774	-1.931	-3.059	-1.546	(-1.161)	(-1.233)	(-1.023)	(+1.112)	(-1.001)	(-1.340)	(-1.181)	(-1.295)	(+1.060)	(+1.158)
	GO:0009624	response to nematode	6	2	10	0.0029	GO:0009624	SV5_41F04	calcium-transporting ATPase 2-like	NS	1	+1.675	+1.518	+1.864	+1.631	+2.094	(-1.158)	(+1.321)	(+1.171)	(+1.063)	(+1.490)	(-1.120)	(-1.680)	(+1.213)	+1.529	+1.666
							GO:0009624	SV6_37C09	purine permease 9-like	NS	10	+2.155	+2.126	+1.547	+2.102	+1.608	+1.884	+2.509	(-1.331)	(+1.228)	+3.425	-2.026	(+1.242)	(-1.304)	(+1.147)	+2.130
	GO:0000305	response to oxygen radical	6	2	17	0.0073	GO:0000305	SV6_43G05	superoxide dismutase [Cu-Zn] 2-like	NS	21	+1.730	+1.637	+1.627	+1.898	(+1.386)	+1.953	(+1.309)	+1.643	+1.715	+2.499	+1.691	+1.689	(+1.532)	+1.622	+2.172
							GO:0000305	SV6_35E12	superoxide dismutase [Fe]-like	NS	17	-2.244	-2.442	-2.022	-2.142	(-1.415)	-3.435	(-1.122)	-4.005	-2.325	(-2.588)	-3.076	-3.709	(-2.414)	-2.604	(-2.008)
	GO:0046283	anthocyanin-containing compound metabolic process	6	2	18	0.008	GO:0046283	SV5_49E04	ribonuclease 1-like	SP	12	+2.726	+2.748	+1.877	+2.665	+2.067	(+1.298)	(+1.203)	(-1.453)	(+1.144)	+2.516	(-1.125)	(+1.491)	(-1.484)	(+1.077)	+2.456
							GO:0046283	SV6_45A07	ribonuclease 1-like	SP	12	+3.609	+3.502	+2.541	+3.641	+2.860	(+1.416)	+1.547	-1.528	(+1.184)	+3.677	(+1.015)	(+1.652)	-1.648	(-1.016)	+3.197
	GO:0034614	cellular response to reactive oxygen species	6	2	19	0.0089	GO:0034614	SV6_43G05	superoxide dismutase [Cu-Zn] 2-like	NS	21	+1.730	+1.637	+1.627	+1.898	(+1.386)	+1.953	(+1.309)	+1.643	+1.715	+2.499	+1.691	+1.689	(+1.532)	+1.622	+2.172
							GO:0034614	SV6_35E12	superoxide dismutase [Fe]-like	NS	17	-2.244	-2.442	-2.022	-2.142	(-1.415)	-3.435	(-1.122)	-4.005	-2.325	(-2.588)	-3.076	-3.709	(-2.414)	-2.604	(-2.008)
	GO:0009637	response to blue light	6	3	33	0.0019	GO:0009637	SV6_04G04	chlorophyll a-b binding protein 6A-like	NS	3	-1.847	-1.582	-1.636	-2.020	-1.588	-2.325	-1.521	(+1.080)	(-1.499)	-1.598	-1.607	-1.808	(-1.213)	(-1.320)	(-1.181)
							GO:0009637	SV6_30G12	chlorophyll a-b binding protein CP26-like	NS	24	-2.192	-1.774	-1.931	-3.059	-1.546	(-1.161)	(-1.233)	(-1.023)	(+1.112)	(-1.001)	(-1.340)	(-1.181)	(-1.295)	(+1.060)	(+1.158)
							GO:0009637	SV6_19E04	ferredoxin-1-like	NS	25	-1.873	-1.737	-1.658	-2.291	-1.719	(+1.097)	(-1.092)	(-1.299)	+1.702	(+1.084)	(-1.359)	(+1.294)	(-1.486)	(+1.060)	(+1.193)
	GO:0008361	regulation of cell size	6	2	25	0.0144	GO:0008361	SV6_08B02	gamma-thionin-like	CRP	20	-1.743	-1.528	-1.605	-1.605	-1.850	(+1.100)	(+1.169)	-1.852	+1.692	(+1.064)	(+1.427)	(-1.342)	-1.721	(-1.182)	(+1.277)
							GO:0008361	SV6_19D07	gamma-thionin-like	CRP	20	-1.696	-1.504	-1.601	-1.586	-1.751	(+1.148)	(+1.198)	-1.786	+1.695	(+1.160)	(+1.363)	(-1.285)	-1.676	(-1.200)	(+1.309)
	GO:0035821	modification of morphology or physiology of other organism	6	2	32	0.0223	GO:0035821	SV6_08B02	gamma-thionin-like	CRP	20	-1.743	-1.528	-1.605	-1.605	-1.850	(+1.100)	(+1.169)	-1.852	+1.692	(+1.064)	(+1.427)	(-1.342)	-1.721	(-1.182)	(+1.277)
							GO:0035821	SV6_19D07	gamma-thionin-like	CRP	20	-1.696	-1.504	-1.601	-1.586	-1.751	(+1.148)	(+1.198)	-1.786	+1.695	(+1.160)	(+1.363)	(-1.285)	-1.676	(-1.200)	(+1.309)
	GO:0009914	hormone transport	6	2	39	0.0315	GO:0009914	SV6_08B02	gamma-thionin-like	CRP	20	-1.743	-1.528	-1.605	-1.605	-1.850	(+1.100)	(+1.169)	-1.852	+1.692	(+1.064)	(+1.427)	(-1.342)	-1.721	(-1.182)	(+1.277)
							GO:0009914	SV6_19D07	gamma-thionin-like	CRP	20	-1.696	-1.504	-1.601	-1.586	-1.751	(+1.148)	(+1.198)	-1.786	+1.695	(+1.160)	(+1.363)	(-1.285)	-1.676	(-1.200)	(+1.309)
	GO:0009642	response to light intensity	6	6	121	0.0003	GO:0009642	SV6_19D08	chlorophyll a-b binding protein 4-like	NS	24	-2.568	-2.191	-1.899	-2.338	-1.614	(-1.133)	(-1.232)	(-1.004)	(-1.006)	(-1.083)	(-1.054)	(-1.429)	(-1.569)	(+1.256)	(-1.055)
							GO:0009642	SV6_30G08	chlorophyll a-b binding protein 4-like	NS	24	-2.740	-2.329	-2.188	-3.614	-1.599	(-1.088)	(-1.357)	(+1.010)	(-1.100)	(-1.012)	(-1.015)	(-1.319)	(-1.380)	(+1.333)	(+1.170)
							GO:0009642	SV6_04G04	chlorophyll a-b binding protein 6A-like	NS	3	-1.847	-1.582	-1.636	-2.020	-1.588	-2.325	-1.521	(+1.080)	(-1.499)	-1.598	-1.607	-1.808	(-1.213)	(-1.320)	(-1.181)
							GO:0009642	SV6_30G12	chlorophyll a-b binding protein CP26-like	NS	24	-2.192	-1.774	-1.931	-3.059	-1.546	(-1.161)	(-1.233)	(-1.023)	(+1.112)	(-1.001)	(-1.340)	(-1.181)	(-1.295)	(+1.060)	(+1.158)
							GO:0009642	SV6_19E04	ferredoxin-1-like	NS	25	-1.873	-1.737	-1.658	-2.291	-1.719	(+1.097)	(-1.092)	(-1.299)	+1.702	(+1.084)	(-1.359)	(+1.294)	(-1.486)	(+1.060)	(+1.193)
							GO:0009642	SV5_56B02	peptidyl-prolyl cis-trans isomerase FKBP62-like	NS	21	+1.817	+1.591	+1.663	+1.604	+2.259	+2.425	(+1.263)	(+1.258)	+1.693	+2.110	+2.379	(+1.638)	(+1.492)	+2.365	+1.543
	GO:0055082	cellular chemical homeostasis	6	3	70	0.0139	GO:0055082	SV5_41F04	calcium-transporting ATPase 2-like	NS	1	+1.675	+1.518	+1.864	+1.631	+2.094	(-1.158)	(+1.321)	(+1.171)	(+1.063)	(+1.490)	(-1.120)	(-1.680)	(+1.213)	+1.529	+1.666
							GO:0055082	SV6_19D08	chlorophyll a-b binding protein 4-like	NS	24	-2.568	-2.191	-1.899	-2.338	-1.614	(-1.133)	(-1.232)	(-1.004)	(-1.006)	(-1.083)	(-1.054)	(-1.429)	(-1.569)	(+1.256)	(-1.055)
							GO:0055082	SV6_30G08	chlorophyll a-b binding protein 4-like	NS	24	-2.740	-2.329	-2.188	-3.614	-1.599	(-1.088)	(-1.357)	(+1.010)	(-1.100)	(-1.012)	(-1.015)	(-1.319)	(-1.380)	(+1.333)	(+1.170)
	GO:0034285	response to disaccharide	6	3	78	0.0183	GO:0034285	SV6_04G04	chlorophyll a-b binding protein 6A-like	NS	3	-1.847	-1.582	-1.636	-2.020	-1.588	-2.325	-1.521	(+1.080)	(-1.499)	-1.598	-1.607	-1.808	(-1.213)	(-1.320)	(-1.181)
							GO:0034285	SV6_30G12	chlorophyll a-b binding protein CP26-like	NS	24	-2.192	-1.774	-1.931	-3.059	-1.546	(-1.161)	(-1.233)	(-1.023)	(+1.112)	(-1.001)	(-1.340)	(-1.181)	(-1.295)	(+1.060)	(+1.158)
							GO:0034285	SV6_19E04	ferredoxin-1-like	NS	25	-1.873	-1.737	-1.658	-2.291	-1.719	(+1.097)	(-1.092)	(-1.299)	+1.702	(+1.084)	(-1.359)	(+1.294)	(-1.486)	(+1.060)	(+1.193)
	GO:0050801	ion homeostasis	6	3	78	0.0183	GO:0050801	SV5_41F04	calcium-transporting ATPase 2-like	NS	1	+1.675	+1.518	+1.864	+1.631	+2.094	(-1.158)	(+1.321)	(+1.171)	(+1.063)	(+1.490)	(-1.120)	(-1.680)	(+1.213)	+1.529	+1.666
							GO:0050801	SV6_19D08	chlorophyll a-b binding protein 4-like	NS	24	-2.568	-2.191	-1.899	-2.338	-1.614	(-1.133)	(-1.232)	(-1.004)	(-1.006)	(-1.083)	(-1.054)	(-1.429)	(-1.569)	(+1.256)	(-1.055)
							GO:0050801	SV6_30G08	chlorophyll a-b binding protein 4-like	NS	24	-2.740	-2.329	-2.188	-3.614	-1.599	(-1.088)	(-1.357)	(+1.010)	(-1.100)	(-1.012)	(-1.015)	(-1.319)	(-1.380)	(+1.333)	(+1.170)
	GO:0006818	hydrogen transport	6	4	110	0.0083	GO:0006818	SV5_60A10	ATP synthase subunit 1-like	NS	21	+1.717	+1.642	+1.543	+1.631	+1.557	(+1.368)	+1.758	+1.957	(+1.264)	(+1.138)	+1.535	+2.039	+1.676	+1.973	(+1.480)
							GO:0006818	SV6_04G04	chlorophyll a-b binding protein 6A-like	NS	3	-1.847	-1.582	-1.636	-2.020	-1.588	-2.325	-1.521	(+1.080)	(-1.499)	-1.598	-1.607	-1.808	(-1.213)	(-1.320)	(-1.181)
							GO:0006818	SV6_30G12	chlorophyll a-b binding protein CP26-like	NS	24	-2.192	-1.774	-1.931	-3.059	-1.546	(-1.161)	(-1.233)	(-1.023)	(+1.112)	(-1.001)	(-1.340)	(-1.181)	(-1.295)	(+1.060)	(+1.158)
							GO:0006818	SV6_19E04	ferredoxin-1-like	NS	25	-1.873	-1.737	-1.658	-2.291	-1.719	(+1.097)	(-1.092)	(-1.299)	+1.702	(+1.084)	(-1.359)	(+1.294)	(-1.486)	(+1.060)	(+1.193)
	GO:0032870	cellular response to hormone stimulus	6	5	260	0.038	GO:0032870	SV6_11C05	NAD(P)H dehydrogenase (quinone) FQR1-like	NS	12	+2.443	+2.057	+1.681	+2.672	+2.085	(+1.230)	(+1.047)	(-1.380)	(+1.137)	+2.550	(+1.171)	(+1.309)	(-1.229)	(-1.144)	+1.681
							GO:0032870	SV6_27D04	NAD(P)H dehydrogenase (quinone) FQR1-like	NS	12	+2.299	+1.864	+1.576	+2.430	+1.801	(+1.179)	(-1.010)	(-1.439)	(+1.136)	+1.989	(+1.170)	(+1.339)	(-1.199)	(-1.086)	+1.567
							GO:0032870	SV6_29A05	NAD(P)H dehydrogenase (quinone) FQR1-like	NS	12	+2.439	+1.894	+1.725	+2.616	+1.928	(+1.173)	(-1.082)	(-1.485)	(+1.067)	+2.333	(+1.059)	(+1.486)	(-1.274)	(-1.027)	(+1.640)
							GO:0032870	SV5_49E04	ribonuclease 1-like	SP	12	+2.726	+2.748	+1.877	+2.665	+2.067	(+1.298)	(+1.203)	(-1.453)	(+1.144)	+2.516	(-1.125)	(+1.491)	(-1.484)	(+1.077)	+2.456
							GO:0032870	SV6_45A07	ribonuclease 1-like	SP	12	+3.609	+3.502	+2.541	+3.641	+2.860	(+1.416)	+1.547	-1.528	(+1.184)	+3.677	(+1.015)	(+1.652)	-1.648	(-1.016)	+3.197
	GO:0006811	ion transport	6	7	399	0.0256	GO:0006811	SV5_60A10	ATP synthase subunit 1-like	NS	21	+1.717	+1.642	+1.543	+1.631	+1.557	(+1.368)	+1.758	+1.957	(+1.264)	(+1.138)	+1.535	+2.039	+1.676	+1.973	(+1.480)
							GO:0006811	SV5_41F04	calcium-transporting ATPase 2-like	NS	1	+1.675	+1.518	+1.864	+1.631	+2.094	(-1.158)	(+1.321)	(+1.171)	(+1.063)	(+1.490)	(-1.120)	(-1.680)	(+1.213)	+1.529	+1.666
							GO:0006811	SV6_19D08	chlorophyll a-b binding protein 4-like	NS	24	-2.568	-2.191	-1.899	-2.338	-1.614	(-1.133)	(-1.232)	(-1.004)	(-1.006)	(-1.083)	(-1.054)	(-1.429)	(-1.569)	(+1.256)	(-1.055)
							GO:0006811	SV6_30G08	chlorophyll a-b binding protein 4-like	NS	24	-2.740	-2.329	-2.188	-3.614	-1.599	(-1.088)	(-1.357)	(+1.010)	(-1.100)	(-1.012)	(-1.015)	(-1.319)	(-1.380)	(+1.333)	(+1.170)
							GO:0006811	SV6_04G04	chlorophyll a-b binding protein 6A-like	NS	3	-1.847	-1.582	-1.636	-2.020	-1.588	-2.325	-1.521	(+1.080)	(-1.499)	-1.598	-1.607	-1.808	(-1.213)	(-1.320)	(-1.181)
							GO:0006811	SV6_30G12	chlorophyll a-b binding protein CP26-like	NS	24	-2.192	-1.774	-1.931	-3.059	-1.546	(-1.161)	(-1.233)	(-1.023)	(+1.112)	(-1.001)	(-1.340)	(-1.181)	(-1.295)	(+1.060)	(+1.158)
							GO:0006811	SV6_19E04	ferredoxin-1-like	NS	25	-1.873	-1.737	-1.658	-2.291	-1.719	(+1.097)	(-1.092)	(-1.299)	+1.702	(+1.084)	(-1.359)	(+1.294)	(-1.486)	(+1.060)	(+1.193)
	GO:0016053	organic acid biosynthetic process	6	7	443	0.0402	GO:0016053	SV5_41F04	calcium-transporting ATPase 2-like	NS	1	+1.675	+1.518	+1.864	+1.631	+2.094	(-1.158)	(+1.321)	(+1.171)	(+1.063)	(+1.490)	(-1.120)	(-1.680)	(+1.213)	+1.529	+1.666
							GO:0016053	SV6_19D08	chlorophyll a-b binding protein 4-like	NS	24	-2.568	-2.191	-1.899	-2.338	-1.614	(-1.133)	(-1.232)	(-1.004)	(-1.006)	(-1.083)	(-1.054)	(-1.429)	(-1.569)	(+1.256)	(-1.055)
							GO:0016053	SV6_30G08	chlorophyll a-b binding protein 4-like	NS	24	-2.740	-2.329	-2.188	-3.614	-1.599	(-1.088)	(-1.357)	(+1.010)	(-1.100)	(-1.012)	(-1.015)	(-1.319)	(-1.380)	(+1.333)	(+1.170)
							GO:0016053	SV6_30G12	chlorophyll a-b binding protein CP26-like	NS	24	-2.192	-1.774	-1.931	-3.059	-1.546	(-1.161)	(-1.233)	(-1.023)	(+1.112)	(-1.001)	(-1.340)	(-1.181)	(-1.295)	(+1.060)	(+1.158)
							GO:0016053	SV6_19E04	ferredoxin-1-like	NS	25	-1.873	-1.737	-1.658	-2.291	-1.719	(+1.097)	(-1.092)	(-1.299)	+1.702	(+1.084)	(-1.359)	(+1.294)	(-1.486)	(+1.060)	(+1.193)
							GO:0016053	SV6_08B02	gamma-thionin-like	CRP	20	-1.743	-1.528	-1.605	-1.605	-1.850	(+1.100)	(+1.169)	-1.852	+1.692	(+1.064)	(+1.427)	(-1.342)	-1.721	(-1.182)	(+1.277)
							GO:0016053	SV6_19D07	gamma-thionin-like	CRP	20	-1.696	-1.504	-1.601	-1.586	-1.751	(+1.148)	(+1.198)	-1.786	+1.695	(+1.160)	(+1.363)	(-1.285)	-1.676	(-1.200)	(+1.309)
	GO:0009645	response to low light intensity stimulus	7	3	2	0	GO:0009645	SV6_19D08	chlorophyll a-b binding protein 4-like	NS	24	-2.568	-2.191	-1.899	-2.338	-1.614	(-1.133)	(-1.232)	(-1.004)	(-1.006)	(-1.083)	(-1.054)	(-1.429)	(-1.569)	(+1.256)	(-1.055)
							GO:0009645	SV6_30G08	chlorophyll a-b binding protein 4-like	NS	24	-2.740	-2.329	-2.188	-3.614	-1.599	(-1.088)	(-1.357)	(+1.010)	(-1.100)	(-1.012)	(-1.015)	(-1.319)	(-1.380)	(+1.333)	(+1.170)
							GO:0009645	SV6_04G04	chlorophyll a-b binding protein 6A-like	NS	3	-1.847	-1.582	-1.636	-2.020	-1.588	-2.325	-1.521	(+1.080)	(-1.499)	-1.598	-1.607	-1.808	(-1.213)	(-1.320)	(-1.181)
	GO:0044364	disruption of cells of other organism	7	2	2	0.0003	GO:0044364	SV6_08B02	gamma-thionin-like	CRP	20	-1.743	-1.528	-1.605	-1.605	-1.850	(+1.100)	(+1.169)	-1.852	+1.692	(+1.064)	(+1.427)	(-1.342)	-1.721	(-1.182)	(+1.277)
							GO:0044364	SV6_19D07	gamma-thionin-like	CRP	20	-1.696	-1.504	-1.601	-1.586	-1.751	(+1.148)	(+1.198)	-1.786	+1.695	(+1.160)	(+1.363)	(-1.285)	-1.676	(-1.200)	(+1.309)
	GO:0009768	photosynthesis, light harvesting in photosystem I	7	6	8	0	GO:0009768	SV6_36F11	chlorophyll a-b binding protein 1C-like	NS	2	-2.943	-1.919	-1.899	-3.013	(-1.438)	(-1.418)	-1.941	+2.266	(-1.074)	(-1.087)	(-1.015)	(-1.165)	+1.571	(+1.080)	(+1.482)
							GO:0009768	SV6_19D08	chlorophyll a-b binding protein 4-like	NS	24	-2.568	-2.191	-1.899	-2.338	-1.614	(-1.133)	(-1.232)	(-1.004)	(-1.006)	(-1.083)	(-1.054)	(-1.429)	(-1.569)	(+1.256)	(-1.055)
							GO:0009768	SV6_30G08	chlorophyll a-b binding protein 4-like	NS	24	-2.740	-2.329	-2.188	-3.614	-1.599	(-1.088)	(-1.357)	(+1.010)	(-1.100)	(-1.012)	(-1.015)	(-1.319)	(-1.380)	(+1.333)	(+1.170)
							GO:0009768	SV5_49D03	chlorophyll a-b binding protein 40-like	NS	2	-3.532	-2.346	-2.209	-3.997	(-1.133)	(-1.242)	-1.962	+2.322	(+1.061)	(-1.070)	(+1.025)	(-1.189)	(+1.412)	(+1.058)	+1.594
							GO:0009768	SV6_04G04	chlorophyll a-b binding protein 6A-like	NS	3	-1.847	-1.582	-1.636	-2.020	-1.588	-2.325	-1.521	(+1.080)	(-1.499)	-1.598	-1.607	-1.808	(-1.213)	(-1.320)	(-1.181)
							GO:0009768	SV6_30G12	chlorophyll a-b binding protein CP26-like	NS	24	-2.192	-1.774	-1.931	-3.059	-1.546	(-1.161)	(-1.233)	(-1.023)	(+1.112)	(-1.001)	(-1.340)	(-1.181)	(-1.295)	(+1.060)	(+1.158)
	GO:0071450	cellular response to oxygen radical	7	2	10	0.0029	GO:0071450	SV6_43G05	superoxide dismutase [Cu-Zn] 2-like	NS	21	+1.730	+1.637	+1.627	+1.898	(+1.386)	+1.953	(+1.309)	+1.643	+1.715	+2.499	+1.691	+1.689	(+1.532)	+1.622	+2.172
							GO:0071450	SV6_35E12	superoxide dismutase [Fe]-like	NS	17	-2.244	-2.442	-2.022	-2.142	(-1.415)	-3.435	(-1.122)	-4.005	-2.325	(-2.588)	-3.076	-3.709	(-2.414)	-2.604	(-2.008)
	GO:0009718	anthocyanin-containing compound biosynthetic process	7	2	13	0.0046	GO:0009718	SV5_49E04	ribonuclease 1-like	SP	12	+2.726	+2.748	+1.877	+2.665	+2.067	(+1.298)	(+1.203)	(-1.453)	(+1.144)	+2.516	(-1.125)	(+1.491)	(-1.484)	(+1.077)	+2.456
							GO:0009718	SV6_45A07	ribonuclease 1-like	SP	12	+3.609	+3.502	+2.541	+3.641	+2.860	(+1.416)	+1.547	-1.528	(+1.184)	+3.677	(+1.015)	(+1.652)	-1.648	(-1.016)	+3.197
	GO:0000303	response to superoxide	7	2	17	0.0073	GO:0000303	SV6_43G05	superoxide dismutase [Cu-Zn] 2-like	NS	21	+1.730	+1.637	+1.627	+1.898	(+1.386)	+1.953	(+1.309)	+1.643	+1.715	+2.499	+1.691	+1.689	(+1.532)	+1.622	+2.172
							GO:0000303	SV6_35E12	superoxide dismutase [Fe]-like	NS	17	-2.244	-2.442	-2.022	-2.142	(-1.415)	-3.435	(-1.122)	-4.005	-2.325	(-2.588)	-3.076	-3.709	(-2.414)	-2.604	(-2.008)
	GO:0010218	response to far red light	7	3	35	0.0023	GO:0010218	SV6_04G04	chlorophyll a-b binding protein 6A-like	NS	3	-1.847	-1.582	-1.636	-2.020	-1.588	-2.325	-1.521	(+1.080)	(-1.499)	-1.598	-1.607	-1.808	(-1.213)	(-1.320)	(-1.181)
							GO:0010218	SV6_30G12	chlorophyll a-b binding protein CP26-like	NS	24	-2.192	-1.774	-1.931	-3.059	-1.546	(-1.161)	(-1.233)	(-1.023)	(+1.112)	(-1.001)	(-1.340)	(-1.181)	(-1.295)	(+1.060)	(+1.158)
							GO:0010218	SV6_19E04	ferredoxin-1-like	NS	25	-1.873	-1.737	-1.658	-2.291	-1.719	(+1.097)	(-1.092)	(-1.299)	+1.702	(+1.084)	(-1.359)	(+1.294)	(-1.486)	(+1.060)	(+1.193)
	GO:0010114	response to red light	7	3	36	0.0025	GO:0010114	SV6_04G04	chlorophyll a-b binding protein 6A-like	NS	3	-1.847	-1.582	-1.636	-2.020	-1.588	-2.325	-1.521	(+1.080)	(-1.499)	-1.598	-1.607	-1.808	(-1.213)	(-1.320)	(-1.181)
							GO:0010114	SV6_30G12	chlorophyll a-b binding protein CP26-like	NS	24	-2.192	-1.774	-1.931	-3.059	-1.546	(-1.161)	(-1.233)	(-1.023)	(+1.112)	(-1.001)	(-1.340)	(-1.181)	(-1.295)	(+1.060)	(+1.158)
							GO:0010114	SV6_19E04	ferredoxin-1-like	NS	25	-1.873	-1.737	-1.658	-2.291	-1.719	(+1.097)	(-1.092)	(-1.299)	+1.702	(+1.084)	(-1.359)	(+1.294)	(-1.486)	(+1.060)	(+1.193)
	GO:0043478	pigment accumulation in response to UV light	7	2	32	0.0223	GO:0043478	SV6_08B02	gamma-thionin-like	CRP	20	-1.743	-1.528	-1.605	-1.605	-1.850	(+1.100)	(+1.169)	-1.852	+1.692	(+1.064)	(+1.427)	(-1.342)	-1.721	(-1.182)	(+1.277)
							GO:0043478	SV6_19D07	gamma-thionin-like	CRP	20	-1.696	-1.504	-1.601	-1.586	-1.751	(+1.148)	(+1.198)	-1.786	+1.695	(+1.160)	(+1.363)	(-1.285)	-1.676	(-1.200)	(+1.309)
	GO:0043269	regulation of ion transport	7	4	66	0.0015	GO:0043269	SV5_41F04	calcium-transporting ATPase 2-like	NS	1	+1.675	+1.518	+1.864	+1.631	+2.094	(-1.158)	(+1.321)	(+1.171)	(+1.063)	(+1.490)	(-1.120)	(-1.680)	(+1.213)	+1.529	+1.666
							GO:0043269	SV6_04G04	chlorophyll a-b binding protein 6A-like	NS	3	-1.847	-1.582	-1.636	-2.020	-1.588	-2.325	-1.521	(+1.080)	(-1.499)	-1.598	-1.607	-1.808	(-1.213)	(-1.320)	(-1.181)
							GO:0043269	SV6_30G12	chlorophyll a-b binding protein CP26-like	NS	24	-2.192	-1.774	-1.931	-3.059	-1.546	(-1.161)	(-1.233)	(-1.023)	(+1.112)	(-1.001)	(-1.340)	(-1.181)	(-1.295)	(+1.060)	(+1.158)
							GO:0043269	SV6_19E04	ferredoxin-1-like	NS	25	-1.873	-1.737	-1.658	-2.291	-1.719	(+1.097)	(-1.092)	(-1.299)	+1.702	(+1.084)	(-1.359)	(+1.294)	(-1.486)	(+1.060)	(+1.193)
	GO:0009644	response to high light intensity	7	6	101	0.0001	GO:0009644	SV6_19D08	chlorophyll a-b binding protein 4-like	NS	24	-2.568	-2.191	-1.899	-2.338	-1.614	(-1.133)	(-1.232)	(-1.004)	(-1.006)	(-1.083)	(-1.054)	(-1.429)	(-1.569)	(+1.256)	(-1.055)
							GO:0009644	SV6_30G08	chlorophyll a-b binding protein 4-like	NS	24	-2.740	-2.329	-2.188	-3.614	-1.599	(-1.088)	(-1.357)	(+1.010)	(-1.100)	(-1.012)	(-1.015)	(-1.319)	(-1.380)	(+1.333)	(+1.170)
							GO:0009644	SV6_04G04	chlorophyll a-b binding protein 6A-like	NS	3	-1.847	-1.582	-1.636	-2.020	-1.588	-2.325	-1.521	(+1.080)	(-1.499)	-1.598	-1.607	-1.808	(-1.213)	(-1.320)	(-1.181)
							GO:0009644	SV6_30G12	chlorophyll a-b binding protein CP26-like	NS	24	-2.192	-1.774	-1.931	-3.059	-1.546	(-1.161)	(-1.233)	(-1.023)	(+1.112)	(-1.001)	(-1.340)	(-1.181)	(-1.295)	(+1.060)	(+1.158)
							GO:0009644	SV6_19E04	ferredoxin-1-like	NS	25	-1.873	-1.737	-1.658	-2.291	-1.719	(+1.097)	(-1.092)	(-1.299)	+1.702	(+1.084)	(-1.359)	(+1.294)	(-1.486)	(+1.060)	(+1.193)
							GO:0009644	SV5_56B02	peptidyl-prolyl cis-trans isomerase FKBP62-like	NS	21	+1.817	+1.591	+1.663	+1.604	+2.259	+2.425	(+1.263)	(+1.258)	+1.693	+2.110	+2.379	(+1.638)	(+1.492)	+2.365	+1.543
	GO:0071365	cellular response to auxin stimulus	7	3	52	0.0065	GO:0071365	SV6_11C05	NAD(P)H dehydrogenase (quinone) FQR1-like	NS	12	+2.443	+2.057	+1.681	+2.672	+2.085	(+1.230)	(+1.047)	(-1.380)	(+1.137)	+2.550	(+1.171)	(+1.309)	(-1.229)	(-1.144)	+1.681
							GO:0071365	SV6_27D04	NAD(P)H dehydrogenase (quinone) FQR1-like	NS	12	+2.299	+1.864	+1.576	+2.430	+1.801	(+1.179)	(-1.010)	(-1.439)	(+1.136)	+1.989	(+1.170)	(+1.339)	(-1.199)	(-1.086)	+1.567
							GO:0071365	SV6_29A05	NAD(P)H dehydrogenase (quinone) FQR1-like	NS	12	+2.439	+1.894	+1.725	+2.616	+1.928	(+1.173)	(-1.082)	(-1.485)	(+1.067)	+2.333	(+1.059)	(+1.486)	(-1.274)	(-1.027)	(+1.640)
	GO:0060918	auxin transport	7	2	39	0.0315	GO:0060918	SV6_08B02	gamma-thionin-like	CRP	20	-1.743	-1.528	-1.605	-1.605	-1.850	(+1.100)	(+1.169)	-1.852	+1.692	(+1.064)	(+1.427)	(-1.342)	-1.721	(-1.182)	(+1.277)
							GO:0060918	SV6_19D07	gamma-thionin-like	CRP	20	-1.696	-1.504	-1.601	-1.586	-1.751	(+1.148)	(+1.198)	-1.786	+1.695	(+1.160)	(+1.363)	(-1.285)	-1.676	(-1.200)	(+1.309)
	GO:0006873	cellular ion homeostasis	7	3	65	0.0115	GO:0006873	SV5_41F04	calcium-transporting ATPase 2-like	NS	1	+1.675	+1.518	+1.864	+1.631	+2.094	(-1.158)	(+1.321)	(+1.171)	(+1.063)	(+1.490)	(-1.120)	(-1.680)	(+1.213)	+1.529	+1.666
							GO:0006873	SV6_19D08	chlorophyll a-b binding protein 4-like	NS	24	-2.568	-2.191	-1.899	-2.338	-1.614	(-1.133)	(-1.232)	(-1.004)	(-1.006)	(-1.083)	(-1.054)	(-1.429)	(-1.569)	(+1.256)	(-1.055)
							GO:0006873	SV6_30G08	chlorophyll a-b binding protein 4-like	NS	24	-2.740	-2.329	-2.188	-3.614	-1.599	(-1.088)	(-1.357)	(+1.010)	(-1.100)	(-1.012)	(-1.015)	(-1.319)	(-1.380)	(+1.333)	(+1.170)
	GO:0055080	cation homeostasis	7	3	70	0.0139	GO:0055080	SV5_41F04	calcium-transporting ATPase 2-like	NS	1	+1.675	+1.518	+1.864	+1.631	+2.094	(-1.158)	(+1.321)	(+1.171)	(+1.063)	(+1.490)	(-1.120)	(-1.680)	(+1.213)	+1.529	+1.666
							GO:0055080	SV6_19D08	chlorophyll a-b binding protein 4-like	NS	24	-2.568	-2.191	-1.899	-2.338	-1.614	(-1.133)	(-1.232)	(-1.004)	(-1.006)	(-1.083)	(-1.054)	(-1.429)	(-1.569)	(+1.256)	(-1.055)
							GO:0055080	SV6_30G08	chlorophyll a-b binding protein 4-like	NS	24	-2.740	-2.329	-2.188	-3.614	-1.599	(-1.088)	(-1.357)	(+1.010)	(-1.100)	(-1.012)	(-1.015)	(-1.319)	(-1.380)	(+1.333)	(+1.170)
	GO:0009744	response to sucrose	7	3	78	0.0183	GO:0009744	SV6_04G04	chlorophyll a-b binding protein 6A-like	NS	3	-1.847	-1.582	-1.636	-2.020	-1.588	-2.325	-1.521	(+1.080)	(-1.499)	-1.598	-1.607	-1.808	(-1.213)	(-1.320)	(-1.181)
							GO:0009744	SV6_30G12	chlorophyll a-b binding protein CP26-like	NS	24	-2.192	-1.774	-1.931	-3.059	-1.546	(-1.161)	(-1.233)	(-1.023)	(+1.112)	(-1.001)	(-1.340)	(-1.181)	(-1.295)	(+1.060)	(+1.158)
							GO:0009744	SV6_19E04	ferredoxin-1-like	NS	25	-1.873	-1.737	-1.658	-2.291	-1.719	(+1.097)	(-1.092)	(-1.299)	+1.702	(+1.084)	(-1.359)	(+1.294)	(-1.486)	(+1.060)	(+1.193)
	GO:0050832	defense response to fungus	7	3	100	0.0339	GO:0050832	SV5_41F04	calcium-transporting ATPase 2-like	NS	1	+1.675	+1.518	+1.864	+1.631	+2.094	(-1.158)	(+1.321)	(+1.171)	(+1.063)	(+1.490)	(-1.120)	(-1.680)	(+1.213)	+1.529	+1.666
							GO:0050832	SV6_08B02	gamma-thionin-like	CRP	20	-1.743	-1.528	-1.605	-1.605	-1.850	(+1.100)	(+1.169)	-1.852	+1.692	(+1.064)	(+1.427)	(-1.342)	-1.721	(-1.182)	(+1.277)
							GO:0050832	SV6_19D07	gamma-thionin-like	CRP	20	-1.696	-1.504	-1.601	-1.586	-1.751	(+1.148)	(+1.198)	-1.786	+1.695	(+1.160)	(+1.363)	(-1.285)	-1.676	(-1.200)	(+1.309)
	GO:0006812	cation transport	7	7	294	0.006	GO:0006812	SV5_60A10	ATP synthase subunit 1-like	NS	21	+1.717	+1.642	+1.543	+1.631	+1.557	(+1.368)	+1.758	+1.957	(+1.264)	(+1.138)	+1.535	+2.039	+1.676	+1.973	(+1.480)
							GO:0006812	SV5_41F04	calcium-transporting ATPase 2-like	NS	1	+1.675	+1.518	+1.864	+1.631	+2.094	(-1.158)	(+1.321)	(+1.171)	(+1.063)	(+1.490)	(-1.120)	(-1.680)	(+1.213)	+1.529	+1.666
							GO:0006812	SV6_19D08	chlorophyll a-b binding protein 4-like	NS	24	-2.568	-2.191	-1.899	-2.338	-1.614	(-1.133)	(-1.232)	(-1.004)	(-1.006)	(-1.083)	(-1.054)	(-1.429)	(-1.569)	(+1.256)	(-1.055)
							GO:0006812	SV6_30G08	chlorophyll a-b binding protein 4-like	NS	24	-2.740	-2.329	-2.188	-3.614	-1.599	(-1.088)	(-1.357)	(+1.010)	(-1.100)	(-1.012)	(-1.015)	(-1.319)	(-1.380)	(+1.333)	(+1.170)
							GO:0006812	SV6_04G04	chlorophyll a-b binding protein 6A-like	NS	3	-1.847	-1.582	-1.636	-2.020	-1.588	-2.325	-1.521	(+1.080)	(-1.499)	-1.598	-1.607	-1.808	(-1.213)	(-1.320)	(-1.181)
							GO:0006812	SV6_30G12	chlorophyll a-b binding protein CP26-like	NS	24	-2.192	-1.774	-1.931	-3.059	-1.546	(-1.161)	(-1.233)	(-1.023)	(+1.112)	(-1.001)	(-1.340)	(-1.181)	(-1.295)	(+1.060)	(+1.158)
							GO:0006812	SV6_19E04	ferredoxin-1-like	NS	25	-1.873	-1.737	-1.658	-2.291	-1.719	(+1.097)	(-1.092)	(-1.299)	+1.702	(+1.084)	(-1.359)	(+1.294)	(-1.486)	(+1.060)	(+1.193)
	GO:0031640	killing of cells of other organism	8	2	2	0.0003	GO:0031640	SV6_08B02	gamma-thionin-like	CRP	20	-1.743	-1.528	-1.605	-1.605	-1.850	(+1.100)	(+1.169)	-1.852	+1.692	(+1.064)	(+1.427)	(-1.342)	-1.721	(-1.182)	(+1.277)
							GO:0031640	SV6_19D07	gamma-thionin-like	CRP	20	-1.696	-1.504	-1.601	-1.586	-1.751	(+1.148)	(+1.198)	-1.786	+1.695	(+1.160)	(+1.363)	(-1.285)	-1.676	(-1.200)	(+1.309)
	GO:0071451	cellular response to superoxide	8	2	10	0.0029	GO:0071451	SV6_43G05	superoxide dismutase [Cu-Zn] 2-like	NS	21	+1.730	+1.637	+1.627	+1.898	(+1.386)	+1.953	(+1.309)	+1.643	+1.715	+2.499	+1.691	+1.689	(+1.532)	+1.622	+2.172
							GO:0071451	SV6_35E12	superoxide dismutase [Fe]-like	NS	17	-2.244	-2.442	-2.022	-2.142	(-1.415)	-3.435	(-1.122)	-4.005	-2.325	(-2.588)	-3.076	-3.709	(-2.414)	-2.604	(-2.008)
	GO:0016036	cellular response to phosphate starvation	8	2	30	0.0199	GO:0016036	SV5_49E04	ribonuclease 1-like	SP	12	+2.726	+2.748	+1.877	+2.665	+2.067	(+1.298)	(+1.203)	(-1.453)	(+1.144)	+2.516	(-1.125)	(+1.491)	(-1.484)	(+1.077)	+2.456
							GO:0016036	SV6_45A07	ribonuclease 1-like	SP	12	+3.609	+3.502	+2.541	+3.641	+2.860	(+1.416)	+1.547	-1.528	(+1.184)	+3.677	(+1.015)	(+1.652)	-1.648	(-1.016)	+3.197
	GO:0043479	pigment accumulation in tissues in response to UV light	8	2	32	0.0223	GO:0043479	SV6_08B02	gamma-thionin-like	CRP	20	-1.743	-1.528	-1.605	-1.605	-1.850	(+1.100)	(+1.169)	-1.852	+1.692	(+1.064)	(+1.427)	(-1.342)	-1.721	(-1.182)	(+1.277)
							GO:0043479	SV6_19D07	gamma-thionin-like	CRP	20	-1.696	-1.504	-1.601	-1.586	-1.751	(+1.148)	(+1.198)	-1.786	+1.695	(+1.160)	(+1.363)	(-1.285)	-1.676	(-1.200)	(+1.309)
	GO:0009926	auxin polar transport	8	2	34	0.0248	GO:0009926	SV6_08B02	gamma-thionin-like	CRP	20	-1.743	-1.528	-1.605	-1.605	-1.850	(+1.100)	(+1.169)	-1.852	+1.692	(+1.064)	(+1.427)	(-1.342)	-1.721	(-1.182)	(+1.277)
							GO:0009926	SV6_19D07	gamma-thionin-like	CRP	20	-1.696	-1.504	-1.601	-1.586	-1.751	(+1.148)	(+1.198)	-1.786	+1.695	(+1.160)	(+1.363)	(-1.285)	-1.676	(-1.200)	(+1.309)
	GO:0030003	cellular cation homeostasis	8	3	62	0.0102	GO:0030003	SV5_41F04	calcium-transporting ATPase 2-like	NS	1	+1.675	+1.518	+1.864	+1.631	+2.094	(-1.158)	(+1.321)	(+1.171)	(+1.063)	(+1.490)	(-1.120)	(-1.680)	(+1.213)	+1.529	+1.666
							GO:0030003	SV6_19D08	chlorophyll a-b binding protein 4-like	NS	24	-2.568	-2.191	-1.899	-2.338	-1.614	(-1.133)	(-1.232)	(-1.004)	(-1.006)	(-1.083)	(-1.054)	(-1.429)	(-1.569)	(+1.256)	(-1.055)
							GO:0030003	SV6_30G08	chlorophyll a-b binding protein 4-like	NS	24	-2.740	-2.329	-2.188	-3.614	-1.599	(-1.088)	(-1.357)	(+1.010)	(-1.100)	(-1.012)	(-1.015)	(-1.319)	(-1.380)	(+1.333)	(+1.170)
	GO:0072511	divalent inorganic cation transport	8	3	84	0.0221	GO:0072511	SV5_41F04	calcium-transporting ATPase 2-like	NS	1	+1.675	+1.518	+1.864	+1.631	+2.094	(-1.158)	(+1.321)	(+1.171)	(+1.063)	(+1.490)	(-1.120)	(-1.680)	(+1.213)	+1.529	+1.666
							GO:0072511	SV6_19D08	chlorophyll a-b binding protein 4-like	NS	24	-2.568	-2.191	-1.899	-2.338	-1.614	(-1.133)	(-1.232)	(-1.004)	(-1.006)	(-1.083)	(-1.054)	(-1.429)	(-1.569)	(+1.256)	(-1.055)
							GO:0072511	SV6_30G08	chlorophyll a-b binding protein 4-like	NS	24	-2.740	-2.329	-2.188	-3.614	-1.599	(-1.088)	(-1.357)	(+1.010)	(-1.100)	(-1.012)	(-1.015)	(-1.319)	(-1.380)	(+1.333)	(+1.170)
	GO:0015672	monovalent inorganic cation transport	8	5	149	0.0047	GO:0015672	SV5_60A10	ATP synthase subunit 1-like	NS	21	+1.717	+1.642	+1.543	+1.631	+1.557	(+1.368)	+1.758	+1.957	(+1.264)	(+1.138)	+1.535	+2.039	+1.676	+1.973	(+1.480)
							GO:0015672	SV5_41F04	calcium-transporting ATPase 2-like	NS	1	+1.675	+1.518	+1.864	+1.631	+2.094	(-1.158)	(+1.321)	(+1.171)	(+1.063)	(+1.490)	(-1.120)	(-1.680)	(+1.213)	+1.529	+1.666
							GO:0015672	SV6_04G04	chlorophyll a-b binding protein 6A-like	NS	3	-1.847	-1.582	-1.636	-2.020	-1.588	-2.325	-1.521	(+1.080)	(-1.499)	-1.598	-1.607	-1.808	(-1.213)	(-1.320)	(-1.181)
							GO:0015672	SV6_30G12	chlorophyll a-b binding protein CP26-like	NS	24	-2.192	-1.774	-1.931	-3.059	-1.546	(-1.161)	(-1.233)	(-1.023)	(+1.112)	(-1.001)	(-1.340)	(-1.181)	(-1.295)	(+1.060)	(+1.158)
							GO:0015672	SV6_19E04	ferredoxin-1-like	NS	25	-1.873	-1.737	-1.658	-2.291	-1.719	(+1.097)	(-1.092)	(-1.299)	+1.702	(+1.084)	(-1.359)	(+1.294)	(-1.486)	(+1.060)	(+1.193)
	GO:0046394	carboxylic acid biosynthetic process	8	7	443	0.0402	GO:0046394	SV5_41F04	calcium-transporting ATPase 2-like	NS	1	+1.675	+1.518	+1.864	+1.631	+2.094	(-1.158)	(+1.321)	(+1.171)	(+1.063)	(+1.490)	(-1.120)	(-1.680)	(+1.213)	+1.529	+1.666
							GO:0046394	SV6_19D08	chlorophyll a-b binding protein 4-like	NS	24	-2.568	-2.191	-1.899	-2.338	-1.614	(-1.133)	(-1.232)	(-1.004)	(-1.006)	(-1.083)	(-1.054)	(-1.429)	(-1.569)	(+1.256)	(-1.055)
							GO:0046394	SV6_30G08	chlorophyll a-b binding protein 4-like	NS	24	-2.740	-2.329	-2.188	-3.614	-1.599	(-1.088)	(-1.357)	(+1.010)	(-1.100)	(-1.012)	(-1.015)	(-1.319)	(-1.380)	(+1.333)	(+1.170)
							GO:0046394	SV6_30G12	chlorophyll a-b binding protein CP26-like	NS	24	-2.192	-1.774	-1.931	-3.059	-1.546	(-1.161)	(-1.233)	(-1.023)	(+1.112)	(-1.001)	(-1.340)	(-1.181)	(-1.295)	(+1.060)	(+1.158)
							GO:0046394	SV6_19E04	ferredoxin-1-like	NS	25	-1.873	-1.737	-1.658	-2.291	-1.719	(+1.097)	(-1.092)	(-1.299)	+1.702	(+1.084)	(-1.359)	(+1.294)	(-1.486)	(+1.060)	(+1.193)
							GO:0046394	SV6_08B02	gamma-thionin-like	CRP	20	-1.743	-1.528	-1.605	-1.605	-1.850	(+1.100)	(+1.169)	-1.852	+1.692	(+1.064)	(+1.427)	(-1.342)	-1.721	(-1.182)	(+1.277)
							GO:0046394	SV6_19D07	gamma-thionin-like	CRP	20	-1.696	-1.504	-1.601	-1.586	-1.751	(+1.148)	(+1.198)	-1.786	+1.695	(+1.160)	(+1.363)	(-1.285)	-1.676	(-1.200)	(+1.309)
	GO:0018298	protein-chromophore linkage	9	6	10	0	GO:0018298	SV6_36F11	chlorophyll a-b binding protein 1C-like	NS	2	-2.943	-1.919	-1.899	-3.013	(-1.438)	(-1.418)	-1.941	+2.266	(-1.074)	(-1.087)	(-1.015)	(-1.165)	+1.571	(+1.080)	(+1.482)
							GO:0018298	SV6_19D08	chlorophyll a-b binding protein 4-like	NS	24	-2.568	-2.191	-1.899	-2.338	-1.614	(-1.133)	(-1.232)	(-1.004)	(-1.006)	(-1.083)	(-1.054)	(-1.429)	(-1.569)	(+1.256)	(-1.055)
							GO:0018298	SV6_30G08	chlorophyll a-b binding protein 4-like	NS	24	-2.740	-2.329	-2.188	-3.614	-1.599	(-1.088)	(-1.357)	(+1.010)	(-1.100)	(-1.012)	(-1.015)	(-1.319)	(-1.380)	(+1.333)	(+1.170)
							GO:0018298	SV5_49D03	chlorophyll a-b binding protein 40-like	NS	2	-3.532	-2.346	-2.209	-3.997	(-1.133)	(-1.242)	-1.962	+2.322	(+1.061)	(-1.070)	(+1.025)	(-1.189)	(+1.412)	(+1.058)	+1.594
							GO:0018298	SV6_04G04	chlorophyll a-b binding protein 6A-like	NS	3	-1.847	-1.582	-1.636	-2.020	-1.588	-2.325	-1.521	(+1.080)	(-1.499)	-1.598	-1.607	-1.808	(-1.213)	(-1.320)	(-1.181)
							GO:0018298	SV6_30G12	chlorophyll a-b binding protein CP26-like	NS	24	-2.192	-1.774	-1.931	-3.059	-1.546	(-1.161)	(-1.233)	(-1.023)	(+1.112)	(-1.001)	(-1.340)	(-1.181)	(-1.295)	(+1.060)	(+1.158)
	GO:0019430	removal of superoxide radicals	9	2	10	0.0029	GO:0019430	SV6_43G05	superoxide dismutase [Cu-Zn] 2-like	NS	21	+1.730	+1.637	+1.627	+1.898	(+1.386)	+1.953	(+1.309)	+1.643	+1.715	+2.499	+1.691	+1.689	(+1.532)	+1.622	+2.172
							GO:0019430	SV6_35E12	superoxide dismutase [Fe]-like	NS	17	-2.244	-2.442	-2.022	-2.142	(-1.415)	-3.435	(-1.122)	-4.005	-2.325	(-2.588)	-3.076	-3.709	(-2.414)	-2.604	(-2.008)
	GO:0043481	anthocyanin accumulation in tissues in response to UV light	9	2	32	0.0223	GO:0043481	SV6_08B02	gamma-thionin-like	CRP	20	-1.743	-1.528	-1.605	-1.605	-1.850	(+1.100)	(+1.169)	-1.852	+1.692	(+1.064)	(+1.427)	(-1.342)	-1.721	(-1.182)	(+1.277)
							GO:0043481	SV6_19D07	gamma-thionin-like	CRP	20	-1.696	-1.504	-1.601	-1.586	-1.751	(+1.148)	(+1.198)	-1.786	+1.695	(+1.160)	(+1.363)	(-1.285)	-1.676	(-1.200)	(+1.309)
	GO:0015992	proton transport	9	4	110	0.0083	GO:0015992	SV5_60A10	ATP synthase subunit 1-like	NS	21	+1.717	+1.642	+1.543	+1.631	+1.557	(+1.368)	+1.758	+1.957	(+1.264)	(+1.138)	+1.535	+2.039	+1.676	+1.973	(+1.480)
							GO:0015992	SV6_04G04	chlorophyll a-b binding protein 6A-like	NS	3	-1.847	-1.582	-1.636	-2.020	-1.588	-2.325	-1.521	(+1.080)	(-1.499)	-1.598	-1.607	-1.808	(-1.213)	(-1.320)	(-1.181)
							GO:0015992	SV6_30G12	chlorophyll a-b binding protein CP26-like	NS	24	-2.192	-1.774	-1.931	-3.059	-1.546	(-1.161)	(-1.233)	(-1.023)	(+1.112)	(-1.001)	(-1.340)	(-1.181)	(-1.295)	(+1.060)	(+1.158)
							GO:0015992	SV6_19E04	ferredoxin-1-like	NS	25	-1.873	-1.737	-1.658	-2.291	-1.719	(+1.097)	(-1.092)	(-1.299)	+1.702	(+1.084)	(-1.359)	(+1.294)	(-1.486)	(+1.060)	(+1.193)
	GO:0070838	divalent metal ion transport	9	3	84	0.0221	GO:0070838	SV5_41F04	calcium-transporting ATPase 2-like	NS	1	+1.675	+1.518	+1.864	+1.631	+2.094	(-1.158)	(+1.321)	(+1.171)	(+1.063)	(+1.490)	(-1.120)	(-1.680)	(+1.213)	+1.529	+1.666
							GO:0070838	SV6_19D08	chlorophyll a-b binding protein 4-like	NS	24	-2.568	-2.191	-1.899	-2.338	-1.614	(-1.133)	(-1.232)	(-1.004)	(-1.006)	(-1.083)	(-1.054)	(-1.429)	(-1.569)	(+1.256)	(-1.055)
							GO:0070838	SV6_30G08	chlorophyll a-b binding protein 4-like	NS	24	-2.740	-2.329	-2.188	-3.614	-1.599	(-1.088)	(-1.357)	(+1.010)	(-1.100)	(-1.012)	(-1.015)	(-1.319)	(-1.380)	(+1.333)	(+1.170)
	GO:0000096	sulfur amino acid metabolic process	9	5	190	0.0122	GO:0000096	SV6_19D08	chlorophyll a-b binding protein 4-like	NS	24	-2.568	-2.191	-1.899	-2.338	-1.614	(-1.133)	(-1.232)	(-1.004)	(-1.006)	(-1.083)	(-1.054)	(-1.429)	(-1.569)	(+1.256)	(-1.055)
							GO:0000096	SV6_30G08	chlorophyll a-b binding protein 4-like	NS	24	-2.740	-2.329	-2.188	-3.614	-1.599	(-1.088)	(-1.357)	(+1.010)	(-1.100)	(-1.012)	(-1.015)	(-1.319)	(-1.380)	(+1.333)	(+1.170)
							GO:0000096	SV6_30G12	chlorophyll a-b binding protein CP26-like	NS	24	-2.192	-1.774	-1.931	-3.059	-1.546	(-1.161)	(-1.233)	(-1.023)	(+1.112)	(-1.001)	(-1.340)	(-1.181)	(-1.295)	(+1.060)	(+1.158)
							GO:0000096	SV6_08B02	gamma-thionin-like	CRP	20	-1.743	-1.528	-1.605	-1.605	-1.850	(+1.100)	(+1.169)	-1.852	+1.692	(+1.064)	(+1.427)	(-1.342)	-1.721	(-1.182)	(+1.277)
							GO:0000096	SV6_19D07	gamma-thionin-like	CRP	20	-1.696	-1.504	-1.601	-1.586	-1.751	(+1.148)	(+1.198)	-1.786	+1.695	(+1.160)	(+1.363)	(-1.285)	-1.676	(-1.200)	(+1.309)
	GO:0008652	cellular amino acid biosynthetic process	9	5	263	0.0395	GO:0008652	SV6_19D08	chlorophyll a-b binding protein 4-like	NS	24	-2.568	-2.191	-1.899	-2.338	-1.614	(-1.133)	(-1.232)	(-1.004)	(-1.006)	(-1.083)	(-1.054)	(-1.429)	(-1.569)	(+1.256)	(-1.055)
							GO:0008652	SV6_30G08	chlorophyll a-b binding protein 4-like	NS	24	-2.740	-2.329	-2.188	-3.614	-1.599	(-1.088)	(-1.357)	(+1.010)	(-1.100)	(-1.012)	(-1.015)	(-1.319)	(-1.380)	(+1.333)	(+1.170)
							GO:0008652	SV6_30G12	chlorophyll a-b binding protein CP26-like	NS	24	-2.192	-1.774	-1.931	-3.059	-1.546	(-1.161)	(-1.233)	(-1.023)	(+1.112)	(-1.001)	(-1.340)	(-1.181)	(-1.295)	(+1.060)	(+1.158)
							GO:0008652	SV6_08B02	gamma-thionin-like	CRP	20	-1.743	-1.528	-1.605	-1.605	-1.850	(+1.100)	(+1.169)	-1.852	+1.692	(+1.064)	(+1.427)	(-1.342)	-1.721	(-1.182)	(+1.277)
							GO:0008652	SV6_19D07	gamma-thionin-like	CRP	20	-1.696	-1.504	-1.601	-1.586	-1.751	(+1.148)	(+1.198)	-1.786	+1.695	(+1.160)	(+1.363)	(-1.285)	-1.676	(-1.200)	(+1.309)
	GO:0010155	regulation of proton transport	10	3	28	0.0013	GO:0010155	SV6_04G04	chlorophyll a-b binding protein 6A-like	NS	3	-1.847	-1.582	-1.636	-2.020	-1.588	-2.325	-1.521	(+1.080)	(-1.499)	-1.598	-1.607	-1.808	(-1.213)	(-1.320)	(-1.181)
							GO:0010155	SV6_30G12	chlorophyll a-b binding protein CP26-like	NS	24	-2.192	-1.774	-1.931	-3.059	-1.546	(-1.161)	(-1.233)	(-1.023)	(+1.112)	(-1.001)	(-1.340)	(-1.181)	(-1.295)	(+1.060)	(+1.158)
							GO:0010155	SV6_19E04	ferredoxin-1-like	NS	25	-1.873	-1.737	-1.658	-2.291	-1.719	(+1.097)	(-1.092)	(-1.299)	+1.702	(+1.084)	(-1.359)	(+1.294)	(-1.486)	(+1.060)	(+1.193)
	GO:0009069	serine family amino acid metabolic process	10	5	146	0.0044	GO:0009069	SV6_19D08	chlorophyll a-b binding protein 4-like	NS	24	-2.568	-2.191	-1.899	-2.338	-1.614	(-1.133)	(-1.232)	(-1.004)	(-1.006)	(-1.083)	(-1.054)	(-1.429)	(-1.569)	(+1.256)	(-1.055)
							GO:0009069	SV6_30G08	chlorophyll a-b binding protein 4-like	NS	24	-2.740	-2.329	-2.188	-3.614	-1.599	(-1.088)	(-1.357)	(+1.010)	(-1.100)	(-1.012)	(-1.015)	(-1.319)	(-1.380)	(+1.333)	(+1.170)
							GO:0009069	SV6_30G12	chlorophyll a-b binding protein CP26-like	NS	24	-2.192	-1.774	-1.931	-3.059	-1.546	(-1.161)	(-1.233)	(-1.023)	(+1.112)	(-1.001)	(-1.340)	(-1.181)	(-1.295)	(+1.060)	(+1.158)
							GO:0009069	SV6_08B02	gamma-thionin-like	CRP	20	-1.743	-1.528	-1.605	-1.605	-1.850	(+1.100)	(+1.169)	-1.852	+1.692	(+1.064)	(+1.427)	(-1.342)	-1.721	(-1.182)	(+1.277)
							GO:0009069	SV6_19D07	gamma-thionin-like	CRP	20	-1.696	-1.504	-1.601	-1.586	-1.751	(+1.148)	(+1.198)	-1.786	+1.695	(+1.160)	(+1.363)	(-1.285)	-1.676	(-1.200)	(+1.309)
	GO:0000097	sulfur amino acid biosynthetic process	10	5	174	0.0087	GO:0000097	SV6_19D08	chlorophyll a-b binding protein 4-like	NS	24	-2.568	-2.191	-1.899	-2.338	-1.614	(-1.133)	(-1.232)	(-1.004)	(-1.006)	(-1.083)	(-1.054)	(-1.429)	(-1.569)	(+1.256)	(-1.055)
							GO:0000097	SV6_30G08	chlorophyll a-b binding protein 4-like	NS	24	-2.740	-2.329	-2.188	-3.614	-1.599	(-1.088)	(-1.357)	(+1.010)	(-1.100)	(-1.012)	(-1.015)	(-1.319)	(-1.380)	(+1.333)	(+1.170)
							GO:0000097	SV6_30G12	chlorophyll a-b binding protein CP26-like	NS	24	-2.192	-1.774	-1.931	-3.059	-1.546	(-1.161)	(-1.233)	(-1.023)	(+1.112)	(-1.001)	(-1.340)	(-1.181)	(-1.295)	(+1.060)	(+1.158)
							GO:0000097	SV6_08B02	gamma-thionin-like	CRP	20	-1.743	-1.528	-1.605	-1.605	-1.850	(+1.100)	(+1.169)	-1.852	+1.692	(+1.064)	(+1.427)	(-1.342)	-1.721	(-1.182)	(+1.277)
							GO:0000097	SV6_19D07	gamma-thionin-like	CRP	20	-1.696	-1.504	-1.601	-1.586	-1.751	(+1.148)	(+1.198)	-1.786	+1.695	(+1.160)	(+1.363)	(-1.285)	-1.676	(-1.200)	(+1.309)
	GO:1901607	alpha-amino acid biosynthetic process	10	5	230	0.0247	GO:1901607	SV6_19D08	chlorophyll a-b binding protein 4-like	NS	24	-2.568	-2.191	-1.899	-2.338	-1.614	(-1.133)	(-1.232)	(-1.004)	(-1.006)	(-1.083)	(-1.054)	(-1.429)	(-1.569)	(+1.256)	(-1.055)
							GO:1901607	SV6_30G08	chlorophyll a-b binding protein 4-like	NS	24	-2.740	-2.329	-2.188	-3.614	-1.599	(-1.088)	(-1.357)	(+1.010)	(-1.100)	(-1.012)	(-1.015)	(-1.319)	(-1.380)	(+1.333)	(+1.170)
							GO:1901607	SV6_30G12	chlorophyll a-b binding protein CP26-like	NS	24	-2.192	-1.774	-1.931	-3.059	-1.546	(-1.161)	(-1.233)	(-1.023)	(+1.112)	(-1.001)	(-1.340)	(-1.181)	(-1.295)	(+1.060)	(+1.158)
							GO:1901607	SV6_08B02	gamma-thionin-like	CRP	20	-1.743	-1.528	-1.605	-1.605	-1.850	(+1.100)	(+1.169)	-1.852	+1.692	(+1.064)	(+1.427)	(-1.342)	-1.721	(-1.182)	(+1.277)
							GO:1901607	SV6_19D07	gamma-thionin-like	CRP	20	-1.696	-1.504	-1.601	-1.586	-1.751	(+1.148)	(+1.198)	-1.786	+1.695	(+1.160)	(+1.363)	(-1.285)	-1.676	(-1.200)	(+1.309)
	GO:0006534	cysteine metabolic process	11	5	111	0.0014	GO:0006534	SV6_19D08	chlorophyll a-b binding protein 4-like	NS	24	-2.568	-2.191	-1.899	-2.338	-1.614	(-1.133)	(-1.232)	(-1.004)	(-1.006)	(-1.083)	(-1.054)	(-1.429)	(-1.569)	(+1.256)	(-1.055)
							GO:0006534	SV6_30G08	chlorophyll a-b binding protein 4-like	NS	24	-2.740	-2.329	-2.188	-3.614	-1.599	(-1.088)	(-1.357)	(+1.010)	(-1.100)	(-1.012)	(-1.015)	(-1.319)	(-1.380)	(+1.333)	(+1.170)
							GO:0006534	SV6_30G12	chlorophyll a-b binding protein CP26-like	NS	24	-2.192	-1.774	-1.931	-3.059	-1.546	(-1.161)	(-1.233)	(-1.023)	(+1.112)	(-1.001)	(-1.340)	(-1.181)	(-1.295)	(+1.060)	(+1.158)
							GO:0006534	SV6_08B02	gamma-thionin-like	CRP	20	-1.743	-1.528	-1.605	-1.605	-1.850	(+1.100)	(+1.169)	-1.852	+1.692	(+1.064)	(+1.427)	(-1.342)	-1.721	(-1.182)	(+1.277)
							GO:0006534	SV6_19D07	gamma-thionin-like	CRP	20	-1.696	-1.504	-1.601	-1.586	-1.751	(+1.148)	(+1.198)	-1.786	+1.695	(+1.160)	(+1.363)	(-1.285)	-1.676	(-1.200)	(+1.309)
	GO:0009070	serine family amino acid biosynthetic process	11	5	119	0.0019	GO:0009070	SV6_19D08	chlorophyll a-b binding protein 4-like	NS	24	-2.568	-2.191	-1.899	-2.338	-1.614	(-1.133)	(-1.232)	(-1.004)	(-1.006)	(-1.083)	(-1.054)	(-1.429)	(-1.569)	(+1.256)	(-1.055)
							GO:0009070	SV6_30G08	chlorophyll a-b binding protein 4-like	NS	24	-2.740	-2.329	-2.188	-3.614	-1.599	(-1.088)	(-1.357)	(+1.010)	(-1.100)	(-1.012)	(-1.015)	(-1.319)	(-1.380)	(+1.333)	(+1.170)
							GO:0009070	SV6_30G12	chlorophyll a-b binding protein CP26-like	NS	24	-2.192	-1.774	-1.931	-3.059	-1.546	(-1.161)	(-1.233)	(-1.023)	(+1.112)	(-1.001)	(-1.340)	(-1.181)	(-1.295)	(+1.060)	(+1.158)
							GO:0009070	SV6_08B02	gamma-thionin-like	CRP	20	-1.743	-1.528	-1.605	-1.605	-1.850	(+1.100)	(+1.169)	-1.852	+1.692	(+1.064)	(+1.427)	(-1.342)	-1.721	(-1.182)	(+1.277)
							GO:0009070	SV6_19D07	gamma-thionin-like	CRP	20	-1.696	-1.504	-1.601	-1.586	-1.751	(+1.148)	(+1.198)	-1.786	+1.695	(+1.160)	(+1.363)	(-1.285)	-1.676	(-1.200)	(+1.309)
	GO:0019344	cysteine biosynthetic process	12	5	109	0.0013	GO:0019344	SV6_19D08	chlorophyll a-b binding protein 4-like	NS	24	-2.568	-2.191	-1.899	-2.338	-1.614	(-1.133)	(-1.232)	(-1.004)	(-1.006)	(-1.083)	(-1.054)	(-1.429)	(-1.569)	(+1.256)	(-1.055)
							GO:0019344	SV6_30G08	chlorophyll a-b binding protein 4-like	NS	24	-2.740	-2.329	-2.188	-3.614	-1.599	(-1.088)	(-1.357)	(+1.010)	(-1.100)	(-1.012)	(-1.015)	(-1.319)	(-1.380)	(+1.333)	(+1.170)
							GO:0019344	SV6_30G12	chlorophyll a-b binding protein CP26-like	NS	24	-2.192	-1.774	-1.931	-3.059	-1.546	(-1.161)	(-1.233)	(-1.023)	(+1.112)	(-1.001)	(-1.340)	(-1.181)	(-1.295)	(+1.060)	(+1.158)
							GO:0019344	SV6_08B02	gamma-thionin-like	CRP	20	-1.743	-1.528	-1.605	-1.605	-1.850	(+1.100)	(+1.169)	-1.852	+1.692	(+1.064)	(+1.427)	(-1.342)	-1.721	(-1.182)	(+1.277)
							GO:0019344	SV6_19D07	gamma-thionin-like	CRP	20	-1.696	-1.504	-1.601	-1.586	-1.751	(+1.148)	(+1.198)	-1.786	+1.695	(+1.160)	(+1.363)	(-1.285)	-1.676	(-1.200)	(+1.309)

## Sheet: h
	(h) Detailed view of GO terms enriched in genes regulated 24 HAP in CCP only.
	GO ID	GO Description	Lev.	Sample	Rest	p-val.	(GO ID)	Associated EST Ids	EST Description	Secr.	Cl.	CCP 6 h	CIP 6 h	HCP 6 h	Wound 6 h	Touch 6 h	CCP 24 h	CIP 24 h	HCP 24 h	Wound 24 h	Touch 24 h	CCP 48 h	CIP 48 h	HCP 48 h	Wound 48 h	Touch 48 h
	GO:0008150	biological_process	1	208	4871		GO:0008150
	GO:0006457	protein folding	3	21	167	0.0001	GO:0006457	SV5_60E12	10 kDa chaperonin-like	NS	13	(+1.062)	(-1.008)	(+1.217)	(+1.141)	(+1.416)	+1.861	(+1.072)	(+1.062)	(+1.264)	(+1.334)	+1.556	(-1.062)	(+1.186)	(+1.096)	(+1.190)
							GO:0006457	SV6_26A09	10 kDa chaperonin-like	NS	13	(+1.230)	(+1.083)	(+1.349)	(+1.232)	(+1.417)	+1.854	(+1.220)	(+1.129)	(+1.416)	(+1.395)	+2.137	(+1.002)	(+1.222)	(+1.229)	(+1.202)
							GO:0006457	SV6_16A02	20 kDa chaperonin-like	NS	14	(+1.169)	(+1.061)	(+1.218)	(+1.106)	+1.530	+2.007	(+1.167)	(+1.014)	(+1.288)	+1.527	+2.227	(+1.056)	(+1.284)	(+1.381)	(+1.312)
							GO:0006457	SV6_23H06	20 kDa chaperonin-like	NS	14	(+1.139)	(+1.007)	(+1.126)	(-1.009)	(+1.378)	+1.563	(+1.066)	(-1.027)	(+1.256)	(+1.353)	+1.867	(+1.038)	(+1.175)	(+1.262)	(+1.491)
							GO:0006457	SV6_27D01	chaperone protein ClpB1-like	NS	22	(+1.063)	(+1.164)	(+1.298)	(+1.053)	+2.340	+2.048	(+1.099)	(-1.445)	(+1.373)	(+1.312)	+2.133	(+1.446)	(+1.189)	+2.914	(+1.300)
							GO:0006457	SV6_04H09	chaperonin CPN60-2-like	NS	14	(+1.219)	(-1.012)	(+1.103)	(+1.167)	(+1.089)	+1.543	(+1.065)	(-1.128)	(+1.121)	(+1.173)	+1.627	(-1.109)	(-1.050)	(-1.202)	(-1.027)
							GO:0006457	SV5_02C12	chaperonin-60 beta subunit-like	NS	13	+1.600	(+1.155)	(+1.320)	(+1.325)	+1.836	+1.867	(+1.053)	(+1.052)	(+1.401)	+1.912	(+1.391)	(+1.164)	(+1.175)	(+1.265)	+1.649
							GO:0006457	SV5_42G09	dnaJ homolog subfamily B member 1-like	NS	22	(+1.051)	(+1.116)	(-1.019)	(-1.069)	+1.624	+1.571	(+1.077)	(-1.016)	(+1.221)	(+1.443)	(+1.489)	+1.743	(+1.380)	(+1.472)	(+1.296)
							GO:0006457	SV6_03G06	dnaJ protein ERDJ2A-like	NS	6	(-1.023)	(+1.007)	(-1.062)	(-1.164)	(+1.003)	-1.595	(-1.132)	(-1.003)	(-1.209)	(-1.098)	-1.734	(-1.356)	(+1.093)	(-1.267)	(-1.236)
							GO:0006457	SV6_32E11	heat shock 70 kDa protein 15-like	NS	14	(+1.126)	(+1.094)	(+1.025)	(+1.092)	(+1.387)	+1.602	(-1.033)	(-1.027)	(+1.365)	(+1.398)	+2.100	(+1.048)	(+1.216)	(+1.274)	(+1.330)
							GO:0006457	SV6_47B04	heat shock 70 kDa protein 15-like	NS	22	(+1.239)	(+1.197)	(+1.070)	(+1.172)	+1.565	+2.162	(+1.262)	(+1.164)	+1.605	+1.792	+2.436	(+1.473)	(+1.310)	(+1.486)	(+1.491)
							GO:0006457	SV5_42A09	heat shock cognate 70 kDa protein 2-like	NS	22	(+1.440)	(+1.524)	(+1.325)	(+1.342)	+2.239	+2.666	(+1.234)	(+1.082)	(+1.409)	(+1.872)	(+1.457)	(+2.059)	(+1.473)	+2.326	+1.517
							GO:0006457	SV5_50A02	heat shock cognate protein 80-like	NS	21	(+1.421)	(+1.397)	(+1.217)	(+1.178)	+1.544	+1.622	(+1.309)	(+1.306)	(+1.493)	(+1.201)	(+1.266)	(+1.718)	(+1.432)	(+1.310)	+1.572
							GO:0006457	SV6_49B02	heat shock protein 83-like	NS	22	(-1.026)	(+1.074)	(+1.011)	(-1.130)	(+1.472)	+2.842	(-1.019)	(+1.008)	(+1.410)	(-1.860)	+1.751	(+1.420)	(+1.343)	+3.236	(+1.437)
							GO:0006457	SV6_23D05	hsp70-Hsp90 organizing protein 2-like	NS	22	(-1.068)	(-1.070)	(-1.013)	(-1.234)	+1.524	+2.438	(+1.110)	(-1.103)	(+1.167)	(+1.492)	+2.057	(+1.340)	(+1.113)	+1.516	(+1.293)
							GO:0006457	SV6_29A06	hsp70-Hsp90 organizing protein 2-like	NS	22	(+1.179)	(+1.091)	(+1.109)	(+1.089)	+1.899	+2.575	(+1.236)	(+1.008)	+1.514	+2.335	+2.088	+1.744	(+1.206)	+1.638	+1.589
							GO:0006457	SV6_24C10	luminal-binding protein 5-like	SP	14	(+1.162)	(+1.016)	(+1.031)	(+1.322)	(+1.203)	+1.778	(+1.042)	(-1.239)	(+1.186)	+1.629	+2.118	(-1.039)	(+1.279)	(-1.181)	(+1.250)
							GO:0006457	SV5_56B02	peptidyl-prolyl cis-trans isomerase FKBP62-like	NS	21	+1.817	+1.591	+1.663	+1.604	+2.259	+2.425	(+1.263)	(+1.258)	+1.693	+2.110	+2.379	(+1.638)	(+1.492)	+2.365	+1.543
							GO:0006457	SV6_36F02	ruBisCO large subunit-binding protein subunit alpha-like	NS	21	(+1.432)	(+1.245)	(+1.171)	(+1.156)	(+1.630)	+1.601	(+1.207)	(-1.066)	(+1.360)	(+1.450)	+1.689	(+1.300)	(+1.122)	(+1.197)	(+1.288)
							GO:0006457	SV5_39D03	small heat shock protein-like	NS	22	-1.613	(-1.332)	(-1.203)	(-1.451)	+2.988	+1.952	(+1.096)	(-1.920)	(+1.278)	+1.503	+3.027	(+1.528)	(+1.013)	+5.356	(+1.034)
							GO:0006457	SV5_40B10	small heat shock protein-like	NS	22	(-1.352)	(-1.218)	(-1.323)	(-1.313)	+3.043	+1.869	(+1.035)	(-2.194)	(+1.274)	(+1.411)	+2.313	+1.696	(-1.012)	+3.418	(+1.017)
	GO:0009628	response to abiotic stimulus	3	61	871	0.0014	GO:0009628	SV5_60E12	10 kDa chaperonin-like	NS	13	(+1.062)	(-1.008)	(+1.217)	(+1.141)	(+1.416)	+1.861	(+1.072)	(+1.062)	(+1.264)	(+1.334)	+1.556	(-1.062)	(+1.186)	(+1.096)	(+1.190)
							GO:0009628	SV6_26A09	10 kDa chaperonin-like	NS	13	(+1.230)	(+1.083)	(+1.349)	(+1.232)	(+1.417)	+1.854	(+1.220)	(+1.129)	(+1.416)	(+1.395)	+2.137	(+1.002)	(+1.222)	(+1.229)	(+1.202)
							GO:0009628	SV6_16A02	20 kDa chaperonin-like	NS	14	(+1.169)	(+1.061)	(+1.218)	(+1.106)	+1.530	+2.007	(+1.167)	(+1.014)	(+1.288)	+1.527	+2.227	(+1.056)	(+1.284)	(+1.381)	(+1.312)
							GO:0009628	SV6_23H06	20 kDa chaperonin-like	NS	14	(+1.139)	(+1.007)	(+1.126)	(-1.009)	(+1.378)	+1.563	(+1.066)	(-1.027)	(+1.256)	(+1.353)	+1.867	(+1.038)	(+1.175)	(+1.262)	(+1.491)
							GO:0009628	SV5_36B07	40S ribosomal protein SA-like	NS	14	(+1.016)	(-1.131)	(-1.062)	(+1.099)	(-1.098)	+1.548	(+1.136)	(-1.022)	(+1.074)	(+1.051)	+1.779	(-1.105)	(+1.065)	(-1.304)	(-1.093)
							GO:0009628	SV5_40E01	60S acidic ribosomal protein P0-like	NS	13	(+1.358)	(+1.059)	(+1.050)	(+1.362)	(-1.089)	+1.694	(+1.321)	(+1.168)	(+1.149)	(+1.175)	(+1.228)	(-1.048)	(+1.145)	(-1.242)	(+1.163)
							GO:0009628	SV5_01H08	AAA-ATPase At3g28600-like	NS	4	(-1.099)	(-1.054)	(+1.457)	(+1.097)	+1.714	-2.355	(+1.462)	(+3.201)	(-1.487)	(+1.070)	-1.616	-1.801	(+2.187)	+1.525	(+1.283)
							GO:0009628	SV5_06B03	AAA-ATPase At3g28600-like	NS	4	(+1.024)	(-1.192)	(+1.148)	(+1.117)	(+1.185)	-1.799	(+1.198)	(+2.455)	(-1.248)	(-1.044)	(-1.490)	-1.829	(+1.771)	(+1.367)	(+1.233)
							GO:0009628	SV6_18G02	EARLY RESPONSIVE TO DEHYDRATION 15-like	NS	9	(-1.029)	(+1.033)	(+1.015)	(+1.085)	(+1.076)	-1.631	(+1.113)	(-1.118)	(-1.321)	(-1.098)	-1.534	(-1.120)	(-1.111)	(+1.109)	(+1.040)
							GO:0009628	SV6_26H02	EARLY RESPONSIVE TO DEHYDRATION 15-like	NS	9	(-1.097)	(-1.072)	(-1.053)	(-1.020)	(-1.006)	-1.638	(+1.003)	(-1.188)	(-1.421)	(-1.188)	-1.546	(-1.146)	(-1.218)	(+1.009)	(-1.076)
							GO:0009628	SV6_03G05	ESCRT-related protein CHMP1A-like	NS	6	(-1.024)	(+1.068)	(+1.022)	(-1.003)	(+1.142)	-1.974	(-1.028)	(+1.277)	(-1.423)	(-1.144)	-1.841	(-1.358)	(+1.189)	(-1.129)	(-1.032)
							GO:0009628	SV6_18C12	ESCRT-related protein CHMP1A-like	NS	6	(-1.131)	(-1.048)	(-1.107)	(-1.017)	(+1.003)	-1.716	(-1.085)	(+1.026)	(-1.345)	(-1.003)	(-1.470)	(-1.128)	(+1.109)	(-1.034)	(+1.032)
							GO:0009628	SV5_02C07	F-box protein GID2-like	NS	9	(-1.192)	(-1.010)	(-1.207)	(-1.213)	(-1.285)	-2.009	(-1.118)	(-1.229)	(-1.230)	(-1.298)	-2.710	(-1.078)	(-1.353)	(-1.079)	(-1.245)
							GO:0009628	SV5_36D04	F-box protein GID2-like	NS	9	(-1.338)	(-1.208)	(-1.422)	(-1.350)	-1.509	-2.448	(-1.283)	(-1.350)	(-1.435)	(-1.486)	-3.423	(-1.209)	-1.501	(-1.316)	(-1.426)
							GO:0009628	SV5_56E08	F-box protein GID2-like	NS	9	(-1.063)	(-1.097)	(-1.204)	(-1.221)	(-1.242)	-1.987	(-1.017)	(-1.225)	(-1.235)	(-1.324)	-1.858	(-1.174)	(-1.391)	(-1.173)	(-1.280)
							GO:0009628	SV6_07D05	F-box protein GID2-like	NS	9	(-1.177)	(-1.069)	(-1.377)	(-1.306)	(-1.298)	-1.733	(-1.147)	(-1.210)	(-1.266)	(-1.295)	-1.804	(-1.165)	(-1.266)	(-1.086)	(-1.136)
							GO:0009628	SV5_59A01	GRF1-interacting factor 2-like	NS	22	(+1.106)	(+1.289)	(+1.129)	(-1.047)	(+1.173)	+1.570	(-1.222)	(-1.187)	(+1.438)	(-1.621)	+1.724	(+1.422)	(+1.081)	+2.220	(+1.295)
							GO:0009628	SV6_48D12	HSP20-like chaperones superfamily protein-like	NS	5	(-1.523)	(-1.337)	(-1.464)	(-1.468)	(-1.264)	-1.906	(-1.402)	(-1.303)	(-1.345)	(-1.457)	-3.493	-2.147	(+1.070)	-1.574	(-1.580)
							GO:0009628	SV5_34H07	LHY-like	NS	23	(-1.062)	(-1.104)	(-1.071)	(+1.078)	(-1.309)	+1.880	(+1.291)	(-1.059)	+2.812	+1.711	(-1.192)	+2.382	(-1.129)	(+1.066)	(+1.185)
							GO:0009628	SV5_49C11	MYBST1 protein-like	NS	9	(-1.223)	(+1.023)	(-1.136)	(-1.103)	(-1.230)	-1.513	(+1.001)	(-1.418)	(-1.439)	(-1.059)	-1.686	(+1.124)	(-1.440)	(+1.333)	(+1.145)
							GO:0009628	SV6_31C12	alpha-1,4 glucan phosphorylase L-1 isozyme-like	NS	6	(+1.111)	(-1.057)	(+1.049)	(-1.040)	(-1.023)	-1.516	(+1.006)	(+1.352)	(-1.164)	(-1.010)	-2.629	(-1.468)	(+1.300)	(-1.112)	(-1.161)
							GO:0009628	SV6_18C01	annexin D4-like	NS	19	(-1.396)	(-1.478)	-1.529	-1.647	-2.253	-1.689	(-1.128)	(-1.729)	(-1.170)	-4.570	(-1.460)	(-1.286)	(+1.203)	(-1.166)	-2.827
							GO:0009628	SV5_53A10	aquaporin PIP-type pTOM75-like	NS	3	(-1.156)	(-1.136)	(-1.271)	(-1.104)	(-1.167)	-1.875	(-1.203)	(-1.051)	(+1.101)	(+1.058)	(-1.263)	(+1.235)	(-1.134)	(+1.028)	(-1.125)
							GO:0009628	SV5_53H02	aquaporin PIP-type pTOM75-like	NS	3	(-1.107)	(-1.110)	(-1.256)	(-1.141)	(-1.154)	-1.804	(-1.200)	(-1.055)	(+1.024)	(+1.029)	(-1.320)	(+1.232)	(-1.154)	(+1.047)	(-1.043)
							GO:0009628	SV6_47E02	aquaporin-like	NS	16	(+1.033)	(-1.065)	(+1.042)	(+1.064)	(+1.072)	-1.557	(+1.077)	(-1.257)	(+1.292)	(+1.224)	(+1.400)	(-1.353)	(+1.001)	(-1.114)	(+1.098)
							GO:0009628	SV5_38H01	calmodulin-binding protein 25-like	NS	4	(+1.228)	(+1.100)	(+1.331)	(+1.441)	(+1.302)	-1.633	(+1.329)	(+2.946)	(-1.464)	(-1.040)	(-1.575)	-2.051	(+1.979)	(-1.159)	(+1.186)
							GO:0009628	SV6_34A08	calvin cycle protein CP12-1-like	NS	6	(-1.182)	(-1.007)	(-1.056)	(-1.090)	(-1.137)	-1.578	(-1.215)	(-1.003)	(-1.299)	-1.699	(-1.425)	(-1.240)	(-1.077)	(-1.232)	(-1.232)
							GO:0009628	SV6_27D01	chaperone protein ClpB1-like	NS	22	(+1.063)	(+1.164)	(+1.298)	(+1.053)	+2.340	+2.048	(+1.099)	(-1.445)	(+1.373)	(+1.312)	+2.133	(+1.446)	(+1.189)	+2.914	(+1.300)
							GO:0009628	SV6_04H09	chaperonin CPN60-2-like	NS	14	(+1.219)	(-1.012)	(+1.103)	(+1.167)	(+1.089)	+1.543	(+1.065)	(-1.128)	(+1.121)	(+1.173)	+1.627	(-1.109)	(-1.050)	(-1.202)	(-1.027)
							GO:0009628	SV6_21F11	chloride conductance regulatory protein ICln-like	NS	14	(+1.096)	(+1.052)	(+1.083)	(+1.067)	(+1.242)	+1.711	(+1.233)	(+1.176)	(+1.246)	(+1.396)	+1.950	(+1.198)	(+1.357)	(+1.014)	(+1.087)
							GO:0009628	SV5_58B04	cysteine proteinase 3-like	SP	6	(-1.141)	(-1.007)	(-1.082)	(-1.148)	(-1.055)	-2.318	(-1.414)	(+1.365)	-2.117	-2.678	-2.302	(-1.347)	(+1.081)	(+1.128)	-1.859
							GO:0009628	SV5_42G09	dnaJ homolog subfamily B member 1-like	NS	22	(+1.051)	(+1.116)	(-1.019)	(-1.069)	+1.624	+1.571	(+1.077)	(-1.016)	(+1.221)	(+1.443)	(+1.489)	+1.743	(+1.380)	(+1.472)	(+1.296)
							GO:0009628	SV5_40F04	glucose-1-phosphate adenylyltransferase small subunit-like	NS	1	(+1.110)	(-1.128)	(-1.004)	(+1.118)	(-1.049)	-1.632	(-1.145)	(+1.166)	(-1.342)	(-1.330)	(-1.400)	(-1.807)	(+1.227)	(-1.472)	(-1.247)
							GO:0009628	SV6_32E11	heat shock 70 kDa protein 15-like	NS	14	(+1.126)	(+1.094)	(+1.025)	(+1.092)	(+1.387)	+1.602	(-1.033)	(-1.027)	(+1.365)	(+1.398)	+2.100	(+1.048)	(+1.216)	(+1.274)	(+1.330)
							GO:0009628	SV6_47B04	heat shock 70 kDa protein 15-like	NS	22	(+1.239)	(+1.197)	(+1.070)	(+1.172)	+1.565	+2.162	(+1.262)	(+1.164)	+1.605	+1.792	+2.436	(+1.473)	(+1.310)	(+1.486)	(+1.491)
							GO:0009628	SV5_42A09	heat shock cognate 70 kDa protein 2-like	NS	22	(+1.440)	(+1.524)	(+1.325)	(+1.342)	+2.239	+2.666	(+1.234)	(+1.082)	(+1.409)	(+1.872)	(+1.457)	(+2.059)	(+1.473)	+2.326	+1.517
							GO:0009628	SV5_50A02	heat shock cognate protein 80-like	NS	21	(+1.421)	(+1.397)	(+1.217)	(+1.178)	+1.544	+1.622	(+1.309)	(+1.306)	(+1.493)	(+1.201)	(+1.266)	(+1.718)	(+1.432)	(+1.310)	+1.572
							GO:0009628	SV6_49B02	heat shock protein 83-like	NS	22	(-1.026)	(+1.074)	(+1.011)	(-1.130)	(+1.472)	+2.842	(-1.019)	(+1.008)	(+1.410)	(-1.860)	+1.751	(+1.420)	(+1.343)	+3.236	(+1.437)
							GO:0009628	SV5_07B10	heavy metal-associated isoprenylated plant protein 26-like	NS	4	(-1.096)	(-1.083)	(-1.146)	(-1.026)	(-1.138)	-1.673	(-1.219)	(+1.356)	(-1.352)	(-1.306)	-1.564	(-1.467)	(+1.212)	(-1.453)	(-1.322)
							GO:0009628	SV6_03C09	heavy metal-associated isoprenylated plant protein 26-like	NS	4	(-1.158)	(-1.170)	(-1.170)	(-1.113)	(-1.160)	-1.510	(-1.142)	(+1.260)	(-1.329)	(-1.210)	-1.631	-1.502	(+1.102)	(-1.269)	(-1.245)
							GO:0009628	SV6_16A08	heavy metal-associated isoprenylated plant protein 26-like	NS	4	(-1.076)	(-1.119)	(-1.070)	(-1.114)	(-1.134)	-1.662	(-1.090)	(+1.507)	(-1.345)	(-1.295)	(-1.530)	(-1.534)	(+1.339)	(-1.703)	(-1.316)
							GO:0009628	SV6_16D02	heavy metal-associated isoprenylated plant protein 26-like	NS	4	(-1.069)	(-1.029)	(-1.068)	(+1.031)	(-1.112)	-1.710	(-1.004)	(+1.435)	(-1.434)	(-1.279)	(-1.407)	(-1.334)	(+1.388)	-1.560	(-1.190)
							GO:0009628	SV6_24A10	heavy metal-associated isoprenylated plant protein 26-like	NS	4	(-1.130)	(-1.134)	(-1.156)	(-1.092)	(-1.092)	-1.683	(-1.095)	(+1.378)	(-1.376)	(-1.238)	-1.673	(-1.529)	(+1.249)	(-1.610)	(+1.002)
							GO:0009628	SV6_19D03	histone H1-like	NS	11	(-1.001)	(+1.363)	(+1.102)	(+1.018)	(+1.057)	-2.950	(-1.603)	(-1.027)	-1.888	-1.768	-2.977	(+1.461)	(-1.496)	(+1.078)	(-1.253)
							GO:0009628	SV6_23D05	hsp70-Hsp90 organizing protein 2-like	NS	22	(-1.068)	(-1.070)	(-1.013)	(-1.234)	+1.524	+2.438	(+1.110)	(-1.103)	(+1.167)	(+1.492)	+2.057	(+1.340)	(+1.113)	+1.516	(+1.293)
							GO:0009628	SV6_29A06	hsp70-Hsp90 organizing protein 2-like	NS	22	(+1.179)	(+1.091)	(+1.109)	(+1.089)	+1.899	+2.575	(+1.236)	(+1.008)	+1.514	+2.335	+2.088	+1.744	(+1.206)	+1.638	+1.589
							GO:0009628	SV6_24C10	luminal-binding protein 5-like	SP	14	(+1.162)	(+1.016)	(+1.031)	(+1.322)	(+1.203)	+1.778	(+1.042)	(-1.239)	(+1.186)	+1.629	+2.118	(-1.039)	(+1.279)	(-1.181)	(+1.250)
							GO:0009628	SV6_30D07	mediator of RNA polymerase II transcription subunit 36a-like	NS	13	(+1.278)	(+1.022)	(+1.152)	(+1.306)	(+1.015)	+1.777	(+1.364)	(-1.026)	(+1.122)	(+1.133)	+1.619	(-1.143)	(+1.072)	(-1.300)	(+1.006)
							GO:0009628	SV5_60G02	oxygen-evolving enhancer protein 2-like	NS	3	(-1.522)	(-1.355)	(-1.433)	-1.883	(-1.484)	-1.858	(-1.312)	(-1.208)	(-1.171)	(-1.217)	(-1.405)	(-1.366)	(-1.337)	(-1.042)	(-1.112)
							GO:0009628	SV5_56B02	peptidyl-prolyl cis-trans isomerase FKBP62-like	NS	21	+1.817	+1.591	+1.663	+1.604	+2.259	+2.425	(+1.263)	(+1.258)	+1.693	+2.110	+2.379	(+1.638)	(+1.492)	+2.365	+1.543
							GO:0009628	SV6_24D08	phosphatase 2C 37-like	NS	22	(+1.178)	+1.571	(+1.072)	(+1.137)	(+1.215)	+1.511	(-1.229)	(-1.382)	+1.783	(-2.073)	(+1.214)	(+1.747)	(+1.044)	+2.495	(+1.430)
							GO:0009628	SV6_16G07	photosystem II 10 kDa polypeptide-like	NS	8	(-1.478)	(-1.277)	(-1.286)	-1.768	(-1.240)	-1.635	(-1.231)	(+1.157)	(-1.102)	(-1.188)	-2.421	(+1.370)	(-1.170)	(+1.046)	(-1.102)
							GO:0009628	SV6_26H01	photosystem II 10 kDa polypeptide-like	NS	8	-1.744	(-1.314)	-1.526	-1.856	(-1.378)	-1.761	(-1.447)	(+1.069)	(-1.218)	-1.507	-2.850	(+1.203)	(-1.245)	(+1.038)	(-1.187)
							GO:0009628	SV6_45H09	protochlorophyllide reductase-like	NS	1	(+1.036)	(+1.292)	(+1.146)	(+1.003)	(+1.186)	-1.755	(-1.015)	(+1.374)	(-1.417)	(-1.718)	(-1.301)	-1.904	(+1.021)	(-1.067)	(-1.105)
							GO:0009628	SV5_42E09	salt responsive protein 2-like	NS	4	(+1.034)	(-1.009)	(+1.430)	(+1.099)	+1.834	-2.786	(+1.240)	(+5.937)	(-1.561)	(-1.467)	-2.436	(-1.639)	(+3.668)	(+1.229)	(-1.056)
							GO:0009628	SV5_45A09	serine/threonine-protein kinase SRK2I-like	NS	6	(+1.236)	(+1.278)	(+1.193)	(+1.091)	(+1.082)	-2.471	(-1.142)	(+1.379)	-1.858	-2.426	(-1.831)	(-1.281)	(+1.177)	(-1.491)	(-1.480)
							GO:0009628	SV6_09E04	single-stranded DNA binding protein precursor-like	NS	1	(+1.187)	(+1.105)	(+1.050)	(+1.135)	(-1.069)	-1.577	(-1.026)	(-1.016)	(-1.459)	-2.084	(-1.146)	-1.681	(-1.189)	(-1.452)	(-1.639)
							GO:0009628	SV5_39D03	small heat shock protein-like	NS	22	-1.613	(-1.332)	(-1.203)	(-1.451)	+2.988	+1.952	(+1.096)	(-1.920)	(+1.278)	+1.503	+3.027	(+1.528)	(+1.013)	+5.356	(+1.034)
							GO:0009628	SV5_40B10	small heat shock protein-like	NS	22	(-1.352)	(-1.218)	(-1.323)	(-1.313)	+3.043	+1.869	(+1.035)	(-2.194)	(+1.274)	(+1.411)	+2.313	+1.696	(-1.012)	+3.418	(+1.017)
							GO:0009628	SV6_06C10	universal stress protein A-like	NS	8	(-1.238)	(-1.122)	(-1.160)	(-1.164)	(-1.207)	-1.606	(-1.122)	(-1.133)	(-1.241)	(-1.146)	-2.129	(-1.013)	(-1.090)	(-1.252)	(-1.287)
							GO:0009628	SV5_60F07	zinc finger A20 and AN1 domain-containing stress-associated protein 8-like-like	NS	8	(-1.133)	(-1.074)	(+1.049)	(-1.136)	(+1.073)	-1.604	(-1.190)	(+1.172)	(-1.182)	(-1.097)	-2.869	(+1.294)	(-1.097)	(+1.230)	(-1.243)
	GO:0042026	protein refolding	4	3	2	0.0007	GO:0042026	SV6_04H09	chaperonin CPN60-2-like	NS	14	(+1.219)	(-1.012)	(+1.103)	(+1.167)	(+1.089)	+1.543	(+1.065)	(-1.128)	(+1.121)	(+1.173)	+1.627	(-1.109)	(-1.050)	(-1.202)	(-1.027)
							GO:0042026	SV5_02C12	chaperonin-60 beta subunit-like	NS	13	+1.600	(+1.155)	(+1.320)	(+1.325)	+1.836	+1.867	(+1.053)	(+1.052)	(+1.401)	+1.912	(+1.391)	(+1.164)	(+1.175)	(+1.265)	+1.649
							GO:0042026	SV6_36F02	ruBisCO large subunit-binding protein subunit alpha-like	NS	21	(+1.432)	(+1.245)	(+1.171)	(+1.156)	(+1.630)	+1.601	(+1.207)	(-1.066)	(+1.360)	(+1.450)	+1.689	(+1.300)	(+1.122)	(+1.197)	(+1.288)
	GO:0010118	stomatal movement	4	4	19	0.0138	GO:0010118	SV5_42A09	heat shock cognate 70 kDa protein 2-like	NS	22	(+1.440)	(+1.524)	(+1.325)	(+1.342)	+2.239	+2.666	(+1.234)	(+1.082)	(+1.409)	(+1.872)	(+1.457)	(+2.059)	(+1.473)	+2.326	+1.517
							GO:0010118	SV5_50A02	heat shock cognate protein 80-like	NS	21	(+1.421)	(+1.397)	(+1.217)	(+1.178)	+1.544	+1.622	(+1.309)	(+1.306)	(+1.493)	(+1.201)	(+1.266)	(+1.718)	(+1.432)	(+1.310)	+1.572
							GO:0010118	SV6_24D08	phosphatase 2C 37-like	NS	22	(+1.178)	+1.571	(+1.072)	(+1.137)	(+1.215)	+1.511	(-1.229)	(-1.382)	+1.783	(-2.073)	(+1.214)	(+1.747)	(+1.044)	+2.495	(+1.430)
							GO:0010118	SV5_45A09	serine/threonine-protein kinase SRK2I-like	NS	6	(+1.236)	(+1.278)	(+1.193)	(+1.091)	(+1.082)	-2.471	(-1.142)	(+1.379)	-1.858	-2.426	(-1.831)	(-1.281)	(+1.177)	(-1.491)	(-1.480)
	GO:0009266	response to temperature stimulus	4	41	343	0	GO:0009266	SV5_60E12	10 kDa chaperonin-like	NS	13	(+1.062)	(-1.008)	(+1.217)	(+1.141)	(+1.416)	+1.861	(+1.072)	(+1.062)	(+1.264)	(+1.334)	+1.556	(-1.062)	(+1.186)	(+1.096)	(+1.190)
							GO:0009266	SV6_26A09	10 kDa chaperonin-like	NS	13	(+1.230)	(+1.083)	(+1.349)	(+1.232)	(+1.417)	+1.854	(+1.220)	(+1.129)	(+1.416)	(+1.395)	+2.137	(+1.002)	(+1.222)	(+1.229)	(+1.202)
							GO:0009266	SV6_16A02	20 kDa chaperonin-like	NS	14	(+1.169)	(+1.061)	(+1.218)	(+1.106)	+1.530	+2.007	(+1.167)	(+1.014)	(+1.288)	+1.527	+2.227	(+1.056)	(+1.284)	(+1.381)	(+1.312)
							GO:0009266	SV6_23H06	20 kDa chaperonin-like	NS	14	(+1.139)	(+1.007)	(+1.126)	(-1.009)	(+1.378)	+1.563	(+1.066)	(-1.027)	(+1.256)	(+1.353)	+1.867	(+1.038)	(+1.175)	(+1.262)	(+1.491)
							GO:0009266	SV5_36B07	40S ribosomal protein SA-like	NS	14	(+1.016)	(-1.131)	(-1.062)	(+1.099)	(-1.098)	+1.548	(+1.136)	(-1.022)	(+1.074)	(+1.051)	+1.779	(-1.105)	(+1.065)	(-1.304)	(-1.093)
							GO:0009266	SV5_40E01	60S acidic ribosomal protein P0-like	NS	13	(+1.358)	(+1.059)	(+1.050)	(+1.362)	(-1.089)	+1.694	(+1.321)	(+1.168)	(+1.149)	(+1.175)	(+1.228)	(-1.048)	(+1.145)	(-1.242)	(+1.163)
							GO:0009266	SV6_18G02	EARLY RESPONSIVE TO DEHYDRATION 15-like	NS	9	(-1.029)	(+1.033)	(+1.015)	(+1.085)	(+1.076)	-1.631	(+1.113)	(-1.118)	(-1.321)	(-1.098)	-1.534	(-1.120)	(-1.111)	(+1.109)	(+1.040)
							GO:0009266	SV6_26H02	EARLY RESPONSIVE TO DEHYDRATION 15-like	NS	9	(-1.097)	(-1.072)	(-1.053)	(-1.020)	(-1.006)	-1.638	(+1.003)	(-1.188)	(-1.421)	(-1.188)	-1.546	(-1.146)	(-1.218)	(+1.009)	(-1.076)
							GO:0009266	SV6_03G05	ESCRT-related protein CHMP1A-like	NS	6	(-1.024)	(+1.068)	(+1.022)	(-1.003)	(+1.142)	-1.974	(-1.028)	(+1.277)	(-1.423)	(-1.144)	-1.841	(-1.358)	(+1.189)	(-1.129)	(-1.032)
							GO:0009266	SV6_18C12	ESCRT-related protein CHMP1A-like	NS	6	(-1.131)	(-1.048)	(-1.107)	(-1.017)	(+1.003)	-1.716	(-1.085)	(+1.026)	(-1.345)	(-1.003)	(-1.470)	(-1.128)	(+1.109)	(-1.034)	(+1.032)
							GO:0009266	SV5_59A01	GRF1-interacting factor 2-like	NS	22	(+1.106)	(+1.289)	(+1.129)	(-1.047)	(+1.173)	+1.570	(-1.222)	(-1.187)	(+1.438)	(-1.621)	+1.724	(+1.422)	(+1.081)	+2.220	(+1.295)
							GO:0009266	SV6_48D12	HSP20-like chaperones superfamily protein-like	NS	5	(-1.523)	(-1.337)	(-1.464)	(-1.468)	(-1.264)	-1.906	(-1.402)	(-1.303)	(-1.345)	(-1.457)	-3.493	-2.147	(+1.070)	-1.574	(-1.580)
							GO:0009266	SV6_31C12	alpha-1,4 glucan phosphorylase L-1 isozyme-like	NS	6	(+1.111)	(-1.057)	(+1.049)	(-1.040)	(-1.023)	-1.516	(+1.006)	(+1.352)	(-1.164)	(-1.010)	-2.629	(-1.468)	(+1.300)	(-1.112)	(-1.161)
							GO:0009266	SV6_18C01	annexin D4-like	NS	19	(-1.396)	(-1.478)	-1.529	-1.647	-2.253	-1.689	(-1.128)	(-1.729)	(-1.170)	-4.570	(-1.460)	(-1.286)	(+1.203)	(-1.166)	-2.827
							GO:0009266	SV5_53H02	aquaporin PIP-type pTOM75-like	NS	3	(-1.107)	(-1.110)	(-1.256)	(-1.141)	(-1.154)	-1.804	(-1.200)	(-1.055)	(+1.024)	(+1.029)	(-1.320)	(+1.232)	(-1.154)	(+1.047)	(-1.043)
							GO:0009266	SV6_47E02	aquaporin-like	NS	16	(+1.033)	(-1.065)	(+1.042)	(+1.064)	(+1.072)	-1.557	(+1.077)	(-1.257)	(+1.292)	(+1.224)	(+1.400)	(-1.353)	(+1.001)	(-1.114)	(+1.098)
							GO:0009266	SV6_34A08	calvin cycle protein CP12-1-like	NS	6	(-1.182)	(-1.007)	(-1.056)	(-1.090)	(-1.137)	-1.578	(-1.215)	(-1.003)	(-1.299)	-1.699	(-1.425)	(-1.240)	(-1.077)	(-1.232)	(-1.232)
							GO:0009266	SV6_27D01	chaperone protein ClpB1-like	NS	22	(+1.063)	(+1.164)	(+1.298)	(+1.053)	+2.340	+2.048	(+1.099)	(-1.445)	(+1.373)	(+1.312)	+2.133	(+1.446)	(+1.189)	+2.914	(+1.300)
							GO:0009266	SV6_04H09	chaperonin CPN60-2-like	NS	14	(+1.219)	(-1.012)	(+1.103)	(+1.167)	(+1.089)	+1.543	(+1.065)	(-1.128)	(+1.121)	(+1.173)	+1.627	(-1.109)	(-1.050)	(-1.202)	(-1.027)
							GO:0009266	SV5_58B04	cysteine proteinase 3-like	SP	6	(-1.141)	(-1.007)	(-1.082)	(-1.148)	(-1.055)	-2.318	(-1.414)	(+1.365)	-2.117	-2.678	-2.302	(-1.347)	(+1.081)	(+1.128)	-1.859
							GO:0009266	SV5_42G09	dnaJ homolog subfamily B member 1-like	NS	22	(+1.051)	(+1.116)	(-1.019)	(-1.069)	+1.624	+1.571	(+1.077)	(-1.016)	(+1.221)	(+1.443)	(+1.489)	+1.743	(+1.380)	(+1.472)	(+1.296)
							GO:0009266	SV6_32E11	heat shock 70 kDa protein 15-like	NS	14	(+1.126)	(+1.094)	(+1.025)	(+1.092)	(+1.387)	+1.602	(-1.033)	(-1.027)	(+1.365)	(+1.398)	+2.100	(+1.048)	(+1.216)	(+1.274)	(+1.330)
							GO:0009266	SV6_47B04	heat shock 70 kDa protein 15-like	NS	22	(+1.239)	(+1.197)	(+1.070)	(+1.172)	+1.565	+2.162	(+1.262)	(+1.164)	+1.605	+1.792	+2.436	(+1.473)	(+1.310)	(+1.486)	(+1.491)
							GO:0009266	SV5_42A09	heat shock cognate 70 kDa protein 2-like	NS	22	(+1.440)	(+1.524)	(+1.325)	(+1.342)	+2.239	+2.666	(+1.234)	(+1.082)	(+1.409)	(+1.872)	(+1.457)	(+2.059)	(+1.473)	+2.326	+1.517
							GO:0009266	SV5_50A02	heat shock cognate protein 80-like	NS	21	(+1.421)	(+1.397)	(+1.217)	(+1.178)	+1.544	+1.622	(+1.309)	(+1.306)	(+1.493)	(+1.201)	(+1.266)	(+1.718)	(+1.432)	(+1.310)	+1.572
							GO:0009266	SV6_49B02	heat shock protein 83-like	NS	22	(-1.026)	(+1.074)	(+1.011)	(-1.130)	(+1.472)	+2.842	(-1.019)	(+1.008)	(+1.410)	(-1.860)	+1.751	(+1.420)	(+1.343)	+3.236	(+1.437)
							GO:0009266	SV5_07B10	heavy metal-associated isoprenylated plant protein 26-like	NS	4	(-1.096)	(-1.083)	(-1.146)	(-1.026)	(-1.138)	-1.673	(-1.219)	(+1.356)	(-1.352)	(-1.306)	-1.564	(-1.467)	(+1.212)	(-1.453)	(-1.322)
							GO:0009266	SV6_03C09	heavy metal-associated isoprenylated plant protein 26-like	NS	4	(-1.158)	(-1.170)	(-1.170)	(-1.113)	(-1.160)	-1.510	(-1.142)	(+1.260)	(-1.329)	(-1.210)	-1.631	-1.502	(+1.102)	(-1.269)	(-1.245)
							GO:0009266	SV6_16A08	heavy metal-associated isoprenylated plant protein 26-like	NS	4	(-1.076)	(-1.119)	(-1.070)	(-1.114)	(-1.134)	-1.662	(-1.090)	(+1.507)	(-1.345)	(-1.295)	(-1.530)	(-1.534)	(+1.339)	(-1.703)	(-1.316)
							GO:0009266	SV6_16D02	heavy metal-associated isoprenylated plant protein 26-like	NS	4	(-1.069)	(-1.029)	(-1.068)	(+1.031)	(-1.112)	-1.710	(-1.004)	(+1.435)	(-1.434)	(-1.279)	(-1.407)	(-1.334)	(+1.388)	-1.560	(-1.190)
							GO:0009266	SV6_24A10	heavy metal-associated isoprenylated plant protein 26-like	NS	4	(-1.130)	(-1.134)	(-1.156)	(-1.092)	(-1.092)	-1.683	(-1.095)	(+1.378)	(-1.376)	(-1.238)	-1.673	(-1.529)	(+1.249)	(-1.610)	(+1.002)
							GO:0009266	SV6_23D05	hsp70-Hsp90 organizing protein 2-like	NS	22	(-1.068)	(-1.070)	(-1.013)	(-1.234)	+1.524	+2.438	(+1.110)	(-1.103)	(+1.167)	(+1.492)	+2.057	(+1.340)	(+1.113)	+1.516	(+1.293)
							GO:0009266	SV6_29A06	hsp70-Hsp90 organizing protein 2-like	NS	22	(+1.179)	(+1.091)	(+1.109)	(+1.089)	+1.899	+2.575	(+1.236)	(+1.008)	+1.514	+2.335	+2.088	+1.744	(+1.206)	+1.638	+1.589
							GO:0009266	SV6_24C10	luminal-binding protein 5-like	SP	14	(+1.162)	(+1.016)	(+1.031)	(+1.322)	(+1.203)	+1.778	(+1.042)	(-1.239)	(+1.186)	+1.629	+2.118	(-1.039)	(+1.279)	(-1.181)	(+1.250)
							GO:0009266	SV5_60G02	oxygen-evolving enhancer protein 2-like	NS	3	(-1.522)	(-1.355)	(-1.433)	-1.883	(-1.484)	-1.858	(-1.312)	(-1.208)	(-1.171)	(-1.217)	(-1.405)	(-1.366)	(-1.337)	(-1.042)	(-1.112)
							GO:0009266	SV5_56B02	peptidyl-prolyl cis-trans isomerase FKBP62-like	NS	21	+1.817	+1.591	+1.663	+1.604	+2.259	+2.425	(+1.263)	(+1.258)	+1.693	+2.110	+2.379	(+1.638)	(+1.492)	+2.365	+1.543
							GO:0009266	SV6_24D08	phosphatase 2C 37-like	NS	22	(+1.178)	+1.571	(+1.072)	(+1.137)	(+1.215)	+1.511	(-1.229)	(-1.382)	+1.783	(-2.073)	(+1.214)	(+1.747)	(+1.044)	+2.495	(+1.430)
							GO:0009266	SV6_09E04	single-stranded DNA binding protein precursor-like	NS	1	(+1.187)	(+1.105)	(+1.050)	(+1.135)	(-1.069)	-1.577	(-1.026)	(-1.016)	(-1.459)	-2.084	(-1.146)	-1.681	(-1.189)	(-1.452)	(-1.639)
							GO:0009266	SV5_39D03	small heat shock protein-like	NS	22	-1.613	(-1.332)	(-1.203)	(-1.451)	+2.988	+1.952	(+1.096)	(-1.920)	(+1.278)	+1.503	+3.027	(+1.528)	(+1.013)	+5.356	(+1.034)
							GO:0009266	SV5_40B10	small heat shock protein-like	NS	22	(-1.352)	(-1.218)	(-1.323)	(-1.313)	+3.043	+1.869	(+1.035)	(-2.194)	(+1.274)	(+1.411)	+2.313	+1.696	(-1.012)	+3.418	(+1.017)
							GO:0009266	SV6_06C10	universal stress protein A-like	NS	8	(-1.238)	(-1.122)	(-1.160)	(-1.164)	(-1.207)	-1.606	(-1.122)	(-1.133)	(-1.241)	(-1.146)	-2.129	(-1.013)	(-1.090)	(-1.252)	(-1.287)
	GO:0015979	photosynthesis	4	17	159	0.0017	GO:0015979	SV6_34A08	calvin cycle protein CP12-1-like	NS	6	(-1.182)	(-1.007)	(-1.056)	(-1.090)	(-1.137)	-1.578	(-1.215)	(-1.003)	(-1.299)	-1.699	(-1.425)	(-1.240)	(-1.077)	(-1.232)	(-1.232)
							GO:0015979	SV5_59E10	oxygen-evolving enhancer protein 1-like	NS	3	(-1.307)	(-1.106)	(-1.340)	-1.595	(-1.285)	-1.968	(-1.469)	(-1.141)	(-1.353)	(-1.314)	(-1.366)	(-1.205)	(-1.303)	(-1.131)	(-1.234)
							GO:0015979	SV6_25G03	oxygen-evolving enhancer protein 1-like	NS	3	(-1.147)	(+1.005)	(-1.229)	(-1.347)	(-1.219)	-1.755	(-1.160)	(-1.024)	(-1.203)	(-1.453)	(-1.417)	(-1.082)	(-1.223)	(-1.095)	(-1.170)
							GO:0015979	SV5_60G02	oxygen-evolving enhancer protein 2-like	NS	3	(-1.522)	(-1.355)	(-1.433)	-1.883	(-1.484)	-1.858	(-1.312)	(-1.208)	(-1.171)	(-1.217)	(-1.405)	(-1.366)	(-1.337)	(-1.042)	(-1.112)
							GO:0015979	SV6_14A04	oxygen-evolving enhancer protein 3-2-like	NS	6	(-1.158)	(-1.050)	(-1.057)	(-1.490)	(-1.063)	-1.656	(-1.171)	(+1.147)	(-1.218)	(-1.359)	-1.912	(-1.224)	(-1.115)	(-1.018)	(+1.043)
							GO:0015979	SV6_39F12	photosystem I reaction center subunit III-like	NS	3	(-1.532)	(-1.206)	(-1.382)	-1.638	(-1.344)	-1.584	(-1.248)	(-1.126)	(-1.342)	(-1.298)	(-1.257)	(-1.312)	(-1.213)	(-1.160)	(-1.179)
							GO:0015979	SV6_29A04	photosystem I reaction center subunit IV B-like	NS	6	(-1.474)	(-1.115)	(-1.198)	-1.655	(-1.251)	-1.872	(-1.365)	(-1.074)	-1.522	-1.675	-1.620	(-1.237)	(-1.206)	(-1.083)	(-1.337)
							GO:0015979	SV6_05G05	photosystem I reaction center subunit VI-like	NS	3	-1.508	(-1.369)	(-1.417)	-1.730	(-1.451)	-1.778	(-1.403)	(-1.099)	(-1.328)	(-1.430)	-1.588	(-1.416)	(-1.224)	(-1.162)	(-1.434)
							GO:0015979	SV6_06H05	photosystem I reaction center subunit VI-like	NS	3	-1.511	(-1.329)	-1.520	-1.671	(-1.438)	-1.667	(-1.344)	(-1.064)	(-1.286)	-1.531	(-1.364)	(-1.438)	(-1.187)	(-1.250)	(-1.341)
							GO:0015979	SV6_16G07	photosystem II 10 kDa polypeptide-like	NS	8	(-1.478)	(-1.277)	(-1.286)	-1.768	(-1.240)	-1.635	(-1.231)	(+1.157)	(-1.102)	(-1.188)	-2.421	(+1.370)	(-1.170)	(+1.046)	(-1.102)
							GO:0015979	SV6_26H01	photosystem II 10 kDa polypeptide-like	NS	8	-1.744	(-1.314)	-1.526	-1.856	(-1.378)	-1.761	(-1.447)	(+1.069)	(-1.218)	-1.507	-2.850	(+1.203)	(-1.245)	(+1.038)	(-1.187)
							GO:0015979	SV6_14G06	photosystem II reaction center W protein-like	NS	6	(-1.435)	(-1.230)	(-1.228)	(-1.487)	(-1.200)	-1.686	(-1.289)	(+1.006)	(-1.227)	(-1.493)	-1.734	(-1.306)	(-1.128)	(-1.165)	(-1.285)
							GO:0015979	SV6_16F11	photosystem II reaction center W protein-like	NS	6	(-1.240)	(-1.042)	(-1.028)	(-1.422)	(-1.027)	-1.644	(-1.188)	(+1.191)	(-1.295)	(-1.233)	-1.762	(-1.125)	(-1.048)	(+1.022)	(-1.075)
							GO:0015979	SV6_27G03	photosystem II reaction center W protein-like	NS	6	(-1.428)	(-1.124)	(-1.203)	-1.565	(-1.176)	-1.870	(-1.363)	(+1.051)	(-1.219)	(-1.509)	-1.815	(-1.160)	(-1.111)	(-1.039)	(-1.304)
							GO:0015979	SV6_38H02	protochlorophyllide reductase-like	NS	4	(-1.189)	(-1.198)	(-1.212)	(-1.432)	(-1.332)	-1.766	(-1.057)	(+1.335)	(-1.298)	-1.743	(-1.147)	(-1.209)	(+1.068)	(-1.169)	(-1.258)
							GO:0015979	SV6_45H09	protochlorophyllide reductase-like	NS	1	(+1.036)	(+1.292)	(+1.146)	(+1.003)	(+1.186)	-1.755	(-1.015)	(+1.374)	(-1.417)	(-1.718)	(-1.301)	-1.904	(+1.021)	(-1.067)	(-1.105)
							GO:0015979	SV6_09E04	single-stranded DNA binding protein precursor-like	NS	1	(+1.187)	(+1.105)	(+1.050)	(+1.135)	(-1.069)	-1.577	(-1.026)	(-1.016)	(-1.459)	-2.084	(-1.146)	-1.681	(-1.189)	(-1.452)	(-1.639)
	GO:0022613	ribonucleoprotein complex biogenesis	4	29	339	0.0014	GO:0022613	SV6_22A10	40S ribosomal protein S24-1-like	NS	13	(+1.168)	(+1.052)	(+1.193)	(+1.329)	(+1.137)	+1.701	(+1.336)	(+1.156)	(+1.299)	(+1.238)	(+1.829)	(-1.123)	(+1.157)	(+1.080)	(-1.044)
							GO:0022613	SV6_24H10	40S ribosomal protein S24-1-like	NS	14	(+1.021)	(+1.074)	(+1.086)	(+1.158)	(+1.043)	+1.579	(+1.178)	(+1.087)	(+1.171)	(+1.178)	+1.960	(-1.049)	(+1.042)	(-1.049)	(-1.080)
							GO:0022613	SV6_41H10	40S ribosomal protein S28-like	NS	13	(+1.090)	(+1.064)	(+1.043)	(+1.200)	(+1.062)	+1.620	(+1.227)	(+1.250)	(+1.169)	(+1.231)	+1.775	(-1.093)	(+1.265)	(-1.187)	(+1.235)
							GO:0022613	SV5_51G01	40S ribosomal protein S6-1-like	NS	13	(+1.338)	(+1.127)	(+1.167)	(+1.311)	(+1.123)	+1.764	(+1.162)	(+1.295)	(+1.303)	(+1.118)	+2.004	(-1.147)	(+1.192)	(-1.182)	(+1.002)
							GO:0022613	SV5_36B07	40S ribosomal protein SA-like	NS	14	(+1.016)	(-1.131)	(-1.062)	(+1.099)	(-1.098)	+1.548	(+1.136)	(-1.022)	(+1.074)	(+1.051)	+1.779	(-1.105)	(+1.065)	(-1.304)	(-1.093)
							GO:0022613	SV5_40E01	60S acidic ribosomal protein P0-like	NS	13	(+1.358)	(+1.059)	(+1.050)	(+1.362)	(-1.089)	+1.694	(+1.321)	(+1.168)	(+1.149)	(+1.175)	(+1.228)	(-1.048)	(+1.145)	(-1.242)	(+1.163)
							GO:0022613	SV6_05F08	60S ribosomal protein L26-1-like	NS	14	(+1.114)	(+1.018)	(+1.144)	(+1.185)	(+1.090)	+1.673	(+1.227)	(+1.237)	(+1.303)	(+1.254)	+2.227	(-1.032)	(+1.072)	(-1.055)	(-1.009)
							GO:0022613	SV6_04D10	60S ribosomal protein L34-like	NS	13	(+1.105)	(+1.073)	(+1.172)	(+1.176)	(+1.100)	+1.531	(+1.276)	(+1.104)	(+1.292)	(+1.173)	+1.645	(-1.051)	(+1.016)	(-1.088)	(+1.158)
							GO:0022613	SV6_07E06	60S ribosomal protein L34-like	NS	13	(+1.196)	(+1.059)	(+1.252)	(+1.261)	(+1.222)	+1.678	(+1.307)	(+1.205)	(+1.210)	(+1.319)	+1.913	(-1.106)	(+1.183)	(-1.052)	(+1.093)
							GO:0022613	SV6_15H09	60S ribosomal protein L34-like	NS	13	(+1.089)	(+1.044)	(+1.154)	(+1.226)	(+1.152)	+1.762	(+1.292)	(+1.214)	(+1.306)	(+1.293)	+1.514	(-1.091)	(+1.103)	(-1.077)	(+1.110)
							GO:0022613	SV6_18G04	60S ribosomal protein L35-like	NS	13	(+1.213)	(-1.006)	(+1.030)	(+1.229)	(+1.034)	+1.613	(+1.235)	(+1.072)	(+1.121)	(+1.213)	(+1.498)	(-1.109)	(+1.070)	(-1.218)	(+1.062)
							GO:0022613	SV6_32B10	60S ribosomal protein L35-like	NS	14	(+1.038)	(-1.050)	(+1.023)	(+1.136)	(-1.010)	+1.564	(+1.314)	(+1.072)	(+1.121)	(+1.216)	+1.740	(-1.223)	(+1.092)	(-1.152)	(+1.107)
							GO:0022613	SV6_34B03	60S ribosomal protein L35-like	NS	14	(+1.129)	(+1.018)	(+1.087)	(+1.180)	(+1.041)	+1.631	(+1.322)	(+1.139)	(+1.178)	(+1.187)	+2.176	(+1.055)	(+1.103)	(-1.111)	(+1.133)
							GO:0022613	SV6_36D11	60S ribosomal protein L35-like	NS	14	(-1.002)	(-1.094)	(-1.039)	(+1.069)	(-1.053)	+1.511	(+1.172)	(+1.069)	(-1.038)	(+1.190)	+1.775	(-1.125)	(+1.078)	(-1.240)	(+1.092)
							GO:0022613	SV6_23E10	60S ribosomal protein L35a-3-like	NS	13	(+1.108)	(-1.021)	(+1.067)	(+1.188)	(+1.058)	+1.569	(+1.179)	(+1.041)	(+1.153)	(+1.314)	(+1.392)	(-1.290)	(+1.106)	(-1.139)	(+1.030)
							GO:0022613	SV6_18E04	60S ribosomal protein L5-like	NS	13	(+1.366)	(+1.068)	(+1.129)	(+1.324)	(+1.065)	+1.502	(+1.242)	(+1.129)	(+1.160)	(+1.084)	(+1.379)	(-1.049)	(+1.049)	(-1.128)	(+1.128)
							GO:0022613	SV6_48D02	60S ribosomal protein L5-like	NS	13	(+1.327)	(+1.085)	(+1.091)	(+1.272)	(-1.007)	+1.526	(+1.185)	(+1.052)	(+1.093)	(+1.004)	(+1.576)	(-1.077)	(+1.047)	(-1.065)	(+1.091)
							GO:0022613	SV6_21F11	chloride conductance regulatory protein ICln-like	NS	14	(+1.096)	(+1.052)	(+1.083)	(+1.067)	(+1.242)	+1.711	(+1.233)	(+1.176)	(+1.246)	(+1.396)	+1.950	(+1.198)	(+1.357)	(+1.014)	(+1.087)
							GO:0022613	SV6_30D07	mediator of RNA polymerase II transcription subunit 36a-like	NS	13	(+1.278)	(+1.022)	(+1.152)	(+1.306)	(+1.015)	+1.777	(+1.364)	(-1.026)	(+1.122)	(+1.133)	+1.619	(-1.143)	(+1.072)	(-1.300)	(+1.006)
							GO:0022613	SV5_38D05	nucleolar protein 5-2-like	NS	13	+1.749	(+1.316)	(+1.370)	+1.549	(+1.160)	+1.688	(+1.357)	(+1.295)	(+1.266)	(+1.132)	+2.478	(+1.097)	(+1.243)	(-1.000)	(+1.084)
							GO:0022613	SV5_60G02	oxygen-evolving enhancer protein 2-like	NS	3	(-1.522)	(-1.355)	(-1.433)	-1.883	(-1.484)	-1.858	(-1.312)	(-1.208)	(-1.171)	(-1.217)	(-1.405)	(-1.366)	(-1.337)	(-1.042)	(-1.112)
							GO:0022613	SV6_05G05	photosystem I reaction center subunit VI-like	NS	3	-1.508	(-1.369)	(-1.417)	-1.730	(-1.451)	-1.778	(-1.403)	(-1.099)	(-1.328)	(-1.430)	-1.588	(-1.416)	(-1.224)	(-1.162)	(-1.434)
							GO:0022613	SV6_06H05	photosystem I reaction center subunit VI-like	NS	3	-1.511	(-1.329)	-1.520	-1.671	(-1.438)	-1.667	(-1.344)	(-1.064)	(-1.286)	-1.531	(-1.364)	(-1.438)	(-1.187)	(-1.250)	(-1.341)
							GO:0022613	SV6_14G06	photosystem II reaction center W protein-like	NS	6	(-1.435)	(-1.230)	(-1.228)	(-1.487)	(-1.200)	-1.686	(-1.289)	(+1.006)	(-1.227)	(-1.493)	-1.734	(-1.306)	(-1.128)	(-1.165)	(-1.285)
							GO:0022613	SV6_16F11	photosystem II reaction center W protein-like	NS	6	(-1.240)	(-1.042)	(-1.028)	(-1.422)	(-1.027)	-1.644	(-1.188)	(+1.191)	(-1.295)	(-1.233)	-1.762	(-1.125)	(-1.048)	(+1.022)	(-1.075)
							GO:0022613	SV6_27G03	photosystem II reaction center W protein-like	NS	6	(-1.428)	(-1.124)	(-1.203)	-1.565	(-1.176)	-1.870	(-1.363)	(+1.051)	(-1.219)	(-1.509)	-1.815	(-1.160)	(-1.111)	(-1.039)	(-1.304)
							GO:0022613	SV6_45H09	protochlorophyllide reductase-like	NS	1	(+1.036)	(+1.292)	(+1.146)	(+1.003)	(+1.186)	-1.755	(-1.015)	(+1.374)	(-1.417)	(-1.718)	(-1.301)	-1.904	(+1.021)	(-1.067)	(-1.105)
							GO:0022613	SV6_14D04	ribosomal protein S7-like protein-like	NS	13	(+1.151)	(-1.015)	(-1.001)	(+1.187)	(-1.102)	+1.520	(+1.150)	(+1.116)	(+1.108)	(+1.118)	+1.548	(-1.179)	(+1.009)	(-1.319)	(+1.042)
							GO:0022613	SV6_48A12	unknown transcript	NS	6	(-1.203)	(-1.232)	(-1.289)	(-1.420)	(-1.161)	-1.623	(-1.145)	(-1.148)	(-1.198)	(-3.790)	-1.965	(-1.533)	(+1.030)	(-1.368)	(-1.053)
	GO:0006979	response to oxidative stress	4	16	192	0.0202	GO:0006979	SV5_60E12	10 kDa chaperonin-like	NS	13	(+1.062)	(-1.008)	(+1.217)	(+1.141)	(+1.416)	+1.861	(+1.072)	(+1.062)	(+1.264)	(+1.334)	+1.556	(-1.062)	(+1.186)	(+1.096)	(+1.190)
							GO:0006979	SV6_26A09	10 kDa chaperonin-like	NS	13	(+1.230)	(+1.083)	(+1.349)	(+1.232)	(+1.417)	+1.854	(+1.220)	(+1.129)	(+1.416)	(+1.395)	+2.137	(+1.002)	(+1.222)	(+1.229)	(+1.202)
							GO:0006979	SV6_16A02	20 kDa chaperonin-like	NS	14	(+1.169)	(+1.061)	(+1.218)	(+1.106)	+1.530	+2.007	(+1.167)	(+1.014)	(+1.288)	+1.527	+2.227	(+1.056)	(+1.284)	(+1.381)	(+1.312)
							GO:0006979	SV6_23H06	20 kDa chaperonin-like	NS	14	(+1.139)	(+1.007)	(+1.126)	(-1.009)	(+1.378)	+1.563	(+1.066)	(-1.027)	(+1.256)	(+1.353)	+1.867	(+1.038)	(+1.175)	(+1.262)	(+1.491)
							GO:0006979	SV6_48D12	HSP20-like chaperones superfamily protein-like	NS	5	(-1.523)	(-1.337)	(-1.464)	(-1.468)	(-1.264)	-1.906	(-1.402)	(-1.303)	(-1.345)	(-1.457)	-3.493	-2.147	(+1.070)	-1.574	(-1.580)
							GO:0006979	SV5_42D11	L-ascorbate peroxidase 1-like	SP	13	(+1.385)	(+1.247)	(+1.306)	(+1.370)	(+1.487)	+1.604	(+1.168)	(+1.110)	(+1.343)	(+2.042)	(+1.427)	(+1.038)	(+1.319)	(+1.466)	+1.889
							GO:0006979	SV6_27D01	chaperone protein ClpB1-like	NS	22	(+1.063)	(+1.164)	(+1.298)	(+1.053)	+2.340	+2.048	(+1.099)	(-1.445)	(+1.373)	(+1.312)	+2.133	(+1.446)	(+1.189)	+2.914	(+1.300)
							GO:0006979	SV6_04H09	chaperonin CPN60-2-like	NS	14	(+1.219)	(-1.012)	(+1.103)	(+1.167)	(+1.089)	+1.543	(+1.065)	(-1.128)	(+1.121)	(+1.173)	+1.627	(-1.109)	(-1.050)	(-1.202)	(-1.027)
							GO:0006979	SV5_42G09	dnaJ homolog subfamily B member 1-like	NS	22	(+1.051)	(+1.116)	(-1.019)	(-1.069)	+1.624	+1.571	(+1.077)	(-1.016)	(+1.221)	(+1.443)	(+1.489)	+1.743	(+1.380)	(+1.472)	(+1.296)
							GO:0006979	SV6_23D05	hsp70-Hsp90 organizing protein 2-like	NS	22	(-1.068)	(-1.070)	(-1.013)	(-1.234)	+1.524	+2.438	(+1.110)	(-1.103)	(+1.167)	(+1.492)	+2.057	(+1.340)	(+1.113)	+1.516	(+1.293)
							GO:0006979	SV6_29A06	hsp70-Hsp90 organizing protein 2-like	NS	22	(+1.179)	(+1.091)	(+1.109)	(+1.089)	+1.899	+2.575	(+1.236)	(+1.008)	+1.514	+2.335	+2.088	+1.744	(+1.206)	+1.638	+1.589
							GO:0006979	SV5_56B02	peptidyl-prolyl cis-trans isomerase FKBP62-like	NS	21	+1.817	+1.591	+1.663	+1.604	+2.259	+2.425	(+1.263)	(+1.258)	+1.693	+2.110	+2.379	(+1.638)	(+1.492)	+2.365	+1.543
							GO:0006979	SV5_44G10	peroxidase 17-like	SP	14	(-1.037)	(-1.028)	(+1.091)	(+1.049)	(+1.274)	+1.560	(-1.112)	(+1.096)	(-1.073)	(+1.023)	+2.937	(+1.088)	(-1.109)	(+1.269)	(+1.345)
							GO:0006979	SV5_49A11	selenium-binding protein 2-like	NS	8	(+1.004)	(+1.077)	(+1.027)	(+1.037)	(-1.050)	-1.710	(-1.259)	(+1.055)	(-1.483)	(-1.471)	-2.468	(+1.041)	(-1.043)	(+1.147)	(-1.442)
							GO:0006979	SV5_39D03	small heat shock protein-like	NS	22	-1.613	(-1.332)	(-1.203)	(-1.451)	+2.988	+1.952	(+1.096)	(-1.920)	(+1.278)	+1.503	+3.027	(+1.528)	(+1.013)	+5.356	(+1.034)
							GO:0006979	SV5_40B10	small heat shock protein-like	NS	22	(-1.352)	(-1.218)	(-1.323)	(-1.313)	+3.043	+1.869	(+1.035)	(-2.194)	(+1.274)	(+1.411)	+2.313	+1.696	(-1.012)	+3.418	(+1.017)
	GO:0010035	response to inorganic substance	4	35	457	0.0035	GO:0010035	SV5_60E12	10 kDa chaperonin-like	NS	13	(+1.062)	(-1.008)	(+1.217)	(+1.141)	(+1.416)	+1.861	(+1.072)	(+1.062)	(+1.264)	(+1.334)	+1.556	(-1.062)	(+1.186)	(+1.096)	(+1.190)
							GO:0010035	SV6_26A09	10 kDa chaperonin-like	NS	13	(+1.230)	(+1.083)	(+1.349)	(+1.232)	(+1.417)	+1.854	(+1.220)	(+1.129)	(+1.416)	(+1.395)	+2.137	(+1.002)	(+1.222)	(+1.229)	(+1.202)
							GO:0010035	SV6_16A02	20 kDa chaperonin-like	NS	14	(+1.169)	(+1.061)	(+1.218)	(+1.106)	+1.530	+2.007	(+1.167)	(+1.014)	(+1.288)	+1.527	+2.227	(+1.056)	(+1.284)	(+1.381)	(+1.312)
							GO:0010035	SV6_23H06	20 kDa chaperonin-like	NS	14	(+1.139)	(+1.007)	(+1.126)	(-1.009)	(+1.378)	+1.563	(+1.066)	(-1.027)	(+1.256)	(+1.353)	+1.867	(+1.038)	(+1.175)	(+1.262)	(+1.491)
							GO:0010035	SV5_36B07	40S ribosomal protein SA-like	NS	14	(+1.016)	(-1.131)	(-1.062)	(+1.099)	(-1.098)	+1.548	(+1.136)	(-1.022)	(+1.074)	(+1.051)	+1.779	(-1.105)	(+1.065)	(-1.304)	(-1.093)
							GO:0010035	SV5_40E01	60S acidic ribosomal protein P0-like	NS	13	(+1.358)	(+1.059)	(+1.050)	(+1.362)	(-1.089)	+1.694	(+1.321)	(+1.168)	(+1.149)	(+1.175)	(+1.228)	(-1.048)	(+1.145)	(-1.242)	(+1.163)
							GO:0010035	SV6_18G02	EARLY RESPONSIVE TO DEHYDRATION 15-like	NS	9	(-1.029)	(+1.033)	(+1.015)	(+1.085)	(+1.076)	-1.631	(+1.113)	(-1.118)	(-1.321)	(-1.098)	-1.534	(-1.120)	(-1.111)	(+1.109)	(+1.040)
							GO:0010035	SV6_26H02	EARLY RESPONSIVE TO DEHYDRATION 15-like	NS	9	(-1.097)	(-1.072)	(-1.053)	(-1.020)	(-1.006)	-1.638	(+1.003)	(-1.188)	(-1.421)	(-1.188)	-1.546	(-1.146)	(-1.218)	(+1.009)	(-1.076)
							GO:0010035	SV6_48D12	HSP20-like chaperones superfamily protein-like	NS	5	(-1.523)	(-1.337)	(-1.464)	(-1.468)	(-1.264)	-1.906	(-1.402)	(-1.303)	(-1.345)	(-1.457)	-3.493	-2.147	(+1.070)	-1.574	(-1.580)
							GO:0010035	SV5_49C11	MYBST1 protein-like	NS	9	(-1.223)	(+1.023)	(-1.136)	(-1.103)	(-1.230)	-1.513	(+1.001)	(-1.418)	(-1.439)	(-1.059)	-1.686	(+1.124)	(-1.440)	(+1.333)	(+1.145)
							GO:0010035	SV6_31C12	alpha-1,4 glucan phosphorylase L-1 isozyme-like	NS	6	(+1.111)	(-1.057)	(+1.049)	(-1.040)	(-1.023)	-1.516	(+1.006)	(+1.352)	(-1.164)	(-1.010)	-2.629	(-1.468)	(+1.300)	(-1.112)	(-1.161)
							GO:0010035	SV6_18C01	annexin D4-like	NS	19	(-1.396)	(-1.478)	-1.529	-1.647	-2.253	-1.689	(-1.128)	(-1.729)	(-1.170)	-4.570	(-1.460)	(-1.286)	(+1.203)	(-1.166)	-2.827
							GO:0010035	SV5_53A10	aquaporin PIP-type pTOM75-like	NS	3	(-1.156)	(-1.136)	(-1.271)	(-1.104)	(-1.167)	-1.875	(-1.203)	(-1.051)	(+1.101)	(+1.058)	(-1.263)	(+1.235)	(-1.134)	(+1.028)	(-1.125)
							GO:0010035	SV5_53H02	aquaporin PIP-type pTOM75-like	NS	3	(-1.107)	(-1.110)	(-1.256)	(-1.141)	(-1.154)	-1.804	(-1.200)	(-1.055)	(+1.024)	(+1.029)	(-1.320)	(+1.232)	(-1.154)	(+1.047)	(-1.043)
							GO:0010035	SV6_47E02	aquaporin-like	NS	16	(+1.033)	(-1.065)	(+1.042)	(+1.064)	(+1.072)	-1.557	(+1.077)	(-1.257)	(+1.292)	(+1.224)	(+1.400)	(-1.353)	(+1.001)	(-1.114)	(+1.098)
							GO:0010035	SV5_38H01	calmodulin-binding protein 25-like	NS	4	(+1.228)	(+1.100)	(+1.331)	(+1.441)	(+1.302)	-1.633	(+1.329)	(+2.946)	(-1.464)	(-1.040)	(-1.575)	-2.051	(+1.979)	(-1.159)	(+1.186)
							GO:0010035	SV6_27D01	chaperone protein ClpB1-like	NS	22	(+1.063)	(+1.164)	(+1.298)	(+1.053)	+2.340	+2.048	(+1.099)	(-1.445)	(+1.373)	(+1.312)	+2.133	(+1.446)	(+1.189)	+2.914	(+1.300)
							GO:0010035	SV6_04H09	chaperonin CPN60-2-like	NS	14	(+1.219)	(-1.012)	(+1.103)	(+1.167)	(+1.089)	+1.543	(+1.065)	(-1.128)	(+1.121)	(+1.173)	+1.627	(-1.109)	(-1.050)	(-1.202)	(-1.027)
							GO:0010035	SV5_58B04	cysteine proteinase 3-like	SP	6	(-1.141)	(-1.007)	(-1.082)	(-1.148)	(-1.055)	-2.318	(-1.414)	(+1.365)	-2.117	-2.678	-2.302	(-1.347)	(+1.081)	(+1.128)	-1.859
							GO:0010035	SV5_42G09	dnaJ homolog subfamily B member 1-like	NS	22	(+1.051)	(+1.116)	(-1.019)	(-1.069)	+1.624	+1.571	(+1.077)	(-1.016)	(+1.221)	(+1.443)	(+1.489)	+1.743	(+1.380)	(+1.472)	(+1.296)
							GO:0010035	SV6_32E11	heat shock 70 kDa protein 15-like	NS	14	(+1.126)	(+1.094)	(+1.025)	(+1.092)	(+1.387)	+1.602	(-1.033)	(-1.027)	(+1.365)	(+1.398)	+2.100	(+1.048)	(+1.216)	(+1.274)	(+1.330)
							GO:0010035	SV6_47B04	heat shock 70 kDa protein 15-like	NS	22	(+1.239)	(+1.197)	(+1.070)	(+1.172)	+1.565	+2.162	(+1.262)	(+1.164)	+1.605	+1.792	+2.436	(+1.473)	(+1.310)	(+1.486)	(+1.491)
							GO:0010035	SV5_42A09	heat shock cognate 70 kDa protein 2-like	NS	22	(+1.440)	(+1.524)	(+1.325)	(+1.342)	+2.239	+2.666	(+1.234)	(+1.082)	(+1.409)	(+1.872)	(+1.457)	(+2.059)	(+1.473)	+2.326	+1.517
							GO:0010035	SV5_50A02	heat shock cognate protein 80-like	NS	21	(+1.421)	(+1.397)	(+1.217)	(+1.178)	+1.544	+1.622	(+1.309)	(+1.306)	(+1.493)	(+1.201)	(+1.266)	(+1.718)	(+1.432)	(+1.310)	+1.572
							GO:0010035	SV6_19D03	histone H1-like	NS	11	(-1.001)	(+1.363)	(+1.102)	(+1.018)	(+1.057)	-2.950	(-1.603)	(-1.027)	-1.888	-1.768	-2.977	(+1.461)	(-1.496)	(+1.078)	(-1.253)
							GO:0010035	SV6_23D05	hsp70-Hsp90 organizing protein 2-like	NS	22	(-1.068)	(-1.070)	(-1.013)	(-1.234)	+1.524	+2.438	(+1.110)	(-1.103)	(+1.167)	(+1.492)	+2.057	(+1.340)	(+1.113)	+1.516	(+1.293)
							GO:0010035	SV6_29A06	hsp70-Hsp90 organizing protein 2-like	NS	22	(+1.179)	(+1.091)	(+1.109)	(+1.089)	+1.899	+2.575	(+1.236)	(+1.008)	+1.514	+2.335	+2.088	+1.744	(+1.206)	+1.638	+1.589
							GO:0010035	SV6_24C10	luminal-binding protein 5-like	SP	14	(+1.162)	(+1.016)	(+1.031)	(+1.322)	(+1.203)	+1.778	(+1.042)	(-1.239)	(+1.186)	+1.629	+2.118	(-1.039)	(+1.279)	(-1.181)	(+1.250)
							GO:0010035	SV5_56B02	peptidyl-prolyl cis-trans isomerase FKBP62-like	NS	21	+1.817	+1.591	+1.663	+1.604	+2.259	+2.425	(+1.263)	(+1.258)	+1.693	+2.110	+2.379	(+1.638)	(+1.492)	+2.365	+1.543
							GO:0010035	SV6_24D08	phosphatase 2C 37-like	NS	22	(+1.178)	+1.571	(+1.072)	(+1.137)	(+1.215)	+1.511	(-1.229)	(-1.382)	+1.783	(-2.073)	(+1.214)	(+1.747)	(+1.044)	+2.495	(+1.430)
							GO:0010035	SV5_49A11	selenium-binding protein 2-like	NS	8	(+1.004)	(+1.077)	(+1.027)	(+1.037)	(-1.050)	-1.710	(-1.259)	(+1.055)	(-1.483)	(-1.471)	-2.468	(+1.041)	(-1.043)	(+1.147)	(-1.442)
							GO:0010035	SV6_28F06	serine hydroxymethyltransferase 4-like	NS	14	(+1.093)	(-1.157)	(+1.006)	(+1.144)	(-1.383)	+1.536	(+1.315)	(+1.174)	(+1.495)	(+1.357)	+2.602	(-1.254)	(+1.413)	(-1.261)	(+1.125)
							GO:0010035	SV5_45A09	serine/threonine-protein kinase SRK2I-like	NS	6	(+1.236)	(+1.278)	(+1.193)	(+1.091)	(+1.082)	-2.471	(-1.142)	(+1.379)	-1.858	-2.426	(-1.831)	(-1.281)	(+1.177)	(-1.491)	(-1.480)
							GO:0010035	SV5_39D03	small heat shock protein-like	NS	22	-1.613	(-1.332)	(-1.203)	(-1.451)	+2.988	+1.952	(+1.096)	(-1.920)	(+1.278)	+1.503	+3.027	(+1.528)	(+1.013)	+5.356	(+1.034)
							GO:0010035	SV5_40B10	small heat shock protein-like	NS	22	(-1.352)	(-1.218)	(-1.323)	(-1.313)	+3.043	+1.869	(+1.035)	(-2.194)	(+1.274)	(+1.411)	+2.313	+1.696	(-1.012)	+3.418	(+1.017)
	GO:0006091	generation of precursor metabolites and energy	4	23	328	0.0386	GO:0006091	SV6_16A02	20 kDa chaperonin-like	NS	14	(+1.169)	(+1.061)	(+1.218)	(+1.106)	+1.530	+2.007	(+1.167)	(+1.014)	(+1.288)	+1.527	+2.227	(+1.056)	(+1.284)	(+1.381)	(+1.312)
							GO:0006091	SV6_23H06	20 kDa chaperonin-like	NS	14	(+1.139)	(+1.007)	(+1.126)	(-1.009)	(+1.378)	+1.563	(+1.066)	(-1.027)	(+1.256)	(+1.353)	+1.867	(+1.038)	(+1.175)	(+1.262)	(+1.491)
							GO:0006091	SV5_36B07	40S ribosomal protein SA-like	NS	14	(+1.016)	(-1.131)	(-1.062)	(+1.099)	(-1.098)	+1.548	(+1.136)	(-1.022)	(+1.074)	(+1.051)	+1.779	(-1.105)	(+1.065)	(-1.304)	(-1.093)
							GO:0006091	SV6_18G02	EARLY RESPONSIVE TO DEHYDRATION 15-like	NS	9	(-1.029)	(+1.033)	(+1.015)	(+1.085)	(+1.076)	-1.631	(+1.113)	(-1.118)	(-1.321)	(-1.098)	-1.534	(-1.120)	(-1.111)	(+1.109)	(+1.040)
							GO:0006091	SV6_26H02	EARLY RESPONSIVE TO DEHYDRATION 15-like	NS	9	(-1.097)	(-1.072)	(-1.053)	(-1.020)	(-1.006)	-1.638	(+1.003)	(-1.188)	(-1.421)	(-1.188)	-1.546	(-1.146)	(-1.218)	(+1.009)	(-1.076)
							GO:0006091	SV6_31C12	alpha-1,4 glucan phosphorylase L-1 isozyme-like	NS	6	(+1.111)	(-1.057)	(+1.049)	(-1.040)	(-1.023)	-1.516	(+1.006)	(+1.352)	(-1.164)	(-1.010)	-2.629	(-1.468)	(+1.300)	(-1.112)	(-1.161)
							GO:0006091	SV5_53H02	aquaporin PIP-type pTOM75-like	NS	3	(-1.107)	(-1.110)	(-1.256)	(-1.141)	(-1.154)	-1.804	(-1.200)	(-1.055)	(+1.024)	(+1.029)	(-1.320)	(+1.232)	(-1.154)	(+1.047)	(-1.043)
							GO:0006091	SV6_47E02	aquaporin-like	NS	16	(+1.033)	(-1.065)	(+1.042)	(+1.064)	(+1.072)	-1.557	(+1.077)	(-1.257)	(+1.292)	(+1.224)	(+1.400)	(-1.353)	(+1.001)	(-1.114)	(+1.098)
							GO:0006091	SV5_58B04	cysteine proteinase 3-like	SP	6	(-1.141)	(-1.007)	(-1.082)	(-1.148)	(-1.055)	-2.318	(-1.414)	(+1.365)	-2.117	-2.678	-2.302	(-1.347)	(+1.081)	(+1.128)	-1.859
							GO:0006091	SV5_40F04	glucose-1-phosphate adenylyltransferase small subunit-like	NS	1	(+1.110)	(-1.128)	(-1.004)	(+1.118)	(-1.049)	-1.632	(-1.145)	(+1.166)	(-1.342)	(-1.330)	(-1.400)	(-1.807)	(+1.227)	(-1.472)	(-1.247)
							GO:0006091	SV5_59E10	oxygen-evolving enhancer protein 1-like	NS	3	(-1.307)	(-1.106)	(-1.340)	-1.595	(-1.285)	-1.968	(-1.469)	(-1.141)	(-1.353)	(-1.314)	(-1.366)	(-1.205)	(-1.303)	(-1.131)	(-1.234)
							GO:0006091	SV6_25G03	oxygen-evolving enhancer protein 1-like	NS	3	(-1.147)	(+1.005)	(-1.229)	(-1.347)	(-1.219)	-1.755	(-1.160)	(-1.024)	(-1.203)	(-1.453)	(-1.417)	(-1.082)	(-1.223)	(-1.095)	(-1.170)
							GO:0006091	SV5_60G02	oxygen-evolving enhancer protein 2-like	NS	3	(-1.522)	(-1.355)	(-1.433)	-1.883	(-1.484)	-1.858	(-1.312)	(-1.208)	(-1.171)	(-1.217)	(-1.405)	(-1.366)	(-1.337)	(-1.042)	(-1.112)
							GO:0006091	SV6_29A04	photosystem I reaction center subunit IV B-like	NS	6	(-1.474)	(-1.115)	(-1.198)	-1.655	(-1.251)	-1.872	(-1.365)	(-1.074)	-1.522	-1.675	-1.620	(-1.237)	(-1.206)	(-1.083)	(-1.337)
							GO:0006091	SV6_05G05	photosystem I reaction center subunit VI-like	NS	3	-1.508	(-1.369)	(-1.417)	-1.730	(-1.451)	-1.778	(-1.403)	(-1.099)	(-1.328)	(-1.430)	-1.588	(-1.416)	(-1.224)	(-1.162)	(-1.434)
							GO:0006091	SV6_06H05	photosystem I reaction center subunit VI-like	NS	3	-1.511	(-1.329)	-1.520	-1.671	(-1.438)	-1.667	(-1.344)	(-1.064)	(-1.286)	-1.531	(-1.364)	(-1.438)	(-1.187)	(-1.250)	(-1.341)
							GO:0006091	SV6_16G07	photosystem II 10 kDa polypeptide-like	NS	8	(-1.478)	(-1.277)	(-1.286)	-1.768	(-1.240)	-1.635	(-1.231)	(+1.157)	(-1.102)	(-1.188)	-2.421	(+1.370)	(-1.170)	(+1.046)	(-1.102)
							GO:0006091	SV6_26H01	photosystem II 10 kDa polypeptide-like	NS	8	-1.744	(-1.314)	-1.526	-1.856	(-1.378)	-1.761	(-1.447)	(+1.069)	(-1.218)	-1.507	-2.850	(+1.203)	(-1.245)	(+1.038)	(-1.187)
							GO:0006091	SV6_14G06	photosystem II reaction center W protein-like	NS	6	(-1.435)	(-1.230)	(-1.228)	(-1.487)	(-1.200)	-1.686	(-1.289)	(+1.006)	(-1.227)	(-1.493)	-1.734	(-1.306)	(-1.128)	(-1.165)	(-1.285)
							GO:0006091	SV6_16F11	photosystem II reaction center W protein-like	NS	6	(-1.240)	(-1.042)	(-1.028)	(-1.422)	(-1.027)	-1.644	(-1.188)	(+1.191)	(-1.295)	(-1.233)	-1.762	(-1.125)	(-1.048)	(+1.022)	(-1.075)
							GO:0006091	SV6_27G03	photosystem II reaction center W protein-like	NS	6	(-1.428)	(-1.124)	(-1.203)	-1.565	(-1.176)	-1.870	(-1.363)	(+1.051)	(-1.219)	(-1.509)	-1.815	(-1.160)	(-1.111)	(-1.039)	(-1.304)
							GO:0006091	SV6_45H09	protochlorophyllide reductase-like	NS	1	(+1.036)	(+1.292)	(+1.146)	(+1.003)	(+1.186)	-1.755	(-1.015)	(+1.374)	(-1.417)	(-1.718)	(-1.301)	-1.904	(+1.021)	(-1.067)	(-1.105)
							GO:0006091	SV6_09E04	single-stranded DNA binding protein precursor-like	NS	1	(+1.187)	(+1.105)	(+1.050)	(+1.135)	(-1.069)	-1.577	(-1.026)	(-1.016)	(-1.459)	-2.084	(-1.146)	-1.681	(-1.189)	(-1.452)	(-1.639)
	GO:0006970	response to osmotic stress	4	22	315	0.0366	GO:0006970	SV6_16A02	20 kDa chaperonin-like	NS	14	(+1.169)	(+1.061)	(+1.218)	(+1.106)	+1.530	+2.007	(+1.167)	(+1.014)	(+1.288)	+1.527	+2.227	(+1.056)	(+1.284)	(+1.381)	(+1.312)
							GO:0006970	SV6_23H06	20 kDa chaperonin-like	NS	14	(+1.139)	(+1.007)	(+1.126)	(-1.009)	(+1.378)	+1.563	(+1.066)	(-1.027)	(+1.256)	(+1.353)	+1.867	(+1.038)	(+1.175)	(+1.262)	(+1.491)
							GO:0006970	SV5_36B07	40S ribosomal protein SA-like	NS	14	(+1.016)	(-1.131)	(-1.062)	(+1.099)	(-1.098)	+1.548	(+1.136)	(-1.022)	(+1.074)	(+1.051)	+1.779	(-1.105)	(+1.065)	(-1.304)	(-1.093)
							GO:0006970	SV5_40E01	60S acidic ribosomal protein P0-like	NS	13	(+1.358)	(+1.059)	(+1.050)	(+1.362)	(-1.089)	+1.694	(+1.321)	(+1.168)	(+1.149)	(+1.175)	(+1.228)	(-1.048)	(+1.145)	(-1.242)	(+1.163)
							GO:0006970	SV5_01H08	AAA-ATPase At3g28600-like	NS	4	(-1.099)	(-1.054)	(+1.457)	(+1.097)	+1.714	-2.355	(+1.462)	(+3.201)	(-1.487)	(+1.070)	-1.616	-1.801	(+2.187)	+1.525	(+1.283)
							GO:0006970	SV5_06B03	AAA-ATPase At3g28600-like	NS	4	(+1.024)	(-1.192)	(+1.148)	(+1.117)	(+1.185)	-1.799	(+1.198)	(+2.455)	(-1.248)	(-1.044)	(-1.490)	-1.829	(+1.771)	(+1.367)	(+1.233)
							GO:0006970	SV6_18G02	EARLY RESPONSIVE TO DEHYDRATION 15-like	NS	9	(-1.029)	(+1.033)	(+1.015)	(+1.085)	(+1.076)	-1.631	(+1.113)	(-1.118)	(-1.321)	(-1.098)	-1.534	(-1.120)	(-1.111)	(+1.109)	(+1.040)
							GO:0006970	SV6_26H02	EARLY RESPONSIVE TO DEHYDRATION 15-like	NS	9	(-1.097)	(-1.072)	(-1.053)	(-1.020)	(-1.006)	-1.638	(+1.003)	(-1.188)	(-1.421)	(-1.188)	-1.546	(-1.146)	(-1.218)	(+1.009)	(-1.076)
							GO:0006970	SV5_02C07	F-box protein GID2-like	NS	9	(-1.192)	(-1.010)	(-1.207)	(-1.213)	(-1.285)	-2.009	(-1.118)	(-1.229)	(-1.230)	(-1.298)	-2.710	(-1.078)	(-1.353)	(-1.079)	(-1.245)
							GO:0006970	SV5_36D04	F-box protein GID2-like	NS	9	(-1.338)	(-1.208)	(-1.422)	(-1.350)	-1.509	-2.448	(-1.283)	(-1.350)	(-1.435)	(-1.486)	-3.423	(-1.209)	-1.501	(-1.316)	(-1.426)
							GO:0006970	SV5_56E08	F-box protein GID2-like	NS	9	(-1.063)	(-1.097)	(-1.204)	(-1.221)	(-1.242)	-1.987	(-1.017)	(-1.225)	(-1.235)	(-1.324)	-1.858	(-1.174)	(-1.391)	(-1.173)	(-1.280)
							GO:0006970	SV6_07D05	F-box protein GID2-like	NS	9	(-1.177)	(-1.069)	(-1.377)	(-1.306)	(-1.298)	-1.733	(-1.147)	(-1.210)	(-1.266)	(-1.295)	-1.804	(-1.165)	(-1.266)	(-1.086)	(-1.136)
							GO:0006970	SV6_48D12	HSP20-like chaperones superfamily protein-like	NS	5	(-1.523)	(-1.337)	(-1.464)	(-1.468)	(-1.264)	-1.906	(-1.402)	(-1.303)	(-1.345)	(-1.457)	-3.493	-2.147	(+1.070)	-1.574	(-1.580)
							GO:0006970	SV5_49C11	MYBST1 protein-like	NS	9	(-1.223)	(+1.023)	(-1.136)	(-1.103)	(-1.230)	-1.513	(+1.001)	(-1.418)	(-1.439)	(-1.059)	-1.686	(+1.124)	(-1.440)	(+1.333)	(+1.145)
							GO:0006970	SV6_18C01	annexin D4-like	NS	19	(-1.396)	(-1.478)	-1.529	-1.647	-2.253	-1.689	(-1.128)	(-1.729)	(-1.170)	-4.570	(-1.460)	(-1.286)	(+1.203)	(-1.166)	-2.827
							GO:0006970	SV5_53H02	aquaporin PIP-type pTOM75-like	NS	3	(-1.107)	(-1.110)	(-1.256)	(-1.141)	(-1.154)	-1.804	(-1.200)	(-1.055)	(+1.024)	(+1.029)	(-1.320)	(+1.232)	(-1.154)	(+1.047)	(-1.043)
							GO:0006970	SV6_47E02	aquaporin-like	NS	16	(+1.033)	(-1.065)	(+1.042)	(+1.064)	(+1.072)	-1.557	(+1.077)	(-1.257)	(+1.292)	(+1.224)	(+1.400)	(-1.353)	(+1.001)	(-1.114)	(+1.098)
							GO:0006970	SV5_38H01	calmodulin-binding protein 25-like	NS	4	(+1.228)	(+1.100)	(+1.331)	(+1.441)	(+1.302)	-1.633	(+1.329)	(+2.946)	(-1.464)	(-1.040)	(-1.575)	-2.051	(+1.979)	(-1.159)	(+1.186)
							GO:0006970	SV5_58B04	cysteine proteinase 3-like	SP	6	(-1.141)	(-1.007)	(-1.082)	(-1.148)	(-1.055)	-2.318	(-1.414)	(+1.365)	-2.117	-2.678	-2.302	(-1.347)	(+1.081)	(+1.128)	-1.859
							GO:0006970	SV5_50A02	heat shock cognate protein 80-like	NS	21	(+1.421)	(+1.397)	(+1.217)	(+1.178)	+1.544	+1.622	(+1.309)	(+1.306)	(+1.493)	(+1.201)	(+1.266)	(+1.718)	(+1.432)	(+1.310)	+1.572
							GO:0006970	SV5_56B02	peptidyl-prolyl cis-trans isomerase FKBP62-like	NS	21	+1.817	+1.591	+1.663	+1.604	+2.259	+2.425	(+1.263)	(+1.258)	+1.693	+2.110	+2.379	(+1.638)	(+1.492)	+2.365	+1.543
							GO:0006970	SV5_45A09	serine/threonine-protein kinase SRK2I-like	NS	6	(+1.236)	(+1.278)	(+1.193)	(+1.091)	(+1.082)	-2.471	(-1.142)	(+1.379)	-1.858	-2.426	(-1.831)	(-1.281)	(+1.177)	(-1.491)	(-1.480)
	GO:1901700	response to oxygen-containing compound	4	42	604	0.0075	GO:1901700	SV5_60E12	10 kDa chaperonin-like	NS	13	(+1.062)	(-1.008)	(+1.217)	(+1.141)	(+1.416)	+1.861	(+1.072)	(+1.062)	(+1.264)	(+1.334)	+1.556	(-1.062)	(+1.186)	(+1.096)	(+1.190)
							GO:1901700	SV6_26A09	10 kDa chaperonin-like	NS	13	(+1.230)	(+1.083)	(+1.349)	(+1.232)	(+1.417)	+1.854	(+1.220)	(+1.129)	(+1.416)	(+1.395)	+2.137	(+1.002)	(+1.222)	(+1.229)	(+1.202)
							GO:1901700	SV6_16A02	20 kDa chaperonin-like	NS	14	(+1.169)	(+1.061)	(+1.218)	(+1.106)	+1.530	+2.007	(+1.167)	(+1.014)	(+1.288)	+1.527	+2.227	(+1.056)	(+1.284)	(+1.381)	(+1.312)
							GO:1901700	SV6_23H06	20 kDa chaperonin-like	NS	14	(+1.139)	(+1.007)	(+1.126)	(-1.009)	(+1.378)	+1.563	(+1.066)	(-1.027)	(+1.256)	(+1.353)	+1.867	(+1.038)	(+1.175)	(+1.262)	(+1.491)
							GO:1901700	SV6_18G02	EARLY RESPONSIVE TO DEHYDRATION 15-like	NS	9	(-1.029)	(+1.033)	(+1.015)	(+1.085)	(+1.076)	-1.631	(+1.113)	(-1.118)	(-1.321)	(-1.098)	-1.534	(-1.120)	(-1.111)	(+1.109)	(+1.040)
							GO:1901700	SV6_26H02	EARLY RESPONSIVE TO DEHYDRATION 15-like	NS	9	(-1.097)	(-1.072)	(-1.053)	(-1.020)	(-1.006)	-1.638	(+1.003)	(-1.188)	(-1.421)	(-1.188)	-1.546	(-1.146)	(-1.218)	(+1.009)	(-1.076)
							GO:1901700	SV5_02C07	F-box protein GID2-like	NS	9	(-1.192)	(-1.010)	(-1.207)	(-1.213)	(-1.285)	-2.009	(-1.118)	(-1.229)	(-1.230)	(-1.298)	-2.710	(-1.078)	(-1.353)	(-1.079)	(-1.245)
							GO:1901700	SV5_36D04	F-box protein GID2-like	NS	9	(-1.338)	(-1.208)	(-1.422)	(-1.350)	-1.509	-2.448	(-1.283)	(-1.350)	(-1.435)	(-1.486)	-3.423	(-1.209)	-1.501	(-1.316)	(-1.426)
							GO:1901700	SV5_56E08	F-box protein GID2-like	NS	9	(-1.063)	(-1.097)	(-1.204)	(-1.221)	(-1.242)	-1.987	(-1.017)	(-1.225)	(-1.235)	(-1.324)	-1.858	(-1.174)	(-1.391)	(-1.173)	(-1.280)
							GO:1901700	SV6_07D05	F-box protein GID2-like	NS	9	(-1.177)	(-1.069)	(-1.377)	(-1.306)	(-1.298)	-1.733	(-1.147)	(-1.210)	(-1.266)	(-1.295)	-1.804	(-1.165)	(-1.266)	(-1.086)	(-1.136)
							GO:1901700	SV6_48D12	HSP20-like chaperones superfamily protein-like	NS	5	(-1.523)	(-1.337)	(-1.464)	(-1.468)	(-1.264)	-1.906	(-1.402)	(-1.303)	(-1.345)	(-1.457)	-3.493	-2.147	(+1.070)	-1.574	(-1.580)
							GO:1901700	SV5_49C11	MYBST1 protein-like	NS	9	(-1.223)	(+1.023)	(-1.136)	(-1.103)	(-1.230)	-1.513	(+1.001)	(-1.418)	(-1.439)	(-1.059)	-1.686	(+1.124)	(-1.440)	(+1.333)	(+1.145)
							GO:1901700	SV6_31C12	alpha-1,4 glucan phosphorylase L-1 isozyme-like	NS	6	(+1.111)	(-1.057)	(+1.049)	(-1.040)	(-1.023)	-1.516	(+1.006)	(+1.352)	(-1.164)	(-1.010)	-2.629	(-1.468)	(+1.300)	(-1.112)	(-1.161)
							GO:1901700	SV6_18C01	annexin D4-like	NS	19	(-1.396)	(-1.478)	-1.529	-1.647	-2.253	-1.689	(-1.128)	(-1.729)	(-1.170)	-4.570	(-1.460)	(-1.286)	(+1.203)	(-1.166)	-2.827
							GO:1901700	SV5_53A10	aquaporin PIP-type pTOM75-like	NS	3	(-1.156)	(-1.136)	(-1.271)	(-1.104)	(-1.167)	-1.875	(-1.203)	(-1.051)	(+1.101)	(+1.058)	(-1.263)	(+1.235)	(-1.134)	(+1.028)	(-1.125)
							GO:1901700	SV5_53H02	aquaporin PIP-type pTOM75-like	NS	3	(-1.107)	(-1.110)	(-1.256)	(-1.141)	(-1.154)	-1.804	(-1.200)	(-1.055)	(+1.024)	(+1.029)	(-1.320)	(+1.232)	(-1.154)	(+1.047)	(-1.043)
							GO:1901700	SV5_51F04	aquaporin PIP2-7-like	NS	1	(+1.421)	(+1.229)	(+1.165)	(+1.288)	(+1.447)	-1.520	(-1.190)	(+1.072)	(+1.355)	+1.582	(+1.095)	(+1.219)	(+1.198)	(+1.074)	(+1.370)
							GO:1901700	SV6_47E02	aquaporin-like	NS	16	(+1.033)	(-1.065)	(+1.042)	(+1.064)	(+1.072)	-1.557	(+1.077)	(-1.257)	(+1.292)	(+1.224)	(+1.400)	(-1.353)	(+1.001)	(-1.114)	(+1.098)
							GO:1901700	SV5_38H01	calmodulin-binding protein 25-like	NS	4	(+1.228)	(+1.100)	(+1.331)	(+1.441)	(+1.302)	-1.633	(+1.329)	(+2.946)	(-1.464)	(-1.040)	(-1.575)	-2.051	(+1.979)	(-1.159)	(+1.186)
							GO:1901700	SV6_34A08	calvin cycle protein CP12-1-like	NS	6	(-1.182)	(-1.007)	(-1.056)	(-1.090)	(-1.137)	-1.578	(-1.215)	(-1.003)	(-1.299)	-1.699	(-1.425)	(-1.240)	(-1.077)	(-1.232)	(-1.232)
							GO:1901700	SV6_27D01	chaperone protein ClpB1-like	NS	22	(+1.063)	(+1.164)	(+1.298)	(+1.053)	+2.340	+2.048	(+1.099)	(-1.445)	(+1.373)	(+1.312)	+2.133	(+1.446)	(+1.189)	+2.914	(+1.300)
							GO:1901700	SV6_04H09	chaperonin CPN60-2-like	NS	14	(+1.219)	(-1.012)	(+1.103)	(+1.167)	(+1.089)	+1.543	(+1.065)	(-1.128)	(+1.121)	(+1.173)	+1.627	(-1.109)	(-1.050)	(-1.202)	(-1.027)
							GO:1901700	SV5_58B04	cysteine proteinase 3-like	SP	6	(-1.141)	(-1.007)	(-1.082)	(-1.148)	(-1.055)	-2.318	(-1.414)	(+1.365)	-2.117	-2.678	-2.302	(-1.347)	(+1.081)	(+1.128)	-1.859
							GO:1901700	SV5_42G09	dnaJ homolog subfamily B member 1-like	NS	22	(+1.051)	(+1.116)	(-1.019)	(-1.069)	+1.624	+1.571	(+1.077)	(-1.016)	(+1.221)	(+1.443)	(+1.489)	+1.743	(+1.380)	(+1.472)	(+1.296)
							GO:1901700	SV5_40F04	glucose-1-phosphate adenylyltransferase small subunit-like	NS	1	(+1.110)	(-1.128)	(-1.004)	(+1.118)	(-1.049)	-1.632	(-1.145)	(+1.166)	(-1.342)	(-1.330)	(-1.400)	(-1.807)	(+1.227)	(-1.472)	(-1.247)
							GO:1901700	SV5_50A02	heat shock cognate protein 80-like	NS	21	(+1.421)	(+1.397)	(+1.217)	(+1.178)	+1.544	+1.622	(+1.309)	(+1.306)	(+1.493)	(+1.201)	(+1.266)	(+1.718)	(+1.432)	(+1.310)	+1.572
							GO:1901700	SV6_19D03	histone H1-like	NS	11	(-1.001)	(+1.363)	(+1.102)	(+1.018)	(+1.057)	-2.950	(-1.603)	(-1.027)	-1.888	-1.768	-2.977	(+1.461)	(-1.496)	(+1.078)	(-1.253)
							GO:1901700	SV6_23D05	hsp70-Hsp90 organizing protein 2-like	NS	22	(-1.068)	(-1.070)	(-1.013)	(-1.234)	+1.524	+2.438	(+1.110)	(-1.103)	(+1.167)	(+1.492)	+2.057	(+1.340)	(+1.113)	+1.516	(+1.293)
							GO:1901700	SV6_29A06	hsp70-Hsp90 organizing protein 2-like	NS	22	(+1.179)	(+1.091)	(+1.109)	(+1.089)	+1.899	+2.575	(+1.236)	(+1.008)	+1.514	+2.335	+2.088	+1.744	(+1.206)	+1.638	+1.589
							GO:1901700	SV5_60G02	oxygen-evolving enhancer protein 2-like	NS	3	(-1.522)	(-1.355)	(-1.433)	-1.883	(-1.484)	-1.858	(-1.312)	(-1.208)	(-1.171)	(-1.217)	(-1.405)	(-1.366)	(-1.337)	(-1.042)	(-1.112)
							GO:1901700	SV5_56B02	peptidyl-prolyl cis-trans isomerase FKBP62-like	NS	21	+1.817	+1.591	+1.663	+1.604	+2.259	+2.425	(+1.263)	(+1.258)	+1.693	+2.110	+2.379	(+1.638)	(+1.492)	+2.365	+1.543
							GO:1901700	SV6_24D08	phosphatase 2C 37-like	NS	22	(+1.178)	+1.571	(+1.072)	(+1.137)	(+1.215)	+1.511	(-1.229)	(-1.382)	+1.783	(-2.073)	(+1.214)	(+1.747)	(+1.044)	+2.495	(+1.430)
							GO:1901700	SV6_16G07	photosystem II 10 kDa polypeptide-like	NS	8	(-1.478)	(-1.277)	(-1.286)	-1.768	(-1.240)	-1.635	(-1.231)	(+1.157)	(-1.102)	(-1.188)	-2.421	(+1.370)	(-1.170)	(+1.046)	(-1.102)
							GO:1901700	SV6_26H01	photosystem II 10 kDa polypeptide-like	NS	8	-1.744	(-1.314)	-1.526	-1.856	(-1.378)	-1.761	(-1.447)	(+1.069)	(-1.218)	-1.507	-2.850	(+1.203)	(-1.245)	(+1.038)	(-1.187)
							GO:1901700	SV5_42E09	salt responsive protein 2-like	NS	4	(+1.034)	(-1.009)	(+1.430)	(+1.099)	+1.834	-2.786	(+1.240)	(+5.937)	(-1.561)	(-1.467)	-2.436	(-1.639)	(+3.668)	(+1.229)	(-1.056)
							GO:1901700	SV5_49A11	selenium-binding protein 2-like	NS	8	(+1.004)	(+1.077)	(+1.027)	(+1.037)	(-1.050)	-1.710	(-1.259)	(+1.055)	(-1.483)	(-1.471)	-2.468	(+1.041)	(-1.043)	(+1.147)	(-1.442)
							GO:1901700	SV5_45A09	serine/threonine-protein kinase SRK2I-like	NS	6	(+1.236)	(+1.278)	(+1.193)	(+1.091)	(+1.082)	-2.471	(-1.142)	(+1.379)	-1.858	-2.426	(-1.831)	(-1.281)	(+1.177)	(-1.491)	(-1.480)
							GO:1901700	SV6_09E04	single-stranded DNA binding protein precursor-like	NS	1	(+1.187)	(+1.105)	(+1.050)	(+1.135)	(-1.069)	-1.577	(-1.026)	(-1.016)	(-1.459)	-2.084	(-1.146)	-1.681	(-1.189)	(-1.452)	(-1.639)
							GO:1901700	SV5_39D03	small heat shock protein-like	NS	22	-1.613	(-1.332)	(-1.203)	(-1.451)	+2.988	+1.952	(+1.096)	(-1.920)	(+1.278)	+1.503	+3.027	(+1.528)	(+1.013)	+5.356	(+1.034)
							GO:1901700	SV5_40B10	small heat shock protein-like	NS	22	(-1.352)	(-1.218)	(-1.323)	(-1.313)	+3.043	+1.869	(+1.035)	(-2.194)	(+1.274)	(+1.411)	+2.313	+1.696	(-1.012)	+3.418	(+1.017)
							GO:1901700	SV5_41G11	stem-specific protein TSJT1-like	NS	17	(-1.096)	(+1.144)	(-1.087)	(-1.147)	(-1.139)	-1.842	(-1.148)	(-1.283)	-1.675	-1.521	(-1.088)	(-1.335)	(-1.465)	(-1.174)	(-1.046)
							GO:1901700	SV6_42A12	tyramine N-feruloyltransferase 4/11-like	NS	4	(-1.302)	(-1.210)	(-1.184)	(-1.230)	(-1.003)	-2.518	(-1.084)	(+1.363)	-1.617	(-1.273)	-1.791	(-1.537)	(+1.372)	(-1.269)	(+1.085)
	GO:0061024	membrane organization	4	47	711	0.0128	GO:0061024	SV5_54H08	40S ribosomal protein S23-like	NS	14	(+1.097)	(-1.005)	(+1.102)	(+1.156)	(+1.044)	+1.622	(+1.213)	(+1.106)	(+1.150)	(+1.189)	+1.971	(-1.085)	(+1.223)	(-1.181)	(+1.037)
							GO:0061024	SV6_22A10	40S ribosomal protein S24-1-like	NS	13	(+1.168)	(+1.052)	(+1.193)	(+1.329)	(+1.137)	+1.701	(+1.336)	(+1.156)	(+1.299)	(+1.238)	(+1.829)	(-1.123)	(+1.157)	(+1.080)	(-1.044)
							GO:0061024	SV6_24H10	40S ribosomal protein S24-1-like	NS	14	(+1.021)	(+1.074)	(+1.086)	(+1.158)	(+1.043)	+1.579	(+1.178)	(+1.087)	(+1.171)	(+1.178)	+1.960	(-1.049)	(+1.042)	(-1.049)	(-1.080)
							GO:0061024	SV5_50F08	40S ribosomal protein S26-3-like	NS	14	(+1.184)	(+1.023)	(+1.163)	(+1.222)	(+1.114)	+1.799	(+1.251)	(+1.126)	(+1.319)	(+1.256)	+2.553	(-1.094)	(+1.172)	(-1.049)	(+1.036)
							GO:0061024	SV6_41H10	40S ribosomal protein S28-like	NS	13	(+1.090)	(+1.064)	(+1.043)	(+1.200)	(+1.062)	+1.620	(+1.227)	(+1.250)	(+1.169)	(+1.231)	+1.775	(-1.093)	(+1.265)	(-1.187)	(+1.235)
							GO:0061024	SV5_39C10	40S ribosomal protein S3-2-like	NS	14	(-1.005)	(-1.103)	(-1.113)	(-1.004)	(-1.086)	+1.549	(+1.015)	(-1.081)	(+1.060)	(+1.003)	+2.007	(-1.237)	(-1.018)	(-1.317)	(-1.057)
							GO:0061024	SV5_51G01	40S ribosomal protein S6-1-like	NS	13	(+1.338)	(+1.127)	(+1.167)	(+1.311)	(+1.123)	+1.764	(+1.162)	(+1.295)	(+1.303)	(+1.118)	+2.004	(-1.147)	(+1.192)	(-1.182)	(+1.002)
							GO:0061024	SV5_36B07	40S ribosomal protein SA-like	NS	14	(+1.016)	(-1.131)	(-1.062)	(+1.099)	(-1.098)	+1.548	(+1.136)	(-1.022)	(+1.074)	(+1.051)	+1.779	(-1.105)	(+1.065)	(-1.304)	(-1.093)
							GO:0061024	SV5_40E01	60S acidic ribosomal protein P0-like	NS	13	(+1.358)	(+1.059)	(+1.050)	(+1.362)	(-1.089)	+1.694	(+1.321)	(+1.168)	(+1.149)	(+1.175)	(+1.228)	(-1.048)	(+1.145)	(-1.242)	(+1.163)
							GO:0061024	SV6_30D06	60S acidic ribosomal protein P2-like	SP	13	(+1.099)	(-1.018)	(+1.099)	(+1.079)	(+1.053)	+1.652	(+1.190)	(+1.064)	(+1.265)	(+1.140)	(+1.486)	(-1.319)	(+1.081)	(-1.209)	(+1.030)
							GO:0061024	SV6_36D08	60S ribosomal protein L13a-4-like	NS	13	(+1.116)	(-1.028)	(-1.026)	(+1.142)	(-1.061)	+1.501	(+1.198)	(+1.117)	(+1.111)	(+1.146)	(+1.519)	(-1.292)	(+1.065)	(-1.387)	(+1.048)
							GO:0061024	SV5_40E08	60S ribosomal protein L15-like	NS	14	(+1.083)	(-1.007)	(+1.045)	(+1.117)	(+1.050)	+1.516	(+1.116)	(+1.029)	(+1.150)	(+1.004)	+2.203	(-1.165)	(+1.053)	(-1.238)	(-1.147)
							GO:0061024	SV5_56H08	60S ribosomal protein L17-1-like	NS	14	(-1.107)	(-1.201)	(-1.037)	(+1.009)	(-1.130)	+1.525	(+1.087)	(-1.099)	(+1.022)	(-1.069)	+1.761	(-1.199)	(-1.123)	(-1.225)	(-1.052)
							GO:0061024	SV5_36F06	60S ribosomal protein L18-2-like	NS	14	(+1.056)	(+1.143)	(+1.002)	(+1.155)	(+1.035)	+1.594	(+1.144)	(+1.086)	(+1.056)	(+1.045)	+1.921	(+1.045)	(+1.145)	(+1.077)	(-1.007)
							GO:0061024	SV6_22C01	60S ribosomal protein L18-2-like	NS	14	(+1.057)	(-1.078)	(+1.001)	(+1.106)	(+1.056)	+1.744	(+1.128)	(+1.033)	(+1.087)	(+1.080)	+1.795	(-1.002)	(+1.066)	(-1.097)	(+1.127)
							GO:0061024	SV5_44H05	60S ribosomal protein L22-3-like	NS	14	(+1.067)	(+1.010)	(+1.005)	(+1.112)	(+1.024)	+1.540	(+1.225)	(+1.127)	(+1.226)	(+1.104)	+2.025	(-1.082)	(+1.077)	(-1.087)	(+1.085)
							GO:0061024	SV6_34G11	60S ribosomal protein L22-3-like	NS	14	(+1.075)	(+1.013)	(+1.000)	(+1.125)	(+1.068)	+1.566	(+1.219)	(+1.139)	(+1.146)	(+1.148)	+2.091	(-1.063)	(+1.092)	(-1.060)	(+1.058)
							GO:0061024	SV6_05F08	60S ribosomal protein L26-1-like	NS	14	(+1.114)	(+1.018)	(+1.144)	(+1.185)	(+1.090)	+1.673	(+1.227)	(+1.237)	(+1.303)	(+1.254)	+2.227	(-1.032)	(+1.072)	(-1.055)	(-1.009)
							GO:0061024	SV5_55D10	60S ribosomal protein L28-1-like	NS	13	(+1.093)	(-1.128)	(+1.055)	(+1.174)	(+1.109)	+1.585	(+1.252)	(+1.005)	(+1.178)	(+1.162)	(+1.452)	(-1.180)	(+1.186)	(-1.232)	(+1.028)
							GO:0061024	SV5_55F10	60S ribosomal protein L30-like	NS	14	(+1.172)	(-1.019)	(+1.106)	(+1.287)	(+1.051)	+1.710	(+1.341)	(+1.169)	(+1.197)	(+1.197)	+2.399	(-1.152)	(+1.140)	(-1.190)	(+1.047)
							GO:0061024	SV6_21B06	60S ribosomal protein L30-like	NS	14	(+1.071)	(-1.065)	(-1.019)	(+1.163)	(-1.020)	+1.564	(+1.212)	(+1.112)	(+1.102)	(+1.052)	+2.030	(-1.136)	(+1.055)	(-1.200)	(-1.063)
							GO:0061024	SV6_43F08	60S ribosomal protein L30-like	NS	14	(+1.046)	(-1.099)	(+1.009)	(+1.151)	(-1.055)	+1.777	(+1.156)	(+1.084)	(+1.083)	(+1.120)	+2.468	(-1.281)	(+1.048)	(-1.153)	(+1.054)
							GO:0061024	SV6_04D10	60S ribosomal protein L34-like	NS	13	(+1.105)	(+1.073)	(+1.172)	(+1.176)	(+1.100)	+1.531	(+1.276)	(+1.104)	(+1.292)	(+1.173)	+1.645	(-1.051)	(+1.016)	(-1.088)	(+1.158)
							GO:0061024	SV6_07E06	60S ribosomal protein L34-like	NS	13	(+1.196)	(+1.059)	(+1.252)	(+1.261)	(+1.222)	+1.678	(+1.307)	(+1.205)	(+1.210)	(+1.319)	+1.913	(-1.106)	(+1.183)	(-1.052)	(+1.093)
							GO:0061024	SV6_15H09	60S ribosomal protein L34-like	NS	13	(+1.089)	(+1.044)	(+1.154)	(+1.226)	(+1.152)	+1.762	(+1.292)	(+1.214)	(+1.306)	(+1.293)	+1.514	(-1.091)	(+1.103)	(-1.077)	(+1.110)
							GO:0061024	SV6_18G04	60S ribosomal protein L35-like	NS	13	(+1.213)	(-1.006)	(+1.030)	(+1.229)	(+1.034)	+1.613	(+1.235)	(+1.072)	(+1.121)	(+1.213)	(+1.498)	(-1.109)	(+1.070)	(-1.218)	(+1.062)
							GO:0061024	SV6_32B10	60S ribosomal protein L35-like	NS	14	(+1.038)	(-1.050)	(+1.023)	(+1.136)	(-1.010)	+1.564	(+1.314)	(+1.072)	(+1.121)	(+1.216)	+1.740	(-1.223)	(+1.092)	(-1.152)	(+1.107)
							GO:0061024	SV6_34B03	60S ribosomal protein L35-like	NS	14	(+1.129)	(+1.018)	(+1.087)	(+1.180)	(+1.041)	+1.631	(+1.322)	(+1.139)	(+1.178)	(+1.187)	+2.176	(+1.055)	(+1.103)	(-1.111)	(+1.133)
							GO:0061024	SV6_36D11	60S ribosomal protein L35-like	NS	14	(-1.002)	(-1.094)	(-1.039)	(+1.069)	(-1.053)	+1.511	(+1.172)	(+1.069)	(-1.038)	(+1.190)	+1.775	(-1.125)	(+1.078)	(-1.240)	(+1.092)
							GO:0061024	SV6_23E10	60S ribosomal protein L35a-3-like	NS	13	(+1.108)	(-1.021)	(+1.067)	(+1.188)	(+1.058)	+1.569	(+1.179)	(+1.041)	(+1.153)	(+1.314)	(+1.392)	(-1.290)	(+1.106)	(-1.139)	(+1.030)
							GO:0061024	SV6_03E08	60S ribosomal protein L39-3-like	NS	13	(+1.087)	(-1.030)	(+1.048)	(+1.188)	(+1.016)	+1.502	(+1.219)	(+1.006)	(+1.142)	(+1.131)	+1.710	(-1.190)	(+1.039)	(-1.052)	(+1.049)
							GO:0061024	SV5_39D12	60S ribosomal protein L4-1-like	NS	14	(-1.022)	(-1.058)	(+1.015)	(+1.006)	(-1.019)	+1.517	(+1.229)	(-1.032)	(+1.098)	(+1.060)	+1.975	(-1.024)	(+1.016)	(-1.161)	(+1.070)
							GO:0061024	SV6_39G01	60S ribosomal protein L4-1-like	NS	14	(-1.032)	(-1.108)	(-1.052)	(+1.037)	(-1.066)	+1.561	(+1.119)	(-1.039)	(+1.050)	(+1.064)	+1.832	(-1.153)	(-1.046)	(-1.134)	(+1.037)
							GO:0061024	SV6_39H09	60S ribosomal protein L4-like	NS	13	(+1.305)	(+1.156)	(+1.081)	(+1.304)	(+1.103)	+1.692	(+1.276)	(+1.287)	(+1.278)	(+1.272)	(+1.564)	(-1.040)	(+1.313)	(-1.251)	(+1.123)
							GO:0061024	SV6_18E04	60S ribosomal protein L5-like	NS	13	(+1.366)	(+1.068)	(+1.129)	(+1.324)	(+1.065)	+1.502	(+1.242)	(+1.129)	(+1.160)	(+1.084)	(+1.379)	(-1.049)	(+1.049)	(-1.128)	(+1.128)
							GO:0061024	SV6_48D02	60S ribosomal protein L5-like	NS	13	(+1.327)	(+1.085)	(+1.091)	(+1.272)	(-1.007)	+1.526	(+1.185)	(+1.052)	(+1.093)	(+1.004)	(+1.576)	(-1.077)	(+1.047)	(-1.065)	(+1.091)
							GO:0061024	SV6_30H08	60S ribosomal protein L9-1-like	NS	13	(+1.223)	(+1.088)	(+1.196)	(+1.221)	(+1.088)	+1.708	(+1.280)	(+1.266)	(+1.247)	(+1.275)	+1.948	(-1.099)	(+1.137)	(-1.233)	(+1.204)
							GO:0061024	SV5_48D11	REF/SRPP-like protein At1g67360-like	NS	22	(-1.132)	(-1.154)	(-1.135)	(-1.172)	+1.849	+3.526	(+1.022)	(+1.047)	+1.937	+2.932	(+1.421)	+3.236	(+1.343)	+3.409	+1.777
							GO:0061024	SV6_27D01	chaperone protein ClpB1-like	NS	22	(+1.063)	(+1.164)	(+1.298)	(+1.053)	+2.340	+2.048	(+1.099)	(-1.445)	(+1.373)	(+1.312)	+2.133	(+1.446)	(+1.189)	+2.914	(+1.300)
							GO:0061024	SV5_43E10	elongation factor 1-delta 1-like	NS	14	(+1.088)	(-1.114)	(-1.015)	(+1.076)	(+1.015)	+1.561	(+1.254)	(+1.106)	(+1.113)	(+1.203)	+1.914	(-1.062)	(+1.207)	(+1.070)	(+1.078)
							GO:0061024	SV5_40F04	glucose-1-phosphate adenylyltransferase small subunit-like	NS	1	(+1.110)	(-1.128)	(-1.004)	(+1.118)	(-1.049)	-1.632	(-1.145)	(+1.166)	(-1.342)	(-1.330)	(-1.400)	(-1.807)	(+1.227)	(-1.472)	(-1.247)
							GO:0061024	SV6_47H03	mitochondrial inner membrane protein OXA1-like	NS	22	(+1.157)	(+1.421)	(+1.230)	(-1.013)	(+1.272)	+1.752	(-1.297)	(-1.188)	+1.656	(-2.677)	+1.835	(+1.388)	(+1.090)	+2.430	(+1.265)
							GO:0061024	SV5_60G02	oxygen-evolving enhancer protein 2-like	NS	3	(-1.522)	(-1.355)	(-1.433)	-1.883	(-1.484)	-1.858	(-1.312)	(-1.208)	(-1.171)	(-1.217)	(-1.405)	(-1.366)	(-1.337)	(-1.042)	(-1.112)
							GO:0061024	SV6_45H09	protochlorophyllide reductase-like	NS	1	(+1.036)	(+1.292)	(+1.146)	(+1.003)	(+1.186)	-1.755	(-1.015)	(+1.374)	(-1.417)	(-1.718)	(-1.301)	-1.904	(+1.021)	(-1.067)	(-1.105)
							GO:0061024	SV6_14D04	ribosomal protein S7-like protein-like	NS	13	(+1.151)	(-1.015)	(-1.001)	(+1.187)	(-1.102)	+1.520	(+1.150)	(+1.116)	(+1.108)	(+1.118)	+1.548	(-1.179)	(+1.009)	(-1.319)	(+1.042)
							GO:0061024	SV6_13E07	translation factor SUI1-like	NS	8	(+1.123)	(+1.162)	(+1.263)	(+1.068)	(+1.275)	-1.549	(-1.020)	(+1.301)	(-1.202)	(+1.193)	-2.535	(+1.448)	(-1.040)	(+1.030)	(+1.109)
							GO:0061024	SV5_04E05	unknown transcript	NS	9	(+1.039)	(+1.057)	(+1.007)	(+1.092)	(+1.080)	-1.744	(-1.059)	(-1.164)	(-1.201)	(-1.254)	-2.406	(-1.121)	(-1.263)	(+1.093)	(-1.065)
	GO:0051341	regulation of oxidoreductase activity	5	3	4	0.0022	GO:0051341	SV6_16A02	20 kDa chaperonin-like	NS	14	(+1.169)	(+1.061)	(+1.218)	(+1.106)	+1.530	+2.007	(+1.167)	(+1.014)	(+1.288)	+1.527	+2.227	(+1.056)	(+1.284)	(+1.381)	(+1.312)
							GO:0051341	SV6_23H06	20 kDa chaperonin-like	NS	14	(+1.139)	(+1.007)	(+1.126)	(-1.009)	(+1.378)	+1.563	(+1.066)	(-1.027)	(+1.256)	(+1.353)	+1.867	(+1.038)	(+1.175)	(+1.262)	(+1.491)
							GO:0051341	SV5_49C11	MYBST1 protein-like	NS	9	(-1.223)	(+1.023)	(-1.136)	(-1.103)	(-1.230)	-1.513	(+1.001)	(-1.418)	(-1.439)	(-1.059)	-1.686	(+1.124)	(-1.440)	(+1.333)	(+1.145)
	GO:0090332	stomatal closure	5	2	3	0.0156	GO:0090332	SV5_42A09	heat shock cognate 70 kDa protein 2-like	NS	22	(+1.440)	(+1.524)	(+1.325)	(+1.342)	+2.239	+2.666	(+1.234)	(+1.082)	(+1.409)	(+1.872)	(+1.457)	(+2.059)	(+1.473)	+2.326	+1.517
							GO:0090332	SV5_50A02	heat shock cognate protein 80-like	NS	21	(+1.421)	(+1.397)	(+1.217)	(+1.178)	+1.544	+1.622	(+1.309)	(+1.306)	(+1.493)	(+1.201)	(+1.266)	(+1.718)	(+1.432)	(+1.310)	+1.572
	GO:0023056	positive regulation of signaling	5	5	26	0.0084	GO:0023056	SV5_02C07	F-box protein GID2-like	NS	9	(-1.192)	(-1.010)	(-1.207)	(-1.213)	(-1.285)	-2.009	(-1.118)	(-1.229)	(-1.230)	(-1.298)	-2.710	(-1.078)	(-1.353)	(-1.079)	(-1.245)
							GO:0023056	SV5_36D04	F-box protein GID2-like	NS	9	(-1.338)	(-1.208)	(-1.422)	(-1.350)	-1.509	-2.448	(-1.283)	(-1.350)	(-1.435)	(-1.486)	-3.423	(-1.209)	-1.501	(-1.316)	(-1.426)
							GO:0023056	SV5_56E08	F-box protein GID2-like	NS	9	(-1.063)	(-1.097)	(-1.204)	(-1.221)	(-1.242)	-1.987	(-1.017)	(-1.225)	(-1.235)	(-1.324)	-1.858	(-1.174)	(-1.391)	(-1.173)	(-1.280)
							GO:0023056	SV6_07D05	F-box protein GID2-like	NS	9	(-1.177)	(-1.069)	(-1.377)	(-1.306)	(-1.298)	-1.733	(-1.147)	(-1.210)	(-1.266)	(-1.295)	-1.804	(-1.165)	(-1.266)	(-1.086)	(-1.136)
							GO:0023056	SV5_45A09	serine/threonine-protein kinase SRK2I-like	NS	6	(+1.236)	(+1.278)	(+1.193)	(+1.091)	(+1.082)	-2.471	(-1.142)	(+1.379)	-1.858	-2.426	(-1.831)	(-1.281)	(+1.177)	(-1.491)	(-1.480)
	GO:0009408	response to heat	5	26	138	0	GO:0009408	SV5_60E12	10 kDa chaperonin-like	NS	13	(+1.062)	(-1.008)	(+1.217)	(+1.141)	(+1.416)	+1.861	(+1.072)	(+1.062)	(+1.264)	(+1.334)	+1.556	(-1.062)	(+1.186)	(+1.096)	(+1.190)
							GO:0009408	SV6_26A09	10 kDa chaperonin-like	NS	13	(+1.230)	(+1.083)	(+1.349)	(+1.232)	(+1.417)	+1.854	(+1.220)	(+1.129)	(+1.416)	(+1.395)	+2.137	(+1.002)	(+1.222)	(+1.229)	(+1.202)
							GO:0009408	SV6_03G05	ESCRT-related protein CHMP1A-like	NS	6	(-1.024)	(+1.068)	(+1.022)	(-1.003)	(+1.142)	-1.974	(-1.028)	(+1.277)	(-1.423)	(-1.144)	-1.841	(-1.358)	(+1.189)	(-1.129)	(-1.032)
							GO:0009408	SV6_18C12	ESCRT-related protein CHMP1A-like	NS	6	(-1.131)	(-1.048)	(-1.107)	(-1.017)	(+1.003)	-1.716	(-1.085)	(+1.026)	(-1.345)	(-1.003)	(-1.470)	(-1.128)	(+1.109)	(-1.034)	(+1.032)
							GO:0009408	SV6_48D12	HSP20-like chaperones superfamily protein-like	NS	5	(-1.523)	(-1.337)	(-1.464)	(-1.468)	(-1.264)	-1.906	(-1.402)	(-1.303)	(-1.345)	(-1.457)	-3.493	-2.147	(+1.070)	-1.574	(-1.580)
							GO:0009408	SV6_18C01	annexin D4-like	NS	19	(-1.396)	(-1.478)	-1.529	-1.647	-2.253	-1.689	(-1.128)	(-1.729)	(-1.170)	-4.570	(-1.460)	(-1.286)	(+1.203)	(-1.166)	-2.827
							GO:0009408	SV6_34A08	calvin cycle protein CP12-1-like	NS	6	(-1.182)	(-1.007)	(-1.056)	(-1.090)	(-1.137)	-1.578	(-1.215)	(-1.003)	(-1.299)	-1.699	(-1.425)	(-1.240)	(-1.077)	(-1.232)	(-1.232)
							GO:0009408	SV6_27D01	chaperone protein ClpB1-like	NS	22	(+1.063)	(+1.164)	(+1.298)	(+1.053)	+2.340	+2.048	(+1.099)	(-1.445)	(+1.373)	(+1.312)	+2.133	(+1.446)	(+1.189)	+2.914	(+1.300)
							GO:0009408	SV6_04H09	chaperonin CPN60-2-like	NS	14	(+1.219)	(-1.012)	(+1.103)	(+1.167)	(+1.089)	+1.543	(+1.065)	(-1.128)	(+1.121)	(+1.173)	+1.627	(-1.109)	(-1.050)	(-1.202)	(-1.027)
							GO:0009408	SV5_42G09	dnaJ homolog subfamily B member 1-like	NS	22	(+1.051)	(+1.116)	(-1.019)	(-1.069)	+1.624	+1.571	(+1.077)	(-1.016)	(+1.221)	(+1.443)	(+1.489)	+1.743	(+1.380)	(+1.472)	(+1.296)
							GO:0009408	SV6_32E11	heat shock 70 kDa protein 15-like	NS	14	(+1.126)	(+1.094)	(+1.025)	(+1.092)	(+1.387)	+1.602	(-1.033)	(-1.027)	(+1.365)	(+1.398)	+2.100	(+1.048)	(+1.216)	(+1.274)	(+1.330)
							GO:0009408	SV6_47B04	heat shock 70 kDa protein 15-like	NS	22	(+1.239)	(+1.197)	(+1.070)	(+1.172)	+1.565	+2.162	(+1.262)	(+1.164)	+1.605	+1.792	+2.436	(+1.473)	(+1.310)	(+1.486)	(+1.491)
							GO:0009408	SV5_42A09	heat shock cognate 70 kDa protein 2-like	NS	22	(+1.440)	(+1.524)	(+1.325)	(+1.342)	+2.239	+2.666	(+1.234)	(+1.082)	(+1.409)	(+1.872)	(+1.457)	(+2.059)	(+1.473)	+2.326	+1.517
							GO:0009408	SV5_50A02	heat shock cognate protein 80-like	NS	21	(+1.421)	(+1.397)	(+1.217)	(+1.178)	+1.544	+1.622	(+1.309)	(+1.306)	(+1.493)	(+1.201)	(+1.266)	(+1.718)	(+1.432)	(+1.310)	+1.572
							GO:0009408	SV6_49B02	heat shock protein 83-like	NS	22	(-1.026)	(+1.074)	(+1.011)	(-1.130)	(+1.472)	+2.842	(-1.019)	(+1.008)	(+1.410)	(-1.860)	+1.751	(+1.420)	(+1.343)	+3.236	(+1.437)
							GO:0009408	SV5_07B10	heavy metal-associated isoprenylated plant protein 26-like	NS	4	(-1.096)	(-1.083)	(-1.146)	(-1.026)	(-1.138)	-1.673	(-1.219)	(+1.356)	(-1.352)	(-1.306)	-1.564	(-1.467)	(+1.212)	(-1.453)	(-1.322)
							GO:0009408	SV6_03C09	heavy metal-associated isoprenylated plant protein 26-like	NS	4	(-1.158)	(-1.170)	(-1.170)	(-1.113)	(-1.160)	-1.510	(-1.142)	(+1.260)	(-1.329)	(-1.210)	-1.631	-1.502	(+1.102)	(-1.269)	(-1.245)
							GO:0009408	SV6_16A08	heavy metal-associated isoprenylated plant protein 26-like	NS	4	(-1.076)	(-1.119)	(-1.070)	(-1.114)	(-1.134)	-1.662	(-1.090)	(+1.507)	(-1.345)	(-1.295)	(-1.530)	(-1.534)	(+1.339)	(-1.703)	(-1.316)
							GO:0009408	SV6_16D02	heavy metal-associated isoprenylated plant protein 26-like	NS	4	(-1.069)	(-1.029)	(-1.068)	(+1.031)	(-1.112)	-1.710	(-1.004)	(+1.435)	(-1.434)	(-1.279)	(-1.407)	(-1.334)	(+1.388)	-1.560	(-1.190)
							GO:0009408	SV6_24A10	heavy metal-associated isoprenylated plant protein 26-like	NS	4	(-1.130)	(-1.134)	(-1.156)	(-1.092)	(-1.092)	-1.683	(-1.095)	(+1.378)	(-1.376)	(-1.238)	-1.673	(-1.529)	(+1.249)	(-1.610)	(+1.002)
							GO:0009408	SV6_23D05	hsp70-Hsp90 organizing protein 2-like	NS	22	(-1.068)	(-1.070)	(-1.013)	(-1.234)	+1.524	+2.438	(+1.110)	(-1.103)	(+1.167)	(+1.492)	+2.057	(+1.340)	(+1.113)	+1.516	(+1.293)
							GO:0009408	SV6_29A06	hsp70-Hsp90 organizing protein 2-like	NS	22	(+1.179)	(+1.091)	(+1.109)	(+1.089)	+1.899	+2.575	(+1.236)	(+1.008)	+1.514	+2.335	+2.088	+1.744	(+1.206)	+1.638	+1.589
							GO:0009408	SV6_24C10	luminal-binding protein 5-like	SP	14	(+1.162)	(+1.016)	(+1.031)	(+1.322)	(+1.203)	+1.778	(+1.042)	(-1.239)	(+1.186)	+1.629	+2.118	(-1.039)	(+1.279)	(-1.181)	(+1.250)
							GO:0009408	SV5_56B02	peptidyl-prolyl cis-trans isomerase FKBP62-like	NS	21	+1.817	+1.591	+1.663	+1.604	+2.259	+2.425	(+1.263)	(+1.258)	+1.693	+2.110	+2.379	(+1.638)	(+1.492)	+2.365	+1.543
							GO:0009408	SV5_39D03	small heat shock protein-like	NS	22	-1.613	(-1.332)	(-1.203)	(-1.451)	+2.988	+1.952	(+1.096)	(-1.920)	(+1.278)	+1.503	+3.027	(+1.528)	(+1.013)	+5.356	(+1.034)
							GO:0009408	SV5_40B10	small heat shock protein-like	NS	22	(-1.352)	(-1.218)	(-1.323)	(-1.313)	+3.043	+1.869	(+1.035)	(-2.194)	(+1.274)	(+1.411)	+2.313	+1.696	(-1.012)	+3.418	(+1.017)
	GO:0048584	positive regulation of response to stimulus	5	7	50	0.0091	GO:0048584	SV6_16A02	20 kDa chaperonin-like	NS	14	(+1.169)	(+1.061)	(+1.218)	(+1.106)	+1.530	+2.007	(+1.167)	(+1.014)	(+1.288)	+1.527	+2.227	(+1.056)	(+1.284)	(+1.381)	(+1.312)
							GO:0048584	SV6_23H06	20 kDa chaperonin-like	NS	14	(+1.139)	(+1.007)	(+1.126)	(-1.009)	(+1.378)	+1.563	(+1.066)	(-1.027)	(+1.256)	(+1.353)	+1.867	(+1.038)	(+1.175)	(+1.262)	(+1.491)
							GO:0048584	SV5_02C07	F-box protein GID2-like	NS	9	(-1.192)	(-1.010)	(-1.207)	(-1.213)	(-1.285)	-2.009	(-1.118)	(-1.229)	(-1.230)	(-1.298)	-2.710	(-1.078)	(-1.353)	(-1.079)	(-1.245)
							GO:0048584	SV5_36D04	F-box protein GID2-like	NS	9	(-1.338)	(-1.208)	(-1.422)	(-1.350)	-1.509	-2.448	(-1.283)	(-1.350)	(-1.435)	(-1.486)	-3.423	(-1.209)	-1.501	(-1.316)	(-1.426)
							GO:0048584	SV5_56E08	F-box protein GID2-like	NS	9	(-1.063)	(-1.097)	(-1.204)	(-1.221)	(-1.242)	-1.987	(-1.017)	(-1.225)	(-1.235)	(-1.324)	-1.858	(-1.174)	(-1.391)	(-1.173)	(-1.280)
							GO:0048584	SV6_07D05	F-box protein GID2-like	NS	9	(-1.177)	(-1.069)	(-1.377)	(-1.306)	(-1.298)	-1.733	(-1.147)	(-1.210)	(-1.266)	(-1.295)	-1.804	(-1.165)	(-1.266)	(-1.086)	(-1.136)
							GO:0048584	SV5_45A09	serine/threonine-protein kinase SRK2I-like	NS	6	(+1.236)	(+1.278)	(+1.193)	(+1.091)	(+1.082)	-2.471	(-1.142)	(+1.379)	-1.858	-2.426	(-1.831)	(-1.281)	(+1.177)	(-1.491)	(-1.480)
	GO:0000302	response to reactive oxygen species	5	14	120	0.0015	GO:0000302	SV5_60E12	10 kDa chaperonin-like	NS	13	(+1.062)	(-1.008)	(+1.217)	(+1.141)	(+1.416)	+1.861	(+1.072)	(+1.062)	(+1.264)	(+1.334)	+1.556	(-1.062)	(+1.186)	(+1.096)	(+1.190)
							GO:0000302	SV6_26A09	10 kDa chaperonin-like	NS	13	(+1.230)	(+1.083)	(+1.349)	(+1.232)	(+1.417)	+1.854	(+1.220)	(+1.129)	(+1.416)	(+1.395)	+2.137	(+1.002)	(+1.222)	(+1.229)	(+1.202)
							GO:0000302	SV6_16A02	20 kDa chaperonin-like	NS	14	(+1.169)	(+1.061)	(+1.218)	(+1.106)	+1.530	+2.007	(+1.167)	(+1.014)	(+1.288)	+1.527	+2.227	(+1.056)	(+1.284)	(+1.381)	(+1.312)
							GO:0000302	SV6_23H06	20 kDa chaperonin-like	NS	14	(+1.139)	(+1.007)	(+1.126)	(-1.009)	(+1.378)	+1.563	(+1.066)	(-1.027)	(+1.256)	(+1.353)	+1.867	(+1.038)	(+1.175)	(+1.262)	(+1.491)
							GO:0000302	SV6_48D12	HSP20-like chaperones superfamily protein-like	NS	5	(-1.523)	(-1.337)	(-1.464)	(-1.468)	(-1.264)	-1.906	(-1.402)	(-1.303)	(-1.345)	(-1.457)	-3.493	-2.147	(+1.070)	-1.574	(-1.580)
							GO:0000302	SV6_27D01	chaperone protein ClpB1-like	NS	22	(+1.063)	(+1.164)	(+1.298)	(+1.053)	+2.340	+2.048	(+1.099)	(-1.445)	(+1.373)	(+1.312)	+2.133	(+1.446)	(+1.189)	+2.914	(+1.300)
							GO:0000302	SV6_04H09	chaperonin CPN60-2-like	NS	14	(+1.219)	(-1.012)	(+1.103)	(+1.167)	(+1.089)	+1.543	(+1.065)	(-1.128)	(+1.121)	(+1.173)	+1.627	(-1.109)	(-1.050)	(-1.202)	(-1.027)
							GO:0000302	SV5_42G09	dnaJ homolog subfamily B member 1-like	NS	22	(+1.051)	(+1.116)	(-1.019)	(-1.069)	+1.624	+1.571	(+1.077)	(-1.016)	(+1.221)	(+1.443)	(+1.489)	+1.743	(+1.380)	(+1.472)	(+1.296)
							GO:0000302	SV6_23D05	hsp70-Hsp90 organizing protein 2-like	NS	22	(-1.068)	(-1.070)	(-1.013)	(-1.234)	+1.524	+2.438	(+1.110)	(-1.103)	(+1.167)	(+1.492)	+2.057	(+1.340)	(+1.113)	+1.516	(+1.293)
							GO:0000302	SV6_29A06	hsp70-Hsp90 organizing protein 2-like	NS	22	(+1.179)	(+1.091)	(+1.109)	(+1.089)	+1.899	+2.575	(+1.236)	(+1.008)	+1.514	+2.335	+2.088	+1.744	(+1.206)	+1.638	+1.589
							GO:0000302	SV5_56B02	peptidyl-prolyl cis-trans isomerase FKBP62-like	NS	21	+1.817	+1.591	+1.663	+1.604	+2.259	+2.425	(+1.263)	(+1.258)	+1.693	+2.110	+2.379	(+1.638)	(+1.492)	+2.365	+1.543
							GO:0000302	SV5_49A11	selenium-binding protein 2-like	NS	8	(+1.004)	(+1.077)	(+1.027)	(+1.037)	(-1.050)	-1.710	(-1.259)	(+1.055)	(-1.483)	(-1.471)	-2.468	(+1.041)	(-1.043)	(+1.147)	(-1.442)
							GO:0000302	SV5_39D03	small heat shock protein-like	NS	22	-1.613	(-1.332)	(-1.203)	(-1.451)	+2.988	+1.952	(+1.096)	(-1.920)	(+1.278)	+1.503	+3.027	(+1.528)	(+1.013)	+5.356	(+1.034)
							GO:0000302	SV5_40B10	small heat shock protein-like	NS	22	(-1.352)	(-1.218)	(-1.323)	(-1.313)	+3.043	+1.869	(+1.035)	(-2.194)	(+1.274)	(+1.411)	+2.313	+1.696	(-1.012)	+3.418	(+1.017)
	GO:0019684	photosynthesis, light reaction	5	13	114	0.0026	GO:0019684	SV5_59E10	oxygen-evolving enhancer protein 1-like	NS	3	(-1.307)	(-1.106)	(-1.340)	-1.595	(-1.285)	-1.968	(-1.469)	(-1.141)	(-1.353)	(-1.314)	(-1.366)	(-1.205)	(-1.303)	(-1.131)	(-1.234)
							GO:0019684	SV6_25G03	oxygen-evolving enhancer protein 1-like	NS	3	(-1.147)	(+1.005)	(-1.229)	(-1.347)	(-1.219)	-1.755	(-1.160)	(-1.024)	(-1.203)	(-1.453)	(-1.417)	(-1.082)	(-1.223)	(-1.095)	(-1.170)
							GO:0019684	SV5_60G02	oxygen-evolving enhancer protein 2-like	NS	3	(-1.522)	(-1.355)	(-1.433)	-1.883	(-1.484)	-1.858	(-1.312)	(-1.208)	(-1.171)	(-1.217)	(-1.405)	(-1.366)	(-1.337)	(-1.042)	(-1.112)
							GO:0019684	SV6_29A04	photosystem I reaction center subunit IV B-like	NS	6	(-1.474)	(-1.115)	(-1.198)	-1.655	(-1.251)	-1.872	(-1.365)	(-1.074)	-1.522	-1.675	-1.620	(-1.237)	(-1.206)	(-1.083)	(-1.337)
							GO:0019684	SV6_05G05	photosystem I reaction center subunit VI-like	NS	3	-1.508	(-1.369)	(-1.417)	-1.730	(-1.451)	-1.778	(-1.403)	(-1.099)	(-1.328)	(-1.430)	-1.588	(-1.416)	(-1.224)	(-1.162)	(-1.434)
							GO:0019684	SV6_06H05	photosystem I reaction center subunit VI-like	NS	3	-1.511	(-1.329)	-1.520	-1.671	(-1.438)	-1.667	(-1.344)	(-1.064)	(-1.286)	-1.531	(-1.364)	(-1.438)	(-1.187)	(-1.250)	(-1.341)
							GO:0019684	SV6_16G07	photosystem II 10 kDa polypeptide-like	NS	8	(-1.478)	(-1.277)	(-1.286)	-1.768	(-1.240)	-1.635	(-1.231)	(+1.157)	(-1.102)	(-1.188)	-2.421	(+1.370)	(-1.170)	(+1.046)	(-1.102)
							GO:0019684	SV6_26H01	photosystem II 10 kDa polypeptide-like	NS	8	-1.744	(-1.314)	-1.526	-1.856	(-1.378)	-1.761	(-1.447)	(+1.069)	(-1.218)	-1.507	-2.850	(+1.203)	(-1.245)	(+1.038)	(-1.187)
							GO:0019684	SV6_14G06	photosystem II reaction center W protein-like	NS	6	(-1.435)	(-1.230)	(-1.228)	(-1.487)	(-1.200)	-1.686	(-1.289)	(+1.006)	(-1.227)	(-1.493)	-1.734	(-1.306)	(-1.128)	(-1.165)	(-1.285)
							GO:0019684	SV6_16F11	photosystem II reaction center W protein-like	NS	6	(-1.240)	(-1.042)	(-1.028)	(-1.422)	(-1.027)	-1.644	(-1.188)	(+1.191)	(-1.295)	(-1.233)	-1.762	(-1.125)	(-1.048)	(+1.022)	(-1.075)
							GO:0019684	SV6_27G03	photosystem II reaction center W protein-like	NS	6	(-1.428)	(-1.124)	(-1.203)	-1.565	(-1.176)	-1.870	(-1.363)	(+1.051)	(-1.219)	(-1.509)	-1.815	(-1.160)	(-1.111)	(-1.039)	(-1.304)
							GO:0019684	SV6_45H09	protochlorophyllide reductase-like	NS	1	(+1.036)	(+1.292)	(+1.146)	(+1.003)	(+1.186)	-1.755	(-1.015)	(+1.374)	(-1.417)	(-1.718)	(-1.301)	-1.904	(+1.021)	(-1.067)	(-1.105)
							GO:0019684	SV6_09E04	single-stranded DNA binding protein precursor-like	NS	1	(+1.187)	(+1.105)	(+1.050)	(+1.135)	(-1.069)	-1.577	(-1.026)	(-1.016)	(-1.459)	-2.084	(-1.146)	-1.681	(-1.189)	(-1.452)	(-1.639)
	GO:0098754	detoxification	5	6	54	0.0375	GO:0098754	SV6_16A02	20 kDa chaperonin-like	NS	14	(+1.169)	(+1.061)	(+1.218)	(+1.106)	+1.530	+2.007	(+1.167)	(+1.014)	(+1.288)	+1.527	+2.227	(+1.056)	(+1.284)	(+1.381)	(+1.312)
							GO:0098754	SV6_23H06	20 kDa chaperonin-like	NS	14	(+1.139)	(+1.007)	(+1.126)	(-1.009)	(+1.378)	+1.563	(+1.066)	(-1.027)	(+1.256)	(+1.353)	+1.867	(+1.038)	(+1.175)	(+1.262)	(+1.491)
							GO:0098754	SV5_42D11	L-ascorbate peroxidase 1-like	SP	13	(+1.385)	(+1.247)	(+1.306)	(+1.370)	(+1.487)	+1.604	(+1.168)	(+1.110)	(+1.343)	(+2.042)	(+1.427)	(+1.038)	(+1.319)	(+1.466)	+1.889
							GO:0098754	SV5_49C11	MYBST1 protein-like	NS	9	(-1.223)	(+1.023)	(-1.136)	(-1.103)	(-1.230)	-1.513	(+1.001)	(-1.418)	(-1.439)	(-1.059)	-1.686	(+1.124)	(-1.440)	(+1.333)	(+1.145)
							GO:0098754	SV5_05A02	glutathione S-transferase-like	NS	8	(-1.237)	(-1.190)	(-1.195)	(-1.226)	(-1.277)	-1.815	(-1.368)	(+1.020)	(-1.368)	(-1.446)	-2.678	(+1.008)	(-1.124)	(-1.171)	(-1.323)
							GO:0098754	SV5_44G10	peroxidase 17-like	SP	14	(-1.037)	(-1.028)	(+1.091)	(+1.049)	(+1.274)	+1.560	(-1.112)	(+1.096)	(-1.073)	(+1.023)	+2.937	(+1.088)	(-1.109)	(+1.269)	(+1.345)
	GO:0009657	plastid organization	5	12	114	0.0107	GO:0009657	SV6_16A02	20 kDa chaperonin-like	NS	14	(+1.169)	(+1.061)	(+1.218)	(+1.106)	+1.530	+2.007	(+1.167)	(+1.014)	(+1.288)	+1.527	+2.227	(+1.056)	(+1.284)	(+1.381)	(+1.312)
							GO:0009657	SV6_23H06	20 kDa chaperonin-like	NS	14	(+1.139)	(+1.007)	(+1.126)	(-1.009)	(+1.378)	+1.563	(+1.066)	(-1.027)	(+1.256)	(+1.353)	+1.867	(+1.038)	(+1.175)	(+1.262)	(+1.491)
							GO:0009657	SV5_40F04	glucose-1-phosphate adenylyltransferase small subunit-like	NS	1	(+1.110)	(-1.128)	(-1.004)	(+1.118)	(-1.049)	-1.632	(-1.145)	(+1.166)	(-1.342)	(-1.330)	(-1.400)	(-1.807)	(+1.227)	(-1.472)	(-1.247)
							GO:0009657	SV5_60G02	oxygen-evolving enhancer protein 2-like	NS	3	(-1.522)	(-1.355)	(-1.433)	-1.883	(-1.484)	-1.858	(-1.312)	(-1.208)	(-1.171)	(-1.217)	(-1.405)	(-1.366)	(-1.337)	(-1.042)	(-1.112)
							GO:0009657	SV6_05G05	photosystem I reaction center subunit VI-like	NS	3	-1.508	(-1.369)	(-1.417)	-1.730	(-1.451)	-1.778	(-1.403)	(-1.099)	(-1.328)	(-1.430)	-1.588	(-1.416)	(-1.224)	(-1.162)	(-1.434)
							GO:0009657	SV6_06H05	photosystem I reaction center subunit VI-like	NS	3	-1.511	(-1.329)	-1.520	-1.671	(-1.438)	-1.667	(-1.344)	(-1.064)	(-1.286)	-1.531	(-1.364)	(-1.438)	(-1.187)	(-1.250)	(-1.341)
							GO:0009657	SV6_14G06	photosystem II reaction center W protein-like	NS	6	(-1.435)	(-1.230)	(-1.228)	(-1.487)	(-1.200)	-1.686	(-1.289)	(+1.006)	(-1.227)	(-1.493)	-1.734	(-1.306)	(-1.128)	(-1.165)	(-1.285)
							GO:0009657	SV6_16F11	photosystem II reaction center W protein-like	NS	6	(-1.240)	(-1.042)	(-1.028)	(-1.422)	(-1.027)	-1.644	(-1.188)	(+1.191)	(-1.295)	(-1.233)	-1.762	(-1.125)	(-1.048)	(+1.022)	(-1.075)
							GO:0009657	SV6_27G03	photosystem II reaction center W protein-like	NS	6	(-1.428)	(-1.124)	(-1.203)	-1.565	(-1.176)	-1.870	(-1.363)	(+1.051)	(-1.219)	(-1.509)	-1.815	(-1.160)	(-1.111)	(-1.039)	(-1.304)
							GO:0009657	SV6_45H09	protochlorophyllide reductase-like	NS	1	(+1.036)	(+1.292)	(+1.146)	(+1.003)	(+1.186)	-1.755	(-1.015)	(+1.374)	(-1.417)	(-1.718)	(-1.301)	-1.904	(+1.021)	(-1.067)	(-1.105)
							GO:0009657	SV6_36F02	ruBisCO large subunit-binding protein subunit alpha-like	NS	21	(+1.432)	(+1.245)	(+1.171)	(+1.156)	(+1.630)	+1.601	(+1.207)	(-1.066)	(+1.360)	(+1.450)	+1.689	(+1.300)	(+1.122)	(+1.197)	(+1.288)
							GO:0009657	SV5_51C09	serine/threonine-protein kinase STY17-like	NS	22	(+1.229)	+1.530	(+1.293)	(-1.003)	(+1.274)	+1.634	(-1.291)	(-1.042)	+1.694	(-2.132)	(+1.436)	(+1.674)	(+1.181)	+2.721	(+1.356)
	GO:0006972	hyperosmotic response	5	11	105	0.0093	GO:0006972	SV5_36B07	40S ribosomal protein SA-like	NS	14	(+1.016)	(-1.131)	(-1.062)	(+1.099)	(-1.098)	+1.548	(+1.136)	(-1.022)	(+1.074)	(+1.051)	+1.779	(-1.105)	(+1.065)	(-1.304)	(-1.093)
							GO:0006972	SV6_18G02	EARLY RESPONSIVE TO DEHYDRATION 15-like	NS	9	(-1.029)	(+1.033)	(+1.015)	(+1.085)	(+1.076)	-1.631	(+1.113)	(-1.118)	(-1.321)	(-1.098)	-1.534	(-1.120)	(-1.111)	(+1.109)	(+1.040)
							GO:0006972	SV6_26H02	EARLY RESPONSIVE TO DEHYDRATION 15-like	NS	9	(-1.097)	(-1.072)	(-1.053)	(-1.020)	(-1.006)	-1.638	(+1.003)	(-1.188)	(-1.421)	(-1.188)	-1.546	(-1.146)	(-1.218)	(+1.009)	(-1.076)
							GO:0006972	SV5_02C07	F-box protein GID2-like	NS	9	(-1.192)	(-1.010)	(-1.207)	(-1.213)	(-1.285)	-2.009	(-1.118)	(-1.229)	(-1.230)	(-1.298)	-2.710	(-1.078)	(-1.353)	(-1.079)	(-1.245)
							GO:0006972	SV5_36D04	F-box protein GID2-like	NS	9	(-1.338)	(-1.208)	(-1.422)	(-1.350)	-1.509	-2.448	(-1.283)	(-1.350)	(-1.435)	(-1.486)	-3.423	(-1.209)	-1.501	(-1.316)	(-1.426)
							GO:0006972	SV5_56E08	F-box protein GID2-like	NS	9	(-1.063)	(-1.097)	(-1.204)	(-1.221)	(-1.242)	-1.987	(-1.017)	(-1.225)	(-1.235)	(-1.324)	-1.858	(-1.174)	(-1.391)	(-1.173)	(-1.280)
							GO:0006972	SV6_07D05	F-box protein GID2-like	NS	9	(-1.177)	(-1.069)	(-1.377)	(-1.306)	(-1.298)	-1.733	(-1.147)	(-1.210)	(-1.266)	(-1.295)	-1.804	(-1.165)	(-1.266)	(-1.086)	(-1.136)
							GO:0006972	SV6_48D12	HSP20-like chaperones superfamily protein-like	NS	5	(-1.523)	(-1.337)	(-1.464)	(-1.468)	(-1.264)	-1.906	(-1.402)	(-1.303)	(-1.345)	(-1.457)	-3.493	-2.147	(+1.070)	-1.574	(-1.580)
							GO:0006972	SV5_53H02	aquaporin PIP-type pTOM75-like	NS	3	(-1.107)	(-1.110)	(-1.256)	(-1.141)	(-1.154)	-1.804	(-1.200)	(-1.055)	(+1.024)	(+1.029)	(-1.320)	(+1.232)	(-1.154)	(+1.047)	(-1.043)
							GO:0006972	SV6_47E02	aquaporin-like	NS	16	(+1.033)	(-1.065)	(+1.042)	(+1.064)	(+1.072)	-1.557	(+1.077)	(-1.257)	(+1.292)	(+1.224)	(+1.400)	(-1.353)	(+1.001)	(-1.114)	(+1.098)
							GO:0006972	SV5_58B04	cysteine proteinase 3-like	SP	6	(-1.141)	(-1.007)	(-1.082)	(-1.148)	(-1.055)	-2.318	(-1.414)	(+1.365)	-2.117	-2.678	-2.302	(-1.347)	(+1.081)	(+1.128)	-1.859
	GO:0009415	response to water	5	12	117	0.0115	GO:0009415	SV6_18G02	EARLY RESPONSIVE TO DEHYDRATION 15-like	NS	9	(-1.029)	(+1.033)	(+1.015)	(+1.085)	(+1.076)	-1.631	(+1.113)	(-1.118)	(-1.321)	(-1.098)	-1.534	(-1.120)	(-1.111)	(+1.109)	(+1.040)
							GO:0009415	SV6_26H02	EARLY RESPONSIVE TO DEHYDRATION 15-like	NS	9	(-1.097)	(-1.072)	(-1.053)	(-1.020)	(-1.006)	-1.638	(+1.003)	(-1.188)	(-1.421)	(-1.188)	-1.546	(-1.146)	(-1.218)	(+1.009)	(-1.076)
							GO:0009415	SV6_31C12	alpha-1,4 glucan phosphorylase L-1 isozyme-like	NS	6	(+1.111)	(-1.057)	(+1.049)	(-1.040)	(-1.023)	-1.516	(+1.006)	(+1.352)	(-1.164)	(-1.010)	-2.629	(-1.468)	(+1.300)	(-1.112)	(-1.161)
							GO:0009415	SV6_18C01	annexin D4-like	NS	19	(-1.396)	(-1.478)	-1.529	-1.647	-2.253	-1.689	(-1.128)	(-1.729)	(-1.170)	-4.570	(-1.460)	(-1.286)	(+1.203)	(-1.166)	-2.827
							GO:0009415	SV5_53A10	aquaporin PIP-type pTOM75-like	NS	3	(-1.156)	(-1.136)	(-1.271)	(-1.104)	(-1.167)	-1.875	(-1.203)	(-1.051)	(+1.101)	(+1.058)	(-1.263)	(+1.235)	(-1.134)	(+1.028)	(-1.125)
							GO:0009415	SV5_53H02	aquaporin PIP-type pTOM75-like	NS	3	(-1.107)	(-1.110)	(-1.256)	(-1.141)	(-1.154)	-1.804	(-1.200)	(-1.055)	(+1.024)	(+1.029)	(-1.320)	(+1.232)	(-1.154)	(+1.047)	(-1.043)
							GO:0009415	SV6_47E02	aquaporin-like	NS	16	(+1.033)	(-1.065)	(+1.042)	(+1.064)	(+1.072)	-1.557	(+1.077)	(-1.257)	(+1.292)	(+1.224)	(+1.400)	(-1.353)	(+1.001)	(-1.114)	(+1.098)
							GO:0009415	SV5_38H01	calmodulin-binding protein 25-like	NS	4	(+1.228)	(+1.100)	(+1.331)	(+1.441)	(+1.302)	-1.633	(+1.329)	(+2.946)	(-1.464)	(-1.040)	(-1.575)	-2.051	(+1.979)	(-1.159)	(+1.186)
							GO:0009415	SV5_50A02	heat shock cognate protein 80-like	NS	21	(+1.421)	(+1.397)	(+1.217)	(+1.178)	+1.544	+1.622	(+1.309)	(+1.306)	(+1.493)	(+1.201)	(+1.266)	(+1.718)	(+1.432)	(+1.310)	+1.572
							GO:0009415	SV6_19D03	histone H1-like	NS	11	(-1.001)	(+1.363)	(+1.102)	(+1.018)	(+1.057)	-2.950	(-1.603)	(-1.027)	-1.888	-1.768	-2.977	(+1.461)	(-1.496)	(+1.078)	(-1.253)
							GO:0009415	SV6_24D08	phosphatase 2C 37-like	NS	22	(+1.178)	+1.571	(+1.072)	(+1.137)	(+1.215)	+1.511	(-1.229)	(-1.382)	+1.783	(-2.073)	(+1.214)	(+1.747)	(+1.044)	+2.495	(+1.430)
							GO:0009415	SV5_45A09	serine/threonine-protein kinase SRK2I-like	NS	6	(+1.236)	(+1.278)	(+1.193)	(+1.091)	(+1.082)	-2.471	(-1.142)	(+1.379)	-1.858	-2.426	(-1.831)	(-1.281)	(+1.177)	(-1.491)	(-1.480)
	GO:0034976	response to endoplasmic reticulum stress	5	12	134	0.0325	GO:0034976	SV5_60E12	10 kDa chaperonin-like	NS	13	(+1.062)	(-1.008)	(+1.217)	(+1.141)	(+1.416)	+1.861	(+1.072)	(+1.062)	(+1.264)	(+1.334)	+1.556	(-1.062)	(+1.186)	(+1.096)	(+1.190)
							GO:0034976	SV6_26A09	10 kDa chaperonin-like	NS	13	(+1.230)	(+1.083)	(+1.349)	(+1.232)	(+1.417)	+1.854	(+1.220)	(+1.129)	(+1.416)	(+1.395)	+2.137	(+1.002)	(+1.222)	(+1.229)	(+1.202)
							GO:0034976	SV6_27D01	chaperone protein ClpB1-like	NS	22	(+1.063)	(+1.164)	(+1.298)	(+1.053)	+2.340	+2.048	(+1.099)	(-1.445)	(+1.373)	(+1.312)	+2.133	(+1.446)	(+1.189)	+2.914	(+1.300)
							GO:0034976	SV6_04H09	chaperonin CPN60-2-like	NS	14	(+1.219)	(-1.012)	(+1.103)	(+1.167)	(+1.089)	+1.543	(+1.065)	(-1.128)	(+1.121)	(+1.173)	+1.627	(-1.109)	(-1.050)	(-1.202)	(-1.027)
							GO:0034976	SV5_42G09	dnaJ homolog subfamily B member 1-like	NS	22	(+1.051)	(+1.116)	(-1.019)	(-1.069)	+1.624	+1.571	(+1.077)	(-1.016)	(+1.221)	(+1.443)	(+1.489)	+1.743	(+1.380)	(+1.472)	(+1.296)
							GO:0034976	SV6_03G06	dnaJ protein ERDJ2A-like	NS	6	(-1.023)	(+1.007)	(-1.062)	(-1.164)	(+1.003)	-1.595	(-1.132)	(-1.003)	(-1.209)	(-1.098)	-1.734	(-1.356)	(+1.093)	(-1.267)	(-1.236)
							GO:0034976	SV6_23D05	hsp70-Hsp90 organizing protein 2-like	NS	22	(-1.068)	(-1.070)	(-1.013)	(-1.234)	+1.524	+2.438	(+1.110)	(-1.103)	(+1.167)	(+1.492)	+2.057	(+1.340)	(+1.113)	+1.516	(+1.293)
							GO:0034976	SV6_29A06	hsp70-Hsp90 organizing protein 2-like	NS	22	(+1.179)	(+1.091)	(+1.109)	(+1.089)	+1.899	+2.575	(+1.236)	(+1.008)	+1.514	+2.335	+2.088	+1.744	(+1.206)	+1.638	+1.589
							GO:0034976	SV6_24C10	luminal-binding protein 5-like	SP	14	(+1.162)	(+1.016)	(+1.031)	(+1.322)	(+1.203)	+1.778	(+1.042)	(-1.239)	(+1.186)	+1.629	+2.118	(-1.039)	(+1.279)	(-1.181)	(+1.250)
							GO:0034976	SV5_56B02	peptidyl-prolyl cis-trans isomerase FKBP62-like	NS	21	+1.817	+1.591	+1.663	+1.604	+2.259	+2.425	(+1.263)	(+1.258)	+1.693	+2.110	+2.379	(+1.638)	(+1.492)	+2.365	+1.543
							GO:0034976	SV5_39D03	small heat shock protein-like	NS	22	-1.613	(-1.332)	(-1.203)	(-1.451)	+2.988	+1.952	(+1.096)	(-1.920)	(+1.278)	+1.503	+3.027	(+1.528)	(+1.013)	+5.356	(+1.034)
							GO:0034976	SV5_40B10	small heat shock protein-like	NS	22	(-1.352)	(-1.218)	(-1.323)	(-1.313)	+3.043	+1.869	(+1.035)	(-2.194)	(+1.274)	(+1.411)	+2.313	+1.696	(-1.012)	+3.418	(+1.017)
	GO:0042254	ribosome biogenesis	5	27	302	0.0011	GO:0042254	SV6_22A10	40S ribosomal protein S24-1-like	NS	13	(+1.168)	(+1.052)	(+1.193)	(+1.329)	(+1.137)	+1.701	(+1.336)	(+1.156)	(+1.299)	(+1.238)	(+1.829)	(-1.123)	(+1.157)	(+1.080)	(-1.044)
							GO:0042254	SV6_24H10	40S ribosomal protein S24-1-like	NS	14	(+1.021)	(+1.074)	(+1.086)	(+1.158)	(+1.043)	+1.579	(+1.178)	(+1.087)	(+1.171)	(+1.178)	+1.960	(-1.049)	(+1.042)	(-1.049)	(-1.080)
							GO:0042254	SV6_41H10	40S ribosomal protein S28-like	NS	13	(+1.090)	(+1.064)	(+1.043)	(+1.200)	(+1.062)	+1.620	(+1.227)	(+1.250)	(+1.169)	(+1.231)	+1.775	(-1.093)	(+1.265)	(-1.187)	(+1.235)
							GO:0042254	SV5_51G01	40S ribosomal protein S6-1-like	NS	13	(+1.338)	(+1.127)	(+1.167)	(+1.311)	(+1.123)	+1.764	(+1.162)	(+1.295)	(+1.303)	(+1.118)	+2.004	(-1.147)	(+1.192)	(-1.182)	(+1.002)
							GO:0042254	SV5_36B07	40S ribosomal protein SA-like	NS	14	(+1.016)	(-1.131)	(-1.062)	(+1.099)	(-1.098)	+1.548	(+1.136)	(-1.022)	(+1.074)	(+1.051)	+1.779	(-1.105)	(+1.065)	(-1.304)	(-1.093)
							GO:0042254	SV5_40E01	60S acidic ribosomal protein P0-like	NS	13	(+1.358)	(+1.059)	(+1.050)	(+1.362)	(-1.089)	+1.694	(+1.321)	(+1.168)	(+1.149)	(+1.175)	(+1.228)	(-1.048)	(+1.145)	(-1.242)	(+1.163)
							GO:0042254	SV6_05F08	60S ribosomal protein L26-1-like	NS	14	(+1.114)	(+1.018)	(+1.144)	(+1.185)	(+1.090)	+1.673	(+1.227)	(+1.237)	(+1.303)	(+1.254)	+2.227	(-1.032)	(+1.072)	(-1.055)	(-1.009)
							GO:0042254	SV6_04D10	60S ribosomal protein L34-like	NS	13	(+1.105)	(+1.073)	(+1.172)	(+1.176)	(+1.100)	+1.531	(+1.276)	(+1.104)	(+1.292)	(+1.173)	+1.645	(-1.051)	(+1.016)	(-1.088)	(+1.158)
							GO:0042254	SV6_07E06	60S ribosomal protein L34-like	NS	13	(+1.196)	(+1.059)	(+1.252)	(+1.261)	(+1.222)	+1.678	(+1.307)	(+1.205)	(+1.210)	(+1.319)	+1.913	(-1.106)	(+1.183)	(-1.052)	(+1.093)
							GO:0042254	SV6_15H09	60S ribosomal protein L34-like	NS	13	(+1.089)	(+1.044)	(+1.154)	(+1.226)	(+1.152)	+1.762	(+1.292)	(+1.214)	(+1.306)	(+1.293)	+1.514	(-1.091)	(+1.103)	(-1.077)	(+1.110)
							GO:0042254	SV6_18G04	60S ribosomal protein L35-like	NS	13	(+1.213)	(-1.006)	(+1.030)	(+1.229)	(+1.034)	+1.613	(+1.235)	(+1.072)	(+1.121)	(+1.213)	(+1.498)	(-1.109)	(+1.070)	(-1.218)	(+1.062)
							GO:0042254	SV6_32B10	60S ribosomal protein L35-like	NS	14	(+1.038)	(-1.050)	(+1.023)	(+1.136)	(-1.010)	+1.564	(+1.314)	(+1.072)	(+1.121)	(+1.216)	+1.740	(-1.223)	(+1.092)	(-1.152)	(+1.107)
							GO:0042254	SV6_34B03	60S ribosomal protein L35-like	NS	14	(+1.129)	(+1.018)	(+1.087)	(+1.180)	(+1.041)	+1.631	(+1.322)	(+1.139)	(+1.178)	(+1.187)	+2.176	(+1.055)	(+1.103)	(-1.111)	(+1.133)
							GO:0042254	SV6_36D11	60S ribosomal protein L35-like	NS	14	(-1.002)	(-1.094)	(-1.039)	(+1.069)	(-1.053)	+1.511	(+1.172)	(+1.069)	(-1.038)	(+1.190)	+1.775	(-1.125)	(+1.078)	(-1.240)	(+1.092)
							GO:0042254	SV6_23E10	60S ribosomal protein L35a-3-like	NS	13	(+1.108)	(-1.021)	(+1.067)	(+1.188)	(+1.058)	+1.569	(+1.179)	(+1.041)	(+1.153)	(+1.314)	(+1.392)	(-1.290)	(+1.106)	(-1.139)	(+1.030)
							GO:0042254	SV6_18E04	60S ribosomal protein L5-like	NS	13	(+1.366)	(+1.068)	(+1.129)	(+1.324)	(+1.065)	+1.502	(+1.242)	(+1.129)	(+1.160)	(+1.084)	(+1.379)	(-1.049)	(+1.049)	(-1.128)	(+1.128)
							GO:0042254	SV6_48D02	60S ribosomal protein L5-like	NS	13	(+1.327)	(+1.085)	(+1.091)	(+1.272)	(-1.007)	+1.526	(+1.185)	(+1.052)	(+1.093)	(+1.004)	(+1.576)	(-1.077)	(+1.047)	(-1.065)	(+1.091)
							GO:0042254	SV6_30D07	mediator of RNA polymerase II transcription subunit 36a-like	NS	13	(+1.278)	(+1.022)	(+1.152)	(+1.306)	(+1.015)	+1.777	(+1.364)	(-1.026)	(+1.122)	(+1.133)	+1.619	(-1.143)	(+1.072)	(-1.300)	(+1.006)
							GO:0042254	SV5_38D05	nucleolar protein 5-2-like	NS	13	+1.749	(+1.316)	(+1.370)	+1.549	(+1.160)	+1.688	(+1.357)	(+1.295)	(+1.266)	(+1.132)	+2.478	(+1.097)	(+1.243)	(-1.000)	(+1.084)
							GO:0042254	SV5_60G02	oxygen-evolving enhancer protein 2-like	NS	3	(-1.522)	(-1.355)	(-1.433)	-1.883	(-1.484)	-1.858	(-1.312)	(-1.208)	(-1.171)	(-1.217)	(-1.405)	(-1.366)	(-1.337)	(-1.042)	(-1.112)
							GO:0042254	SV6_05G05	photosystem I reaction center subunit VI-like	NS	3	-1.508	(-1.369)	(-1.417)	-1.730	(-1.451)	-1.778	(-1.403)	(-1.099)	(-1.328)	(-1.430)	-1.588	(-1.416)	(-1.224)	(-1.162)	(-1.434)
							GO:0042254	SV6_06H05	photosystem I reaction center subunit VI-like	NS	3	-1.511	(-1.329)	-1.520	-1.671	(-1.438)	-1.667	(-1.344)	(-1.064)	(-1.286)	-1.531	(-1.364)	(-1.438)	(-1.187)	(-1.250)	(-1.341)
							GO:0042254	SV6_14G06	photosystem II reaction center W protein-like	NS	6	(-1.435)	(-1.230)	(-1.228)	(-1.487)	(-1.200)	-1.686	(-1.289)	(+1.006)	(-1.227)	(-1.493)	-1.734	(-1.306)	(-1.128)	(-1.165)	(-1.285)
							GO:0042254	SV6_16F11	photosystem II reaction center W protein-like	NS	6	(-1.240)	(-1.042)	(-1.028)	(-1.422)	(-1.027)	-1.644	(-1.188)	(+1.191)	(-1.295)	(-1.233)	-1.762	(-1.125)	(-1.048)	(+1.022)	(-1.075)
							GO:0042254	SV6_27G03	photosystem II reaction center W protein-like	NS	6	(-1.428)	(-1.124)	(-1.203)	-1.565	(-1.176)	-1.870	(-1.363)	(+1.051)	(-1.219)	(-1.509)	-1.815	(-1.160)	(-1.111)	(-1.039)	(-1.304)
							GO:0042254	SV6_45H09	protochlorophyllide reductase-like	NS	1	(+1.036)	(+1.292)	(+1.146)	(+1.003)	(+1.186)	-1.755	(-1.015)	(+1.374)	(-1.417)	(-1.718)	(-1.301)	-1.904	(+1.021)	(-1.067)	(-1.105)
							GO:0042254	SV6_14D04	ribosomal protein S7-like protein-like	NS	13	(+1.151)	(-1.015)	(-1.001)	(+1.187)	(-1.102)	+1.520	(+1.150)	(+1.116)	(+1.108)	(+1.118)	+1.548	(-1.179)	(+1.009)	(-1.319)	(+1.042)
	GO:0009409	response to cold	5	14	168	0.024	GO:0009409	SV6_16A02	20 kDa chaperonin-like	NS	14	(+1.169)	(+1.061)	(+1.218)	(+1.106)	+1.530	+2.007	(+1.167)	(+1.014)	(+1.288)	+1.527	+2.227	(+1.056)	(+1.284)	(+1.381)	(+1.312)
							GO:0009409	SV6_23H06	20 kDa chaperonin-like	NS	14	(+1.139)	(+1.007)	(+1.126)	(-1.009)	(+1.378)	+1.563	(+1.066)	(-1.027)	(+1.256)	(+1.353)	+1.867	(+1.038)	(+1.175)	(+1.262)	(+1.491)
							GO:0009409	SV5_40E01	60S acidic ribosomal protein P0-like	NS	13	(+1.358)	(+1.059)	(+1.050)	(+1.362)	(-1.089)	+1.694	(+1.321)	(+1.168)	(+1.149)	(+1.175)	(+1.228)	(-1.048)	(+1.145)	(-1.242)	(+1.163)
							GO:0009409	SV5_59A01	GRF1-interacting factor 2-like	NS	22	(+1.106)	(+1.289)	(+1.129)	(-1.047)	(+1.173)	+1.570	(-1.222)	(-1.187)	(+1.438)	(-1.621)	+1.724	(+1.422)	(+1.081)	+2.220	(+1.295)
							GO:0009409	SV6_31C12	alpha-1,4 glucan phosphorylase L-1 isozyme-like	NS	6	(+1.111)	(-1.057)	(+1.049)	(-1.040)	(-1.023)	-1.516	(+1.006)	(+1.352)	(-1.164)	(-1.010)	-2.629	(-1.468)	(+1.300)	(-1.112)	(-1.161)
							GO:0009409	SV6_18C01	annexin D4-like	NS	19	(-1.396)	(-1.478)	-1.529	-1.647	-2.253	-1.689	(-1.128)	(-1.729)	(-1.170)	-4.570	(-1.460)	(-1.286)	(+1.203)	(-1.166)	-2.827
							GO:0009409	SV6_47E02	aquaporin-like	NS	16	(+1.033)	(-1.065)	(+1.042)	(+1.064)	(+1.072)	-1.557	(+1.077)	(-1.257)	(+1.292)	(+1.224)	(+1.400)	(-1.353)	(+1.001)	(-1.114)	(+1.098)
							GO:0009409	SV6_34A08	calvin cycle protein CP12-1-like	NS	6	(-1.182)	(-1.007)	(-1.056)	(-1.090)	(-1.137)	-1.578	(-1.215)	(-1.003)	(-1.299)	-1.699	(-1.425)	(-1.240)	(-1.077)	(-1.232)	(-1.232)
							GO:0009409	SV5_42A09	heat shock cognate 70 kDa protein 2-like	NS	22	(+1.440)	(+1.524)	(+1.325)	(+1.342)	+2.239	+2.666	(+1.234)	(+1.082)	(+1.409)	(+1.872)	(+1.457)	(+2.059)	(+1.473)	+2.326	+1.517
							GO:0009409	SV6_29A06	hsp70-Hsp90 organizing protein 2-like	NS	22	(+1.179)	(+1.091)	(+1.109)	(+1.089)	+1.899	+2.575	(+1.236)	(+1.008)	+1.514	+2.335	+2.088	+1.744	(+1.206)	+1.638	+1.589
							GO:0009409	SV5_60G02	oxygen-evolving enhancer protein 2-like	NS	3	(-1.522)	(-1.355)	(-1.433)	-1.883	(-1.484)	-1.858	(-1.312)	(-1.208)	(-1.171)	(-1.217)	(-1.405)	(-1.366)	(-1.337)	(-1.042)	(-1.112)
							GO:0009409	SV6_24D08	phosphatase 2C 37-like	NS	22	(+1.178)	+1.571	(+1.072)	(+1.137)	(+1.215)	+1.511	(-1.229)	(-1.382)	+1.783	(-2.073)	(+1.214)	(+1.747)	(+1.044)	+2.495	(+1.430)
							GO:0009409	SV6_09E04	single-stranded DNA binding protein precursor-like	NS	1	(+1.187)	(+1.105)	(+1.050)	(+1.135)	(-1.069)	-1.577	(-1.026)	(-1.016)	(-1.459)	-2.084	(-1.146)	-1.681	(-1.189)	(-1.452)	(-1.639)
							GO:0009409	SV6_06C10	universal stress protein A-like	NS	8	(-1.238)	(-1.122)	(-1.160)	(-1.164)	(-1.207)	-1.606	(-1.122)	(-1.133)	(-1.241)	(-1.146)	-2.129	(-1.013)	(-1.090)	(-1.252)	(-1.287)
	GO:0010038	response to metal ion	5	22	266	0.0068	GO:0010038	SV6_16A02	20 kDa chaperonin-like	NS	14	(+1.169)	(+1.061)	(+1.218)	(+1.106)	+1.530	+2.007	(+1.167)	(+1.014)	(+1.288)	+1.527	+2.227	(+1.056)	(+1.284)	(+1.381)	(+1.312)
							GO:0010038	SV6_23H06	20 kDa chaperonin-like	NS	14	(+1.139)	(+1.007)	(+1.126)	(-1.009)	(+1.378)	+1.563	(+1.066)	(-1.027)	(+1.256)	(+1.353)	+1.867	(+1.038)	(+1.175)	(+1.262)	(+1.491)
							GO:0010038	SV5_36B07	40S ribosomal protein SA-like	NS	14	(+1.016)	(-1.131)	(-1.062)	(+1.099)	(-1.098)	+1.548	(+1.136)	(-1.022)	(+1.074)	(+1.051)	+1.779	(-1.105)	(+1.065)	(-1.304)	(-1.093)
							GO:0010038	SV5_40E01	60S acidic ribosomal protein P0-like	NS	13	(+1.358)	(+1.059)	(+1.050)	(+1.362)	(-1.089)	+1.694	(+1.321)	(+1.168)	(+1.149)	(+1.175)	(+1.228)	(-1.048)	(+1.145)	(-1.242)	(+1.163)
							GO:0010038	SV6_18G02	EARLY RESPONSIVE TO DEHYDRATION 15-like	NS	9	(-1.029)	(+1.033)	(+1.015)	(+1.085)	(+1.076)	-1.631	(+1.113)	(-1.118)	(-1.321)	(-1.098)	-1.534	(-1.120)	(-1.111)	(+1.109)	(+1.040)
							GO:0010038	SV6_26H02	EARLY RESPONSIVE TO DEHYDRATION 15-like	NS	9	(-1.097)	(-1.072)	(-1.053)	(-1.020)	(-1.006)	-1.638	(+1.003)	(-1.188)	(-1.421)	(-1.188)	-1.546	(-1.146)	(-1.218)	(+1.009)	(-1.076)
							GO:0010038	SV5_49C11	MYBST1 protein-like	NS	9	(-1.223)	(+1.023)	(-1.136)	(-1.103)	(-1.230)	-1.513	(+1.001)	(-1.418)	(-1.439)	(-1.059)	-1.686	(+1.124)	(-1.440)	(+1.333)	(+1.145)
							GO:0010038	SV5_53H02	aquaporin PIP-type pTOM75-like	NS	3	(-1.107)	(-1.110)	(-1.256)	(-1.141)	(-1.154)	-1.804	(-1.200)	(-1.055)	(+1.024)	(+1.029)	(-1.320)	(+1.232)	(-1.154)	(+1.047)	(-1.043)
							GO:0010038	SV6_47E02	aquaporin-like	NS	16	(+1.033)	(-1.065)	(+1.042)	(+1.064)	(+1.072)	-1.557	(+1.077)	(-1.257)	(+1.292)	(+1.224)	(+1.400)	(-1.353)	(+1.001)	(-1.114)	(+1.098)
							GO:0010038	SV6_04H09	chaperonin CPN60-2-like	NS	14	(+1.219)	(-1.012)	(+1.103)	(+1.167)	(+1.089)	+1.543	(+1.065)	(-1.128)	(+1.121)	(+1.173)	+1.627	(-1.109)	(-1.050)	(-1.202)	(-1.027)
							GO:0010038	SV5_58B04	cysteine proteinase 3-like	SP	6	(-1.141)	(-1.007)	(-1.082)	(-1.148)	(-1.055)	-2.318	(-1.414)	(+1.365)	-2.117	-2.678	-2.302	(-1.347)	(+1.081)	(+1.128)	-1.859
							GO:0010038	SV6_32E11	heat shock 70 kDa protein 15-like	NS	14	(+1.126)	(+1.094)	(+1.025)	(+1.092)	(+1.387)	+1.602	(-1.033)	(-1.027)	(+1.365)	(+1.398)	+2.100	(+1.048)	(+1.216)	(+1.274)	(+1.330)
							GO:0010038	SV6_47B04	heat shock 70 kDa protein 15-like	NS	22	(+1.239)	(+1.197)	(+1.070)	(+1.172)	+1.565	+2.162	(+1.262)	(+1.164)	+1.605	+1.792	+2.436	(+1.473)	(+1.310)	(+1.486)	(+1.491)
							GO:0010038	SV5_42A09	heat shock cognate 70 kDa protein 2-like	NS	22	(+1.440)	(+1.524)	(+1.325)	(+1.342)	+2.239	+2.666	(+1.234)	(+1.082)	(+1.409)	(+1.872)	(+1.457)	(+2.059)	(+1.473)	+2.326	+1.517
							GO:0010038	SV5_50A02	heat shock cognate protein 80-like	NS	21	(+1.421)	(+1.397)	(+1.217)	(+1.178)	+1.544	+1.622	(+1.309)	(+1.306)	(+1.493)	(+1.201)	(+1.266)	(+1.718)	(+1.432)	(+1.310)	+1.572
							GO:0010038	SV6_23D05	hsp70-Hsp90 organizing protein 2-like	NS	22	(-1.068)	(-1.070)	(-1.013)	(-1.234)	+1.524	+2.438	(+1.110)	(-1.103)	(+1.167)	(+1.492)	+2.057	(+1.340)	(+1.113)	+1.516	(+1.293)
							GO:0010038	SV6_29A06	hsp70-Hsp90 organizing protein 2-like	NS	22	(+1.179)	(+1.091)	(+1.109)	(+1.089)	+1.899	+2.575	(+1.236)	(+1.008)	+1.514	+2.335	+2.088	+1.744	(+1.206)	+1.638	+1.589
							GO:0010038	SV6_24C10	luminal-binding protein 5-like	SP	14	(+1.162)	(+1.016)	(+1.031)	(+1.322)	(+1.203)	+1.778	(+1.042)	(-1.239)	(+1.186)	+1.629	+2.118	(-1.039)	(+1.279)	(-1.181)	(+1.250)
							GO:0010038	SV5_49A11	selenium-binding protein 2-like	NS	8	(+1.004)	(+1.077)	(+1.027)	(+1.037)	(-1.050)	-1.710	(-1.259)	(+1.055)	(-1.483)	(-1.471)	-2.468	(+1.041)	(-1.043)	(+1.147)	(-1.442)
							GO:0010038	SV6_28F06	serine hydroxymethyltransferase 4-like	NS	14	(+1.093)	(-1.157)	(+1.006)	(+1.144)	(-1.383)	+1.536	(+1.315)	(+1.174)	(+1.495)	(+1.357)	+2.602	(-1.254)	(+1.413)	(-1.261)	(+1.125)
							GO:0010038	SV5_39D03	small heat shock protein-like	NS	22	-1.613	(-1.332)	(-1.203)	(-1.451)	+2.988	+1.952	(+1.096)	(-1.920)	(+1.278)	+1.503	+3.027	(+1.528)	(+1.013)	+5.356	(+1.034)
							GO:0010038	SV5_40B10	small heat shock protein-like	NS	22	(-1.352)	(-1.218)	(-1.323)	(-1.313)	+3.043	+1.869	(+1.035)	(-2.194)	(+1.274)	(+1.411)	+2.313	+1.696	(-1.012)	+3.418	(+1.017)
	GO:0009651	response to salt stress	5	21	297	0.0429	GO:0009651	SV6_16A02	20 kDa chaperonin-like	NS	14	(+1.169)	(+1.061)	(+1.218)	(+1.106)	+1.530	+2.007	(+1.167)	(+1.014)	(+1.288)	+1.527	+2.227	(+1.056)	(+1.284)	(+1.381)	(+1.312)
							GO:0009651	SV6_23H06	20 kDa chaperonin-like	NS	14	(+1.139)	(+1.007)	(+1.126)	(-1.009)	(+1.378)	+1.563	(+1.066)	(-1.027)	(+1.256)	(+1.353)	+1.867	(+1.038)	(+1.175)	(+1.262)	(+1.491)
							GO:0009651	SV5_36B07	40S ribosomal protein SA-like	NS	14	(+1.016)	(-1.131)	(-1.062)	(+1.099)	(-1.098)	+1.548	(+1.136)	(-1.022)	(+1.074)	(+1.051)	+1.779	(-1.105)	(+1.065)	(-1.304)	(-1.093)
							GO:0009651	SV5_40E01	60S acidic ribosomal protein P0-like	NS	13	(+1.358)	(+1.059)	(+1.050)	(+1.362)	(-1.089)	+1.694	(+1.321)	(+1.168)	(+1.149)	(+1.175)	(+1.228)	(-1.048)	(+1.145)	(-1.242)	(+1.163)
							GO:0009651	SV5_01H08	AAA-ATPase At3g28600-like	NS	4	(-1.099)	(-1.054)	(+1.457)	(+1.097)	+1.714	-2.355	(+1.462)	(+3.201)	(-1.487)	(+1.070)	-1.616	-1.801	(+2.187)	+1.525	(+1.283)
							GO:0009651	SV5_06B03	AAA-ATPase At3g28600-like	NS	4	(+1.024)	(-1.192)	(+1.148)	(+1.117)	(+1.185)	-1.799	(+1.198)	(+2.455)	(-1.248)	(-1.044)	(-1.490)	-1.829	(+1.771)	(+1.367)	(+1.233)
							GO:0009651	SV6_18G02	EARLY RESPONSIVE TO DEHYDRATION 15-like	NS	9	(-1.029)	(+1.033)	(+1.015)	(+1.085)	(+1.076)	-1.631	(+1.113)	(-1.118)	(-1.321)	(-1.098)	-1.534	(-1.120)	(-1.111)	(+1.109)	(+1.040)
							GO:0009651	SV6_26H02	EARLY RESPONSIVE TO DEHYDRATION 15-like	NS	9	(-1.097)	(-1.072)	(-1.053)	(-1.020)	(-1.006)	-1.638	(+1.003)	(-1.188)	(-1.421)	(-1.188)	-1.546	(-1.146)	(-1.218)	(+1.009)	(-1.076)
							GO:0009651	SV5_02C07	F-box protein GID2-like	NS	9	(-1.192)	(-1.010)	(-1.207)	(-1.213)	(-1.285)	-2.009	(-1.118)	(-1.229)	(-1.230)	(-1.298)	-2.710	(-1.078)	(-1.353)	(-1.079)	(-1.245)
							GO:0009651	SV5_36D04	F-box protein GID2-like	NS	9	(-1.338)	(-1.208)	(-1.422)	(-1.350)	-1.509	-2.448	(-1.283)	(-1.350)	(-1.435)	(-1.486)	-3.423	(-1.209)	-1.501	(-1.316)	(-1.426)
							GO:0009651	SV5_56E08	F-box protein GID2-like	NS	9	(-1.063)	(-1.097)	(-1.204)	(-1.221)	(-1.242)	-1.987	(-1.017)	(-1.225)	(-1.235)	(-1.324)	-1.858	(-1.174)	(-1.391)	(-1.173)	(-1.280)
							GO:0009651	SV6_07D05	F-box protein GID2-like	NS	9	(-1.177)	(-1.069)	(-1.377)	(-1.306)	(-1.298)	-1.733	(-1.147)	(-1.210)	(-1.266)	(-1.295)	-1.804	(-1.165)	(-1.266)	(-1.086)	(-1.136)
							GO:0009651	SV6_48D12	HSP20-like chaperones superfamily protein-like	NS	5	(-1.523)	(-1.337)	(-1.464)	(-1.468)	(-1.264)	-1.906	(-1.402)	(-1.303)	(-1.345)	(-1.457)	-3.493	-2.147	(+1.070)	-1.574	(-1.580)
							GO:0009651	SV5_49C11	MYBST1 protein-like	NS	9	(-1.223)	(+1.023)	(-1.136)	(-1.103)	(-1.230)	-1.513	(+1.001)	(-1.418)	(-1.439)	(-1.059)	-1.686	(+1.124)	(-1.440)	(+1.333)	(+1.145)
							GO:0009651	SV6_18C01	annexin D4-like	NS	19	(-1.396)	(-1.478)	-1.529	-1.647	-2.253	-1.689	(-1.128)	(-1.729)	(-1.170)	-4.570	(-1.460)	(-1.286)	(+1.203)	(-1.166)	-2.827
							GO:0009651	SV5_53H02	aquaporin PIP-type pTOM75-like	NS	3	(-1.107)	(-1.110)	(-1.256)	(-1.141)	(-1.154)	-1.804	(-1.200)	(-1.055)	(+1.024)	(+1.029)	(-1.320)	(+1.232)	(-1.154)	(+1.047)	(-1.043)
							GO:0009651	SV6_47E02	aquaporin-like	NS	16	(+1.033)	(-1.065)	(+1.042)	(+1.064)	(+1.072)	-1.557	(+1.077)	(-1.257)	(+1.292)	(+1.224)	(+1.400)	(-1.353)	(+1.001)	(-1.114)	(+1.098)
							GO:0009651	SV5_38H01	calmodulin-binding protein 25-like	NS	4	(+1.228)	(+1.100)	(+1.331)	(+1.441)	(+1.302)	-1.633	(+1.329)	(+2.946)	(-1.464)	(-1.040)	(-1.575)	-2.051	(+1.979)	(-1.159)	(+1.186)
							GO:0009651	SV5_58B04	cysteine proteinase 3-like	SP	6	(-1.141)	(-1.007)	(-1.082)	(-1.148)	(-1.055)	-2.318	(-1.414)	(+1.365)	-2.117	-2.678	-2.302	(-1.347)	(+1.081)	(+1.128)	-1.859
							GO:0009651	SV5_50A02	heat shock cognate protein 80-like	NS	21	(+1.421)	(+1.397)	(+1.217)	(+1.178)	+1.544	+1.622	(+1.309)	(+1.306)	(+1.493)	(+1.201)	(+1.266)	(+1.718)	(+1.432)	(+1.310)	+1.572
							GO:0009651	SV5_45A09	serine/threonine-protein kinase SRK2I-like	NS	6	(+1.236)	(+1.278)	(+1.193)	(+1.091)	(+1.082)	-2.471	(-1.142)	(+1.379)	-1.858	-2.426	(-1.831)	(-1.281)	(+1.177)	(-1.491)	(-1.480)
	GO:0044802	single-organism membrane organization	5	47	696	0.0092	GO:0044802	SV5_54H08	40S ribosomal protein S23-like	NS	14	(+1.097)	(-1.005)	(+1.102)	(+1.156)	(+1.044)	+1.622	(+1.213)	(+1.106)	(+1.150)	(+1.189)	+1.971	(-1.085)	(+1.223)	(-1.181)	(+1.037)
							GO:0044802	SV6_22A10	40S ribosomal protein S24-1-like	NS	13	(+1.168)	(+1.052)	(+1.193)	(+1.329)	(+1.137)	+1.701	(+1.336)	(+1.156)	(+1.299)	(+1.238)	(+1.829)	(-1.123)	(+1.157)	(+1.080)	(-1.044)
							GO:0044802	SV6_24H10	40S ribosomal protein S24-1-like	NS	14	(+1.021)	(+1.074)	(+1.086)	(+1.158)	(+1.043)	+1.579	(+1.178)	(+1.087)	(+1.171)	(+1.178)	+1.960	(-1.049)	(+1.042)	(-1.049)	(-1.080)
							GO:0044802	SV5_50F08	40S ribosomal protein S26-3-like	NS	14	(+1.184)	(+1.023)	(+1.163)	(+1.222)	(+1.114)	+1.799	(+1.251)	(+1.126)	(+1.319)	(+1.256)	+2.553	(-1.094)	(+1.172)	(-1.049)	(+1.036)
							GO:0044802	SV6_41H10	40S ribosomal protein S28-like	NS	13	(+1.090)	(+1.064)	(+1.043)	(+1.200)	(+1.062)	+1.620	(+1.227)	(+1.250)	(+1.169)	(+1.231)	+1.775	(-1.093)	(+1.265)	(-1.187)	(+1.235)
							GO:0044802	SV5_39C10	40S ribosomal protein S3-2-like	NS	14	(-1.005)	(-1.103)	(-1.113)	(-1.004)	(-1.086)	+1.549	(+1.015)	(-1.081)	(+1.060)	(+1.003)	+2.007	(-1.237)	(-1.018)	(-1.317)	(-1.057)
							GO:0044802	SV5_51G01	40S ribosomal protein S6-1-like	NS	13	(+1.338)	(+1.127)	(+1.167)	(+1.311)	(+1.123)	+1.764	(+1.162)	(+1.295)	(+1.303)	(+1.118)	+2.004	(-1.147)	(+1.192)	(-1.182)	(+1.002)
							GO:0044802	SV5_36B07	40S ribosomal protein SA-like	NS	14	(+1.016)	(-1.131)	(-1.062)	(+1.099)	(-1.098)	+1.548	(+1.136)	(-1.022)	(+1.074)	(+1.051)	+1.779	(-1.105)	(+1.065)	(-1.304)	(-1.093)
							GO:0044802	SV5_40E01	60S acidic ribosomal protein P0-like	NS	13	(+1.358)	(+1.059)	(+1.050)	(+1.362)	(-1.089)	+1.694	(+1.321)	(+1.168)	(+1.149)	(+1.175)	(+1.228)	(-1.048)	(+1.145)	(-1.242)	(+1.163)
							GO:0044802	SV6_30D06	60S acidic ribosomal protein P2-like	SP	13	(+1.099)	(-1.018)	(+1.099)	(+1.079)	(+1.053)	+1.652	(+1.190)	(+1.064)	(+1.265)	(+1.140)	(+1.486)	(-1.319)	(+1.081)	(-1.209)	(+1.030)
							GO:0044802	SV6_36D08	60S ribosomal protein L13a-4-like	NS	13	(+1.116)	(-1.028)	(-1.026)	(+1.142)	(-1.061)	+1.501	(+1.198)	(+1.117)	(+1.111)	(+1.146)	(+1.519)	(-1.292)	(+1.065)	(-1.387)	(+1.048)
							GO:0044802	SV5_40E08	60S ribosomal protein L15-like	NS	14	(+1.083)	(-1.007)	(+1.045)	(+1.117)	(+1.050)	+1.516	(+1.116)	(+1.029)	(+1.150)	(+1.004)	+2.203	(-1.165)	(+1.053)	(-1.238)	(-1.147)
							GO:0044802	SV5_56H08	60S ribosomal protein L17-1-like	NS	14	(-1.107)	(-1.201)	(-1.037)	(+1.009)	(-1.130)	+1.525	(+1.087)	(-1.099)	(+1.022)	(-1.069)	+1.761	(-1.199)	(-1.123)	(-1.225)	(-1.052)
							GO:0044802	SV5_36F06	60S ribosomal protein L18-2-like	NS	14	(+1.056)	(+1.143)	(+1.002)	(+1.155)	(+1.035)	+1.594	(+1.144)	(+1.086)	(+1.056)	(+1.045)	+1.921	(+1.045)	(+1.145)	(+1.077)	(-1.007)
							GO:0044802	SV6_22C01	60S ribosomal protein L18-2-like	NS	14	(+1.057)	(-1.078)	(+1.001)	(+1.106)	(+1.056)	+1.744	(+1.128)	(+1.033)	(+1.087)	(+1.080)	+1.795	(-1.002)	(+1.066)	(-1.097)	(+1.127)
							GO:0044802	SV5_44H05	60S ribosomal protein L22-3-like	NS	14	(+1.067)	(+1.010)	(+1.005)	(+1.112)	(+1.024)	+1.540	(+1.225)	(+1.127)	(+1.226)	(+1.104)	+2.025	(-1.082)	(+1.077)	(-1.087)	(+1.085)
							GO:0044802	SV6_34G11	60S ribosomal protein L22-3-like	NS	14	(+1.075)	(+1.013)	(+1.000)	(+1.125)	(+1.068)	+1.566	(+1.219)	(+1.139)	(+1.146)	(+1.148)	+2.091	(-1.063)	(+1.092)	(-1.060)	(+1.058)
							GO:0044802	SV6_05F08	60S ribosomal protein L26-1-like	NS	14	(+1.114)	(+1.018)	(+1.144)	(+1.185)	(+1.090)	+1.673	(+1.227)	(+1.237)	(+1.303)	(+1.254)	+2.227	(-1.032)	(+1.072)	(-1.055)	(-1.009)
							GO:0044802	SV5_55D10	60S ribosomal protein L28-1-like	NS	13	(+1.093)	(-1.128)	(+1.055)	(+1.174)	(+1.109)	+1.585	(+1.252)	(+1.005)	(+1.178)	(+1.162)	(+1.452)	(-1.180)	(+1.186)	(-1.232)	(+1.028)
							GO:0044802	SV5_55F10	60S ribosomal protein L30-like	NS	14	(+1.172)	(-1.019)	(+1.106)	(+1.287)	(+1.051)	+1.710	(+1.341)	(+1.169)	(+1.197)	(+1.197)	+2.399	(-1.152)	(+1.140)	(-1.190)	(+1.047)
							GO:0044802	SV6_21B06	60S ribosomal protein L30-like	NS	14	(+1.071)	(-1.065)	(-1.019)	(+1.163)	(-1.020)	+1.564	(+1.212)	(+1.112)	(+1.102)	(+1.052)	+2.030	(-1.136)	(+1.055)	(-1.200)	(-1.063)
							GO:0044802	SV6_43F08	60S ribosomal protein L30-like	NS	14	(+1.046)	(-1.099)	(+1.009)	(+1.151)	(-1.055)	+1.777	(+1.156)	(+1.084)	(+1.083)	(+1.120)	+2.468	(-1.281)	(+1.048)	(-1.153)	(+1.054)
							GO:0044802	SV6_04D10	60S ribosomal protein L34-like	NS	13	(+1.105)	(+1.073)	(+1.172)	(+1.176)	(+1.100)	+1.531	(+1.276)	(+1.104)	(+1.292)	(+1.173)	+1.645	(-1.051)	(+1.016)	(-1.088)	(+1.158)
							GO:0044802	SV6_07E06	60S ribosomal protein L34-like	NS	13	(+1.196)	(+1.059)	(+1.252)	(+1.261)	(+1.222)	+1.678	(+1.307)	(+1.205)	(+1.210)	(+1.319)	+1.913	(-1.106)	(+1.183)	(-1.052)	(+1.093)
							GO:0044802	SV6_15H09	60S ribosomal protein L34-like	NS	13	(+1.089)	(+1.044)	(+1.154)	(+1.226)	(+1.152)	+1.762	(+1.292)	(+1.214)	(+1.306)	(+1.293)	+1.514	(-1.091)	(+1.103)	(-1.077)	(+1.110)
							GO:0044802	SV6_18G04	60S ribosomal protein L35-like	NS	13	(+1.213)	(-1.006)	(+1.030)	(+1.229)	(+1.034)	+1.613	(+1.235)	(+1.072)	(+1.121)	(+1.213)	(+1.498)	(-1.109)	(+1.070)	(-1.218)	(+1.062)
							GO:0044802	SV6_32B10	60S ribosomal protein L35-like	NS	14	(+1.038)	(-1.050)	(+1.023)	(+1.136)	(-1.010)	+1.564	(+1.314)	(+1.072)	(+1.121)	(+1.216)	+1.740	(-1.223)	(+1.092)	(-1.152)	(+1.107)
							GO:0044802	SV6_34B03	60S ribosomal protein L35-like	NS	14	(+1.129)	(+1.018)	(+1.087)	(+1.180)	(+1.041)	+1.631	(+1.322)	(+1.139)	(+1.178)	(+1.187)	+2.176	(+1.055)	(+1.103)	(-1.111)	(+1.133)
							GO:0044802	SV6_36D11	60S ribosomal protein L35-like	NS	14	(-1.002)	(-1.094)	(-1.039)	(+1.069)	(-1.053)	+1.511	(+1.172)	(+1.069)	(-1.038)	(+1.190)	+1.775	(-1.125)	(+1.078)	(-1.240)	(+1.092)
							GO:0044802	SV6_23E10	60S ribosomal protein L35a-3-like	NS	13	(+1.108)	(-1.021)	(+1.067)	(+1.188)	(+1.058)	+1.569	(+1.179)	(+1.041)	(+1.153)	(+1.314)	(+1.392)	(-1.290)	(+1.106)	(-1.139)	(+1.030)
							GO:0044802	SV6_03E08	60S ribosomal protein L39-3-like	NS	13	(+1.087)	(-1.030)	(+1.048)	(+1.188)	(+1.016)	+1.502	(+1.219)	(+1.006)	(+1.142)	(+1.131)	+1.710	(-1.190)	(+1.039)	(-1.052)	(+1.049)
							GO:0044802	SV5_39D12	60S ribosomal protein L4-1-like	NS	14	(-1.022)	(-1.058)	(+1.015)	(+1.006)	(-1.019)	+1.517	(+1.229)	(-1.032)	(+1.098)	(+1.060)	+1.975	(-1.024)	(+1.016)	(-1.161)	(+1.070)
							GO:0044802	SV6_39G01	60S ribosomal protein L4-1-like	NS	14	(-1.032)	(-1.108)	(-1.052)	(+1.037)	(-1.066)	+1.561	(+1.119)	(-1.039)	(+1.050)	(+1.064)	+1.832	(-1.153)	(-1.046)	(-1.134)	(+1.037)
							GO:0044802	SV6_39H09	60S ribosomal protein L4-like	NS	13	(+1.305)	(+1.156)	(+1.081)	(+1.304)	(+1.103)	+1.692	(+1.276)	(+1.287)	(+1.278)	(+1.272)	(+1.564)	(-1.040)	(+1.313)	(-1.251)	(+1.123)
							GO:0044802	SV6_18E04	60S ribosomal protein L5-like	NS	13	(+1.366)	(+1.068)	(+1.129)	(+1.324)	(+1.065)	+1.502	(+1.242)	(+1.129)	(+1.160)	(+1.084)	(+1.379)	(-1.049)	(+1.049)	(-1.128)	(+1.128)
							GO:0044802	SV6_48D02	60S ribosomal protein L5-like	NS	13	(+1.327)	(+1.085)	(+1.091)	(+1.272)	(-1.007)	+1.526	(+1.185)	(+1.052)	(+1.093)	(+1.004)	(+1.576)	(-1.077)	(+1.047)	(-1.065)	(+1.091)
							GO:0044802	SV6_30H08	60S ribosomal protein L9-1-like	NS	13	(+1.223)	(+1.088)	(+1.196)	(+1.221)	(+1.088)	+1.708	(+1.280)	(+1.266)	(+1.247)	(+1.275)	+1.948	(-1.099)	(+1.137)	(-1.233)	(+1.204)
							GO:0044802	SV5_48D11	REF/SRPP-like protein At1g67360-like	NS	22	(-1.132)	(-1.154)	(-1.135)	(-1.172)	+1.849	+3.526	(+1.022)	(+1.047)	+1.937	+2.932	(+1.421)	+3.236	(+1.343)	+3.409	+1.777
							GO:0044802	SV6_27D01	chaperone protein ClpB1-like	NS	22	(+1.063)	(+1.164)	(+1.298)	(+1.053)	+2.340	+2.048	(+1.099)	(-1.445)	(+1.373)	(+1.312)	+2.133	(+1.446)	(+1.189)	+2.914	(+1.300)
							GO:0044802	SV5_43E10	elongation factor 1-delta 1-like	NS	14	(+1.088)	(-1.114)	(-1.015)	(+1.076)	(+1.015)	+1.561	(+1.254)	(+1.106)	(+1.113)	(+1.203)	+1.914	(-1.062)	(+1.207)	(+1.070)	(+1.078)
							GO:0044802	SV5_40F04	glucose-1-phosphate adenylyltransferase small subunit-like	NS	1	(+1.110)	(-1.128)	(-1.004)	(+1.118)	(-1.049)	-1.632	(-1.145)	(+1.166)	(-1.342)	(-1.330)	(-1.400)	(-1.807)	(+1.227)	(-1.472)	(-1.247)
							GO:0044802	SV6_47H03	mitochondrial inner membrane protein OXA1-like	NS	22	(+1.157)	(+1.421)	(+1.230)	(-1.013)	(+1.272)	+1.752	(-1.297)	(-1.188)	+1.656	(-2.677)	+1.835	(+1.388)	(+1.090)	+2.430	(+1.265)
							GO:0044802	SV5_60G02	oxygen-evolving enhancer protein 2-like	NS	3	(-1.522)	(-1.355)	(-1.433)	-1.883	(-1.484)	-1.858	(-1.312)	(-1.208)	(-1.171)	(-1.217)	(-1.405)	(-1.366)	(-1.337)	(-1.042)	(-1.112)
							GO:0044802	SV6_45H09	protochlorophyllide reductase-like	NS	1	(+1.036)	(+1.292)	(+1.146)	(+1.003)	(+1.186)	-1.755	(-1.015)	(+1.374)	(-1.417)	(-1.718)	(-1.301)	-1.904	(+1.021)	(-1.067)	(-1.105)
							GO:0044802	SV6_14D04	ribosomal protein S7-like protein-like	NS	13	(+1.151)	(-1.015)	(-1.001)	(+1.187)	(-1.102)	+1.520	(+1.150)	(+1.116)	(+1.108)	(+1.118)	+1.548	(-1.179)	(+1.009)	(-1.319)	(+1.042)
							GO:0044802	SV6_13E07	translation factor SUI1-like	NS	8	(+1.123)	(+1.162)	(+1.263)	(+1.068)	(+1.275)	-1.549	(-1.020)	(+1.301)	(-1.202)	(+1.193)	-2.535	(+1.448)	(-1.040)	(+1.030)	(+1.109)
							GO:0044802	SV5_04E05	unknown transcript	NS	9	(+1.039)	(+1.057)	(+1.007)	(+1.092)	(+1.080)	-1.744	(-1.059)	(-1.164)	(-1.201)	(-1.254)	-2.406	(-1.121)	(-1.263)	(+1.093)	(-1.065)
	GO:1902882	regulation of response to oxidative stress	6	2	0	0.0017	GO:1902882	SV6_16A02	20 kDa chaperonin-like	NS	14	(+1.169)	(+1.061)	(+1.218)	(+1.106)	+1.530	+2.007	(+1.167)	(+1.014)	(+1.288)	+1.527	+2.227	(+1.056)	(+1.284)	(+1.381)	(+1.312)
							GO:1902882	SV6_23H06	20 kDa chaperonin-like	NS	14	(+1.139)	(+1.007)	(+1.126)	(-1.009)	(+1.378)	+1.563	(+1.066)	(-1.027)	(+1.256)	(+1.353)	+1.867	(+1.038)	(+1.175)	(+1.262)	(+1.491)
	GO:0019755	one-carbon compound transport	6	3	1	0.0003	GO:0019755	SV5_50G09	aquaporin TIP1-1-like	NS	16	(-1.100)	(-1.118)	(-1.027)	(+1.060)	(+1.068)	-1.622	(-1.169)	(-1.377)	(+1.242)	(-1.040)	(+1.564)	(-2.218)	(-1.055)	(-1.034)	(+1.235)
							GO:0019755	SV5_48C09	aquaporin-like	NS	16	(-1.092)	(-1.225)	(-1.169)	(-1.090)	(-1.054)	-1.791	(-1.127)	(-1.393)	(+1.109)	(+1.043)	+1.716	(-1.462)	(-1.098)	(-1.183)	(-1.038)
							GO:0019755	SV6_47E02	aquaporin-like	NS	16	(+1.033)	(-1.065)	(+1.042)	(+1.064)	(+1.072)	-1.557	(+1.077)	(-1.257)	(+1.292)	(+1.224)	(+1.400)	(-1.353)	(+1.001)	(-1.114)	(+1.098)
	GO:0051353	positive regulation of oxidoreductase activity	6	2	1	0.005	GO:0051353	SV6_16A02	20 kDa chaperonin-like	NS	14	(+1.169)	(+1.061)	(+1.218)	(+1.106)	+1.530	+2.007	(+1.167)	(+1.014)	(+1.288)	+1.527	+2.227	(+1.056)	(+1.284)	(+1.381)	(+1.312)
							GO:0051353	SV6_23H06	20 kDa chaperonin-like	NS	14	(+1.139)	(+1.007)	(+1.126)	(-1.009)	(+1.378)	+1.563	(+1.066)	(-1.027)	(+1.256)	(+1.353)	+1.867	(+1.038)	(+1.175)	(+1.262)	(+1.491)
	GO:0015850	organic hydroxy compound transport	6	7	6	0	GO:0015850	SV5_53A10	aquaporin PIP-type pTOM75-like	NS	3	(-1.156)	(-1.136)	(-1.271)	(-1.104)	(-1.167)	-1.875	(-1.203)	(-1.051)	(+1.101)	(+1.058)	(-1.263)	(+1.235)	(-1.134)	(+1.028)	(-1.125)
							GO:0015850	SV5_53H02	aquaporin PIP-type pTOM75-like	NS	3	(-1.107)	(-1.110)	(-1.256)	(-1.141)	(-1.154)	-1.804	(-1.200)	(-1.055)	(+1.024)	(+1.029)	(-1.320)	(+1.232)	(-1.154)	(+1.047)	(-1.043)
							GO:0015850	SV5_51F04	aquaporin PIP2-7-like	NS	1	(+1.421)	(+1.229)	(+1.165)	(+1.288)	(+1.447)	-1.520	(-1.190)	(+1.072)	(+1.355)	+1.582	(+1.095)	(+1.219)	(+1.198)	(+1.074)	(+1.370)
							GO:0015850	SV5_37G04	aquaporin TIP1-1-like	NS	16	(-1.116)	(-1.195)	(-1.133)	(-1.104)	(-1.114)	-1.692	(-1.076)	(-1.427)	(+1.236)	(+1.025)	(+1.231)	-1.579	(-1.167)	(-1.127)	(-1.130)
							GO:0015850	SV5_50G09	aquaporin TIP1-1-like	NS	16	(-1.100)	(-1.118)	(-1.027)	(+1.060)	(+1.068)	-1.622	(-1.169)	(-1.377)	(+1.242)	(-1.040)	(+1.564)	(-2.218)	(-1.055)	(-1.034)	(+1.235)
							GO:0015850	SV5_48C09	aquaporin-like	NS	16	(-1.092)	(-1.225)	(-1.169)	(-1.090)	(-1.054)	-1.791	(-1.127)	(-1.393)	(+1.109)	(+1.043)	+1.716	(-1.462)	(-1.098)	(-1.183)	(-1.038)
							GO:0015850	SV6_47E02	aquaporin-like	NS	16	(+1.033)	(-1.065)	(+1.042)	(+1.064)	(+1.072)	-1.557	(+1.077)	(-1.257)	(+1.292)	(+1.224)	(+1.400)	(-1.353)	(+1.001)	(-1.114)	(+1.098)
	GO:0043467	regulation of generation of precursor metabolites and energy	6	5	6	0	GO:0043467	SV5_59E10	oxygen-evolving enhancer protein 1-like	NS	3	(-1.307)	(-1.106)	(-1.340)	-1.595	(-1.285)	-1.968	(-1.469)	(-1.141)	(-1.353)	(-1.314)	(-1.366)	(-1.205)	(-1.303)	(-1.131)	(-1.234)
							GO:0043467	SV6_25G03	oxygen-evolving enhancer protein 1-like	NS	3	(-1.147)	(+1.005)	(-1.229)	(-1.347)	(-1.219)	-1.755	(-1.160)	(-1.024)	(-1.203)	(-1.453)	(-1.417)	(-1.082)	(-1.223)	(-1.095)	(-1.170)
							GO:0043467	SV6_14G06	photosystem II reaction center W protein-like	NS	6	(-1.435)	(-1.230)	(-1.228)	(-1.487)	(-1.200)	-1.686	(-1.289)	(+1.006)	(-1.227)	(-1.493)	-1.734	(-1.306)	(-1.128)	(-1.165)	(-1.285)
							GO:0043467	SV6_16F11	photosystem II reaction center W protein-like	NS	6	(-1.240)	(-1.042)	(-1.028)	(-1.422)	(-1.027)	-1.644	(-1.188)	(+1.191)	(-1.295)	(-1.233)	-1.762	(-1.125)	(-1.048)	(+1.022)	(-1.075)
							GO:0043467	SV6_27G03	photosystem II reaction center W protein-like	NS	6	(-1.428)	(-1.124)	(-1.203)	-1.565	(-1.176)	-1.870	(-1.363)	(+1.051)	(-1.219)	(-1.509)	-1.815	(-1.160)	(-1.111)	(-1.039)	(-1.304)
	GO:0010109	regulation of photosynthesis	6	6	9	0	GO:0010109	SV6_34A08	calvin cycle protein CP12-1-like	NS	6	(-1.182)	(-1.007)	(-1.056)	(-1.090)	(-1.137)	-1.578	(-1.215)	(-1.003)	(-1.299)	-1.699	(-1.425)	(-1.240)	(-1.077)	(-1.232)	(-1.232)
							GO:0010109	SV5_59E10	oxygen-evolving enhancer protein 1-like	NS	3	(-1.307)	(-1.106)	(-1.340)	-1.595	(-1.285)	-1.968	(-1.469)	(-1.141)	(-1.353)	(-1.314)	(-1.366)	(-1.205)	(-1.303)	(-1.131)	(-1.234)
							GO:0010109	SV6_25G03	oxygen-evolving enhancer protein 1-like	NS	3	(-1.147)	(+1.005)	(-1.229)	(-1.347)	(-1.219)	-1.755	(-1.160)	(-1.024)	(-1.203)	(-1.453)	(-1.417)	(-1.082)	(-1.223)	(-1.095)	(-1.170)
							GO:0010109	SV6_14G06	photosystem II reaction center W protein-like	NS	6	(-1.435)	(-1.230)	(-1.228)	(-1.487)	(-1.200)	-1.686	(-1.289)	(+1.006)	(-1.227)	(-1.493)	-1.734	(-1.306)	(-1.128)	(-1.165)	(-1.285)
							GO:0010109	SV6_16F11	photosystem II reaction center W protein-like	NS	6	(-1.240)	(-1.042)	(-1.028)	(-1.422)	(-1.027)	-1.644	(-1.188)	(+1.191)	(-1.295)	(-1.233)	-1.762	(-1.125)	(-1.048)	(+1.022)	(-1.075)
							GO:0010109	SV6_27G03	photosystem II reaction center W protein-like	NS	6	(-1.428)	(-1.124)	(-1.203)	-1.565	(-1.176)	-1.870	(-1.363)	(+1.051)	(-1.219)	(-1.509)	-1.815	(-1.160)	(-1.111)	(-1.039)	(-1.304)
	GO:0010286	heat acclimation	6	11	34	0	GO:0010286	SV6_03G05	ESCRT-related protein CHMP1A-like	NS	6	(-1.024)	(+1.068)	(+1.022)	(-1.003)	(+1.142)	-1.974	(-1.028)	(+1.277)	(-1.423)	(-1.144)	-1.841	(-1.358)	(+1.189)	(-1.129)	(-1.032)
							GO:0010286	SV6_18C12	ESCRT-related protein CHMP1A-like	NS	6	(-1.131)	(-1.048)	(-1.107)	(-1.017)	(+1.003)	-1.716	(-1.085)	(+1.026)	(-1.345)	(-1.003)	(-1.470)	(-1.128)	(+1.109)	(-1.034)	(+1.032)
							GO:0010286	SV6_27D01	chaperone protein ClpB1-like	NS	22	(+1.063)	(+1.164)	(+1.298)	(+1.053)	+2.340	+2.048	(+1.099)	(-1.445)	(+1.373)	(+1.312)	+2.133	(+1.446)	(+1.189)	+2.914	(+1.300)
							GO:0010286	SV5_50A02	heat shock cognate protein 80-like	NS	21	(+1.421)	(+1.397)	(+1.217)	(+1.178)	+1.544	+1.622	(+1.309)	(+1.306)	(+1.493)	(+1.201)	(+1.266)	(+1.718)	(+1.432)	(+1.310)	+1.572
							GO:0010286	SV5_07B10	heavy metal-associated isoprenylated plant protein 26-like	NS	4	(-1.096)	(-1.083)	(-1.146)	(-1.026)	(-1.138)	-1.673	(-1.219)	(+1.356)	(-1.352)	(-1.306)	-1.564	(-1.467)	(+1.212)	(-1.453)	(-1.322)
							GO:0010286	SV6_03C09	heavy metal-associated isoprenylated plant protein 26-like	NS	4	(-1.158)	(-1.170)	(-1.170)	(-1.113)	(-1.160)	-1.510	(-1.142)	(+1.260)	(-1.329)	(-1.210)	-1.631	-1.502	(+1.102)	(-1.269)	(-1.245)
							GO:0010286	SV6_16A08	heavy metal-associated isoprenylated plant protein 26-like	NS	4	(-1.076)	(-1.119)	(-1.070)	(-1.114)	(-1.134)	-1.662	(-1.090)	(+1.507)	(-1.345)	(-1.295)	(-1.530)	(-1.534)	(+1.339)	(-1.703)	(-1.316)
							GO:0010286	SV6_16D02	heavy metal-associated isoprenylated plant protein 26-like	NS	4	(-1.069)	(-1.029)	(-1.068)	(+1.031)	(-1.112)	-1.710	(-1.004)	(+1.435)	(-1.434)	(-1.279)	(-1.407)	(-1.334)	(+1.388)	-1.560	(-1.190)
							GO:0010286	SV6_24A10	heavy metal-associated isoprenylated plant protein 26-like	NS	4	(-1.130)	(-1.134)	(-1.156)	(-1.092)	(-1.092)	-1.683	(-1.095)	(+1.378)	(-1.376)	(-1.238)	-1.673	(-1.529)	(+1.249)	(-1.610)	(+1.002)
							GO:0010286	SV6_23D05	hsp70-Hsp90 organizing protein 2-like	NS	22	(-1.068)	(-1.070)	(-1.013)	(-1.234)	+1.524	+2.438	(+1.110)	(-1.103)	(+1.167)	(+1.492)	+2.057	(+1.340)	(+1.113)	+1.516	(+1.293)
							GO:0010286	SV6_29A06	hsp70-Hsp90 organizing protein 2-like	NS	22	(+1.179)	(+1.091)	(+1.109)	(+1.089)	+1.899	+2.575	(+1.236)	(+1.008)	+1.514	+2.335	+2.088	+1.744	(+1.206)	+1.638	+1.589
	GO:0042886	amide transport	6	3	10	0.0147	GO:0042886	SV5_50G09	aquaporin TIP1-1-like	NS	16	(-1.100)	(-1.118)	(-1.027)	(+1.060)	(+1.068)	-1.622	(-1.169)	(-1.377)	(+1.242)	(-1.040)	(+1.564)	(-2.218)	(-1.055)	(-1.034)	(+1.235)
							GO:0042886	SV5_48C09	aquaporin-like	NS	16	(-1.092)	(-1.225)	(-1.169)	(-1.090)	(-1.054)	-1.791	(-1.127)	(-1.393)	(+1.109)	(+1.043)	+1.716	(-1.462)	(-1.098)	(-1.183)	(-1.038)
							GO:0042886	SV6_47E02	aquaporin-like	NS	16	(+1.033)	(-1.065)	(+1.042)	(+1.064)	(+1.072)	-1.557	(+1.077)	(-1.257)	(+1.292)	(+1.224)	(+1.400)	(-1.353)	(+1.001)	(-1.114)	(+1.098)
	GO:0009739	response to gibberellin	6	7	24	0.0002	GO:0009739	SV5_02C07	F-box protein GID2-like	NS	9	(-1.192)	(-1.010)	(-1.207)	(-1.213)	(-1.285)	-2.009	(-1.118)	(-1.229)	(-1.230)	(-1.298)	-2.710	(-1.078)	(-1.353)	(-1.079)	(-1.245)
							GO:0009739	SV5_36D04	F-box protein GID2-like	NS	9	(-1.338)	(-1.208)	(-1.422)	(-1.350)	-1.509	-2.448	(-1.283)	(-1.350)	(-1.435)	(-1.486)	-3.423	(-1.209)	-1.501	(-1.316)	(-1.426)
							GO:0009739	SV5_56E08	F-box protein GID2-like	NS	9	(-1.063)	(-1.097)	(-1.204)	(-1.221)	(-1.242)	-1.987	(-1.017)	(-1.225)	(-1.235)	(-1.324)	-1.858	(-1.174)	(-1.391)	(-1.173)	(-1.280)
							GO:0009739	SV6_07D05	F-box protein GID2-like	NS	9	(-1.177)	(-1.069)	(-1.377)	(-1.306)	(-1.298)	-1.733	(-1.147)	(-1.210)	(-1.266)	(-1.295)	-1.804	(-1.165)	(-1.266)	(-1.086)	(-1.136)
							GO:0009739	SV5_49C11	MYBST1 protein-like	NS	9	(-1.223)	(+1.023)	(-1.136)	(-1.103)	(-1.230)	-1.513	(+1.001)	(-1.418)	(-1.439)	(-1.059)	-1.686	(+1.124)	(-1.440)	(+1.333)	(+1.145)
							GO:0009739	SV6_47E02	aquaporin-like	NS	16	(+1.033)	(-1.065)	(+1.042)	(+1.064)	(+1.072)	-1.557	(+1.077)	(-1.257)	(+1.292)	(+1.224)	(+1.400)	(-1.353)	(+1.001)	(-1.114)	(+1.098)
							GO:0009739	SV5_45A09	serine/threonine-protein kinase SRK2I-like	NS	6	(+1.236)	(+1.278)	(+1.193)	(+1.091)	(+1.082)	-2.471	(-1.142)	(+1.379)	-1.858	-2.426	(-1.831)	(-1.281)	(+1.177)	(-1.491)	(-1.480)
	GO:0042273	ribosomal large subunit biogenesis	6	8	37	0.0005	GO:0042273	SV6_05F08	60S ribosomal protein L26-1-like	NS	14	(+1.114)	(+1.018)	(+1.144)	(+1.185)	(+1.090)	+1.673	(+1.227)	(+1.237)	(+1.303)	(+1.254)	+2.227	(-1.032)	(+1.072)	(-1.055)	(-1.009)
							GO:0042273	SV6_18G04	60S ribosomal protein L35-like	NS	13	(+1.213)	(-1.006)	(+1.030)	(+1.229)	(+1.034)	+1.613	(+1.235)	(+1.072)	(+1.121)	(+1.213)	(+1.498)	(-1.109)	(+1.070)	(-1.218)	(+1.062)
							GO:0042273	SV6_32B10	60S ribosomal protein L35-like	NS	14	(+1.038)	(-1.050)	(+1.023)	(+1.136)	(-1.010)	+1.564	(+1.314)	(+1.072)	(+1.121)	(+1.216)	+1.740	(-1.223)	(+1.092)	(-1.152)	(+1.107)
							GO:0042273	SV6_34B03	60S ribosomal protein L35-like	NS	14	(+1.129)	(+1.018)	(+1.087)	(+1.180)	(+1.041)	+1.631	(+1.322)	(+1.139)	(+1.178)	(+1.187)	+2.176	(+1.055)	(+1.103)	(-1.111)	(+1.133)
							GO:0042273	SV6_36D11	60S ribosomal protein L35-like	NS	14	(-1.002)	(-1.094)	(-1.039)	(+1.069)	(-1.053)	+1.511	(+1.172)	(+1.069)	(-1.038)	(+1.190)	+1.775	(-1.125)	(+1.078)	(-1.240)	(+1.092)
							GO:0042273	SV6_23E10	60S ribosomal protein L35a-3-like	NS	13	(+1.108)	(-1.021)	(+1.067)	(+1.188)	(+1.058)	+1.569	(+1.179)	(+1.041)	(+1.153)	(+1.314)	(+1.392)	(-1.290)	(+1.106)	(-1.139)	(+1.030)
							GO:0042273	SV6_18E04	60S ribosomal protein L5-like	NS	13	(+1.366)	(+1.068)	(+1.129)	(+1.324)	(+1.065)	+1.502	(+1.242)	(+1.129)	(+1.160)	(+1.084)	(+1.379)	(-1.049)	(+1.049)	(-1.128)	(+1.128)
							GO:0042273	SV6_48D02	60S ribosomal protein L5-like	NS	13	(+1.327)	(+1.085)	(+1.091)	(+1.272)	(-1.007)	+1.526	(+1.185)	(+1.052)	(+1.093)	(+1.004)	(+1.576)	(-1.077)	(+1.047)	(-1.065)	(+1.091)
	GO:0008643	carbohydrate transport	6	7	33	0.0012	GO:0008643	SV5_53A10	aquaporin PIP-type pTOM75-like	NS	3	(-1.156)	(-1.136)	(-1.271)	(-1.104)	(-1.167)	-1.875	(-1.203)	(-1.051)	(+1.101)	(+1.058)	(-1.263)	(+1.235)	(-1.134)	(+1.028)	(-1.125)
							GO:0008643	SV5_53H02	aquaporin PIP-type pTOM75-like	NS	3	(-1.107)	(-1.110)	(-1.256)	(-1.141)	(-1.154)	-1.804	(-1.200)	(-1.055)	(+1.024)	(+1.029)	(-1.320)	(+1.232)	(-1.154)	(+1.047)	(-1.043)
							GO:0008643	SV5_51F04	aquaporin PIP2-7-like	NS	1	(+1.421)	(+1.229)	(+1.165)	(+1.288)	(+1.447)	-1.520	(-1.190)	(+1.072)	(+1.355)	+1.582	(+1.095)	(+1.219)	(+1.198)	(+1.074)	(+1.370)
							GO:0008643	SV5_37G04	aquaporin TIP1-1-like	NS	16	(-1.116)	(-1.195)	(-1.133)	(-1.104)	(-1.114)	-1.692	(-1.076)	(-1.427)	(+1.236)	(+1.025)	(+1.231)	-1.579	(-1.167)	(-1.127)	(-1.130)
							GO:0008643	SV5_50G09	aquaporin TIP1-1-like	NS	16	(-1.100)	(-1.118)	(-1.027)	(+1.060)	(+1.068)	-1.622	(-1.169)	(-1.377)	(+1.242)	(-1.040)	(+1.564)	(-2.218)	(-1.055)	(-1.034)	(+1.235)
							GO:0008643	SV5_48C09	aquaporin-like	NS	16	(-1.092)	(-1.225)	(-1.169)	(-1.090)	(-1.054)	-1.791	(-1.127)	(-1.393)	(+1.109)	(+1.043)	+1.716	(-1.462)	(-1.098)	(-1.183)	(-1.038)
							GO:0008643	SV6_47E02	aquaporin-like	NS	16	(+1.033)	(-1.065)	(+1.042)	(+1.064)	(+1.072)	-1.557	(+1.077)	(-1.257)	(+1.292)	(+1.224)	(+1.400)	(-1.353)	(+1.001)	(-1.114)	(+1.098)
	GO:0009637	response to blue light	6	6	30	0.0034	GO:0009637	SV6_34A08	calvin cycle protein CP12-1-like	NS	6	(-1.182)	(-1.007)	(-1.056)	(-1.090)	(-1.137)	-1.578	(-1.215)	(-1.003)	(-1.299)	-1.699	(-1.425)	(-1.240)	(-1.077)	(-1.232)	(-1.232)
							GO:0009637	SV5_40F04	glucose-1-phosphate adenylyltransferase small subunit-like	NS	1	(+1.110)	(-1.128)	(-1.004)	(+1.118)	(-1.049)	-1.632	(-1.145)	(+1.166)	(-1.342)	(-1.330)	(-1.400)	(-1.807)	(+1.227)	(-1.472)	(-1.247)
							GO:0009637	SV5_60G02	oxygen-evolving enhancer protein 2-like	NS	3	(-1.522)	(-1.355)	(-1.433)	-1.883	(-1.484)	-1.858	(-1.312)	(-1.208)	(-1.171)	(-1.217)	(-1.405)	(-1.366)	(-1.337)	(-1.042)	(-1.112)
							GO:0009637	SV6_16G07	photosystem II 10 kDa polypeptide-like	NS	8	(-1.478)	(-1.277)	(-1.286)	-1.768	(-1.240)	-1.635	(-1.231)	(+1.157)	(-1.102)	(-1.188)	-2.421	(+1.370)	(-1.170)	(+1.046)	(-1.102)
							GO:0009637	SV6_26H01	photosystem II 10 kDa polypeptide-like	NS	8	-1.744	(-1.314)	-1.526	-1.856	(-1.378)	-1.761	(-1.447)	(+1.069)	(-1.218)	-1.507	-2.850	(+1.203)	(-1.245)	(+1.038)	(-1.187)
							GO:0009637	SV6_45H09	protochlorophyllide reductase-like	NS	1	(+1.036)	(+1.292)	(+1.146)	(+1.003)	(+1.186)	-1.755	(-1.015)	(+1.374)	(-1.417)	(-1.718)	(-1.301)	-1.904	(+1.021)	(-1.067)	(-1.105)
	GO:0009798	axis specification	6	4	20	0.016	GO:0009798	SV6_03G05	ESCRT-related protein CHMP1A-like	NS	6	(-1.024)	(+1.068)	(+1.022)	(-1.003)	(+1.142)	-1.974	(-1.028)	(+1.277)	(-1.423)	(-1.144)	-1.841	(-1.358)	(+1.189)	(-1.129)	(-1.032)
							GO:0009798	SV6_18C12	ESCRT-related protein CHMP1A-like	NS	6	(-1.131)	(-1.048)	(-1.107)	(-1.017)	(+1.003)	-1.716	(-1.085)	(+1.026)	(-1.345)	(-1.003)	(-1.470)	(-1.128)	(+1.109)	(-1.034)	(+1.032)
							GO:0009798	SV6_42B05	mannan endo-1,4-beta-mannosidase 7-like	SP	22	(-1.020)	(-1.064)	(-1.039)	(-1.087)	(-1.092)	+1.578	(-1.213)	(-1.176)	(+1.222)	(+1.270)	(-1.004)	(-1.018)	(-1.144)	(+1.030)	(+1.363)
							GO:0009798	SV5_44G10	peroxidase 17-like	SP	14	(-1.037)	(-1.028)	(+1.091)	(+1.049)	(+1.274)	+1.560	(-1.112)	(+1.096)	(-1.073)	(+1.023)	+2.937	(+1.088)	(-1.109)	(+1.269)	(+1.345)
	GO:0042744	hydrogen peroxide catabolic process	6	6	34	0.0058	GO:0042744	SV6_18G02	EARLY RESPONSIVE TO DEHYDRATION 15-like	NS	9	(-1.029)	(+1.033)	(+1.015)	(+1.085)	(+1.076)	-1.631	(+1.113)	(-1.118)	(-1.321)	(-1.098)	-1.534	(-1.120)	(-1.111)	(+1.109)	(+1.040)
							GO:0042744	SV6_26H02	EARLY RESPONSIVE TO DEHYDRATION 15-like	NS	9	(-1.097)	(-1.072)	(-1.053)	(-1.020)	(-1.006)	-1.638	(+1.003)	(-1.188)	(-1.421)	(-1.188)	-1.546	(-1.146)	(-1.218)	(+1.009)	(-1.076)
							GO:0042744	SV5_42D11	L-ascorbate peroxidase 1-like	SP	13	(+1.385)	(+1.247)	(+1.306)	(+1.370)	(+1.487)	+1.604	(+1.168)	(+1.110)	(+1.343)	(+2.042)	(+1.427)	(+1.038)	(+1.319)	(+1.466)	+1.889
							GO:0042744	SV5_58B04	cysteine proteinase 3-like	SP	6	(-1.141)	(-1.007)	(-1.082)	(-1.148)	(-1.055)	-2.318	(-1.414)	(+1.365)	-2.117	-2.678	-2.302	(-1.347)	(+1.081)	(+1.128)	-1.859
							GO:0042744	SV5_44G10	peroxidase 17-like	SP	14	(-1.037)	(-1.028)	(+1.091)	(+1.049)	(+1.274)	+1.560	(-1.112)	(+1.096)	(-1.073)	(+1.023)	+2.937	(+1.088)	(-1.109)	(+1.269)	(+1.345)
							GO:0042744	SV5_45A09	serine/threonine-protein kinase SRK2I-like	NS	6	(+1.236)	(+1.278)	(+1.193)	(+1.091)	(+1.082)	-2.471	(-1.142)	(+1.379)	-1.858	-2.426	(-1.831)	(-1.281)	(+1.177)	(-1.491)	(-1.480)
	GO:0010647	positive regulation of cell communication	6	5	29	0.0124	GO:0010647	SV5_02C07	F-box protein GID2-like	NS	9	(-1.192)	(-1.010)	(-1.207)	(-1.213)	(-1.285)	-2.009	(-1.118)	(-1.229)	(-1.230)	(-1.298)	-2.710	(-1.078)	(-1.353)	(-1.079)	(-1.245)
							GO:0010647	SV5_36D04	F-box protein GID2-like	NS	9	(-1.338)	(-1.208)	(-1.422)	(-1.350)	-1.509	-2.448	(-1.283)	(-1.350)	(-1.435)	(-1.486)	-3.423	(-1.209)	-1.501	(-1.316)	(-1.426)
							GO:0010647	SV5_56E08	F-box protein GID2-like	NS	9	(-1.063)	(-1.097)	(-1.204)	(-1.221)	(-1.242)	-1.987	(-1.017)	(-1.225)	(-1.235)	(-1.324)	-1.858	(-1.174)	(-1.391)	(-1.173)	(-1.280)
							GO:0010647	SV6_07D05	F-box protein GID2-like	NS	9	(-1.177)	(-1.069)	(-1.377)	(-1.306)	(-1.298)	-1.733	(-1.147)	(-1.210)	(-1.266)	(-1.295)	-1.804	(-1.165)	(-1.266)	(-1.086)	(-1.136)
							GO:0010647	SV5_45A09	serine/threonine-protein kinase SRK2I-like	NS	6	(+1.236)	(+1.278)	(+1.193)	(+1.091)	(+1.082)	-2.471	(-1.142)	(+1.379)	-1.858	-2.426	(-1.831)	(-1.281)	(+1.177)	(-1.491)	(-1.480)
	GO:0009642	response to light intensity	6	18	109	0	GO:0009642	SV5_60E12	10 kDa chaperonin-like	NS	13	(+1.062)	(-1.008)	(+1.217)	(+1.141)	(+1.416)	+1.861	(+1.072)	(+1.062)	(+1.264)	(+1.334)	+1.556	(-1.062)	(+1.186)	(+1.096)	(+1.190)
							GO:0009642	SV6_26A09	10 kDa chaperonin-like	NS	13	(+1.230)	(+1.083)	(+1.349)	(+1.232)	(+1.417)	+1.854	(+1.220)	(+1.129)	(+1.416)	(+1.395)	+2.137	(+1.002)	(+1.222)	(+1.229)	(+1.202)
							GO:0009642	SV6_18G02	EARLY RESPONSIVE TO DEHYDRATION 15-like	NS	9	(-1.029)	(+1.033)	(+1.015)	(+1.085)	(+1.076)	-1.631	(+1.113)	(-1.118)	(-1.321)	(-1.098)	-1.534	(-1.120)	(-1.111)	(+1.109)	(+1.040)
							GO:0009642	SV6_26H02	EARLY RESPONSIVE TO DEHYDRATION 15-like	NS	9	(-1.097)	(-1.072)	(-1.053)	(-1.020)	(-1.006)	-1.638	(+1.003)	(-1.188)	(-1.421)	(-1.188)	-1.546	(-1.146)	(-1.218)	(+1.009)	(-1.076)
							GO:0009642	SV6_48D12	HSP20-like chaperones superfamily protein-like	NS	5	(-1.523)	(-1.337)	(-1.464)	(-1.468)	(-1.264)	-1.906	(-1.402)	(-1.303)	(-1.345)	(-1.457)	-3.493	-2.147	(+1.070)	-1.574	(-1.580)
							GO:0009642	SV6_34A08	calvin cycle protein CP12-1-like	NS	6	(-1.182)	(-1.007)	(-1.056)	(-1.090)	(-1.137)	-1.578	(-1.215)	(-1.003)	(-1.299)	-1.699	(-1.425)	(-1.240)	(-1.077)	(-1.232)	(-1.232)
							GO:0009642	SV6_27D01	chaperone protein ClpB1-like	NS	22	(+1.063)	(+1.164)	(+1.298)	(+1.053)	+2.340	+2.048	(+1.099)	(-1.445)	(+1.373)	(+1.312)	+2.133	(+1.446)	(+1.189)	+2.914	(+1.300)
							GO:0009642	SV6_04H09	chaperonin CPN60-2-like	NS	14	(+1.219)	(-1.012)	(+1.103)	(+1.167)	(+1.089)	+1.543	(+1.065)	(-1.128)	(+1.121)	(+1.173)	+1.627	(-1.109)	(-1.050)	(-1.202)	(-1.027)
							GO:0009642	SV5_42G09	dnaJ homolog subfamily B member 1-like	NS	22	(+1.051)	(+1.116)	(-1.019)	(-1.069)	+1.624	+1.571	(+1.077)	(-1.016)	(+1.221)	(+1.443)	(+1.489)	+1.743	(+1.380)	(+1.472)	(+1.296)
							GO:0009642	SV5_40F04	glucose-1-phosphate adenylyltransferase small subunit-like	NS	1	(+1.110)	(-1.128)	(-1.004)	(+1.118)	(-1.049)	-1.632	(-1.145)	(+1.166)	(-1.342)	(-1.330)	(-1.400)	(-1.807)	(+1.227)	(-1.472)	(-1.247)
							GO:0009642	SV6_23D05	hsp70-Hsp90 organizing protein 2-like	NS	22	(-1.068)	(-1.070)	(-1.013)	(-1.234)	+1.524	+2.438	(+1.110)	(-1.103)	(+1.167)	(+1.492)	+2.057	(+1.340)	(+1.113)	+1.516	(+1.293)
							GO:0009642	SV6_29A06	hsp70-Hsp90 organizing protein 2-like	NS	22	(+1.179)	(+1.091)	(+1.109)	(+1.089)	+1.899	+2.575	(+1.236)	(+1.008)	+1.514	+2.335	+2.088	+1.744	(+1.206)	+1.638	+1.589
							GO:0009642	SV5_60G02	oxygen-evolving enhancer protein 2-like	NS	3	(-1.522)	(-1.355)	(-1.433)	-1.883	(-1.484)	-1.858	(-1.312)	(-1.208)	(-1.171)	(-1.217)	(-1.405)	(-1.366)	(-1.337)	(-1.042)	(-1.112)
							GO:0009642	SV5_56B02	peptidyl-prolyl cis-trans isomerase FKBP62-like	NS	21	+1.817	+1.591	+1.663	+1.604	+2.259	+2.425	(+1.263)	(+1.258)	+1.693	+2.110	+2.379	(+1.638)	(+1.492)	+2.365	+1.543
							GO:0009642	SV6_16G07	photosystem II 10 kDa polypeptide-like	NS	8	(-1.478)	(-1.277)	(-1.286)	-1.768	(-1.240)	-1.635	(-1.231)	(+1.157)	(-1.102)	(-1.188)	-2.421	(+1.370)	(-1.170)	(+1.046)	(-1.102)
							GO:0009642	SV6_26H01	photosystem II 10 kDa polypeptide-like	NS	8	-1.744	(-1.314)	-1.526	-1.856	(-1.378)	-1.761	(-1.447)	(+1.069)	(-1.218)	-1.507	-2.850	(+1.203)	(-1.245)	(+1.038)	(-1.187)
							GO:0009642	SV5_39D03	small heat shock protein-like	NS	22	-1.613	(-1.332)	(-1.203)	(-1.451)	+2.988	+1.952	(+1.096)	(-1.920)	(+1.278)	+1.503	+3.027	(+1.528)	(+1.013)	+5.356	(+1.034)
							GO:0009642	SV5_40B10	small heat shock protein-like	NS	22	(-1.352)	(-1.218)	(-1.323)	(-1.313)	+3.043	+1.869	(+1.035)	(-2.194)	(+1.274)	(+1.411)	+2.313	+1.696	(-1.012)	+3.418	(+1.017)
	GO:0042542	response to hydrogen peroxide	6	12	75	0.0003	GO:0042542	SV5_60E12	10 kDa chaperonin-like	NS	13	(+1.062)	(-1.008)	(+1.217)	(+1.141)	(+1.416)	+1.861	(+1.072)	(+1.062)	(+1.264)	(+1.334)	+1.556	(-1.062)	(+1.186)	(+1.096)	(+1.190)
							GO:0042542	SV6_26A09	10 kDa chaperonin-like	NS	13	(+1.230)	(+1.083)	(+1.349)	(+1.232)	(+1.417)	+1.854	(+1.220)	(+1.129)	(+1.416)	(+1.395)	+2.137	(+1.002)	(+1.222)	(+1.229)	(+1.202)
							GO:0042542	SV6_48D12	HSP20-like chaperones superfamily protein-like	NS	5	(-1.523)	(-1.337)	(-1.464)	(-1.468)	(-1.264)	-1.906	(-1.402)	(-1.303)	(-1.345)	(-1.457)	-3.493	-2.147	(+1.070)	-1.574	(-1.580)
							GO:0042542	SV6_27D01	chaperone protein ClpB1-like	NS	22	(+1.063)	(+1.164)	(+1.298)	(+1.053)	+2.340	+2.048	(+1.099)	(-1.445)	(+1.373)	(+1.312)	+2.133	(+1.446)	(+1.189)	+2.914	(+1.300)
							GO:0042542	SV6_04H09	chaperonin CPN60-2-like	NS	14	(+1.219)	(-1.012)	(+1.103)	(+1.167)	(+1.089)	+1.543	(+1.065)	(-1.128)	(+1.121)	(+1.173)	+1.627	(-1.109)	(-1.050)	(-1.202)	(-1.027)
							GO:0042542	SV5_42G09	dnaJ homolog subfamily B member 1-like	NS	22	(+1.051)	(+1.116)	(-1.019)	(-1.069)	+1.624	+1.571	(+1.077)	(-1.016)	(+1.221)	(+1.443)	(+1.489)	+1.743	(+1.380)	(+1.472)	(+1.296)
							GO:0042542	SV6_23D05	hsp70-Hsp90 organizing protein 2-like	NS	22	(-1.068)	(-1.070)	(-1.013)	(-1.234)	+1.524	+2.438	(+1.110)	(-1.103)	(+1.167)	(+1.492)	+2.057	(+1.340)	(+1.113)	+1.516	(+1.293)
							GO:0042542	SV6_29A06	hsp70-Hsp90 organizing protein 2-like	NS	22	(+1.179)	(+1.091)	(+1.109)	(+1.089)	+1.899	+2.575	(+1.236)	(+1.008)	+1.514	+2.335	+2.088	+1.744	(+1.206)	+1.638	+1.589
							GO:0042542	SV5_56B02	peptidyl-prolyl cis-trans isomerase FKBP62-like	NS	21	+1.817	+1.591	+1.663	+1.604	+2.259	+2.425	(+1.263)	(+1.258)	+1.693	+2.110	+2.379	(+1.638)	(+1.492)	+2.365	+1.543
							GO:0042542	SV5_49A11	selenium-binding protein 2-like	NS	8	(+1.004)	(+1.077)	(+1.027)	(+1.037)	(-1.050)	-1.710	(-1.259)	(+1.055)	(-1.483)	(-1.471)	-2.468	(+1.041)	(-1.043)	(+1.147)	(-1.442)
							GO:0042542	SV5_39D03	small heat shock protein-like	NS	22	-1.613	(-1.332)	(-1.203)	(-1.451)	+2.988	+1.952	(+1.096)	(-1.920)	(+1.278)	+1.503	+3.027	(+1.528)	(+1.013)	+5.356	(+1.034)
							GO:0042542	SV5_40B10	small heat shock protein-like	NS	22	(-1.352)	(-1.218)	(-1.323)	(-1.313)	+3.043	+1.869	(+1.035)	(-2.194)	(+1.274)	(+1.411)	+2.313	+1.696	(-1.012)	+3.418	(+1.017)
	GO:0042044	fluid transport	6	11	74	0.0008	GO:0042044	SV5_36B07	40S ribosomal protein SA-like	NS	14	(+1.016)	(-1.131)	(-1.062)	(+1.099)	(-1.098)	+1.548	(+1.136)	(-1.022)	(+1.074)	(+1.051)	+1.779	(-1.105)	(+1.065)	(-1.304)	(-1.093)
							GO:0042044	SV6_18G02	EARLY RESPONSIVE TO DEHYDRATION 15-like	NS	9	(-1.029)	(+1.033)	(+1.015)	(+1.085)	(+1.076)	-1.631	(+1.113)	(-1.118)	(-1.321)	(-1.098)	-1.534	(-1.120)	(-1.111)	(+1.109)	(+1.040)
							GO:0042044	SV6_26H02	EARLY RESPONSIVE TO DEHYDRATION 15-like	NS	9	(-1.097)	(-1.072)	(-1.053)	(-1.020)	(-1.006)	-1.638	(+1.003)	(-1.188)	(-1.421)	(-1.188)	-1.546	(-1.146)	(-1.218)	(+1.009)	(-1.076)
							GO:0042044	SV5_53A10	aquaporin PIP-type pTOM75-like	NS	3	(-1.156)	(-1.136)	(-1.271)	(-1.104)	(-1.167)	-1.875	(-1.203)	(-1.051)	(+1.101)	(+1.058)	(-1.263)	(+1.235)	(-1.134)	(+1.028)	(-1.125)
							GO:0042044	SV5_53H02	aquaporin PIP-type pTOM75-like	NS	3	(-1.107)	(-1.110)	(-1.256)	(-1.141)	(-1.154)	-1.804	(-1.200)	(-1.055)	(+1.024)	(+1.029)	(-1.320)	(+1.232)	(-1.154)	(+1.047)	(-1.043)
							GO:0042044	SV5_51F04	aquaporin PIP2-7-like	NS	1	(+1.421)	(+1.229)	(+1.165)	(+1.288)	(+1.447)	-1.520	(-1.190)	(+1.072)	(+1.355)	+1.582	(+1.095)	(+1.219)	(+1.198)	(+1.074)	(+1.370)
							GO:0042044	SV5_37G04	aquaporin TIP1-1-like	NS	16	(-1.116)	(-1.195)	(-1.133)	(-1.104)	(-1.114)	-1.692	(-1.076)	(-1.427)	(+1.236)	(+1.025)	(+1.231)	-1.579	(-1.167)	(-1.127)	(-1.130)
							GO:0042044	SV5_50G09	aquaporin TIP1-1-like	NS	16	(-1.100)	(-1.118)	(-1.027)	(+1.060)	(+1.068)	-1.622	(-1.169)	(-1.377)	(+1.242)	(-1.040)	(+1.564)	(-2.218)	(-1.055)	(-1.034)	(+1.235)
							GO:0042044	SV5_48C09	aquaporin-like	NS	16	(-1.092)	(-1.225)	(-1.169)	(-1.090)	(-1.054)	-1.791	(-1.127)	(-1.393)	(+1.109)	(+1.043)	+1.716	(-1.462)	(-1.098)	(-1.183)	(-1.038)
							GO:0042044	SV6_47E02	aquaporin-like	NS	16	(+1.033)	(-1.065)	(+1.042)	(+1.064)	(+1.072)	-1.557	(+1.077)	(-1.257)	(+1.292)	(+1.224)	(+1.400)	(-1.353)	(+1.001)	(-1.114)	(+1.098)
							GO:0042044	SV5_58B04	cysteine proteinase 3-like	SP	6	(-1.141)	(-1.007)	(-1.082)	(-1.148)	(-1.055)	-2.318	(-1.414)	(+1.365)	-2.117	-2.678	-2.302	(-1.347)	(+1.081)	(+1.128)	-1.859
	GO:0090351	seedling development	6	9	65	0.0036	GO:0090351	SV5_02C07	F-box protein GID2-like	NS	9	(-1.192)	(-1.010)	(-1.207)	(-1.213)	(-1.285)	-2.009	(-1.118)	(-1.229)	(-1.230)	(-1.298)	-2.710	(-1.078)	(-1.353)	(-1.079)	(-1.245)
							GO:0090351	SV5_36D04	F-box protein GID2-like	NS	9	(-1.338)	(-1.208)	(-1.422)	(-1.350)	-1.509	-2.448	(-1.283)	(-1.350)	(-1.435)	(-1.486)	-3.423	(-1.209)	-1.501	(-1.316)	(-1.426)
							GO:0090351	SV5_56E08	F-box protein GID2-like	NS	9	(-1.063)	(-1.097)	(-1.204)	(-1.221)	(-1.242)	-1.987	(-1.017)	(-1.225)	(-1.235)	(-1.324)	-1.858	(-1.174)	(-1.391)	(-1.173)	(-1.280)
							GO:0090351	SV6_07D05	F-box protein GID2-like	NS	9	(-1.177)	(-1.069)	(-1.377)	(-1.306)	(-1.298)	-1.733	(-1.147)	(-1.210)	(-1.266)	(-1.295)	-1.804	(-1.165)	(-1.266)	(-1.086)	(-1.136)
							GO:0090351	SV5_42A09	heat shock cognate 70 kDa protein 2-like	NS	22	(+1.440)	(+1.524)	(+1.325)	(+1.342)	+2.239	+2.666	(+1.234)	(+1.082)	(+1.409)	(+1.872)	(+1.457)	(+2.059)	(+1.473)	+2.326	+1.517
							GO:0090351	SV5_50A02	heat shock cognate protein 80-like	NS	21	(+1.421)	(+1.397)	(+1.217)	(+1.178)	+1.544	+1.622	(+1.309)	(+1.306)	(+1.493)	(+1.201)	(+1.266)	(+1.718)	(+1.432)	(+1.310)	+1.572
							GO:0090351	SV6_42B05	mannan endo-1,4-beta-mannosidase 7-like	SP	22	(-1.020)	(-1.064)	(-1.039)	(-1.087)	(-1.092)	+1.578	(-1.213)	(-1.176)	(+1.222)	(+1.270)	(-1.004)	(-1.018)	(-1.144)	(+1.030)	(+1.363)
							GO:0090351	SV5_56B02	peptidyl-prolyl cis-trans isomerase FKBP62-like	NS	21	+1.817	+1.591	+1.663	+1.604	+2.259	+2.425	(+1.263)	(+1.258)	+1.693	+2.110	+2.379	(+1.638)	(+1.492)	+2.365	+1.543
							GO:0090351	SV5_45A09	serine/threonine-protein kinase SRK2I-like	NS	6	(+1.236)	(+1.278)	(+1.193)	(+1.091)	(+1.082)	-2.471	(-1.142)	(+1.379)	-1.858	-2.426	(-1.831)	(-1.281)	(+1.177)	(-1.491)	(-1.480)
	GO:0055082	cellular chemical homeostasis	6	8	65	0.0108	GO:0055082	SV5_07B10	heavy metal-associated isoprenylated plant protein 26-like	NS	4	(-1.096)	(-1.083)	(-1.146)	(-1.026)	(-1.138)	-1.673	(-1.219)	(+1.356)	(-1.352)	(-1.306)	-1.564	(-1.467)	(+1.212)	(-1.453)	(-1.322)
							GO:0055082	SV6_03C09	heavy metal-associated isoprenylated plant protein 26-like	NS	4	(-1.158)	(-1.170)	(-1.170)	(-1.113)	(-1.160)	-1.510	(-1.142)	(+1.260)	(-1.329)	(-1.210)	-1.631	-1.502	(+1.102)	(-1.269)	(-1.245)
							GO:0055082	SV6_16A08	heavy metal-associated isoprenylated plant protein 26-like	NS	4	(-1.076)	(-1.119)	(-1.070)	(-1.114)	(-1.134)	-1.662	(-1.090)	(+1.507)	(-1.345)	(-1.295)	(-1.530)	(-1.534)	(+1.339)	(-1.703)	(-1.316)
							GO:0055082	SV6_16D02	heavy metal-associated isoprenylated plant protein 26-like	NS	4	(-1.069)	(-1.029)	(-1.068)	(+1.031)	(-1.112)	-1.710	(-1.004)	(+1.435)	(-1.434)	(-1.279)	(-1.407)	(-1.334)	(+1.388)	-1.560	(-1.190)
							GO:0055082	SV6_24A10	heavy metal-associated isoprenylated plant protein 26-like	NS	4	(-1.130)	(-1.134)	(-1.156)	(-1.092)	(-1.092)	-1.683	(-1.095)	(+1.378)	(-1.376)	(-1.238)	-1.673	(-1.529)	(+1.249)	(-1.610)	(+1.002)
							GO:0055082	SV5_01F05	heavy metal-associated isoprenylated plant protein 3-like	NS	6	(-1.152)	(+1.008)	(+1.213)	(-1.097)	(+1.023)	-1.815	(+1.010)	(+1.296)	-1.612	(-1.164)	-1.512	(-1.255)	(+1.251)	(+1.286)	(-1.218)
							GO:0055082	SV6_14A04	oxygen-evolving enhancer protein 3-2-like	NS	6	(-1.158)	(-1.050)	(-1.057)	(-1.490)	(-1.063)	-1.656	(-1.171)	(+1.147)	(-1.218)	(-1.359)	-1.912	(-1.224)	(-1.115)	(-1.018)	(+1.043)
							GO:0055082	SV6_29A04	photosystem I reaction center subunit IV B-like	NS	6	(-1.474)	(-1.115)	(-1.198)	-1.655	(-1.251)	-1.872	(-1.365)	(-1.074)	-1.522	-1.675	-1.620	(-1.237)	(-1.206)	(-1.083)	(-1.337)
	GO:1990748	cellular detoxification	6	6	54	0.0375	GO:1990748	SV6_16A02	20 kDa chaperonin-like	NS	14	(+1.169)	(+1.061)	(+1.218)	(+1.106)	+1.530	+2.007	(+1.167)	(+1.014)	(+1.288)	+1.527	+2.227	(+1.056)	(+1.284)	(+1.381)	(+1.312)
							GO:1990748	SV6_23H06	20 kDa chaperonin-like	NS	14	(+1.139)	(+1.007)	(+1.126)	(-1.009)	(+1.378)	+1.563	(+1.066)	(-1.027)	(+1.256)	(+1.353)	+1.867	(+1.038)	(+1.175)	(+1.262)	(+1.491)
							GO:1990748	SV5_42D11	L-ascorbate peroxidase 1-like	SP	13	(+1.385)	(+1.247)	(+1.306)	(+1.370)	(+1.487)	+1.604	(+1.168)	(+1.110)	(+1.343)	(+2.042)	(+1.427)	(+1.038)	(+1.319)	(+1.466)	+1.889
							GO:1990748	SV5_49C11	MYBST1 protein-like	NS	9	(-1.223)	(+1.023)	(-1.136)	(-1.103)	(-1.230)	-1.513	(+1.001)	(-1.418)	(-1.439)	(-1.059)	-1.686	(+1.124)	(-1.440)	(+1.333)	(+1.145)
							GO:1990748	SV5_05A02	glutathione S-transferase-like	NS	8	(-1.237)	(-1.190)	(-1.195)	(-1.226)	(-1.277)	-1.815	(-1.368)	(+1.020)	(-1.368)	(-1.446)	-2.678	(+1.008)	(-1.124)	(-1.171)	(-1.323)
							GO:1990748	SV5_44G10	peroxidase 17-like	SP	14	(-1.037)	(-1.028)	(+1.091)	(+1.049)	(+1.274)	+1.560	(-1.112)	(+1.096)	(-1.073)	(+1.023)	+2.937	(+1.088)	(-1.109)	(+1.269)	(+1.345)
	GO:0050801	ion homeostasis	6	8	73	0.0193	GO:0050801	SV5_07B10	heavy metal-associated isoprenylated plant protein 26-like	NS	4	(-1.096)	(-1.083)	(-1.146)	(-1.026)	(-1.138)	-1.673	(-1.219)	(+1.356)	(-1.352)	(-1.306)	-1.564	(-1.467)	(+1.212)	(-1.453)	(-1.322)
							GO:0050801	SV6_03C09	heavy metal-associated isoprenylated plant protein 26-like	NS	4	(-1.158)	(-1.170)	(-1.170)	(-1.113)	(-1.160)	-1.510	(-1.142)	(+1.260)	(-1.329)	(-1.210)	-1.631	-1.502	(+1.102)	(-1.269)	(-1.245)
							GO:0050801	SV6_16A08	heavy metal-associated isoprenylated plant protein 26-like	NS	4	(-1.076)	(-1.119)	(-1.070)	(-1.114)	(-1.134)	-1.662	(-1.090)	(+1.507)	(-1.345)	(-1.295)	(-1.530)	(-1.534)	(+1.339)	(-1.703)	(-1.316)
							GO:0050801	SV6_16D02	heavy metal-associated isoprenylated plant protein 26-like	NS	4	(-1.069)	(-1.029)	(-1.068)	(+1.031)	(-1.112)	-1.710	(-1.004)	(+1.435)	(-1.434)	(-1.279)	(-1.407)	(-1.334)	(+1.388)	-1.560	(-1.190)
							GO:0050801	SV6_24A10	heavy metal-associated isoprenylated plant protein 26-like	NS	4	(-1.130)	(-1.134)	(-1.156)	(-1.092)	(-1.092)	-1.683	(-1.095)	(+1.378)	(-1.376)	(-1.238)	-1.673	(-1.529)	(+1.249)	(-1.610)	(+1.002)
							GO:0050801	SV5_01F05	heavy metal-associated isoprenylated plant protein 3-like	NS	6	(-1.152)	(+1.008)	(+1.213)	(-1.097)	(+1.023)	-1.815	(+1.010)	(+1.296)	-1.612	(-1.164)	-1.512	(-1.255)	(+1.251)	(+1.286)	(-1.218)
							GO:0050801	SV6_14A04	oxygen-evolving enhancer protein 3-2-like	NS	6	(-1.158)	(-1.050)	(-1.057)	(-1.490)	(-1.063)	-1.656	(-1.171)	(+1.147)	(-1.218)	(-1.359)	-1.912	(-1.224)	(-1.115)	(-1.018)	(+1.043)
							GO:0050801	SV6_29A04	photosystem I reaction center subunit IV B-like	NS	6	(-1.474)	(-1.115)	(-1.198)	-1.655	(-1.251)	-1.872	(-1.365)	(-1.074)	-1.522	-1.675	-1.620	(-1.237)	(-1.206)	(-1.083)	(-1.337)
	GO:0009414	response to water deprivation	6	12	113	0.0062	GO:0009414	SV6_18G02	EARLY RESPONSIVE TO DEHYDRATION 15-like	NS	9	(-1.029)	(+1.033)	(+1.015)	(+1.085)	(+1.076)	-1.631	(+1.113)	(-1.118)	(-1.321)	(-1.098)	-1.534	(-1.120)	(-1.111)	(+1.109)	(+1.040)
							GO:0009414	SV6_26H02	EARLY RESPONSIVE TO DEHYDRATION 15-like	NS	9	(-1.097)	(-1.072)	(-1.053)	(-1.020)	(-1.006)	-1.638	(+1.003)	(-1.188)	(-1.421)	(-1.188)	-1.546	(-1.146)	(-1.218)	(+1.009)	(-1.076)
							GO:0009414	SV6_31C12	alpha-1,4 glucan phosphorylase L-1 isozyme-like	NS	6	(+1.111)	(-1.057)	(+1.049)	(-1.040)	(-1.023)	-1.516	(+1.006)	(+1.352)	(-1.164)	(-1.010)	-2.629	(-1.468)	(+1.300)	(-1.112)	(-1.161)
							GO:0009414	SV6_18C01	annexin D4-like	NS	19	(-1.396)	(-1.478)	-1.529	-1.647	-2.253	-1.689	(-1.128)	(-1.729)	(-1.170)	-4.570	(-1.460)	(-1.286)	(+1.203)	(-1.166)	-2.827
							GO:0009414	SV5_53A10	aquaporin PIP-type pTOM75-like	NS	3	(-1.156)	(-1.136)	(-1.271)	(-1.104)	(-1.167)	-1.875	(-1.203)	(-1.051)	(+1.101)	(+1.058)	(-1.263)	(+1.235)	(-1.134)	(+1.028)	(-1.125)
							GO:0009414	SV5_53H02	aquaporin PIP-type pTOM75-like	NS	3	(-1.107)	(-1.110)	(-1.256)	(-1.141)	(-1.154)	-1.804	(-1.200)	(-1.055)	(+1.024)	(+1.029)	(-1.320)	(+1.232)	(-1.154)	(+1.047)	(-1.043)
							GO:0009414	SV6_47E02	aquaporin-like	NS	16	(+1.033)	(-1.065)	(+1.042)	(+1.064)	(+1.072)	-1.557	(+1.077)	(-1.257)	(+1.292)	(+1.224)	(+1.400)	(-1.353)	(+1.001)	(-1.114)	(+1.098)
							GO:0009414	SV5_38H01	calmodulin-binding protein 25-like	NS	4	(+1.228)	(+1.100)	(+1.331)	(+1.441)	(+1.302)	-1.633	(+1.329)	(+2.946)	(-1.464)	(-1.040)	(-1.575)	-2.051	(+1.979)	(-1.159)	(+1.186)
							GO:0009414	SV5_50A02	heat shock cognate protein 80-like	NS	21	(+1.421)	(+1.397)	(+1.217)	(+1.178)	+1.544	+1.622	(+1.309)	(+1.306)	(+1.493)	(+1.201)	(+1.266)	(+1.718)	(+1.432)	(+1.310)	+1.572
							GO:0009414	SV6_19D03	histone H1-like	NS	11	(-1.001)	(+1.363)	(+1.102)	(+1.018)	(+1.057)	-2.950	(-1.603)	(-1.027)	-1.888	-1.768	-2.977	(+1.461)	(-1.496)	(+1.078)	(-1.253)
							GO:0009414	SV6_24D08	phosphatase 2C 37-like	NS	22	(+1.178)	+1.571	(+1.072)	(+1.137)	(+1.215)	+1.511	(-1.229)	(-1.382)	+1.783	(-2.073)	(+1.214)	(+1.747)	(+1.044)	+2.495	(+1.430)
							GO:0009414	SV5_45A09	serine/threonine-protein kinase SRK2I-like	NS	6	(+1.236)	(+1.278)	(+1.193)	(+1.091)	(+1.082)	-2.471	(-1.142)	(+1.379)	-1.858	-2.426	(-1.831)	(-1.281)	(+1.177)	(-1.491)	(-1.480)
	GO:0009735	response to cytokinin	6	9	94	0.0394	GO:0009735	SV5_40E01	60S acidic ribosomal protein P0-like	NS	13	(+1.358)	(+1.059)	(+1.050)	(+1.362)	(-1.089)	+1.694	(+1.321)	(+1.168)	(+1.149)	(+1.175)	(+1.228)	(-1.048)	(+1.145)	(-1.242)	(+1.163)
							GO:0009735	SV6_36D08	60S ribosomal protein L13a-4-like	NS	13	(+1.116)	(-1.028)	(-1.026)	(+1.142)	(-1.061)	+1.501	(+1.198)	(+1.117)	(+1.111)	(+1.146)	(+1.519)	(-1.292)	(+1.065)	(-1.387)	(+1.048)
							GO:0009735	SV5_39D12	60S ribosomal protein L4-1-like	NS	14	(-1.022)	(-1.058)	(+1.015)	(+1.006)	(-1.019)	+1.517	(+1.229)	(-1.032)	(+1.098)	(+1.060)	+1.975	(-1.024)	(+1.016)	(-1.161)	(+1.070)
							GO:0009735	SV6_24C10	luminal-binding protein 5-like	SP	14	(+1.162)	(+1.016)	(+1.031)	(+1.322)	(+1.203)	+1.778	(+1.042)	(-1.239)	(+1.186)	+1.629	+2.118	(-1.039)	(+1.279)	(-1.181)	(+1.250)
							GO:0009735	SV6_29A04	photosystem I reaction center subunit IV B-like	NS	6	(-1.474)	(-1.115)	(-1.198)	-1.655	(-1.251)	-1.872	(-1.365)	(-1.074)	-1.522	-1.675	-1.620	(-1.237)	(-1.206)	(-1.083)	(-1.337)
							GO:0009735	SV6_05G05	photosystem I reaction center subunit VI-like	NS	3	-1.508	(-1.369)	(-1.417)	-1.730	(-1.451)	-1.778	(-1.403)	(-1.099)	(-1.328)	(-1.430)	-1.588	(-1.416)	(-1.224)	(-1.162)	(-1.434)
							GO:0009735	SV6_06H05	photosystem I reaction center subunit VI-like	NS	3	-1.511	(-1.329)	-1.520	-1.671	(-1.438)	-1.667	(-1.344)	(-1.064)	(-1.286)	-1.531	(-1.364)	(-1.438)	(-1.187)	(-1.250)	(-1.341)
							GO:0009735	SV6_16G07	photosystem II 10 kDa polypeptide-like	NS	8	(-1.478)	(-1.277)	(-1.286)	-1.768	(-1.240)	-1.635	(-1.231)	(+1.157)	(-1.102)	(-1.188)	-2.421	(+1.370)	(-1.170)	(+1.046)	(-1.102)
							GO:0009735	SV6_26H01	photosystem II 10 kDa polypeptide-like	NS	8	-1.744	(-1.314)	-1.526	-1.856	(-1.378)	-1.761	(-1.447)	(+1.069)	(-1.218)	-1.507	-2.850	(+1.203)	(-1.245)	(+1.038)	(-1.187)
	GO:0046686	response to cadmium ion	6	20	231	0.006	GO:0046686	SV6_16A02	20 kDa chaperonin-like	NS	14	(+1.169)	(+1.061)	(+1.218)	(+1.106)	+1.530	+2.007	(+1.167)	(+1.014)	(+1.288)	+1.527	+2.227	(+1.056)	(+1.284)	(+1.381)	(+1.312)
							GO:0046686	SV6_23H06	20 kDa chaperonin-like	NS	14	(+1.139)	(+1.007)	(+1.126)	(-1.009)	(+1.378)	+1.563	(+1.066)	(-1.027)	(+1.256)	(+1.353)	+1.867	(+1.038)	(+1.175)	(+1.262)	(+1.491)
							GO:0046686	SV5_36B07	40S ribosomal protein SA-like	NS	14	(+1.016)	(-1.131)	(-1.062)	(+1.099)	(-1.098)	+1.548	(+1.136)	(-1.022)	(+1.074)	(+1.051)	+1.779	(-1.105)	(+1.065)	(-1.304)	(-1.093)
							GO:0046686	SV5_40E01	60S acidic ribosomal protein P0-like	NS	13	(+1.358)	(+1.059)	(+1.050)	(+1.362)	(-1.089)	+1.694	(+1.321)	(+1.168)	(+1.149)	(+1.175)	(+1.228)	(-1.048)	(+1.145)	(-1.242)	(+1.163)
							GO:0046686	SV6_18G02	EARLY RESPONSIVE TO DEHYDRATION 15-like	NS	9	(-1.029)	(+1.033)	(+1.015)	(+1.085)	(+1.076)	-1.631	(+1.113)	(-1.118)	(-1.321)	(-1.098)	-1.534	(-1.120)	(-1.111)	(+1.109)	(+1.040)
							GO:0046686	SV6_26H02	EARLY RESPONSIVE TO DEHYDRATION 15-like	NS	9	(-1.097)	(-1.072)	(-1.053)	(-1.020)	(-1.006)	-1.638	(+1.003)	(-1.188)	(-1.421)	(-1.188)	-1.546	(-1.146)	(-1.218)	(+1.009)	(-1.076)
							GO:0046686	SV5_49C11	MYBST1 protein-like	NS	9	(-1.223)	(+1.023)	(-1.136)	(-1.103)	(-1.230)	-1.513	(+1.001)	(-1.418)	(-1.439)	(-1.059)	-1.686	(+1.124)	(-1.440)	(+1.333)	(+1.145)
							GO:0046686	SV5_53H02	aquaporin PIP-type pTOM75-like	NS	3	(-1.107)	(-1.110)	(-1.256)	(-1.141)	(-1.154)	-1.804	(-1.200)	(-1.055)	(+1.024)	(+1.029)	(-1.320)	(+1.232)	(-1.154)	(+1.047)	(-1.043)
							GO:0046686	SV6_47E02	aquaporin-like	NS	16	(+1.033)	(-1.065)	(+1.042)	(+1.064)	(+1.072)	-1.557	(+1.077)	(-1.257)	(+1.292)	(+1.224)	(+1.400)	(-1.353)	(+1.001)	(-1.114)	(+1.098)
							GO:0046686	SV6_04H09	chaperonin CPN60-2-like	NS	14	(+1.219)	(-1.012)	(+1.103)	(+1.167)	(+1.089)	+1.543	(+1.065)	(-1.128)	(+1.121)	(+1.173)	+1.627	(-1.109)	(-1.050)	(-1.202)	(-1.027)
							GO:0046686	SV5_58B04	cysteine proteinase 3-like	SP	6	(-1.141)	(-1.007)	(-1.082)	(-1.148)	(-1.055)	-2.318	(-1.414)	(+1.365)	-2.117	-2.678	-2.302	(-1.347)	(+1.081)	(+1.128)	-1.859
							GO:0046686	SV6_32E11	heat shock 70 kDa protein 15-like	NS	14	(+1.126)	(+1.094)	(+1.025)	(+1.092)	(+1.387)	+1.602	(-1.033)	(-1.027)	(+1.365)	(+1.398)	+2.100	(+1.048)	(+1.216)	(+1.274)	(+1.330)
							GO:0046686	SV6_47B04	heat shock 70 kDa protein 15-like	NS	22	(+1.239)	(+1.197)	(+1.070)	(+1.172)	+1.565	+2.162	(+1.262)	(+1.164)	+1.605	+1.792	+2.436	(+1.473)	(+1.310)	(+1.486)	(+1.491)
							GO:0046686	SV5_42A09	heat shock cognate 70 kDa protein 2-like	NS	22	(+1.440)	(+1.524)	(+1.325)	(+1.342)	+2.239	+2.666	(+1.234)	(+1.082)	(+1.409)	(+1.872)	(+1.457)	(+2.059)	(+1.473)	+2.326	+1.517
							GO:0046686	SV6_23D05	hsp70-Hsp90 organizing protein 2-like	NS	22	(-1.068)	(-1.070)	(-1.013)	(-1.234)	+1.524	+2.438	(+1.110)	(-1.103)	(+1.167)	(+1.492)	+2.057	(+1.340)	(+1.113)	+1.516	(+1.293)
							GO:0046686	SV6_29A06	hsp70-Hsp90 organizing protein 2-like	NS	22	(+1.179)	(+1.091)	(+1.109)	(+1.089)	+1.899	+2.575	(+1.236)	(+1.008)	+1.514	+2.335	+2.088	+1.744	(+1.206)	+1.638	+1.589
							GO:0046686	SV6_24C10	luminal-binding protein 5-like	SP	14	(+1.162)	(+1.016)	(+1.031)	(+1.322)	(+1.203)	+1.778	(+1.042)	(-1.239)	(+1.186)	+1.629	+2.118	(-1.039)	(+1.279)	(-1.181)	(+1.250)
							GO:0046686	SV6_28F06	serine hydroxymethyltransferase 4-like	NS	14	(+1.093)	(-1.157)	(+1.006)	(+1.144)	(-1.383)	+1.536	(+1.315)	(+1.174)	(+1.495)	(+1.357)	+2.602	(-1.254)	(+1.413)	(-1.261)	(+1.125)
							GO:0046686	SV5_39D03	small heat shock protein-like	NS	22	-1.613	(-1.332)	(-1.203)	(-1.451)	+2.988	+1.952	(+1.096)	(-1.920)	(+1.278)	+1.503	+3.027	(+1.528)	(+1.013)	+5.356	(+1.034)
							GO:0046686	SV5_40B10	small heat shock protein-like	NS	22	(-1.352)	(-1.218)	(-1.323)	(-1.313)	+3.043	+1.869	(+1.035)	(-2.194)	(+1.274)	(+1.411)	+2.313	+1.696	(-1.012)	+3.418	(+1.017)
	GO:0043603	cellular amide metabolic process	6	45	610	0.0023	GO:0043603	SV5_54H08	40S ribosomal protein S23-like	NS	14	(+1.097)	(-1.005)	(+1.102)	(+1.156)	(+1.044)	+1.622	(+1.213)	(+1.106)	(+1.150)	(+1.189)	+1.971	(-1.085)	(+1.223)	(-1.181)	(+1.037)
							GO:0043603	SV6_22A10	40S ribosomal protein S24-1-like	NS	13	(+1.168)	(+1.052)	(+1.193)	(+1.329)	(+1.137)	+1.701	(+1.336)	(+1.156)	(+1.299)	(+1.238)	(+1.829)	(-1.123)	(+1.157)	(+1.080)	(-1.044)
							GO:0043603	SV6_24H10	40S ribosomal protein S24-1-like	NS	14	(+1.021)	(+1.074)	(+1.086)	(+1.158)	(+1.043)	+1.579	(+1.178)	(+1.087)	(+1.171)	(+1.178)	+1.960	(-1.049)	(+1.042)	(-1.049)	(-1.080)
							GO:0043603	SV5_50F08	40S ribosomal protein S26-3-like	NS	14	(+1.184)	(+1.023)	(+1.163)	(+1.222)	(+1.114)	+1.799	(+1.251)	(+1.126)	(+1.319)	(+1.256)	+2.553	(-1.094)	(+1.172)	(-1.049)	(+1.036)
							GO:0043603	SV6_41H10	40S ribosomal protein S28-like	NS	13	(+1.090)	(+1.064)	(+1.043)	(+1.200)	(+1.062)	+1.620	(+1.227)	(+1.250)	(+1.169)	(+1.231)	+1.775	(-1.093)	(+1.265)	(-1.187)	(+1.235)
							GO:0043603	SV5_39C10	40S ribosomal protein S3-2-like	NS	14	(-1.005)	(-1.103)	(-1.113)	(-1.004)	(-1.086)	+1.549	(+1.015)	(-1.081)	(+1.060)	(+1.003)	+2.007	(-1.237)	(-1.018)	(-1.317)	(-1.057)
							GO:0043603	SV5_51G01	40S ribosomal protein S6-1-like	NS	13	(+1.338)	(+1.127)	(+1.167)	(+1.311)	(+1.123)	+1.764	(+1.162)	(+1.295)	(+1.303)	(+1.118)	+2.004	(-1.147)	(+1.192)	(-1.182)	(+1.002)
							GO:0043603	SV5_36B07	40S ribosomal protein SA-like	NS	14	(+1.016)	(-1.131)	(-1.062)	(+1.099)	(-1.098)	+1.548	(+1.136)	(-1.022)	(+1.074)	(+1.051)	+1.779	(-1.105)	(+1.065)	(-1.304)	(-1.093)
							GO:0043603	SV5_40E01	60S acidic ribosomal protein P0-like	NS	13	(+1.358)	(+1.059)	(+1.050)	(+1.362)	(-1.089)	+1.694	(+1.321)	(+1.168)	(+1.149)	(+1.175)	(+1.228)	(-1.048)	(+1.145)	(-1.242)	(+1.163)
							GO:0043603	SV6_30D06	60S acidic ribosomal protein P2-like	SP	13	(+1.099)	(-1.018)	(+1.099)	(+1.079)	(+1.053)	+1.652	(+1.190)	(+1.064)	(+1.265)	(+1.140)	(+1.486)	(-1.319)	(+1.081)	(-1.209)	(+1.030)
							GO:0043603	SV6_36D08	60S ribosomal protein L13a-4-like	NS	13	(+1.116)	(-1.028)	(-1.026)	(+1.142)	(-1.061)	+1.501	(+1.198)	(+1.117)	(+1.111)	(+1.146)	(+1.519)	(-1.292)	(+1.065)	(-1.387)	(+1.048)
							GO:0043603	SV5_40E08	60S ribosomal protein L15-like	NS	14	(+1.083)	(-1.007)	(+1.045)	(+1.117)	(+1.050)	+1.516	(+1.116)	(+1.029)	(+1.150)	(+1.004)	+2.203	(-1.165)	(+1.053)	(-1.238)	(-1.147)
							GO:0043603	SV5_56H08	60S ribosomal protein L17-1-like	NS	14	(-1.107)	(-1.201)	(-1.037)	(+1.009)	(-1.130)	+1.525	(+1.087)	(-1.099)	(+1.022)	(-1.069)	+1.761	(-1.199)	(-1.123)	(-1.225)	(-1.052)
							GO:0043603	SV5_36F06	60S ribosomal protein L18-2-like	NS	14	(+1.056)	(+1.143)	(+1.002)	(+1.155)	(+1.035)	+1.594	(+1.144)	(+1.086)	(+1.056)	(+1.045)	+1.921	(+1.045)	(+1.145)	(+1.077)	(-1.007)
							GO:0043603	SV6_22C01	60S ribosomal protein L18-2-like	NS	14	(+1.057)	(-1.078)	(+1.001)	(+1.106)	(+1.056)	+1.744	(+1.128)	(+1.033)	(+1.087)	(+1.080)	+1.795	(-1.002)	(+1.066)	(-1.097)	(+1.127)
							GO:0043603	SV5_44H05	60S ribosomal protein L22-3-like	NS	14	(+1.067)	(+1.010)	(+1.005)	(+1.112)	(+1.024)	+1.540	(+1.225)	(+1.127)	(+1.226)	(+1.104)	+2.025	(-1.082)	(+1.077)	(-1.087)	(+1.085)
							GO:0043603	SV6_34G11	60S ribosomal protein L22-3-like	NS	14	(+1.075)	(+1.013)	(+1.000)	(+1.125)	(+1.068)	+1.566	(+1.219)	(+1.139)	(+1.146)	(+1.148)	+2.091	(-1.063)	(+1.092)	(-1.060)	(+1.058)
							GO:0043603	SV6_05F08	60S ribosomal protein L26-1-like	NS	14	(+1.114)	(+1.018)	(+1.144)	(+1.185)	(+1.090)	+1.673	(+1.227)	(+1.237)	(+1.303)	(+1.254)	+2.227	(-1.032)	(+1.072)	(-1.055)	(-1.009)
							GO:0043603	SV5_55D10	60S ribosomal protein L28-1-like	NS	13	(+1.093)	(-1.128)	(+1.055)	(+1.174)	(+1.109)	+1.585	(+1.252)	(+1.005)	(+1.178)	(+1.162)	(+1.452)	(-1.180)	(+1.186)	(-1.232)	(+1.028)
							GO:0043603	SV5_55F10	60S ribosomal protein L30-like	NS	14	(+1.172)	(-1.019)	(+1.106)	(+1.287)	(+1.051)	+1.710	(+1.341)	(+1.169)	(+1.197)	(+1.197)	+2.399	(-1.152)	(+1.140)	(-1.190)	(+1.047)
							GO:0043603	SV6_21B06	60S ribosomal protein L30-like	NS	14	(+1.071)	(-1.065)	(-1.019)	(+1.163)	(-1.020)	+1.564	(+1.212)	(+1.112)	(+1.102)	(+1.052)	+2.030	(-1.136)	(+1.055)	(-1.200)	(-1.063)
							GO:0043603	SV6_43F08	60S ribosomal protein L30-like	NS	14	(+1.046)	(-1.099)	(+1.009)	(+1.151)	(-1.055)	+1.777	(+1.156)	(+1.084)	(+1.083)	(+1.120)	+2.468	(-1.281)	(+1.048)	(-1.153)	(+1.054)
							GO:0043603	SV6_04D10	60S ribosomal protein L34-like	NS	13	(+1.105)	(+1.073)	(+1.172)	(+1.176)	(+1.100)	+1.531	(+1.276)	(+1.104)	(+1.292)	(+1.173)	+1.645	(-1.051)	(+1.016)	(-1.088)	(+1.158)
							GO:0043603	SV6_07E06	60S ribosomal protein L34-like	NS	13	(+1.196)	(+1.059)	(+1.252)	(+1.261)	(+1.222)	+1.678	(+1.307)	(+1.205)	(+1.210)	(+1.319)	+1.913	(-1.106)	(+1.183)	(-1.052)	(+1.093)
							GO:0043603	SV6_15H09	60S ribosomal protein L34-like	NS	13	(+1.089)	(+1.044)	(+1.154)	(+1.226)	(+1.152)	+1.762	(+1.292)	(+1.214)	(+1.306)	(+1.293)	+1.514	(-1.091)	(+1.103)	(-1.077)	(+1.110)
							GO:0043603	SV6_18G04	60S ribosomal protein L35-like	NS	13	(+1.213)	(-1.006)	(+1.030)	(+1.229)	(+1.034)	+1.613	(+1.235)	(+1.072)	(+1.121)	(+1.213)	(+1.498)	(-1.109)	(+1.070)	(-1.218)	(+1.062)
							GO:0043603	SV6_32B10	60S ribosomal protein L35-like	NS	14	(+1.038)	(-1.050)	(+1.023)	(+1.136)	(-1.010)	+1.564	(+1.314)	(+1.072)	(+1.121)	(+1.216)	+1.740	(-1.223)	(+1.092)	(-1.152)	(+1.107)
							GO:0043603	SV6_34B03	60S ribosomal protein L35-like	NS	14	(+1.129)	(+1.018)	(+1.087)	(+1.180)	(+1.041)	+1.631	(+1.322)	(+1.139)	(+1.178)	(+1.187)	+2.176	(+1.055)	(+1.103)	(-1.111)	(+1.133)
							GO:0043603	SV6_36D11	60S ribosomal protein L35-like	NS	14	(-1.002)	(-1.094)	(-1.039)	(+1.069)	(-1.053)	+1.511	(+1.172)	(+1.069)	(-1.038)	(+1.190)	+1.775	(-1.125)	(+1.078)	(-1.240)	(+1.092)
							GO:0043603	SV6_23E10	60S ribosomal protein L35a-3-like	NS	13	(+1.108)	(-1.021)	(+1.067)	(+1.188)	(+1.058)	+1.569	(+1.179)	(+1.041)	(+1.153)	(+1.314)	(+1.392)	(-1.290)	(+1.106)	(-1.139)	(+1.030)
							GO:0043603	SV6_03E08	60S ribosomal protein L39-3-like	NS	13	(+1.087)	(-1.030)	(+1.048)	(+1.188)	(+1.016)	+1.502	(+1.219)	(+1.006)	(+1.142)	(+1.131)	+1.710	(-1.190)	(+1.039)	(-1.052)	(+1.049)
							GO:0043603	SV5_39D12	60S ribosomal protein L4-1-like	NS	14	(-1.022)	(-1.058)	(+1.015)	(+1.006)	(-1.019)	+1.517	(+1.229)	(-1.032)	(+1.098)	(+1.060)	+1.975	(-1.024)	(+1.016)	(-1.161)	(+1.070)
							GO:0043603	SV6_39G01	60S ribosomal protein L4-1-like	NS	14	(-1.032)	(-1.108)	(-1.052)	(+1.037)	(-1.066)	+1.561	(+1.119)	(-1.039)	(+1.050)	(+1.064)	+1.832	(-1.153)	(-1.046)	(-1.134)	(+1.037)
							GO:0043603	SV6_39H09	60S ribosomal protein L4-like	NS	13	(+1.305)	(+1.156)	(+1.081)	(+1.304)	(+1.103)	+1.692	(+1.276)	(+1.287)	(+1.278)	(+1.272)	(+1.564)	(-1.040)	(+1.313)	(-1.251)	(+1.123)
							GO:0043603	SV6_18E04	60S ribosomal protein L5-like	NS	13	(+1.366)	(+1.068)	(+1.129)	(+1.324)	(+1.065)	+1.502	(+1.242)	(+1.129)	(+1.160)	(+1.084)	(+1.379)	(-1.049)	(+1.049)	(-1.128)	(+1.128)
							GO:0043603	SV6_48D02	60S ribosomal protein L5-like	NS	13	(+1.327)	(+1.085)	(+1.091)	(+1.272)	(-1.007)	+1.526	(+1.185)	(+1.052)	(+1.093)	(+1.004)	(+1.576)	(-1.077)	(+1.047)	(-1.065)	(+1.091)
							GO:0043603	SV6_30H08	60S ribosomal protein L9-1-like	NS	13	(+1.223)	(+1.088)	(+1.196)	(+1.221)	(+1.088)	+1.708	(+1.280)	(+1.266)	(+1.247)	(+1.275)	+1.948	(-1.099)	(+1.137)	(-1.233)	(+1.204)
							GO:0043603	SV5_48D11	REF/SRPP-like protein At1g67360-like	NS	22	(-1.132)	(-1.154)	(-1.135)	(-1.172)	+1.849	+3.526	(+1.022)	(+1.047)	+1.937	+2.932	(+1.421)	+3.236	(+1.343)	+3.409	+1.777
							GO:0043603	SV6_27D01	chaperone protein ClpB1-like	NS	22	(+1.063)	(+1.164)	(+1.298)	(+1.053)	+2.340	+2.048	(+1.099)	(-1.445)	(+1.373)	(+1.312)	+2.133	(+1.446)	(+1.189)	+2.914	(+1.300)
							GO:0043603	SV5_43E10	elongation factor 1-delta 1-like	NS	14	(+1.088)	(-1.114)	(-1.015)	(+1.076)	(+1.015)	+1.561	(+1.254)	(+1.106)	(+1.113)	(+1.203)	+1.914	(-1.062)	(+1.207)	(+1.070)	(+1.078)
							GO:0043603	SV5_05A02	glutathione S-transferase-like	NS	8	(-1.237)	(-1.190)	(-1.195)	(-1.226)	(-1.277)	-1.815	(-1.368)	(+1.020)	(-1.368)	(-1.446)	-2.678	(+1.008)	(-1.124)	(-1.171)	(-1.323)
							GO:0043603	SV6_14D04	ribosomal protein S7-like protein-like	NS	13	(+1.151)	(-1.015)	(-1.001)	(+1.187)	(-1.102)	+1.520	(+1.150)	(+1.116)	(+1.108)	(+1.118)	+1.548	(-1.179)	(+1.009)	(-1.319)	(+1.042)
							GO:0043603	SV6_28F06	serine hydroxymethyltransferase 4-like	NS	14	(+1.093)	(-1.157)	(+1.006)	(+1.144)	(-1.383)	+1.536	(+1.315)	(+1.174)	(+1.495)	(+1.357)	+2.602	(-1.254)	(+1.413)	(-1.261)	(+1.125)
							GO:0043603	SV5_41G11	stem-specific protein TSJT1-like	NS	17	(-1.096)	(+1.144)	(-1.087)	(-1.147)	(-1.139)	-1.842	(-1.148)	(-1.283)	-1.675	-1.521	(-1.088)	(-1.335)	(-1.465)	(-1.174)	(-1.046)
							GO:0043603	SV6_13E07	translation factor SUI1-like	NS	8	(+1.123)	(+1.162)	(+1.263)	(+1.068)	(+1.275)	-1.549	(-1.020)	(+1.301)	(-1.202)	(+1.193)	-2.535	(+1.448)	(-1.040)	(+1.030)	(+1.109)
	GO:0072657	protein localization to membrane	6	45	641	0.0052	GO:0072657	SV5_54H08	40S ribosomal protein S23-like	NS	14	(+1.097)	(-1.005)	(+1.102)	(+1.156)	(+1.044)	+1.622	(+1.213)	(+1.106)	(+1.150)	(+1.189)	+1.971	(-1.085)	(+1.223)	(-1.181)	(+1.037)
							GO:0072657	SV6_22A10	40S ribosomal protein S24-1-like	NS	13	(+1.168)	(+1.052)	(+1.193)	(+1.329)	(+1.137)	+1.701	(+1.336)	(+1.156)	(+1.299)	(+1.238)	(+1.829)	(-1.123)	(+1.157)	(+1.080)	(-1.044)
							GO:0072657	SV6_24H10	40S ribosomal protein S24-1-like	NS	14	(+1.021)	(+1.074)	(+1.086)	(+1.158)	(+1.043)	+1.579	(+1.178)	(+1.087)	(+1.171)	(+1.178)	+1.960	(-1.049)	(+1.042)	(-1.049)	(-1.080)
							GO:0072657	SV5_50F08	40S ribosomal protein S26-3-like	NS	14	(+1.184)	(+1.023)	(+1.163)	(+1.222)	(+1.114)	+1.799	(+1.251)	(+1.126)	(+1.319)	(+1.256)	+2.553	(-1.094)	(+1.172)	(-1.049)	(+1.036)
							GO:0072657	SV6_41H10	40S ribosomal protein S28-like	NS	13	(+1.090)	(+1.064)	(+1.043)	(+1.200)	(+1.062)	+1.620	(+1.227)	(+1.250)	(+1.169)	(+1.231)	+1.775	(-1.093)	(+1.265)	(-1.187)	(+1.235)
							GO:0072657	SV5_39C10	40S ribosomal protein S3-2-like	NS	14	(-1.005)	(-1.103)	(-1.113)	(-1.004)	(-1.086)	+1.549	(+1.015)	(-1.081)	(+1.060)	(+1.003)	+2.007	(-1.237)	(-1.018)	(-1.317)	(-1.057)
							GO:0072657	SV5_51G01	40S ribosomal protein S6-1-like	NS	13	(+1.338)	(+1.127)	(+1.167)	(+1.311)	(+1.123)	+1.764	(+1.162)	(+1.295)	(+1.303)	(+1.118)	+2.004	(-1.147)	(+1.192)	(-1.182)	(+1.002)
							GO:0072657	SV5_36B07	40S ribosomal protein SA-like	NS	14	(+1.016)	(-1.131)	(-1.062)	(+1.099)	(-1.098)	+1.548	(+1.136)	(-1.022)	(+1.074)	(+1.051)	+1.779	(-1.105)	(+1.065)	(-1.304)	(-1.093)
							GO:0072657	SV5_40E01	60S acidic ribosomal protein P0-like	NS	13	(+1.358)	(+1.059)	(+1.050)	(+1.362)	(-1.089)	+1.694	(+1.321)	(+1.168)	(+1.149)	(+1.175)	(+1.228)	(-1.048)	(+1.145)	(-1.242)	(+1.163)
							GO:0072657	SV6_30D06	60S acidic ribosomal protein P2-like	SP	13	(+1.099)	(-1.018)	(+1.099)	(+1.079)	(+1.053)	+1.652	(+1.190)	(+1.064)	(+1.265)	(+1.140)	(+1.486)	(-1.319)	(+1.081)	(-1.209)	(+1.030)
							GO:0072657	SV6_36D08	60S ribosomal protein L13a-4-like	NS	13	(+1.116)	(-1.028)	(-1.026)	(+1.142)	(-1.061)	+1.501	(+1.198)	(+1.117)	(+1.111)	(+1.146)	(+1.519)	(-1.292)	(+1.065)	(-1.387)	(+1.048)
							GO:0072657	SV5_40E08	60S ribosomal protein L15-like	NS	14	(+1.083)	(-1.007)	(+1.045)	(+1.117)	(+1.050)	+1.516	(+1.116)	(+1.029)	(+1.150)	(+1.004)	+2.203	(-1.165)	(+1.053)	(-1.238)	(-1.147)
							GO:0072657	SV5_56H08	60S ribosomal protein L17-1-like	NS	14	(-1.107)	(-1.201)	(-1.037)	(+1.009)	(-1.130)	+1.525	(+1.087)	(-1.099)	(+1.022)	(-1.069)	+1.761	(-1.199)	(-1.123)	(-1.225)	(-1.052)
							GO:0072657	SV5_36F06	60S ribosomal protein L18-2-like	NS	14	(+1.056)	(+1.143)	(+1.002)	(+1.155)	(+1.035)	+1.594	(+1.144)	(+1.086)	(+1.056)	(+1.045)	+1.921	(+1.045)	(+1.145)	(+1.077)	(-1.007)
							GO:0072657	SV6_22C01	60S ribosomal protein L18-2-like	NS	14	(+1.057)	(-1.078)	(+1.001)	(+1.106)	(+1.056)	+1.744	(+1.128)	(+1.033)	(+1.087)	(+1.080)	+1.795	(-1.002)	(+1.066)	(-1.097)	(+1.127)
							GO:0072657	SV5_44H05	60S ribosomal protein L22-3-like	NS	14	(+1.067)	(+1.010)	(+1.005)	(+1.112)	(+1.024)	+1.540	(+1.225)	(+1.127)	(+1.226)	(+1.104)	+2.025	(-1.082)	(+1.077)	(-1.087)	(+1.085)
							GO:0072657	SV6_34G11	60S ribosomal protein L22-3-like	NS	14	(+1.075)	(+1.013)	(+1.000)	(+1.125)	(+1.068)	+1.566	(+1.219)	(+1.139)	(+1.146)	(+1.148)	+2.091	(-1.063)	(+1.092)	(-1.060)	(+1.058)
[truncated: 1,116 more rows]

## Sheet: i
	(i) Detailed view of GO terms enriched in genes regulated 24 HAP in CIP only.
[truncated: 297 more rows]

[truncated: 12 more sheets: j, k, l, m, n, o, p, q, r, s, t, u]
