# Supplementary material for: Pollination Type Recognition from a Distance by the Ovary Is Revealed Through a Global Transcriptomic Analysis
Source: Plants (Basel). 2019 Jun 24;8(6):185. doi: 10.3390/plants8060185 (PMC6630372; doi:10.3390/plants8060185)
Supplement: Supplementary file 1 [file plants-08-00185-s001.zip › Joly-2019-Plants_SuppMat_R1/Joly-2019-Plants_Dataset_S1.xlsx]

## Sheet: Dataset S1
	Dataset S1. Detailed view of microarray data, differential expression analysis, and k-means clustering results.
	(a)	Conditions and samples under study.
	(b)	Raw expression values. Raw fluorescence ratios (channel 1 / channel 2) for each sample.
	(c)	Expression values. Log2 of raw fluorescence ratios for each sample.
	(d)	Average expression values. Average of log2 of raw fluorescence ratios for each condition.
	(e)	Differential expression: Log-ratios. Log2 of the ratio of average raw expression values.
	(f)	Differential expression: Fold-changes. If r is the ratio of average raw expression values and FC is the fold-change, FC = r if r ≥ 1, and FC = −1/r if r < 1.
	(g)	Differential expression: p-values. P-values of the Welch's t-tests comparing expression values in the two conditions.
	(h)	Differential expression: Regulations. Genes are marked UP or DOWN if they pass selection criteria (p ≤ 0.05 and FC ≥ 1.5 or FC ≤ −1.5, respectively).
	(i)	Clustering results. Hierarchical k-means clustering results of average expression data after pollination.

## Sheet: a
	(a) Conditions and samples under study.
	Condition	Description		Sample	GEO Accession	Description	Condition in channel 1	Dye for channel 1	Condition in channel 2	Dye for channel 2
	UO	Ovules collected from unpollinated pistils		UO_R1	GSM545982	UO vs. UO (rep. 1)	UO	Cy3	UO (pooled)	Cy5
	T6, T24, T48	Ovules collected 6, 24, or 48 h after simulating a pollination by touching stigma with zirconium/silica beads		UO_R2	GSM545983	UO vs. UO (rep. 2)	UO	Cy5	UO (pooled)	Cy3
	CCP6, CCP24, CCP48	Ovules collected 6, 24, or 48 h after conspecific compatible pollination		UO_R3	GSM545984	UO vs. UO (rep. 3)	UO	Cy3	UO (pooled)	Cy5
	CIP6, CIP24, CIP48	Ovules collected 6, 24, or 48 h after conspecific incompatible pollination		UO_R4	GSM545985	UO vs. UO (rep. 4)	UO	Cy3	UO (pooled)	Cy5
	HCP6, HCP24, HCP48	Ovules collected 6, 24, or 48 h after heterospecific compatible pollination		UO_R5	GSM545986	UO vs. UO (rep. 5)	UO	Cy5	UO (pooled)	Cy3
	W6, W24, W48	Ovules collected 6, 24, or 48 h after stigma wounding		UO_R6	GSM545987	UO vs. UO (rep. 6)	UO	Cy5	UO (pooled)	Cy3
				T6_R1	GSM546076	T6 vs. UO (rep. 1)	T6	Cy3	UO (pooled)	Cy5
				T6_R2	GSM546077	T6 vs. UO (rep. 2)	T6	Cy5	UO (pooled)	Cy3
				T6_R3	GSM546078	T6 vs. UO (rep. 3)	T6	Cy3	UO (pooled)	Cy5
				T6_R4	GSM546079	T6 vs. UO (rep. 4)	T6	Cy5	UO (pooled)	Cy3
				CCP6_R1	GSM546064	CCP6 vs. UO (rep. 1)	CCP6	Cy3	UO (pooled)	Cy5
				CCP6_R2	GSM546065	CCP6 vs. UO (rep. 2)	CCP6	Cy3	UO (pooled)	Cy5
				CCP6_R3	GSM546066	CCP6 vs. UO (rep. 3)	CCP6	Cy5	UO (pooled)	Cy3
				CCP6_R4	GSM546067	CCP6 vs. UO (rep. 4)	CCP6	Cy5	UO (pooled)	Cy3
				CIP6_R1	GSM546072	CIP6 vs. UO (rep. 1)	CIP6	Cy3	UO (pooled)	Cy5
				CIP6_R2	GSM546073	CIP6 vs. UO (rep. 2)	CIP6	Cy3	UO (pooled)	Cy5
				CIP6_R3	GSM546074	CIP6 vs. UO (rep. 3)	CIP6	Cy5	UO (pooled)	Cy3
				CIP6_R4	GSM546075	CIP6 vs. UO (rep. 4)	CIP6	Cy5	UO (pooled)	Cy3
				HCP6_R1	GSM546060	HCP6 vs. UO (rep. 1)	HCP6	Cy5	UO (pooled)	Cy3
				HCP6_R2	GSM546061	HCP6 vs. UO (rep. 2)	HCP6	Cy3	UO (pooled)	Cy5
				HCP6_R3	GSM546062	HCP6 vs. UO (rep. 3)	HCP6	Cy3	UO (pooled)	Cy5
				HCP6_R4	GSM546063	HCP6 vs. UO (rep. 4)	HCP6	Cy5	UO (pooled)	Cy3
				W6_R1	GSM546080	W6 vs. UO (rep. 1)	W6	Cy3	UO (pooled)	Cy5
				W6_R2	GSM546081	W6 vs. UO (rep. 2)	W6	Cy3	UO (pooled)	Cy5
				W6_R3	GSM546082	W6 vs. UO (rep. 3)	W6	Cy5	UO (pooled)	Cy3
				W6_R4	GSM546083	W6 vs. UO (rep. 4)	W6	Cy5	UO (pooled)	Cy3
				T24_R1	GSM546012	T24 vs. UO (rep. 1)	T24	Cy3	UO (pooled)	Cy5
				T24_R2	GSM546013	T24 vs. UO (rep. 2)	T24	Cy3	UO (pooled)	Cy5
				T24_R3	GSM546014	T24 vs. UO (rep. 3)	T24	Cy5	UO (pooled)	Cy3
				T24_R4	GSM546015	T24 vs. UO (rep. 4)	T24	Cy5	UO (pooled)	Cy3
				CCP24_R1	GSM546000	CCP24 vs. UO (rep. 1)	CCP24	Cy5	UO (pooled)	Cy3
				CCP24_R2	GSM546001	CCP24 vs. UO (rep. 2)	CCP24	Cy3	UO (pooled)	Cy5
				CCP24_R3	GSM546002	CCP24 vs. UO (rep. 3)	CCP24	Cy5	UO (pooled)	Cy3
				CCP24_R4	GSM546003	CCP24 vs. UO (rep. 4)	CCP24	Cy3	UO (pooled)	Cy5
				CIP24_R1	GSM546008	CIP24 vs. UO (rep. 1)	CIP24	Cy3	UO (pooled)	Cy5
				CIP24_R2	GSM546009	CIP24 vs. UO (rep. 2)	CIP24	Cy5	UO (pooled)	Cy3
				CIP24_R3	GSM546010	CIP24 vs. UO (rep. 3)	CIP24	Cy3	UO (pooled)	Cy5
				CIP24_R4	GSM546011	CIP24 vs. UO (rep. 4)	CIP24	Cy5	UO (pooled)	Cy3
				HCP24_R1	GSM545996	HCP24 vs. UO (rep. 1)	HCP24	Cy3	UO (pooled)	Cy5
				HCP24_R2	GSM545997	HCP24 vs. UO (rep. 2)	HCP24	Cy5	UO (pooled)	Cy3
				HCP24_R3	GSM545998	HCP24 vs. UO (rep. 3)	HCP24	Cy5	UO (pooled)	Cy3
				HCP24_R4	GSM545999	HCP24 vs. UO (rep. 4)	HCP24	Cy3	UO (pooled)	Cy5
				W24_R1	GSM546016	W24 vs. UO (rep. 1)	W24	Cy5	UO (pooled)	Cy3
				W24_R2	GSM546017	W24 vs. UO (rep. 2)	W24	Cy3	UO (pooled)	Cy5
				W24_R3	GSM546018	W24 vs. UO (rep. 3)	W24	Cy5	UO (pooled)	Cy3
				W24_R4	GSM546019	W24 vs. UO (rep. 4)	W24	Cy3	UO (pooled)	Cy5
				T48_R1	GSM546044	T48 vs. UO (rep. 1)	T48	Cy5	UO (pooled)	Cy3
				T48_R2	GSM546045	T48 vs. UO (rep. 2)	T48	Cy3	UO (pooled)	Cy5
				T48_R3	GSM546046	T48 vs. UO (rep. 3)	T48	Cy3	UO (pooled)	Cy5
				T48_R4	GSM546047	T48 vs. UO (rep. 4)	T48	Cy5	UO (pooled)	Cy3
				CCP48_R1	GSM546032	CCP48 vs. UO (rep. 1)	CCP48	Cy3	UO (pooled)	Cy5
				CCP48_R2	GSM546033	CCP48 vs. UO (rep. 2)	CCP48	Cy3	UO (pooled)	Cy5
				CCP48_R3	GSM546034	CCP48 vs. UO (rep. 3)	CCP48	Cy3	UO (pooled)	Cy5
				CCP48_R4	GSM546035	CCP48 vs. UO (rep. 4)	CCP48	Cy5	UO (pooled)	Cy3
				CIP48_R1	GSM546040	CIP48 vs. UO (rep. 1)	CIP48	Cy3	UO (pooled)	Cy5
				CIP48_R2	GSM546041	CIP48 vs. UO (rep. 2)	CIP48	Cy3	UO (pooled)	Cy5
				CIP48_R3	GSM546042	CIP48 vs. UO (rep. 3)	CIP48	Cy5	UO (pooled)	Cy3
				CIP48_R4	GSM546043	CIP48 vs. UO (rep. 4)	CIP48	Cy5	UO (pooled)	Cy3
				HCP48_R1	GSM546028	HCP48 vs. UO (rep. 1)	HCP48	Cy5	UO (pooled)	Cy3
				HCP48_R2	GSM546029	HCP48 vs. UO (rep. 2)	HCP48	Cy5	UO (pooled)	Cy3
				HCP48_R3	GSM546030	HCP48 vs. UO (rep. 3)	HCP48	Cy3	UO (pooled)	Cy5
				HCP48_R4	GSM546031	HCP48 vs. UO (rep. 4)	HCP48	Cy3	UO (pooled)	Cy5
				W48_R1	GSM546048	W48 vs. UO (rep. 1)	W48	Cy5	UO (pooled)	Cy3
				W48_R2	GSM546049	W48 vs. UO (rep. 2)	W48	Cy3	UO (pooled)	Cy5
				W48_R3	GSM546050	W48 vs. UO (rep. 3)	W48	Cy3	UO (pooled)	Cy5
				W48_R4	GSM546051	W48 vs. UO (rep. 4)	W48	Cy5	UO (pooled)	Cy3

## Sheet: b
	(b) Raw expression values.
	Raw fluorescence ratios (channel 1 / channel 2) for each sample
	SeqID	UO_R1	UO_R2	UO_R3	UO_R4	UO_R5	UO_R6	T6_R1	T6_R2	T6_R3	T6_R4	CCP6_R1	CCP6_R2	CCP6_R3	CCP6_R4	CIP6_R1	CIP6_R2	CIP6_R3	CIP6_R4	HCP6_R1	HCP6_R2	HCP6_R3	HCP6_R4	W6_R1	W6_R2	W6_R3	W6_R4	T24_R1	T24_R2	T24_R3	T24_R4	CCP24_R1	CCP24_R2	CCP24_R3	CCP24_R4	CIP24_R1	CIP24_R2	CIP24_R3	CIP24_R4	HCP24_R1	HCP24_R2	HCP24_R3	HCP24_R4	W24_R1	W24_R2	W24_R3	W24_R4	T48_R1	T48_R2
	SV5_01A01	0.795814	1.04006	0.965959	0.940813	0.839992	0.86131	1.16894	0.852572	1.29704	0.894133	1.02203	1.17091	0.937964	0.962735	1.07559	1.20453	0.898907	0.932728	0.905304	1.00374	1.02123	0.946913	1.16372	1.08847	0.889164	0.965072	1.04471	1.06893	0.989976	1.16568	0.853134	1.60159	0.934665	1.73331	1.49216	0.696381	1.4987	0.664643	1.60684	0.819245	0.980727	1.28476	0.802994	1.12068	0.873964	1.14068	0.856199	1.56077
	SV5_01A02	1.18612	0.800098	1.52298	1.19257	0.748184	0.920088	1.1123	1.22162	1.16868	1.0975	0.620965	1.01561	1.18716	1.00067	1.15883	0.991152	0.989066	0.900183	1.03349	1.02567	0.97509	1.34519	0.902672	1.14101	1.22092	1.17778	0.792753	0.894343	1.18691	1.16744	0.907173	1.05549	0.955287	0.936074	1.23371	1.01477	1.27852	0.855071	1.09424	0.903879	0.975439	1.19489	0.974333	1.0247	0.868545	1.04949	1.16728	0.984498
	SV5_01A03	1.02305	0.909894	1.1533	1.0245	0.659732	0.539457	1.20022	1.04128	1.1598	0.926331	1.01524	1.20149	0.626035	0.614804	1.04217	0.896566	0.984049	0.932994	0.819286	1.19902	1.08374	0.827169	0.972576	1.22136	0.740695	0.843389	0.969939	1.14033	1.07994	0.873732	0.609287	1.40118	0.528674	1.2962	1.31	0.673479	1.42536	0.485052	2.06009	1.20447	1.36751	1.72099	0.701531	1.28799	0.675725	1.08829	0.87551	2.08819
	SV5_01A04	0.762271	0.963547	0.887103	0.890967	1.02607	0.80811	0.898563	0.995996	1.10216	0.970387	1.01903	0.918118	0.97957	0.999957	1.04717	1.12932	1.01508	1.01515	1.01284	1.08595	0.965852	0.920737	1.03688	0.940062	1.0673	1.11132	1.02353	0.953572		0.970267	1.02309	0.953025	1.04395	0.961895	1.07917	1.07241	1.02859	0.955457	1.05403	1.74642	2.16562	1.10029	1.01995	0.97186	1.00676	1.0218	1.06812	1.04291
	SV5_01A05	0.74189	1.14055	0.811072	0.870876	1.02367	0.99569	0.839542	0.947955	1.0359	1.03141	1.13306	1.13458	0.878051	1.01236	1.11935	1.11454	0.965974	0.927656	1.00644	1.36323	1.17357	0.868408	1.06123	1.12786	0.838603	0.968375	0.988489	0.797251	1.21192	1.00906	0.91497	1.2388	0.850044	1.32297	1.35024	0.714955	1.44084	0.481505	0.979984	0.583804	0.60514	1.16798	0.9258	1.08557	0.859049	1.11278	0.991959	1.37009
	SV5_01A06	1.03236	0.823029	1.11116	1.36714	0.720569	0.594544	0.839699	0.824921	1.11213	0.925033	1.05131	1.05955	0.785539	0.945401	1.00421	0.841074	0.97867	1.01202	0.974675	1.1683	1.21153	0.74071	1.09994	1.19047	0.781676	0.861459	1.15574	1.00305	1.03251	1.00558	0.891434	1.16528	0.88929	1.20425	1.15993	0.749795	1.40131	0.758501	1.19774	0.886238	1.00907	1.17424	0.844688	1.12905	0.81163	1.26614	1.01337	1.3542
	SV5_01A07	0.815546	1.38031	0.965727	0.983556	1.38106	0.981886	0.813001	1.56145	0.885157	1.55805	0.757279	0.72543	1.35193	1.45635	0.65854	0.764975	1.23335	1.33496	1.4707	0.758393	0.797292	1.28317	0.779278	0.751321	1.84482	1.66961	0.865916	0.822301	1.7491	1.32043	0.7715	0.529617	0.789983	0.492194	0.961591	1.41405	0.893488	1.11458	1.25853	1.6395	1.95631	1.16604	0.994659	1.02074	0.901042	1.20239	1.54306	0.616228
	SV5_01A09	1.30243	0.606651	1.66488	1.6747	0.659596	0.626123	0.905906	0.978929	0.903757	1.04505	0.872634	0.938514	0.6506	0.632188	1.01053	0.853595	0.973923	0.987136	0.808959	1.03105	0.935918	0.762976	0.818456	0.931275	0.743156	0.768889	0.856495	0.996955	1.44028	1.26999	0.946627	1.07781	0.969733	1.14966	0.932421	1.16102	1.2529	0.744884	1.19486	0.936683	0.711954	1.07631	0.924393	1.22702	0.786076	1.1106	1.03721	0.985422
	SV5_01A11	2.13347	0.514005	2.06446	1.83818	0.444649	0.508325	1.05489	0.918075	1.23186	0.986537	1.29238	1.13123	0.775693	0.816488	1.18192	0.969666	0.924029	0.842205	0.876023	1.04973	1.02546	0.872588	1.09434	1.13563	0.729893	0.982039	1.00162	1.10023	0.759363	0.877029	0.733298	1.30092	0.677266	1.47968	1.26429	0.683313	1.2353	0.692404	2.07254			1.13805	0.702631	1.39732	0.906415	1.26393	0.7353	1.99637
	SV5_01A12	1.61536	0.778411	1.68601	1.8318	0.747062	0.614694	0.87676	1.29121	0.972968	1.33504	1.15436	1.05576	0.891648	0.916361	1.12522	0.985869	0.906683	0.835685	0.876769	1.09213	1.11776	0.886445	0.741545	1.07189	0.990753	0.971379	1.0885	1.00266	1.77825	1.45383	1.0865	1.46549	1.2349	1.67209	1.27947	0.902865	0.897011	1.0285	1.49309	0.857496	1.43479	0.706433	0.883946	1.1657	0.932027	1.10364	1.24832	0.870774
	SV5_01B03	0.982886	4.63991	1.13428	0.991289	1.26843	0.776454	0.940794	0.930564	1.04593	1.10886	0.898819	0.804925	1.27192	1.40412	0.712372	0.690863	1.3212	1.57668	1.5396	0.993873	1.00931	1.50219	0.764075	0.754559	1.59773	1.88767	0.923919	1.08463		0.979307	1.29024	0.760536	1.59772	0.856679	1.04836	1.44498	0.958206	1.34096	0.752581	1.49338	1.89242	0.830257	1.12406	1.17437	1.11439	0.937146	1.47184	0.741758
	SV5_01B04	1.13404	1.19554	1.40032	1.27447	1.00895	0.744224	0.706858	0.905754	0.780654	0.922145	1.04538	1.0169	0.88129	0.782043	1.10881	1.07469	0.945615	0.930589	0.969564	0.949652	0.977947	0.88355	0.738226	0.825119	1.13232	0.827101	0.732117	1.08841	0.671917	0.936811	1.19892	1.0053	1.11077	0.816886	1.16103	1.13681	0.739814	0.971281	0.772909	1.27281	0.930172	1.3342	1.1314	0.94265	0.908346	0.815094	1.08395	0.607701
	SV5_01B05	1.21876	1.07461	1.02893	0.891826	0.924095	0.923729	1.13138	1.08076	1.23465	1.09848	1.1709	1.25624	0.826731	0.732549	1.18683	1.03205	1.03938	0.828533	0.720017	1.17325	1.23334	0.687355	1.09048	1.06063	0.894205	0.970446	0.9021	0.873389	1.18604	1.03702	0.729005	1.46313	0.693723	1.15103	1.27057	0.584447	1.37276	0.60086	1.31293	1.1258	0.989037	1.25103	0.81076	1.126	0.874257	1.07682	0.695519	1.37232
	SV5_01B06	1.60427	0.542661	1.99682	1.36051	0.494106	0.579002	1.51407	1.47641	1.81903	1.33269	1.1909	1.14244	1.08064	1.18145	0.996591	0.877482	1.11346	0.907875	1.2536	1.19806	1.28529	1.27535	1.09572	1.17195	1.06094	1.14365	1.24595	1.19719	1.29168	1.19584	0.772102	1.22977	0.915911	1.17697	1.48982	0.94281	1.48249	0.988049	1.78731	1.25035	1.56775	1.36315	0.896964	0.99255	1.0595	1.06856	0.731377	1.47433
	SV5_01B07	1.68986	0.687861	1.74609	2.41884	0.413485	0.981017	1.11338	0.908079	1.15368	1.0426	1.25856	1.22646	0.709658	1.07262	1.19986	1.08251	1.08678	0.881545	0.972225	1.09007	1.04951	0.676982	1.2897	1.25248	0.679699	0.982046	1.0205	1.0809		0.827618	0.922355	1.49661	0.834429	1.20541	1.21312	0.572895	1.29085	0.643994	1.14178	0.547641	0.567408	1.06381	0.92412	1.08008	0.970227	1.20409	0.930732	1.11002
	SV5_01B08	1.21118	0.905542	1.43248	1.51149	0.922536	0.819154	1.09584	0.906846	0.969113	0.904677	1.00956	0.995436	0.942528	1.00995	1.02556	1.08577	0.95067	0.885482	1.07651	1.10228	1.02762	0.930828	0.92738	1.02197	1.15007	1.07311	0.993853	0.962035	1.16624	1.07	1.02569	0.905559	1.18416	1.04882	1.00829	1.1237	0.971229	1.01487	1.10583	0.990183	0.976911	0.945899	1.07908	0.993401	1.07431	0.978425	1.09094	0.719204
	SV5_01B09	0.937006	1.10295	0.998962	0.891269	1.29125	1.025	1.05452	0.948945	1.04884	1.04895	1.08167	1.12951	1.28262	1.2189	0.884571	0.947593	0.914241	1.23268	1.16264	1.17511	1.2028	1.29054	1.18961	1.33166	1.06518	1.44412	1.06119	1.0086	0.905141	0.887718	1.22043	1.27545	1.35722	1.37699	1.28164	1.23883	1.15308	1.0891	1.05092	0.903471	1.08066	1.05794	0.955857	0.966583	1.07941	0.98868	1.04997	0.902185
	SV5_01B10	2.06855	0.791635	1.72035	1.53332	0.733994	0.847828	0.978198	0.989208	0.791689	1.08736	1.02229	1.26028	0.979111	0.827507	1.35356	1.07122	0.865591	0.858217	0.89288	0.963162	1.06705	0.764502	1.29422	1.12588	0.750418	0.701289	0.841647	0.991717	1.05836	1.04181	0.745909	1.44375	0.731646	1.39939	1.4379	0.520723	1.4293	0.6125	1.52451	0.589245	0.643349	1.28879	0.81113	1.23809	0.94306	1.12767	0.879686	0.859179
	SV5_01B11	1.21396	0.761051	1.42977	1.17873	0.840747	0.793022	0.807008	1.11228	0.748359	1.17692	0.823309	0.83993	1.17264	1.14245	0.952643	1.08759	1.02516	1.26399	1.56645	0.849003	0.758815	1.08009	0.701235	0.682818	1.43982	1.13598	0.643511	0.774765	1.34977	1.19716	0.898846	0.908521	0.887021	1.04355	1.039	0.913989	1.00454	1.02586	1.08498	0.93685	0.810276	0.949472	0.928276	0.972894	0.810432	0.931886	0.921973	0.894044
	SV5_01B12	1.86753	0.608731	1.78114	1.5547	0.673894	0.711953	0.982468	0.974553	0.972186	1.08287	0.893965	0.759071	0.977385	0.979521	0.831271	1.04612	1.14558	0.911675	1.07533	1.07442	0.983583	0.820806	1.08433	1.0205	0.821768	1.26346	0.938598	0.932656	1.09534	1.12402	0.823557	1.38395	0.849643	1.32952	1.45401	0.482129	1.49008	0.572485	1.19467	0.710036	0.713474	1.01838	0.910368	1.17835	1.0077	1.1649	1.04803	1.04106
	SV5_01C01	0.977649	1.05678	0.799545	0.856801	1.01853	1.05021	0.799711	1.20664	0.708472	1.19957	0.626297	0.62475	1.47276	1.36454	0.899042	0.889926	1.03749	1.18136	1.59808	0.938737	0.760945	1.39106	0.744118	0.857867	1.20202	1.26376	0.842164	0.77917	1.23892	1.12895	0.973777	0.825182	0.983648	0.819274	0.849827	1.44151	0.920413	1.27406	0.779543	0.636881	0.783829	0.92252	0.964319	1.10767	0.912142	1.07066	1.5833	0.490394
	SV5_01C02	1.45158	0.676279	1.39852	1.85804	0.819679	0.941171	1.07796	1.04561	1.01191	1.25472	1.04779	1.00041	1.55088	1.63578	1.04537	0.998807	1.18315	1.11371	1.70676	0.809739	0.895609	1.49914	0.872149	1.03342	1.52515	1.53106	1.16425	1.17748	1.76239	1.65852	0.766546	1.38616	0.805194	1.66015	1.26109	0.654201	1.38621	0.788376	0.909468	0.464363	0.764517	0.92762	0.884337	1.13119	0.865324	1.21554	1.15552	1.38566
	SV5_01C03	1.14892	0.684896	1.35657	1.81184	0.735695	0.690794	1.05008	1.03078	0.844399	0.977522	1.07155	1.03138	0.845852	0.927208	1.19481	1.09454	0.92855	0.805838	0.845879	1.12094	1.07073	0.844758	0.845372	1.13427	0.844325	0.986547	1.1601	1.05414	1.00784	1.24462	0.808489	1.26181	0.694003	1.44233	1.0694	0.677219	1.22527	0.657815	1.12081	0.902919	0.85822	0.972654	0.785492	1.04572	0.714901	1.14476	1.17628	0.729277
	SV5_01C05	1.63398	0.649028	1.69775	2.19595	0.624956	0.58725	1.02759	1.15567	0.949099	1.08048	1.26697	1.27875	0.661026	0.777897	0.916264	1.01971	0.993662	0.890211	0.551953	0.993098	1.07199	0.95313	0.933158	0.88531	1.00268	0.800789	0.943075	1.01788	0.915484	1.13925	0.85654	0.958489	0.955168	0.988771	0.967879	0.829066	1.14851	1.00432	0.987995	1.83555	1.96391	1.04289	1.01809	0.9969	0.898668	0.809525	0.893821	0.61078
	SV5_01C06	0.7916	1.10668	0.975893	0.823318	0.927515	0.881155	1.26361	1.1003	1.10711	0.984085	0.899538	0.89582	1.32338	1.4708	0.995155	1.23611	0.932486	1.05405	1.04722	0.874212	1.09687	1.20971	0.929985	0.833871	1.05728	1.28445	0.978241	1.01422	1.27147	1.12941	0.873815	1.27544	0.937012	1.21408	1.2163	0.692719	1.43647	0.675646	1.29072	0.929983	0.684104	1.32033	0.872097	1.0002	0.873215	0.913661	0.731256	1.35594
	SV5_01C07	1.26833	0.959081	1.36727	1.52863	0.593643	0.688241	1.07654	0.806649	1.01676	0.872134	1.1225	0.907197	1.09974	0.858564	0.859511	0.847365	1.0969	1.09821	0.931228	0.710442	0.746255	1.2664	1.04448	0.935004	1.28696	0.940663	0.900885	0.92751	1.19588	1.07598	0.851346	1.14636	0.831548	1.21285	1.06507	0.888388	1.3525	0.766232	1.45017	0.992284	0.988729	1.35211	1.15463	0.950378	0.906401	0.978789	0.962944	1.15355
	SV5_01C08	1.28764	0.806358	1.22236	1.60578	0.712453	0.71279	1.04403	1.10979	1.08574	0.908599	1.0329	0.972095	0.833691	1.02753	0.976355	0.998406	1.04142	1.03457	0.931037	1.10629	1.12637	1.07893	1.22671	1.13252	0.813507	0.882771	0.91914	1.03019	1.2758	0.889866	0.877912	1.18667	0.777392	1.39969	1.10412	0.825113	1.29997	0.835864	1.26955	0.874876	0.71274	1.30429	0.856553	1.10582	0.824127	1.13338	1.03486	0.956826
	SV5_01C09	0.877701	0.816305	1.13387	1.25945	0.723759	0.727739	0.987603	0.878504	1.24136	0.94417	1.29541	1.18617	0.748553	0.77675	1.2021	1.12674	0.921462	0.885006	0.604655	1.20468	1.03166	0.792081	1.08445	1.18901	0.706947	0.609921	1.05458	1.10328	1.07445	0.688758	0.847862	1.86526	0.613945	1.66243	1.2676	0.544275	1.41884	0.699744	1.65468	0.388808	0.316741	1.30691	0.766124	1.13969	0.90936	0.989619	0.716412	1.58328
	SV5_01C11	1.04618	0.828567	1.32285	1.27084	1.00383	0.856441	1.11662	0.953308	1.1238	1.08763	0.961004	1.00522	1.33001	1.30259	1.0327	0.996142	1.13682	1.12634	1.21542	0.940806	0.974073	1.6702	0.877149	1.11304	1.21493	1.07426	0.921532	0.944007	1.02548	1.06617	0.850013	1.21599	0.838519	1.34513	1.29705	0.698748	1.43109	0.601139	1.19634	0.738196	0.84019	1.21204	0.882436	1.06165	0.967577	1.1687	1.08645	1.04973
	SV5_01D01	1.32736	0.806465	1.16477	1.67468	0.745494	0.684739	1.09964	0.850974	1.30176	1.08422	1.32412	1.34653	0.631801	0.84602	0.9953	0.958726	0.80516	0.770369	0.710492	1.44666	1.10357	0.525529	1.15217	1.27757	0.68008	0.784331	1.12888	1.04574	0.947373	0.940408	0.911901	1.13238	0.790665	1.11164	1.14513	0.86516	1.31835	0.662057	1.14202	0.851421	0.549642	1.12291	0.788759	1.33863	0.820674	1.35721	0.889981	1.48221
	SV5_01D03	1.71062	0.687216	2.11423	2.17105	0.48466	0.511746	0.968907	0.919512	0.953965	0.843571	1.33028	1.19776	0.838733	0.93663	1.04403	1.06218	1.00524	1.00051	0.893764	1.04475	1.02162	0.92711	1.09182	1.19321	0.83649	0.801207	1.05079	1.00189	1.09009	1.06605	0.780436	1.47713	0.760764	1.30462	1.10822	0.898235	1.08991	0.726123	1.0344		0.429274	1.22926	0.86334	1.2844	0.869458	1.24869	0.936138	1.1044
	SV5_01D04	1.2841	0.953306	1.69529	1.53094	1.01877	0.688029	0.75577	1.05252	0.828414	1.08863	0.911368	0.891326	0.96686	1.1276	0.9456	0.98333	0.979204	1.04586	1.10644	0.982068	0.92601	1.01431	0.971272	1.08164	0.905961	1.02455	0.96089	0.941509	1.24322	1.20692	0.795545	1.25528	0.798695	1.28199	0.938064	1.088	1.00577	0.978753	1.15254	0.879285	0.84988	1.04352	0.876306	1.12904	0.866833	1.09157	1.17511	0.75897
	SV5_01D05	1.24875	1.03268	1.25541	1.20587	1.26965	0.966913	0.852733	1.08757	0.758235	1.14958	0.880498	0.806062	1.11584	1.28966	0.904271	0.880671	0.939012	0.769459	1.12452	1.10183	0.976468	1.11059	0.82522	0.787495	1.00117	1.05866	1.00094	0.839995	1.33714	1.0538	1.06667	0.994582	1.16013	0.920727	0.991047	1.39622	0.906176	1.3207	1.07785	0.679172	1.10667	1.0476	0.898137	1.11892	1.01515	1.16394	0.977718	0.84493
	SV5_01D06	1.14334	1.00731	1.30104	1.00374	1.02089	0.950645	0.861897	1.24529	0.890038	1.11241	0.664376	0.613655	1.28671	1.29487	0.696222	0.66213	0.96659	1.26983	1.42635	0.885907	0.868655	1.49286	0.550597	0.630103	1.39425	1.42763	0.910136	0.855555	1.20404	1.21173	0.896555	0.879876	0.809784	0.85519	0.861053	1.2536	0.787548	1.08421	1.1823	1.52324	1.25916	1.21318	0.887228	0.979461	0.894442	0.997196	1.05313	0.812739
	SV5_01D07	1.09649	0.931185	1.27559	1.19671	0.975583	0.716977	1.0179	0.920461	0.865229	0.96255	1.05924	1.18044	1.12314	1.07821	1.1917	1.23319	0.835709	1.05513	0.788944	0.993251	1.02275	1.02401	1.34848	1.25341	0.934728	0.901969	1.04636	1.11482	0.612727	0.843725	0.932562	1.54468	0.870447	1.37532	1.08114	0.959265	1.00955	1.00629	0.931636	0.570291	0.668584	1.18621	0.903621	1.27029	1.04524	1.22091	1.18583	0.608965
	SV5_01D08	1.64865	0.630514	1.91217	1.97539	0.64285	0.677909	0.957778	0.996722	1.00166	0.901104	1.09366	1.10467	0.888267	0.91857	1.06762	1.00807	0.905488	0.897621	0.930987	1.21993	1.02423	0.806324	0.929283	1.04858	0.811474	0.857083	0.956454	1.09313	0.769239	1.01827	0.832876	1.21699	0.891997	1.17293	1.24053	0.542882	1.20962	0.664424	0.883993	0.858481	0.941556	1.25598	0.989582	1.02507	1.07274	0.94931	1.10749	1.15276
	SV5_01D09	0.763632	0.738163	0.916554	0.776214	1.08021	0.665487	1.20243	0.830112	1.24089	0.856272	1.26097	1.30448	0.790224	0.838081	1.11757	1.28939	0.846642	1.06922	0.700906	1.21802	0.917346	0.989133	1.32606	1.30167	0.943772	0.86275	1.1032	1.11472	0.572863	0.98835	1.03003	0.958917	0.810451	0.905505	1.2317	0.963273	1.13357	1.04698	1.21253	1.1489	0.978649	1.17054	0.921348	0.889134	1.13441	0.9555	1.07161	0.971717
	SV5_01D11	1.20549	1.01002	1.3581	1.26466	1.08976	0.978091	1.18322	0.985116	0.829402	0.884763	0.912749	0.943368	1.0451	0.827336	0.743581	0.865029	0.777014	1.15062	0.952681	0.982666	0.834554	0.941724	0.901605	1.01013	0.87316	0.91239	1.07303	0.748678	1.02524	0.822687	0.932052	1.11078	0.743174	0.924066	1.04831	0.71319	1.33595	0.639177	1.16883	1.0074	0.875514	1.22911	0.906577	0.983738	1.0025	1.09502	1.15758	0.589734
	SV5_01D12	1.34017	0.978137	1.2335	1.02163	0.901329	1.15784	0.883046	0.804976	1.02161	0.798278	0.96027	0.989798	0.982627	0.908207	0.990725	0.976759	0.821071	1.00535	0.928382	0.907608	0.815388	0.880334	0.843804	0.986996	0.873002	0.898513	0.870457	0.884769	1.00022	0.861078	0.750855	1.10629	0.73847	1.09766	1.07629	0.849063	1.11925	0.968564	1.04069	0.749839	0.624969	1.12022	0.911747	0.948681	1.11056	1.04016	1.07126	0.815556
	SV5_01E01	1.02396	1.08515	1.05731	1.16448	0.945669	0.98153	0.937963	1.26395	0.922278	1.2738	0.694706	0.806368	1.54322	1.37662	0.718043	0.72195	1.08536	1.44404	1.4194	0.920926	0.964061	1.44543	0.923426	0.943407	1.48492	1.56989	1.09688	0.875638	1.67465	1.29506	1.20521	1.10714	1.04684	1.03862	1.03516	1.09412	1.03918	1.06896	0.990264	1.07626	1.0411	1.06334	1.06035	0.977323	1.00216	1.03288	1.16543	0.824069
	SV5_01E02	1.06857	1.17747	0.945553	0.818952	1.26282	1.05351	0.945285	1.19417	0.990322	1.22534	1.01459	0.971945	0.938692	0.995531	0.937929	0.95443	0.922069	1.07775	1.18566	1.12651	0.972257	1.00406	0.95879	0.91399	1.00348	0.94822	0.970456	0.980748	1.10479	0.895345	0.968585	1.00871	0.910045	0.92065	0.853365	1.37239	0.957438	1.07698	0.923716	0.883751	1.02583	1.09152	0.966698	1.01387	1.05853	0.9777	1.46723	0.59232
	SV5_01E03	1.22818	0.875831	0.959334	0.869736	1.36562	1.33486	1.00008	1.42474	0.890369	1.47685	1.0366	0.964634	1.3248	1.17763	1.00121	1.0391	1.05638	0.953668	1.29581	1.03677	1.02818	1.01899	0.912813	0.896451	1.07627	1.22481	0.925262	0.959791	1.41887	1.26102	0.840382	1.0072	0.706203	1.0611	0.891681	0.776028	0.988154	1.09005	0.827159	0.657154	0.803292	0.873599	0.909128	1.01152	0.902256	1.07921	1.1285	0.677966
	SV5_01E04	1.00169	1.1267	0.970199	0.916402	1.15886	1.02609	0.880184	1.2801	0.817934	1.17534	0.854904	0.942149	1.01574	0.99731	0.765313	0.897223	0.869973	1.01995	1.15151	1.08491	0.922864	0.986062	0.877816	0.927346	1.12678	1.18193	0.893752	0.878934	1.06522	1.01421	1.004	1.07967	1.01447	0.925661	0.910511	1.27896	0.992584	1.21533	0.832674	0.676687	0.766968	0.935545	1.00144	1.01164	0.924408	1.04381	1.01155	0.817203
	SV5_01E05	1.23581	1.05209	1.12901	1.18132	1.04076	1.01744	0.698628	1.25272	0.738458	1.17589	0.782776	0.71244	1.39022	1.31983	0.704479	0.790019	1.31001	1.49408	1.27781	0.830122	0.802682	1.27841	0.794585	0.808289	1.34413	1.43834	0.969713	0.95236	1.01353	1.17112	0.923767	1.08637	1.0387	1.10465	0.852855	1.14229	0.876321	1.24422	1.12502	1.0191	1.07152	1.02596	0.982265	1.02712	0.897905	1.07972	1.329	0.583524
	SV5_01E06	1.32776	0.955947	1.14971	1.50172	0.984084	0.899215	0.819379	1.27864	0.81013	1.28692	0.76948	0.624772	1.38984	1.38985	0.755854	0.702057	1.09588	1.04837	1.34159	0.760512	0.738836	1.39118	0.708828	0.602514	1.64598	1.45281	0.992461	0.93825	1.31021	1.22307	0.935808	1.15999	0.861409	1.16117	0.837504	1.33228	0.83061	1.2222	1.01665	0.787252	1.02945	0.825249	0.898215	1.184	0.891879	1.14119	1.2366	0.794296
	SV5_01E07	0.694919	1.05061	1.02076	0.908238	1.47545	0.884185	0.898973	1.21759	0.861448	1.13443	1.1229	1.1167	1.01041	0.967894	1.13707	1.15842	0.961235	0.974997	0.853871	1.08804	1.15182	0.961531	0.844066	1.06151	0.870238	0.8818	0.852339	0.910389	1.16911	1.18971	1.23446	1.34679	1.24056	1.39341	0.945929	1.36759	0.81568	1.28323	1.05886	1.40977	1.33072	0.935352	0.942535	1.09239	0.964335	1.05454	1.62964	0.49902
	SV5_01E08	1.37753	1.10672	1.34879	1.89652	0.892867	0.922105	0.865804	1.3635	0.835939	1.27203	0.820817	0.859448	1.08364	1.05914	0.797873	0.93802	1.09179	1.07048	1.38088	0.940823	0.752741	1.27208	0.752494	0.921514	1.14163	1.02274	0.718576	0.872024	0.983311	1.23309	1.24738	0.906071	1.103	0.939762	0.959179	1.00183	1.00086	1.19349	0.766824	1.12108	1.37451	0.817752	1.07383	0.973556	0.951406	0.862337	1.21872	0.662582
	SV5_01E09	0.861283	1.07827	1.04867	0.775503	0.988665	0.840209	1.05985	0.897958	1.05113	0.927804	1.01928	0.729664	1.26827	0.972325	0.895389	0.968152	1.04822	1.02934	1.29343	0.817852	1.0768	1.26015	0.860667	1.02941	1.06624	1.00668	0.90219	0.882277	0.97778	1.08445	0.800149	1.02972	0.882639	1.10648	1.26431	1.10753	1.23899	0.927692	1.01683	0.885703	0.68609	1.22522	0.887699	0.937629	0.914408	1.01792	0.917156	1.18328
	SV5_01E10	1.2087	0.812665	1.68772	1.58975	0.685627	0.607059	0.936665	1.03348	1.4919	0.968807	1.02439	1.15759	0.883889	0.940868	1.18891	1.04818	1.12455	0.920639	0.842604	0.899021	1.04604	0.944625	1.14375	1.20754	1.14534	0.897963	0.878075	0.94184	1.27126	0.865669	0.909318	1.22089	0.774272	1.23424	1.12157	0.741454	1.45001	0.68407	1.46286	0.984062	0.942536	1.24121	0.957905	1.02316	0.934775	0.973707	0.873065	1.19717
	SV5_01F01	1.05594	1.25812	1.04724	0.936445	0.978857	1.23763	0.759917	1.45731	0.750963	1.4065	0.992605	0.839634	1.33419	1.13391	0.634989	0.65786	1.06612	1.43224	1.20636	0.887344	0.925007	1.01695	1.0024	0.74391	1.58303	1.84722	0.980073	0.695648	2.20627	1.38594	1.58572	1.22312	1.84005	0.992532	1.08351	1.38388	1.1494	0.915901	0.894081	1.37486	1.47953	0.769269	1.11809	0.985592	1.06297	0.974428	1.2027	0.808033
	SV5_01F02	1.00737	0.775268	1.15535	1.51911	0.863471	0.604492	1.07663	1.05835	1.12874	1.07485	0.703681	0.672338	1.50179	1.45035	0.718107	0.876274	1.21247	1.47745	1.28565	0.915306	0.858139	1.58736	0.82681	0.947805	1.42482	1.27566	0.863724	0.953223	1.277	0.875508	0.849758	0.840925	0.808491	0.856943	1.05807	0.991829	1.18699	0.596841	1.07505	0.909575	0.790136	0.987844	0.856137	0.973176	0.834852	1.08511	0.809023	1.58313
	SV5_01F03	1.27131	0.77753	1.37872	1.38995	0.773903	0.682468	1.06957	0.806304	0.953479	1.23956	0.95802	1.05955	1.26685	1.18427	1.86658	1.29387	1.5259	1.54914	1.24338	1.1405	0.966358	1.1215	0.886935	1.18086	1.03331	1.20429	0.662704	0.961897	0.307347	0.98886	0.834139	0.617263	1.02758	1.11326	0.788647	0.907262	0.93426	0.843875	0.852544	0.845672	0.748486	0.928486	0.946484	0.819765	1.16316	1.21936	0.982968	0.950475
	SV5_01F04	1.84368	0.475587	2.05568	2.09092	0.50591	0.400525	1.3737	0.854285	1.499	0.875364	1.26265	1.22898	0.84185	0.761856	1.23764	1.03886	0.825568	0.800437	0.945112	1.24164	1.13464	0.834444	1.4767	1.37778	0.687801	0.867051	1.12188	1.25827	1.20572	0.95051	0.858363	1.24533	0.807514	1.24367	1.30903	0.385592	1.43852	0.395707	1.18642	0.472616	0.311787	0.887968	0.884681	1.16522	0.711609	1.39197	0.827494	1.86524
	SV5_01F05	0.975727	1.09642	1.60985	1.48008	1.1337	0.666257	0.933369	1.48829	0.836441	1.45813	0.891888	0.806157	1.08735	1.12247	0.863597	1.0067	1.26641	1.45132	1.48289	1.3123	1.22745	1.40424	0.837865	0.904162	1.18139	1.19214	0.774968	0.877124	1.04404	1.18762	0.542038	0.643863	0.617135	0.661553	1.09932	1.29877	0.936982	1.20159	1.84711	1.33965	1.82586	0.967833	0.627966	0.815346	0.583449	0.766476	1.22402	0.66908
	SV5_01F06	1.5009	0.599344	1.99705	1.92991	0.612415	0.578236	1.14255	0.946925	1.18084	1.1851	1.17068	1.35624	0.910163	0.890504	1.27731	1.08634	0.894013	0.85623	0.972575	1.01021	0.979818	1.1281	1.00162	1.05028	0.912899	0.840142	1.01127	1.01003	0.772708	0.858614	0.722219	0.798961	0.739252	0.810961	0.988567	1.28542	0.967499	1.24255	2.66295	1.13113	4.63214	1.29067	0.710634	0.969015	0.738227	1.11905	0.86067	1.41321
	SV5_01F07	1.66251	0.618529	1.86868	2.01356	0.652306	0.558683	1.05004	0.87625	1.00748	1.04123	0.832134	0.989256	1.32118	1.28053	0.988208	0.879896	1.08356	1.1415	1.07856	0.969412	0.877571	1.68543	1.03297	0.956707	1.37605	1.41279	1.00918	0.984297	0.895374	1.12808	0.907085	1.19275	0.835343	1.26587	1.32322	0.665107	1.28596	0.671005	1.28612	0.701091	0.905082	0.902284	0.795327	1.22401	0.866549	1.07306	1.06846	0.998823
	SV5_01F08	1.54073	0.691327	1.77018	1.65777	0.642942	0.784327	0.812546	1.05649	0.807895	1.23354	1.09257	0.882859	0.883067	1.06857	0.977528	1.0244	1.1658	1.23415	0.908173	0.973863	0.962523	1.17918	0.993527	0.992301	0.921708	0.884991	0.795667	1.03902	0.813523	1.12407	0.640176	0.909666	0.597233	0.994335	1.2642	0.785097	1.11063	0.699732	1.31858	1.08536	1.13569	1.25114	0.673735	0.937801	0.762587	1.09262	1.21941	0.631583
	SV5_01F09	2.09442	0.620875	1.9001	1.98188	0.580444	0.507821	1.01318	1.16857	0.879274	1.29537	1.00367	0.996144	0.901261	0.955919	1.14973	0.962914	0.984031	0.938326	1.23138	1.14782	1.15653	0.962178	0.817416	0.92273	1.78408	1.06855	0.872287	1.03662	1.21278	1.07014	0.804671	1.08637	0.865327	1.15957	1.34129	0.591231	1.29666	0.604257	1.00926	1.09551	0.99817	1.06335	0.8911	1.09309	0.841276	1.01251	0.935746	1.06496
	SV5_01F10	0.903495	0.892234	1.10211	1.01081	0.720604	0.609105	1.06628	0.875865	1.18586	0.999872	1.43002	1.40888	0.617558	0.93861	1.12706	1.04398	1.04668	0.832594	0.720748	0.978086	1.36876	0.86588	1.29317	1.32323	0.843446	0.742971	0.972206	0.952345	1.04918	1.04203	0.851347	1.08693	0.903458	1.05384	1.22274	0.665559	1.14414	0.664296	1.25889	0.885099	0.862224	1.11491	0.86943	1.08003	0.895242	0.959925	0.869541	1.0136
	SV5_01F12	1.05378	1.13432	1.16681	1.13323	0.967008	1.03412	1.18708	1.03826	1.16298	0.930505	0.905108	0.962572	0.981397	1.05472	0.92937	0.917712	0.823788	1.06126	0.879957	0.849044	0.895425	1.06222	1.06008	1.06363	0.923608	1.00269	1.0616	0.75826	1.09046	0.899811	0.902245	1.29529	0.735265	1.20564	1.14663	0.649397	1.13117	0.808282	1.10761	0.854596	0.707394	1.22015	0.860932	1.05549	0.9252	1.09272	1.19929	0.668138
	SV5_01G01	1.34781	0.811275	1.38139	1.45405	0.82344	1.04726	0.814075	1.01976	0.924473	1.2628	1.07514	1.07443	0.790556	0.853399	1.10214	1.04486	0.968866	0.9119	0.895033	1.04072	1.03514	0.819355	0.884373	0.852657	1.15683	1.25466	0.951665	0.892641	1.58983	1.31217	1.25742	0.974968	1.25226	1.04661	0.92421	0.790424	0.996761	1.04664	0.966277	1.13476	0.999802	1.00424	1.05284	0.982506	1.15991	1.05246	1.00913	1.12917
	SV5_01G02	0.972831	0.884139	1.30045	1.03663	0.850607	0.873841	1.11731	0.685235	1.03015	0.838867	0.832212	1.07413	1.77231	1.33055	1.08001	1.3032	0.98338	1.33913	1.04507	1.02449	1.14521	1.44758	1.23383	1.33907	0.892668	1.18716	1.10426	0.920963	0.793123	0.806033	1.0131	1.06153	0.755245	1.12567	1.15781	0.743564	1.2081	0.731902	1.17166	0.732122	0.641345	1.35941	0.795673	0.892084	0.963995	1.14705	1.1062	0.780392
	SV5_01G03	1.06477	1.17435	0.868652	1.16554	1.06527	1.25744	0.682443	1.37143	0.945116	1.28158	0.68938	0.603316	0.800852	0.881749	0.564629	0.536985	0.769087	0.884426	0.966399	0.734955	0.751195	0.913367	0.557183	0.563354	0.874604	0.882011	1.34331	1.10104	1.703	1.2881	0.873451	0.445695	0.710654	0.432131	0.956303	1.38903	1.00265	1.298	1.54199	1.7786	1.83874	1.27899	1.24609	1.29274	1.28276	1.12054	1.67661	0.651459
	SV5_01G05	1.17417	0.663764	1.20676	0.95575	0.742284	0.99962	0.966322	1.07928	0.974281	1.16923	1.19539	1.35343	0.833054	0.817703	0.967125	1.23928	1.00467	0.849805	0.895433	1.26469	1.03154	0.776729	0.969862	1.0951	0.871348	0.910291	1.01275	0.93793	1.26629	1.08616	0.828366	1.13811	0.734954	1.0865	1.25187	0.707927	1.17825	0.751493	1.35302	0.552241	0.883367	1.14816	1.03039	1.17458	1.00453	1.10037	1.01738	1.01033
	SV5_01G06	1.4461	0.927902	1.2725	1.30321	0.824121	0.857743	0.944395	0.968878	0.919433	1.13081	0.777449	0.741472	1.03671	1.02208	0.805501	0.763555	1.09336	1.04479	1.03045	0.880068	0.791972	1.04958	0.844694	0.82627	0.894592	1.03419	1.04758	0.983414	0.989565	1.05382	0.847944	1.1531	0.738695	1.30638	1.0197	0.66605	1.09065	0.62187	1.4865	1.11541	1.14261	1.19287	0.962264	1.2452	1.01911	1.19384	1.116	0.714043
	SV5_01G07	1.05196	0.736071	1.12718	1.13222	0.859775	0.803263	1.42133	1.01351	1.36018	1.06269	0.901025	0.998667	1.21768	1.2205	0.894443	1.11119	0.84377	1.03304	0.853882	0.859398	0.893251	1.13237	1.15942	1.18375	0.843005	0.862107	1.90374	1.97862	0.899044	1.23668	0.98788	1.82716	1.12677	2.29503	1.22548	0.631214	1.17744	0.719038	1.43845	0.569953	0.882995	1.01032	1.11001	1.38954	1.03167	1.19577	1.47014	0.959549
	SV5_01G09	0.83883	0.864953	0.951512	0.747594	1.07246	1.01289	0.965466	0.818807	0.973414	0.91054	0.944956	0.888634	1.74886	1.6486	0.8836	0.970391	0.726883	1.13617	1.16681	0.787049	0.841487	1.30279	1.17855	1.08469	1.47547	1.46519	1.373	1.6466	0.58436	0.845949	1.00134	1.01674	0.86206	1.28485	1.05588	0.919613	1.03512	1.05582	1.14485	0.856607	0.962484	0.919734	1.00878	1.23919	1.08605	1.36126	1.31113	0.649757
	SV5_01G10	1.40464	0.921521	1.23913	2.28243	0.893697	0.670769	0.806724	1.18819	0.7869	1.06541	1.01977	1.17486	0.899323	0.83949	1.16006	1.14889	0.945225	0.741246	0.837578	0.870803	1.04151	0.892626	0.942866	1.00704	0.914429	0.812715	1.01959	1.03288	1.14608	0.985794	0.86158	1.26334	0.796683	1.30987	1.20922	0.766951	1.26598	0.864346	1.07092	0.797457	1.05427	0.928475	0.854151	1.03279	0.837702	1.07052	1.0188	0.702971
	SV5_01G11	1.10255	1.13224	1.29402	1.85387	1.17194	0.920836	0.845297	1.05921	0.796554	1.163	0.785779	0.869891	1.17253	1.20581	0.716277	0.891837	1.00082	1.15128	1.05952	0.853898	0.807783	1.25766	0.848518	0.813105	1.28461	1.13266	1.03351	1.10729	1.33894	1.4353	1.07138	1.01981	1.04627	1.15984	1.06388	1.02006	1.05552	1.03252	0.726277	0.907216	0.833998	0.733576	1.11924	1.10956	0.915496	1.06611	1.21333	0.842345
	SV5_01H01	1.03114	1.18005	1.29167	0.864547	1.10096	0.814005	1.15586	0.878955	1.00317	0.851016	0.999194	1.05744	0.983411	1.00235	1.14564	1.31836	0.84259	1.15537	0.909097	0.876016	0.9438	1.07778	1.26961	1.1034	0.959809	0.816489	0.912655	0.801534	0.989448	0.909993	0.523449	0.725761	0.50635	0.714628	1.24841	0.868831	1.09528	0.728229	1.29619	1.13452	1.02603	1.35068	0.710732	0.742235	0.671549	0.853552	0.893436	0.999351
	SV5_01H02	1.47557	0.679363	1.58834	1.60191	0.491969	0.61133	0.991695	0.957042	1.08689	1.05344	0.966524	0.97865	1.01774	1.17996	1.00745	0.92294	1.14553	1.12032	0.923957	0.954085	0.922151	1.14029	0.982785	0.915537	1.09726	1.04985	0.640791	0.699442	0.732624	0.888511	0.744623	0.84287	0.786285	0.701663	1.20721	1.04611	1.29207	0.627444	1.18085	1.17972	0.986041	1.21518	0.825653	0.866682	0.930733	0.933298	0.742411	1.06278
	SV5_01H04	1.12318	0.865903	1.28076	1.24276	0.871095	0.877099	1.13688	0.768462	1.18439	0.918458	1.15607	1.42119	1.21344	1.28101	1.26809	1.28887	0.946369	0.985056	0.866319	0.954838	1.20987	1.15208	1.47001	1.21142	1.00879	0.978467	1.05279	0.839672	0.922122	0.913901	0.762376	1.01021	0.884111	1.16194	1.10831	0.689219	1.22707	0.791314	1.16604	0.938573	0.876017	1.25473	0.826522	0.974158	0.834068	0.97196	0.909594	0.942565
	SV5_01H05	1.12218	0.815343	1.146	1.17568	0.608302	0.657061	1.17073	0.932324	1.14786	1.18269	0.858476	0.897655	1.16713	1.28571	1.05354	0.936872	1.20901	1.19052	1.05343	0.932596	1.06644	1.36342	1.08198	1.10395	0.871276	1.10049	1.01584	1.07261	1.11981	0.906045	0.684974	1.34099	0.649422	1.26003	1.14773	0.541988	1.52628	0.490967	1.80445	2.06584	0.771551	1.51616	0.8143	1.08706	0.876167	1.02267	0.922329	1.25217
	SV5_01H06	1.23352	0.894134	1.19048	1.1326	0.904532	0.817664	1.12926	0.917135	1.08074	0.921416	1.17702	1.0483	1.58817	1.27718	1.24941	1.11819	0.962044	1.12573	0.999591	0.925816	1.06035	1.24999	1.38339	1.20397	1.08247	1.08815	1.12038	0.928217	0.884042	0.857577	0.864564	1.51995	0.833313	1.75754	1.28245	0.717662	1.60649	0.666351	1.25869	0.70738	0.768961	1.28834	0.879688	0.997155	0.899835	1.20118	0.895938	0.730529
	SV5_01H07	1.20372	0.683181	1.35663	1.6358	0.730692	0.569589	1.29744	1.0006	1.24532	1.08791	1.05548	1.15779	0.840117	0.843713	1.11406	0.954374	0.834418	0.798349	1.06503	1.3511	1.23224	0.90519	1.16863	1.15552	0.814705	0.89605	1.02492	1.07628	1.1467	0.765766	0.728057	0.760341	0.849939	0.826315	1.05305	1.08912	1.00064	0.815344	1.95383	0.97725	2.21522	0.799758	0.856556	0.946285	0.813568	1.16489	0.828966	1.87425
	SV5_01H08	0.929935	0.693682	1.16769	1.10633	0.903216	0.423326	1.13373	1.87248	1.19075	1.59386	0.592966	0.585374	0.909117	1.01465	0.647077	0.767145	0.971198	0.78309	1.65507	0.841011	0.984855	1.53212	0.641543	0.661255	1.65777	0.959397	0.873267	0.786645	1.09638	0.812228	0.214259	0.649487	0.283088	0.385107	1.40387	1.11414	1.39747	0.973753	5.45655	1.51676	9.26119	0.638923	0.554697	0.775658	0.292918	0.757467	0.898081	1.39604
	SV5_01H09	1.08916	0.997614	1.38035	1.41686	1.07709	1.02008	0.867902	1.26967	0.790639	1.24073	0.988994	0.911298	0.890451	0.856522	1.07283	1.01839	0.827265	0.954606	1.08448	1.11796	0.894512	0.926966	0.877376	1.11457	0.778399	0.832117	0.692981	0.569313	1.39892	1.0481	1.00775	0.854603	0.965581	0.973172	0.911701	1.23535	0.872079	1.26718	1.01601	0.569204	0.665681	1.11958	0.876088	1.03324	0.913577	1.10815	1.03543	0.611589
	SV5_01H10	1.15183	0.923878	1.57965	1.33354	1.00143	0.7516	0.834748	1.45642	0.7887	1.40511	0.981358	0.799806	1.20123	1.30281	0.855501	0.898817	1.05671	1.30114	1.25565	1.00603	0.990857	1.18649	0.852745	0.948452	1.22435	1.28934	0.943559	0.89323	1.28392	1.20611	1.09173	0.921359	1.03337	0.993881	0.941687	1.1869	0.951384	1.16799	1.11623	0.98178	1.09348	0.905556	0.826686	1.12999	0.909969	1.16466	1.25195	0.642264
	SV5_01H11	2.00695	0.512598	1.96059	2.17401	0.525501	0.634805	1.15459	0.910282	1.11772	0.938318	1.2075	1.17438	0.901957	0.844027	0.9877	1.07019	0.952275	0.754379	1.02555	0.962301	1.09817	0.863508	0.955185	1.08844	0.94023	0.895269	1.13488	0.991655	0.807964	0.744262	0.850305	1.04839	0.806035	1.2797	1.22233	0.749259	1.23902	0.774258	1.9335			0.816717	0.900753	1.05971	0.833458	1.13879	0.772579	2.04568
	SV5_02A04	1.57328	0.928254	2.0795	2.00923	0.81725	0.596709	0.931549	1.19977	0.967229	1.16599	1.05208	1.09711	1.2466	1.19839	0.954814	1.01047	1.02209	0.890986	1.52822	0.806223	0.990167	1.32001	0.808159	0.806017	1.55923	0.980942	1.02878	1.13722	1.02774	1.11278	0.893203	1.32672	0.916625	1.24443	1.38178	0.622099	1.42711	0.731216	1.08354	1.15371	1.18046	1.22363	1.06549	1.08671	1.01393	1.09772	1.01902	1.00058
	SV5_02A06	0.896529	1.08198	0.976924	1.03232	1.02591	1.21252	1.07874	0.985365	1.12872	0.932587	0.92558	0.873347	0.851506	0.870707	0.932038	0.850557	0.986993	0.887278	0.892176	0.962944	0.819496	0.918224	0.900192	0.949356	0.981127	0.988859	0.90242	0.941585	1.16102	1.06427	0.927023	1.21087	0.836784	1.1024	1.20155	0.667924	1.48454	0.656463	1.30475	1.03587	1.00151	1.12049	1.00119	1.17539	0.943158	1.08374	0.708658	1.29266
	SV5_02A07	1.30804	0.670685	0.825572	1.03481	0.782102	1.23696	1.12302	1.02925	1.25804	1.02365	1.2948	1.29053	0.662493	0.738341	1.0513	1.17063	0.956287	0.73564	0.711166	1.17953	1.17421	0.842149	1.18066	1.23826	0.732521	0.878607	0.928846	0.892696	1.08543	0.900002	0.914858	1.18088	0.845709	1.09188	1.00722	0.685086	1.269	0.748087	1.20524	0.812846	0.645492	1.25532	0.995441	1.04917	0.920523	0.976642	0.754095	1.15979
	SV5_02A09	1.33353	0.858086	1.05782	1.23294	0.779644	0.943594	1.01681	0.941994	1.01933	1.14253	1.07134	1.34242	1.04316	1.07289	1.13756	1.24376	1.09873	1.03706	0.819698	1.11482	1.31988	1.09002	1.20961	1.12341	0.865563	0.809111	0.952656	0.812535	1.01703	1.13751	0.867349	1.00964	0.727237	1.01182	1.1495	0.644441	1.217	0.662658	1.08152	0.813065	0.59523	1.28644	0.84713	0.903414	0.921713	1.0332	1.07413	0.708447
	SV5_02A10	1.15219	0.865609	1.46947	1.25489	0.755064	0.906065	0.974884	1.09768	1.09891	0.923342	0.927316	1.02511	1.06267	0.827841	0.848516	1.02204	1.15735	1.12048	1.20593	1.03424	1.13701	0.994705	0.972612	1.08968	0.992568	0.890356	0.874386	0.960519	1.45994	1.10165	0.906379	1.40867	0.776656	1.21793	1.29647	0.611169	1.38667	0.704609	1.13638	0.883479	0.745693	1.03384	0.893185	1.09321	1.04822	1.14245	0.726413	1.20759
	SV5_02A11	1.55035	0.976266	1.23532	1.19808	1.01216	0.958798	0.967258	1.17131	1.09327	1.19298	0.99164	0.940797	1.0832	1.15038	1.05324	0.97727	0.971347	1.09771	1.31316	0.924043	0.993094	1.36801	0.940082	0.935313	1.30194	0.984231	1.01819	1.01079	1.42037	1.26401	0.922036	1.7237	0.789784	1.57902	1.06992	0.67918	1.21203	0.702701	1.3255	0.69983	0.744585	1.17705	0.89199	1.16588	0.9471	1.13296	0.898401	1.03018
	SV5_02B05	0.754662	1.26376	0.716269	0.650405	1.35664	1.13143	0.848642	1.16656	0.747618	1.13264	0.769372	0.738502	1.35968	1.18424	0.704083	0.771655	1.11986	1.24509	1.34997	0.905233	0.753142	1.29741	0.677259	0.772773	1.30664	1.27837	0.810531	0.919648	1.50624	1.3174	0.902219	0.698799	0.901643	0.64378	0.988564	1.39322	1.01131	1.31304	1.39166	2.5857	2.33968	1.5143	1.01814	0.99791	0.991189	0.924529	1.48473	0.563474
	SV5_02B07	0.997503	1.03819	1.03895	0.788844	1.33689	1.04111	0.869866	1.01053	0.815574	1.08919	0.686181	0.993811	1.43965	1.16369	0.866318	0.828849	1.14291	1.43346	1.59869	0.883053	0.946986	1.30194	0.816875	0.738521	1.27816	1.26051	0.994749	0.946318	0.938095	0.995105	0.765903	0.96006	0.769348	0.985795	1.12036	0.798955	1.19206	0.896348	0.911605	0.730536	0.707998	1.16035	0.850515	1.06229	0.896674	0.976492	1.15439	0.583663
	SV5_02B08	1.2652	1.32717	1.08144	1.13987	1.07528	0.86707	0.701441	1.14483	0.674822	1.1302	0.775709	0.788263	1.26158	1.19044	0.710362	0.824951	1.01463	1.05784	1.16028	0.935893	0.799598	1.14153	0.755243	0.818061	1.07649	1.26795	0.889557	0.925158	1.65379	1.33066	0.650731	0.942427	0.712211	0.916799	0.835995	0.700863	0.908365	0.847405	0.931301	0.613478	0.911125	1.04132	0.856972	1.01518	1.0089	1.08819	1.46416	0.588037
	SV5_02B10	1.46867	0.695439	1.40121	1.4799	1.15786	0.785686	0.879811	1.21023	0.824767	1.13921	0.939638	0.7919	1.10784	1.08241	0.807591	0.883426	1.05911	1.01378	1.03029	0.975711	0.915555	1.30747	0.958836	0.903992	0.964763	0.828063	0.963538	1.06159	1.16062	1.24132	0.694114	1.06196	0.703581	1.08667	1.16025	0.704785	1.15197	0.812208	1.36709	0.585205	0.853598	1.02817	1.07659	1.11941	1.05528	0.995487	1.10755	0.799243
	SV5_02B11	0.862169	1.1456	0.882777	0.999407	1.59903	1.01166	0.752566	1.50394	0.830614	1.47582	0.832377	0.789786	1.25827	1.28841	0.825271	0.884348	1.03687	0.99523	1.3732	0.98111	0.983427	1.0861	0.884106	0.998495	1.20814	1.4044	0.991683	0.926564	1.51461	1.32158	1.20205	0.79449	1.05114	0.847382	0.993694	1.4795	0.905407	1.55796	0.988471	0.847344	1.33779	0.940564	1.11275	1.11854	0.859463	1.18768	1.36071	0.586744
	SV5_02B12	1.09481	1.08517	1.04207	1.47353	0.973448	0.824465	1.03291	1.31579	0.976897	0.999981	1.02705	1.25244	0.928103	0.832533	1.08951	1.21475	0.923373	0.907256	0.944384	0.969209	0.969789	0.964549	0.860722	1.11176	0.928338	0.79191	1.26785	1.35031	0.868595	1.04693	0.918653	1.44665	1.0129	1.36692	1.1208	0.866537	1.00527	0.866272	1.10829	0.881349	0.910292	0.917466	0.907701	1.18691	0.881347	1.11705	1.16858	0.866496
	SV5_02C06	0.861185	1.18472	1.38715	0.81821	0.770499	0.69946	1.04931	0.886212	0.928422	0.909163	1.21829	1.29785	0.741575	0.785832	1.29755	1.20182	0.918019	0.845951	0.708848	1.17511	1.30707	0.716392	1.35993	1.12276	0.63246	0.933678	1.00178	0.94129	1.28199	1.12602	0.714388	1.27419	0.604204	1.44537	1.46081	0.663731	1.29642	0.622254	1.36319	0.611815	0.474152	1.41723	0.831075	1.09277	0.885364	0.969456	0.967165	1.32035
	SV5_02C07	0.768589	1.26252	1.23961	0.809186	1.35448	1.04483	0.88172	0.780871	0.894888	0.736732	0.924975	0.832076	0.892455	0.893282	1.00081	1.04557	1.07845	1.05387	0.865149	0.8296	0.873166	0.931796	0.922193	0.872509	0.844828	0.841893	0.731363	0.706365	0.963745	0.877218	0.446737	0.792783	0.345762	0.620144	1.18414	0.706223	1.19129	0.795141	0.860475	0.789671	0.626091	1.27494	0.746816	0.863926	0.761513	1.10116	0.935242	0.704423
	SV5_02C08	1.158	1.05087	1.40216	1.03612	1.17964	1.12679	0.66466	0.751848	0.794915	0.731769	0.652475	0.589029	1.28627	1.0807	0.775925	0.753343	0.970032	1.30229	1.36177	0.721111	0.818431	1.20818	0.745745	0.613366	0.881124	0.944198	0.561121	0.531687	0.941727	0.792404	0.53411	0.675897	0.494126	0.532792	1.36055	0.673277	1.22958	0.639167	0.484551	0.519092	0.250676	0.819426	0.743851	0.861713	0.752189	1.16429	0.837849	0.728336
	SV5_02C09	1.06236	1.03396	1.07929	1.16026	1.11862	0.835454	0.913084	1.23578	0.952269	1.12857	0.812347	0.752931	0.774067	0.858003	0.900244	0.899324	1.02923	0.957854	1.42832	0.908515	0.934019	1.05661	0.855018	0.897261	1.02816	0.920693	0.713556	0.872963	0.895133	0.92589	0.659254	1.46084	0.591751	1.14206	1.19656	0.607477	1.48324	0.601043	1.71973	0.716234	0.410035	0.914088	0.754727	1.10705	0.816736	0.959879	0.914847	0.822275
	SV5_02C10	0.985844	0.798142	1.16449	0.859769	0.853889	0.783374	1.01015	1.08293	1.01238	0.952079	0.976132	1.03351	1.0969	1.05079	0.935324	1.15758	1.14381	1.0738	1.07514	1.10663	1.05375	0.967549	1.07952	1.06278	1.00975	1.00563	1.0911	0.989602		0.994368	0.989786	1.0235	0.960404	1.05555	0.926036	0.977516	1.14879	0.873308	1.02515	0.730503		0.897088	0.819045	1.05618	0.958043	0.933929	0.973793	1.13414
	SV5_02C11	0.926754	1.03269	1.04664	0.721207	1.06487	1.17755	0.930999	0.824459	0.924204	1.16356	0.972415	1.04471	1.01619	0.968895	0.912929	1.02333	1.10994	1.00687	0.895148	1.13745	1.02165	0.988888	0.887037	1.01083	0.921395	1.09211	0.940187	1.00818	0.01	0.887424	1.00107	1.06554	1.02671	1.0001	1.07954		0.961565	1.02956	0.600752		0.01	1.05332	0.844424	1.10576	1.05586	1.01738	0.960165	1.09106
	SV5_02C12	0.709856	0.906992	0.797803	0.611805	1.12876	0.865613	1.70953	1.41974	1.5843	1.34469	1.14013	1.3941	1.42591	1.31596	1.07829	1.16763	0.784866	0.820954	0.885299	1.06454	1.17281	1.25114	1.24634	1.2077	0.961556	0.968184	1.67664	1.71816	1.61768	1.30618	1.20115	2.06084	1.02975	2.16724	1.14112	0.632225	1.11464	0.697163	1.16517	0.625357	0.860199	0.890763	1.04465	1.22919	0.938466	1.45455	1.33006	1.23046
	SV5_02D05	1.13212	1.03876	1.28099	1.1301	0.888793	0.739138	0.837395	0.840722	0.811768	0.816709	0.716312	0.716476	0.859249	0.810812	0.75815	0.892038	0.826447	0.838037	0.887002	0.845591	0.833871	1.05733	0.695676	0.853067	0.789712	0.69194	1.00723	1.07103	0.846401	0.911405	0.881894	1.22831	0.67276	1.03951	0.881425	0.691827	0.862277	0.753861	1.40778	1.04168	1.31039	1.16858	1.14993	1.29861	1.05828	1.14255	1.20201	0.608746
	SV5_02D07	1.4906	0.811446	1.64959	1.55175	0.914341	0.62381	0.809049	1.15383	0.822069	1.23143	0.885324	0.79495	1.01096	1.04443	0.816822	0.935037	1.07702	1.10184	1.21094	1.11887	0.992191	0.941291	0.819382	1.06851	1.12379	1.13815	0.873024	0.934151	1.50383	1.39798	0.957032	1.31159	0.980376	1.17384	1.03854	1.02268	0.899323	1.13125	1.02207	0.503057	0.953882	0.7557	0.917466	1.00077	0.991055	1.07234	1.27922	0.771638
	SV5_02D10	1.14271	0.907841	1.05775	1.03636	0.808593	0.636803	0.95732	0.867711	1.06495	0.969057	1.09207	1.17456	1.40341	1.35812	1.14875	1.32577	1.03025	1.12304	0.986917	1.03497	1.01969	1.23719	1.16208	1.24124	0.986752	1.03035	1.14466	1.14617	0.747461	0.863065	0.951218	1.51257	0.84596	1.44798	1.14976	0.716695	1.24365	0.854953	1.02778	0.733878	0.935604	1.08126	1.01948	1.24103	1.07916	1.1691	1.26647	0.579483
	SV5_02D12	1.71054	0.771168	1.47951	1.2826	1.1021	0.88476	1.00757	1.35704	0.874083	1.19986	0.925428	0.944346	1.09206	1.03211	1.04276	1.11831	1.04111	0.866446	1.10234	1.09682	0.956586	1.25679	0.912244	1.09002	1.04401	0.885322	1.10454	1.11268	1.30499	1.09531	1.00216	1.5045	0.906417	1.23245	1.00918	0.96249	1.02357	1.05949	0.687716	0.714692	0.842245	0.820468	0.897359	1.26231	0.859685	1.06442	1.09554	0.650755
	SV5_02E10	1.57393	0.637394	1.68522	1.68605	0.76659	0.657432	0.917047	1.1725	0.976095	1.18277	1.13726	1.14659	0.850533	0.97341	1.10708	1.08599	1.04594	0.844719	0.826053	1.24854	1.07761	0.730232	0.973685	1.15428	0.690608	0.885963	0.912946	1.02606	1.09999	1.03195	1.12385	1.05194	1.11966	0.888902	0.981753	1.02242	0.992588	0.916541	0.88753	1.59451	1.90465	0.66334	1.03871	1.01803	0.887953	0.966954	0.911565	1.03417
	SV5_02E12	1.43699	1.18589	0.943866	0.792326	1.01121	1.33534	1.06369	1.18008	1.15851	1.04278	0.944817	1.01243	1.30586	1.33835	1.04846	1.11458	1.12716	1.21772	1.30567	0.965705	0.851979	1.26616	0.988526	1.16876	0.915984	1.14421	0.495379	0.726634	0.798059	0.803586	0.960112	0.926633	0.830868	0.687037	1.03573	0.784227	1.25872	0.821847	0.944903	0.705557	0.677507	1.22528	0.868717	0.801119	0.808384	0.927022	0.978247	0.742633
	SV5_02F01	0.867288	1.15153	0.533852	0.782931	0.975105	1.68213	0.999769	1.02342	0.915075	1.01245	1.05394	0.964468	0.942142	0.864264	0.993632	0.998784	1.02051	1.037	0.93859	0.990818	0.895868	1.00796	1.12308	0.877735	1.19043	0.873057	0.972114	1.07608	0.01	0.948649	1.20158	0.972175	1.20123	0.907294	0.680812		0.920499	0.935087	0.791311			1.03037	1.02543	0.98253	0.940266	0.985637	0.916496	1.023
	SV5_02F03	1.15383	0.757067	0.944278	1.07537	0.914623	1.14596	0.941319	1.21926	0.954566	1.1854	0.763121	0.815491	1.0864	1.17467	0.782491	0.864319	1.02224	1.19784	1.12859	1.08717	0.861654	1.03129	0.867789	0.990035	0.887283	1.2831	0.851716	0.849026	1.09316	1.12773	0.94829	1.12549	0.866242	1.04324	0.931943	1.15298	0.99102	1.03029	1.12008	0.752402	1.12235	1.12694	0.837391	1.00762	1.0013	1.0695	0.990377	0.87125
	SV5_02F04	1.49625	0.634047	1.02196	1.57433	0.466918	1.04867	1.23656	0.884382	1.14303	0.979332	1.39465	1.11322	0.810129	0.766812	1.29109	1.1292	0.913166	0.771682	0.808004	1.04329	0.957503	0.868939	1.01796	1.10727	0.670132	0.743356	0.888862	0.937902	1.08671	1.01381	0.697732	1.78273	0.643931	1.4419	1.35816	0.489794	1.56662	0.526295	1.73003	0.6552	0.481063	1.32895	0.7879	1.09018	0.904587	1.04549	0.806624	1.08412
	SV5_02F05	1.35662	0.787037	0.737614	1.32507	0.721472	1.01093	0.968009	1.09984	0.953753	1.06965	0.787664	0.84032	1.4838	1.44528	0.79929	0.850125	1.1983	1.38368	1.51068	0.960384	0.970903	1.53314	1.004	1.02901	0.984511	1.35074	1.02367	1.01791	1.1709	1.05654	0.859359	1.30827	0.811073	1.35756	1.01482	0.880128	1.29907	0.733716	1.23845	0.985465	0.767563	1.18206	0.985971	0.996274	0.912515	1.03199	1.1158	0.918902
	SV5_02F07	1.05543	0.891366	0.715895	1.04402	0.882196	1.28058	0.992072	1.11143	0.848992	1.0944	0.894333	0.873457	1.08433	0.948536	0.897236	1.01716	1.0063	0.905651	1.2412	1.04792	0.977448	0.988283	0.876545	0.940645	0.994777	0.886999	0.929276	0.934845	1.3756	1.02552	0.994018	1.17663	1.04917	1.03482	1.14081	1.02937	0.991188	1.18768	1.00953	0.607329	0.797629	1.02015	0.930872	1.10944	0.981872	0.988459	1.02605	0.852432
	SV5_02F08	1.09923	0.693268	0.558843	0.752516	0.651206	1.24068	0.936261	0.966678	1.02582	0.996348	1.0319	1.08035	0.778149	0.861918	1.19416	1.16607	0.891144	0.939746	0.878146	1.19696	1.02288	0.871705	0.988718	1.07996	0.693806	0.920124	1.01515	0.939105	0.754672	1.0213	1.14771	1.00697	1.05525	0.998313	0.974516	0.832212	1.13633	1.00496	1.06783			0.922418	0.949593	0.978389	0.950808	0.903815	1.15382	1.03895
	SV5_02F10	1.44384	0.809494	0.84233	1.09516	0.741035	1.05607	1.0829	1.20016	1.08561	1.50601	1.13175	1.09234	0.888084	0.866031	1.2275	1.13179	1.12134	0.875038	0.981158	1.10482	1.25313	0.829501	1.34525	1.24949	0.851579	0.888698	1.12469	1.01365	1.45644	1.31792	0.721472	1.43748	0.639546	1.54641	1.25177	0.535427	1.47213	0.638441	1.55817	0.28452	0.753097	1.06193	0.875953	1.28518	0.728393	1.03774	1.22847	0.950505
	SV5_02F12	1.29459	0.829716	0.812107	1.10626	0.837668	1.3764	0.834952	1.22642	1.16929	1.26346	0.907795	1.00521	1.33918	1.25237	0.997237	1.03909	1.0406	0.889319	1.21272	0.912123	0.991346	1.17104	0.794458	0.787183	1.45997	0.948464	0.965509	1.04778		0.9323	0.867026	1.07047	1.00195	1.05452	1.04623	0.870617	0.933925	0.933531	1.16182	0.785419	0.935782	1.08358	0.987577	1.09707	0.960783	1.09282	0.871278	1.0584
	SV5_02G01	1.27612	1.10251	0.624946	1.32793	0.862368	1.5065	0.95344	1.05589	0.846812	1.25025	1.09037	1.14464	0.852723	0.943937	0.936057	1.05088	0.921977	0.810478	0.903859	1.1152	1.02225	0.951237	0.957187	0.987804	1.07539	0.847593	1.00014	0.95981	1.29076	1.10512	0.780763	1.02478	0.816888	1.17296	1.08768	0.948848	1.1814	0.66544	1.49509	0.608199	1.01055	0.965425	0.819064	1.04391	0.899167	1.00122	1.21605	0.821236
	SV5_02G02	1.27944	1.04124	0.567758	1.1137	0.808695	0.862147	1.02948	1.01809	0.862019	0.980096	1.27842	1.37913	0.602887	0.712388	1.00668	0.944141	1.08199	0.899805	0.716048	1.06676	1.31381	0.653984	1.07139	0.96326	0.793628	0.782767	1.08338	0.98907	1.2096	0.94222	0.962516	0.869412	0.999026	1.00487	0.983361	0.853114	1.06621	0.934612	1.12132		2.08799	0.818553	0.888794	1.04951	0.850477	0.956798	1.07757	1.03782
	SV5_02G05	0.81294	1.57559	0.383317	0.87801	1.47741	1.39894	1.10569	0.999341	0.98079	0.999202	1.07629	0.96831	1.09633	1.16541	0.928485	0.909468	1.00499	1.15281	1.12722	0.927268	1.00402	1.04911	0.90629	0.892254	1.26424	1.19451	0.977724	1.09265	0.01	1.05043	1.04972	0.99729	0.946734	0.886398	1.0447	1.10355	1.03973	0.983116	1.09404			0.86757	1.02327	0.963268	0.917103	0.965364	1.3486	1.02001
	SV5_02G06	1.02491	0.938976	1.59029	0.822568	0.606428	0.72467	0.933405	1.00114	0.798029	1.08247	1.33722	1.41455	0.676805	0.575413	1.24026	1.04798	0.982691	0.651716	0.573856	1.23273	1.24988	0.557458	1.18734	1.42586	0.731465	0.767157	0.791908	0.893325	1.26894	1.0751	0.900141	1.04586	0.973072	1.11541	0.938961	1.00455	0.963935	0.725396	1.01739	0.946486	0.800575	1.17452	1.07914	0.985201	0.993325	0.997293	1.0597	0.841105
	SV5_02G09	0.86416	0.945988	1.22872	1.09399	0.670549	0.827512	1.11744	0.882416	1.1469	0.964905	1.24832	1.37478	0.661901	0.778861	1.45142	1.25483	0.902891	0.693637	0.698417	1.38339	1.22277	0.840614	1.3891	1.35341	0.593771	0.675262	0.913109	1.0061	1.04774	0.972368	0.776235	1.2721	0.73812	1.29207	1.27472	0.587692	1.18473	0.649049	2.03918	0.729005	0.475281	1.74607	0.776702	1.24949	0.904189	1.18802	0.854002	1.19811
	SV5_02G10	1.51118	0.804353	1.85386	1.25174	0.618459	0.612249	0.782958	1.32574	0.787226	1.21545	1.02826	1.02872	0.954588	1.04675	1.08958	1.04382	0.98952	1.06926	1.17137	0.98983	0.921442	0.967854	0.953426	1.15824	0.969477	0.919487	0.820442	0.870537	1.25459	1.25777	0.848071	1.59334	0.814821	1.31435	1.33222	0.627428	1.40142	0.5758	1.29004	0.646289	0.49868	1.3848	0.771247	1.3056	0.839843	1.2487	1.12191	0.876093
	SV5_02G11	1.13903	1.16501	1.09776	1.06473	1.25183	0.912906	1.05837	1.33459	1.01696	1.26654	0.926991	0.891863	1.33186	1.27622	0.961414	0.909958	0.996562	1.06086	1.44149	0.976597	1.066	1.29389	1.21249	1.07423	1.12822	1.14924	1.10809	1.00418	1.18503	1.04138	0.892871	0.940941	0.833435	0.841674	1.07794	1.01361	1.0763	1.06183	1.47437	0.855023	1.01538	0.926691	0.936304	0.922501	0.946899	0.855812	1.00048	1.23887
	SV5_02G12	0.940525	1.07288	1.3855	1.36567	0.959061	1.02141	0.861641	0.98856	0.882722	1.00521	0.849729	0.854774	1.22695	1.14942	0.836337	0.938652	0.974288	1.08849	1.21165	0.940841	0.992293	1.21618	0.985896	0.967181	1.12447	1.05053	1.03097	0.796812	1.11224	1.05862	0.835937	0.930776	0.835086	0.990459	0.939191	0.786024	1.21082	0.881607	1.0701	1.11131	0.979201	1.21876	0.978721	0.95337	0.94616	0.985854	1.36249	0.604267
	SV5_02H01	1.54825	0.621927	1.62842	2.31987	0.504702	0.528937	0.99891	1.03367	0.872061	1.256	1.34856	1.53883	0.557295	0.644576	1.40711	1.21109	0.835597	0.564477	0.552971	1.44054	1.3191	0.623216	1.24804	1.20063	0.551018	0.49082	0.845196	1.02073	1.02403	1.08628	0.761354	1.26941	0.807752	1.26084	1.47174	0.616123	1.2743	0.642856	1.0401	0.656187	0.354512	1.29881	0.930267	1.14828	1.01556	1.09239	0.916388	1.13899
	SV5_02H04	1.01401	0.817542	1.38015	1.13893	1.53717	0.98046	0.896196	1.26054	0.883456	1.20745	0.7604	0.767307	1.48172	1.30751	0.733535	0.919161	1.16932	1.4257	1.51559	0.942501	0.913516	1.45075	0.663668	0.733608	1.18373	1.16191	0.700755	0.741506	1.13574	0.993805	0.69813	1.09201	0.597729	0.869198	0.887	0.669498	0.925157	0.692817	0.993793	1.19192	0.857594	1.10074	0.848149	1.01858	0.810499	1.14981	1.28462	0.525185
	SV5_02H05	0.802209	1.03753	1.19035	0.874161	1.22884	0.822209	0.980528	1.05473	1.01105	1.04003	0.931299	0.934348	1.35392	1.27126	0.92724	1.00573	1.01981	1.16184	1.21265	0.868717	0.918591	1.27645	0.951191	0.907551	1.2381	1.18522	1.01403	0.979564		0.9369	1.03808	0.84347	0.92665	0.97895	0.996928	1.32777	0.82196	1.19231	1.00542	1.00375	1.16449	0.999778	0.992316	1.04217	1.12924	0.888023	1.06083	1.02667
	SV5_02H07	0.987034	1.16059	1.0543	0.937445	1.13607	0.958667	0.939652	1.33129	0.917475	1.34245	0.94164	0.912735	1.10004	1.11702	0.866876	0.922417	1.31507	1.3636	1.16436	1.05645	1.12349	1.19654	0.893363	0.832948	1.28078	1.23859	0.985231	0.906621	1.15448	1.21442	0.86345	0.715803	0.83105	0.66413	0.935789	1.11705	0.921219	1.01528	0.908421	1.34759	1.17309	0.962357	0.905909	0.810612	1.01715	0.858408	1.18832	0.757882
	SV5_02H08	1.0693	0.960162	1.34338	0.876095	1.04821	1.16933	1.04117	0.912876	1.03349	0.972571	0.97839	1.00832	0.991237	1.00456	0.970221	1.11616	1.09722	0.950931	0.896617	1.00022	1.06408	0.970565	0.777187	0.984751	1.02764	1.00414	1.04962	0.9534	0.01	1.05359	1.00721	1.14615	1.02774	1.0962	0.993115		1.02175	0.956618	0.902988			0.880079	0.904749	1.0487	1.11463	1.05347	0.861617	1.06269
	SV5_02H09	0.871146	0.88298	1.09542	0.862807	0.886613	0.93918	0.912793	1.18597	0.932255	1.04861	1.03987	0.930998	1.04145	1.13343	0.9938	1.0163	0.935324	1.06828	1.07283	0.965034	1.10674	1.02627	0.916395	0.987987	1.04609	1.13032	1.01551	1.00757	1.4313	1.10106	1.04928	0.948998	1.11048	0.96789	1.07613	0.929153	1.25499	0.915534	1.04739		0.01	1.53729	1.08984	1.10203	0.939426	1.09262	0.975297	1.02013
	SV5_02H10	1.16757	1.07001	1.54525	1.7916	1.03986	0.653635	0.743919	1.34507	0.873915	1.24761	0.904562	0.945803	0.993126	1.06088	0.780806	0.927476	1.07474	0.969767	1.12538	0.984821	0.819034	0.98587	0.807682	0.924243	1.05826	1.00203	1.00094	1.03126	1.16162	1.10411	1.17005	0.960416	1.07487	0.919799	1.08657	0.996868	1.12235	0.975588	0.786374	1.3561	1.31684	0.748963	1.09495	1.01471	1.08936	0.809662	1.30683	0.666477
	SV5_02H11	1.07295	0.902577	0.744838	0.782927	0.840399	1.20308	1.09583	0.990986	1.16901	0.917967	1.30699	1.35631	0.723499	0.808031	1.01449	1.19428	0.832353	0.771398	0.69505	1.23699	1.33299	0.695132	1.32937	1.24885	0.660083	0.845017	1.14856	1.11032		0.741216	0.754848	1.32028	0.831515	1.1399	1.15338	0.548428	1.24311	0.609013	1.5108	0.480519	0.50009	1.67645	0.810508	1.09531	1.07972	1.0457	0.791956	1.43919
	SV5_03A01	1.48437	0.746556	0.858986	0.962938	0.513501	1.29045	1.31579	0.801686	1.3109	0.742447	1.43685	1.64678	0.477577	0.493216	1.23807	1.39541	0.811921	0.588808	0.423561	1.25119	1.39485	0.421635	1.46055	1.82776	0.445413	0.465205	1.0138	1.11442		0.759346	0.796489	1.45616	0.911187	1.3048	1.00972	0.587768	1.33841	0.56035	1.18342	0.62108	0.369537	1.77641	1.04211	1.02634	0.905622	0.96352	0.739959	1.58963
	SV5_03A02	0.999085	0.7891	0.734308	0.922519	0.589226	1.31034	1.07019	0.966483	1.16185	1.00615	1.11117	0.840157	0.811597	1.01658	0.992526	0.984832	0.997684	1.01537	0.885438	1.09373	1.04407	0.973412	0.985051	1.17287	0.796989	1.00105	0.850225	0.857422	1.23946	1.00775	1.09622	0.969776	1.17232	0.940986	0.967706	1.05468	0.860712	0.997872	0.950041	0.712789	0.652467	0.979564	1.00732	0.904546	0.980363	1.11843	0.819675	1.2268
	SV5_03A04	1.56763	0.743878	0.844574	1.44929	0.66944	1.11271	0.868671	1.03268	0.873118	1.03497	0.937943	0.902308	0.960875	0.941252	0.943247	0.820578	0.980755	1.0314	0.964802	0.887847	0.826282	0.896286	0.963896	0.990552	1.13816	1.08622	1.02281	0.778711	1.67336	1.15558	1.08036	1.12937	1.17586	1.10261	1.1737	0.854862	1.39018	0.75254	1.17218	1.10606	0.970686	1.06354	1.12234	1.00685	1.09143	1.07965	1.22144	0.758938
	SV5_03A06	1.71895	0.765503	1.11153	1.53294	0.516983	1.54542	1.10552	1.19991	1.24663	1.18659	0.90103	0.956125	0.700817	0.825632	0.876906	0.821314	0.966029	0.657924	1.30362	0.914765	1.07972	1.13069	1.10302	1.20273	0.806872	1.03555	1.10734	1.03334	1.32452	1.04338	0.850013	1.20027	0.87483	1.20376	1.14371	0.540907	1.25904	0.606461	1.37319	0.957901	1.29376	1.32791	1.00597	1.0809	1.08496	0.995299	1.0259	1.10123
	SV5_03A08	1.65136	0.663447	0.921358	1.54488	0.601408	1.02747	0.986778	0.86854	0.880851	0.898168	1.04615	1.36066	0.713853	0.784583	1.36832	1.19973	0.801483	1.04133	0.834857	1.16934	1.15774	0.718187	1.23389	1.22687	0.694738	0.689107	0.929331	0.976444	0.953474	0.8892	0.990647	0.886283	1.00788	0.949847	1.02963	0.728572	1.0787	0.845367	0.951196	0.643387	0.728248	1.12066	0.950195	0.907017	0.990093	0.902941	0.97797	0.841762
	SV5_03A11	1.06743	0.636161	0.726866	1.03973	0.522182	1.11789	1.13169	0.787217	1.1381	0.885929	1.31841	1.39037	0.704516	0.732559	1.14022	1.1456	0.937226	0.691553	0.724317	1.23631	1.1932	0.745099	1.24949	1.15573	0.730874	0.719867	1.05462	1.01126	1.15724	0.793442	0.84971	1.26125	0.759258	1.18947	0.941392	0.962398	1.14995	0.984923	1.48758		0.812736	1.26777	0.923239	1.11692	0.916062	0.930138	0.891775	1.33163
	SV5_03A12	1.06515	0.923259	0.700582	1.16762	0.993962	1.27842	0.957951	1.0699	0.796498	1.03145	1.03598	0.900799	1.16399	0.983328	0.977253	0.924154	1.12276	1.02316	1.12817	0.923237	0.886525	1.03797	1.07623	0.971791	1.13023	1.1071	0.994628	0.841325	1.29346	1.20932	0.8115	1.29324	0.83967	1.29166	1.14248	0.801576	1.13397	0.950873	1.29564	0.97742	1.05153	1.22649	1.04221	1.10215	0.906256	1.03983	1.44884	0.58382
	SV5_03B02	1.65166	0.791053	0.81479	1.2271	0.610687	1.05744	0.869502	1.33124	0.77446	1.24843	1.2491	1.08779	0.787365	0.762482	1.05579	1.05016	0.948388	1.04108	0.769632	1.14658	1.14819	0.758161	0.985368	1.12756	0.912947	0.791591	0.86541	0.959482	1.53592	1.27572	0.873501	1.00542	0.978359	0.95025	1.01882	0.809139	1.19543	0.837185	1.00418	0.622505	1.09287	1.00492	1.02436	1.02387	1.08069	1.04076	1.27703	0.689432
	SV5_03B03	1.59121	0.94414	0.606198	1.18132	0.634373	1.04644	1.304	0.936986	1.35907	0.794829	1.25175	1.37549	0.678782	0.625938	1.21037	1.3943	0.784603	0.588206	0.658043	1.42314	1.34664	0.622371	1.31873	1.41265	0.60396	0.666574	1.0813	1.02464	0.611793	0.669937	0.745556	1.24609	0.726275	1.33447	1.2831	0.532394	1.28965	0.620009	1.52856	0.01		1.18143	0.86879	1.17313	0.960257	1.02327	1.04495	1.42837
	SV5_03B04	0.801611	1.32814	0.351658	0.697334	1.26313	1.57369	1.06489	1.01219	0.906971	1.26925	0.927739	1.05335	1.15643	1.17087	1.0201	1.18618	1.0225	1.08413	1.07834	1.09779	1.17994	0.927357	0.962938	0.993451	1.21591	1.13936	1.01187	1.06188	0.844009	1.00493	0.793505	0.649604	0.681994	0.8142	0.789516	1.16973	0.968441	1.3525	1.42617	1.83245	1.52972	1.02786	0.868543	1.00476	0.937008	0.879745	1.0354	0.949441
	SV5_03B05	0.726684	1.34165	0.40598	1.13376	1.57504	1.41882	1.06124	1.09759	0.878243	1.37807	0.823495	0.775146	1.38598	1.4015	0.63627	0.715334	1.16286	1.63161	1.73498	0.900088	0.930501	1.39539	0.918833	0.642008	1.97902	1.90325	0.92406	0.920145	1.4283	1.44308	1.13362	0.771671	1.35257	0.77671	1.01871	1.45109	0.982593	1.20749	0.67821	2.10774	1.46512	0.739083	1.08102	1.14738	0.935879	0.894662	1.74642	0.614905
	SV5_03B06	1.5313	0.86237	1.60039	0.878582	0.616395	0.975351	0.872467	1.05056	0.915701	1.15214	1.11675	1.124	1.08817	1.05034	1.01569	1.00394	1.1406	1.06238	0.974042	0.968486	0.980034	0.839275	1.08001	1.06301	0.929527	1.1242	0.764678	0.732774	1.27797	1.20769	0.84424	0.810742	0.765297	0.735857	1.20975	0.948502	1.06668	0.786043	0.950417	1.06355	1.04189	1.03956	1.11249	0.992463	1.06294	1.04111	1.05349	0.797105
	SV5_03B07	1.05232	1.03609	1.70467	0.970334	0.763601	0.894165	1.05638	1.03235	0.974683	0.975641	0.927105	0.897757	0.885156	0.86739	1.24501	1.21101	0.786346	0.831904	1.12694	0.959091	0.92136	0.971134	1.01888	1.29114	0.742073	0.663287	0.654406	0.816498	1.28487	0.952102	0.98599	1.14761	0.910952	1.02288	1.10325	0.961902	1.20522	0.9127	0.900139	0.529212	0.645729	1.1325	1.04871	1.05366	0.938496	1.02	0.966149	0.874566
	SV5_03B08	1.16278	0.912042	1.2823	1.49132	0.792824	0.850144	0.900633	1.30588	0.907633	1.1459	0.898335	0.772941	1.07615	1.08026	0.67387	0.67994	0.71091	0.923959	1.05409	0.870461	0.905369	1.07652	1.01125	1.01496	1.21667	1.2806	1.05785	0.790832	1.46197	1.23504	0.762178	1.36554	0.913577	0.991578	1.49028	0.897985	1.54155	1.09327	1.84514	1.4768	2.03273	1.3468	1.06207	1.1469	0.895084	1.28299	1.08647	0.889794
	SV5_03B09	2.02379	1.13381	2.07449	1.9324	0.491997	0.841238	0.897421	0.967522	0.943787	0.980926	0.956416	0.790053	1.12726	1.12813	1.05019	0.928239	1.00885	1.05484	1.22929	0.659495	0.672291	1.07144	0.876979	0.830137	1.0887	0.9824	0.828824	0.779324	1.1312	1.03207	0.829465	1.17309	0.73111	0.9043	1.1642	0.625999	1.36621	0.616385	1.3203	1.36904	1.07141	1.48233	0.904521	1.0516	0.964794	1.08331	0.970799	0.77456
	SV5_03B10	1.09258	0.934505	1.14196	1.39647	0.917466	0.878971	1.04789	1.02042	0.927848	1.05667	1.00559	1.07954	1.1693	1.18369	0.976778	0.996329	1.07346	1.22964	1.02349	0.85134	0.974201	1.33333	1.13232	1.12723	1.12036	1.1401	1.06135	0.907333	1.1553	1.03814	1.02109	1.08977	0.994667	1.18027	1.18048	0.718308	1.33073	0.814654	1.19622	0.901007	0.847657	1.15493	0.96	1.034	0.923032	1.08008	1.16418	0.731141
	SV5_03B11	0.699717	1.2089	1.01723	0.854347	1.23513	1.08135	1.00133	0.860993	0.904917	0.977989	1.00959	1.192	1.26679	1.31969	1.1938	1.21578	0.895366	0.951992	0.966747	0.961688	1.20489	1.21631	1.24727	1.17538	0.953495	0.959566	1.09811	1.04687	0.819227	0.824434	0.787248	1.1053	0.814569	1.13464	1.19267	0.726822	1.15935	0.862969	1.11182	0.986472	0.920656	1.18989	0.941521	1.01015	1.02377	1.08212	0.937021	0.731595
	SV5_03B12	1.50419	0.674437	1.76049	1.26018	0.773291	0.783989	0.958194	1.04619	0.927152	1.11215	1.03439	0.765828	1.28085	1.55474	1.12623	0.936668	1.06716	0.944792	1.32883	0.822919	0.837597	1.03617	0.957752	0.961629	0.969426	1.28574	1.15905	0.870607	1.55337	1.06892	0.843727	1.47758	0.898623	1.45003	1.38185	0.563221	1.5173	0.543807	1.00924	0.655106	0.841861	1.08699	0.900795	1.0807	0.922531	1.15881	1.0804	0.829623
	SV5_03C04	1.26023	0.983225	1.44859	1.52469	0.971453	1.00764	0.983877	1.09594	0.949859	1.21437	0.888192	0.832973	1.1683	1.10815	0.950579	1.03325	1.10986	1.07585	1.27667	1.00944	0.910251	1.02171	0.843656	1.00261	1.06561	1.04688	1.10061	0.974898	1.31291	1.04558	0.928475	1.01083	0.888314	1.01285	1.01121	0.917966	1.00225	0.96926	0.967266	0.881705	0.959366	1.02733	1.03695	0.990769	1.06074	1.10482	1.27024	0.603399
	SV5_03C05	1.21927	1.32104	1.24615	1.16833	0.977943	0.914837	1.03856	1.41358	0.882951	1.5477	0.756389	0.750183	1.12789	1.04159	0.829561	0.874236	0.908226	1.08069	1.28813	0.965731	0.860288	1.09593	0.859228	0.897188	1.01826	1.02918	0.796599	0.819949	0.883704	0.943434	0.7481	0.924797	0.656784	0.739803	1.4705	1.17109	1.19465	1.14854	1.7034	2.59215	3.3245	1.4634	0.747599	0.852779	0.823634	0.968397	1.17301	0.562751
	SV5_03C06	1.46641	0.916227	1.666	1.40613	0.84736	0.713198	0.853472	1.16531	0.865334	1.05486	0.906571	0.908632	1.21378	1.10504	0.844447	0.908518	1.22316	1.17606	1.04386	0.92376	0.959297	1.09538	0.930228	0.87806	1.1677	1.06211	0.982584	0.994783	0.841615	1.01989	0.853115	1.23744	0.782559	1.23849	1.18699	0.93359	1.22226	0.797824	1.09624	0.919093	1.15524	0.909241	0.999009	1.1126	0.841086	1.11708	1.11122	0.953923
	SV5_03C07	1.51831	0.809991	1.7326	2.00964	0.674584	0.618507	0.932899	1.18264	0.871973	1.16415	1.06436	1.25503	0.825274	0.954398	0.779217	0.795435	1.14786	1.01853	1.01599	0.999373	1.08308	1.1086	0.84881	0.993824	1.11193	1.00052	0.963471	1.12969	1.07236	1.04675	0.875748	1.08407	0.85654	1.03062	1.03506	0.898329	1.05876	0.943846	1.03155	1.65856	1.06931	0.899309	0.99592	1.26778	0.807556	1.03707	0.930662	1.1396
	SV5_03C08	1.26118	0.895725	1.41204	1.22586	1.25786	0.75845	0.81711	1.19227	0.861014	1.14259	1.03863	1.01551	1.07405	1.10163	0.862465	0.893235	1.07248	1.14341	1.11594	1.01513	1.08912	1.18519	1.00123	0.986363	1.28319	1.2652	1.00914	0.957298	1.3604	1.15402	1.03846	0.798658	0.904224	0.867216	0.984323	1.32639	0.893709	1.28648	0.885216	1.09875	1.93065	0.979678	1.00388	0.996596	0.919037	0.866247	0.902265	0.968589
	SV5_03C09	1.18781	0.871883	0.911402	0.874706	0.811331	1.12375	1.00439	1.06214	1.1686	1.26327	0.847823	0.909176	1.10356	0.967819	0.943283	0.95113	1.13018	1.11879	1.43862	1.0901	0.900368	1.23653	0.901202	0.999139	0.91741	1.0953	0.655423	0.821294	0.959844	1.01336	0.983064	0.868283	0.956116	0.672291	1.12245	0.679825	1.03363	0.82841	0.776846	0.726324	0.576653	1.18644	0.959552	0.857137	0.955291	0.953641	0.907302	1.15522
	SV5_03C10	0.96521	0.732473	1.13199	1.29934	0.778631	1.04642	1.01272	0.876486	0.90177	0.863931	0.957068	1.1017	1.19921	1.17905	1.00865	1.02764	1.09607	1.40459	1.04317	0.969559	1.06402	1.24058	1.06463	1.11672	1.00929	1.05447	0.897714	0.850178	1.09177	1.03191	0.843605	1.02108	0.748167	1.02443	1.05718	0.742685	1.16462	0.716174	1.37817	1.00531	0.919528	1.52992	0.926721	0.889478	0.80749	0.850199	1.07494	0.965081
	SV5_03C11	1.51469	0.609801	1.004	1.33159	0.510539	1.11155	1.24508	0.853019	1.2654	0.944518	0.950027	1.66795	1.04231	0.990867	1.12476	1.20298	1.076	0.726105	0.745703	1.19375	0.956166	0.887626	1.19933	1.16289	0.858185	0.95733	1.07418	0.943746	1.44455	1.16974	1.01242	1.00579	1.03995	1.02773	1.3108	0.79953	1.12034	1.0485	0.973629	0.817948	0.611311	1.11513	0.961201	1.08095	0.976351	1.08577	0.817492	1.37199
	SV5_03C12	2.00134	0.68752	0.861344	1.3572	0.464217	1.28561	0.984542	1.088	0.945313	1.11531	0.835063	0.856104	0.918342	0.964313	1.35187	1.12876	0.950502	0.628648	0.760275	1.39547	0.902929	0.678265	0.869598	1.18381	0.742313	0.699173	0.723156	0.849855	1.00123	1.05764	1.0359	1.09181	0.951008	1.02019	1.1509	0.597176	1.25404	0.694292	0.967189	0.743451	0.794917	1.1631	1.04752	0.991984	1.20768	0.996933	1.14589	0.824921
	SV5_03D01	1.60493	0.889991	1.05549	1.02209	0.597841	0.966987	1.12286	1.15033	1.11647	1.09832	0.732153	0.716633	1.0077	0.962407	0.674219	0.717087	0.883689	0.969108	1.05568	0.804168	0.742174	1.0888	0.794516	0.852147	0.826655	1.06239	1.10598	0.865588	1.14013	1.10378	0.871897	0.997751	0.880161	1.04612	0.85506	0.690839	0.954308	0.697598	0.785684	0.604584	0.66064	0.793046	0.895746	0.890482	0.927508	1.00269	1.06919	0.73134
	SV5_03D02	1.01572	1.00987	0.941078	0.997325	0.847045	1.48179	1.03926	0.88872	0.96375	0.890358	1.1913	1.18716	1.2534	1.17796	1.02774	1.06162	0.94474	0.895739	0.920351	0.933326	1.02333	1.05144	1.24795	1.20697	1.26884	1.21532	1.39028	1.04067	0.885099	0.955097	0.891867	1.08354	0.998912	1.1595	1.13831	0.756466	1.13225	0.852857	1.44002	1.05521	1.11731	1.26909	0.948248	0.921618	1.06834	0.929367	1.05585	0.900237
	SV5_03D03	1.27423	0.605917	0.890175	1.25838	0.514099	1.033	0.913533	1.03287	0.795102	0.99727	1.36926	0.79211	0.572758	1.0277	1.48609	1.11758	0.875284	0.80589	1.333	0.949459	1.18925	0.843955	0.959938	1.13862	0.728093	0.622753	0.897895	1.01209	1.1889	1.06637	1.01969	1.06348	1.08306	0.979685	1.13836	0.703256	1.29216	0.802137	0.957049	0.399496	0.778994	1.07985	0.957831	0.972283	0.892882	1.05584	1.01814	0.748419
	SV5_03D04	1.37545	0.882504	0.791619	1.12764	0.584073	1.25073	0.974471	1.01416	1.02028	1.04061	1.10941	1.10375	0.896305	0.94643	1.16025	0.933127	1.03565	0.73879	0.976828	1.09435	0.911359	0.937687	1.02959	1.01174	0.882855	0.89533	1.12414	0.998002	1.28246	1.00246	0.689225	1.5856	0.684759	1.23382	1.15152	0.550612	1.26149	0.619999	1.27134	0.381426	0.605196	1.33679	0.958589	1.19856	0.93555	1.09298	1.0272	1.11346
	SV5_03D05	1.5961	0.68562	0.693122	1.55313	0.565267	0.959061	0.93735	1.06803	0.932708	1.06815	1.14893	0.86017	0.979738	0.880138	1.06998	0.965094	1.12303	1.01645	1.16951	0.95728	1.15493	1.42851	0.890799	0.827839	1.32594	0.877437	0.842298	0.998853	1.17751	1.06182	0.821686	1.00382	0.794424	1.11441	1.17845	0.742746	1.15511	0.748608	0.972137		0.576237	1.06926	0.971066	1.06226	0.882187	1.09913	1.16522	0.989262
	SV5_03D06	1.07099	0.794057	0.570901	1.67006	0.5639	0.920629	1.29502	1.32904	1.12481	1.4454	1.1954	1.19287	0.825791	0.810912	1.23801	1.423	1.1138	0.812916	1.20248	1.11312	1.09436	0.850385	1.24773	1.38922	0.93103	0.821166	1.02192	1.08147	1.0378	1.04273	0.711142	0.878744	0.669576	1.08793	1.31825	0.784426	1.29941	0.916029	1.80692		1.19854	1.05256	0.808941	1.07029	0.790018	1.00068	1.05048	1.13747
	SV5_03D07	1.0512	1.03026	0.844068	0.963415	0.93159	1.14264	1.02949	1.20854	1.0135	1.07152	0.869001	0.959684	1.01129	0.952757	0.887197	1.03891	1.19244	1.23281	1.07882	1.18741	1.03668	1.22572	0.914571	1.00238	1.07228	0.98285	0.968148	1.15833	0.371856	0.733117	0.779582	1.15593	0.865332	1.07625	0.942869	0.875813	0.939499	0.799477	1.16003	1.17409	1.18373	1.10663	0.849394	1.0727	0.883314	1.00034	0.969981	0.85553
	SV5_03D08	0.959366	0.832038	0.595896	1.14484	0.834314	1.25576	1.12947	1.07033	1.04466	1.30438	1.29213	1.20813	1.11137	1.20341	1.21082	1.13844	0.894083	0.90224	0.942214	1.24333	1.22856	0.895315	1.1543	1.13611	1.58966	1.32903	1.45543	1.20046	1.62817	1.40191	0.882561	1.04357	0.744239	1.06894	1.19682	1.12516	1.01883	0.842266	0.80728		1.37015	0.680977	0.890718	0.971335	0.809567	0.810666	1.50303	1.4443
	SV5_03D10	1.4891	0.966388	1.35181	1.00811	0.682082	0.748305	1.21703	0.924168	1.26025	0.986628	1.71147	1.5306	0.693068	0.740975	1.07335	1.31395	0.921291	0.762909	0.53635	1.25953	1.08484	0.56907	1.0831	1.29495	0.711492	0.559743	0.956562	0.941818	0.826814	0.829837	0.868443	1.12026	0.921115	1.12707	1.14587	0.637458	1.28096	0.647224	1.0282	0.717667	0.562088	1.16504	1.02035	0.987436	1.07961	1.09233	0.630766	1.59603
	SV5_03D12	1.2469	1.00103	1.43501	1.05179	0.884962	0.819538	0.949526	1.04389	0.989966	1.09466	1.19537	0.97794	0.910623	0.983292	1.10966	1.10026	1.15815	0.731017	1.02159	1.21538	0.97325	0.886353	1.2278	1.0024	1.05415	1.01976	0.895867	0.752278	1.44602	1.15545	0.852443	1.08142	0.900164	0.84224	1.05383	0.719044	1.15866	0.765806	1.17473	1.12967	1.03482	1.21352	1.04476	1.05527	1.01915	1.04785	1.07489	0.871025
	SV5_03E01	1.42434	0.795241	1.66643	1.46881	0.72543	0.825823	1.01332	1.38398	0.885399	1.23819	1.00626	0.947967	1.34943	0.871824	0.868949	0.908378	1.27048	1.01823	1.01209	1.0835	1.09453	1.39904	1.02935	1.01355	0.784785	1.05966	0.75837	0.779157	1.32607	1.22727	0.861585	1.40631	0.81005	1.23015	1.42551	0.502615	1.67681	0.515633	1.3189	0.962459	0.626484	1.31669	0.864248	1.19938	0.968022	1.27608	1.17187	0.839569
	SV5_03E02	0.861175	1.05955	1.07063	0.970894	1.01486	0.902949	1.05183	1.02457	0.92452	0.960882	0.858436	1.12643	0.847203	0.883104	1.06242	1.06637	0.940108	1.01406	1.02242	0.939805	0.988958	0.894805	0.941807	1.19255	1.0631	0.95824	0.987231	0.96939	0.01	0.929556	1.02791	0.964904	0.925718	0.938083	0.972125		1.02399	0.96894	0.819314		0.01	1.05263	1.01284	0.930875	1.15469	0.97089	0.854826	0.902005
	SV5_03E03	1.24236	0.790719	1.86134	1.91225	0.745695	0.812839	0.878416	1.06037	0.862806	1.22942	1.13401	1.02793	0.822665	0.994562	1.24826	1.12752	0.931116	1.00814	0.811027	1.19434	1.04273	0.732543	1.08671	1.20302	1.0002	0.921121	0.852057	1.04993	1.22958	1.05425	0.990633	1.01537	1.02394	0.950239	1.09907	0.74096	1.30758	0.821233	1.01414	1.06472	0.864503	1.02854	0.94302	0.86644	0.950004	1.01551	1.02574	0.780028
	SV5_03E04	1.19923	1.06387	1.29606	1.58904	0.852119	0.757101	0.856386	1.22034	0.797018	1.36007	1.08914	0.994361	1.16632	1.11686	1.11357	1.12265	1.20678	1.15696	1.236	1.01113	1.06793	0.964644	1.07808	0.900098	1.1711	0.889868	0.997274	0.859716	1.4828	1.23736	0.872394	1.17151	0.761641	1.18133	1.20306	0.64547	1.35082	0.622184	1.16895	0.973387	0.938136	1.01256	0.868347	1.02404	0.9895	1.05443	1.08566	0.83685
	SV5_03E07	0.886102	1.11681	1.06022	1.07293	0.97388	0.943887	1.18493	1.21562	1.16937	1.28477	0.850263	0.820347	1.10253	1.22795	0.901887	0.916296	1.01543	1.1031	1.02989	0.873337	0.88649	1.30706	0.903504	0.881069	0.98764	1.21148	1.029	0.903756	1.10318	1.17555	0.785788	1.17398	0.605602	0.878395	0.816742	0.629603	0.858577	0.628303	1.09063	1.20533	1.24716	1.11205	0.958921	0.976159	0.971144	1.08716	1.45865	0.632838
	SV5_03E08	1.27485	0.830052	1.84663	1.51031	0.699709	0.768919	1.00364	1.0852	0.773084	1.15843	0.922044	0.972946	1.39226	1.35433	0.849981	0.935944	1.38371	1.13322	1.02541	0.857688	0.957793	1.43217	0.862661	0.830407	1.11452	1.12122	1.03973	0.823946	1.07685	1.14519	0.867146	1.19081	0.825483	1.15281	1.26912	0.798784	1.34752	0.882432	1.16985	1.01591	0.890922	1.09657	0.955624	0.958401	0.969459	1.01449	1.33295	0.575605
	SV5_03E09	1.68339	0.777704	1.63166	2.3376	0.699022	0.628801	0.895349	1.02206	0.885676	1.11499	1.18454	1.17697	1.03875	0.965947	1.00034	0.994491	1.02683	0.801365	1.18431	1.13513	1.06081	1.1076	0.982862	1.06292	0.963566	0.915069	1.0271	1.03405	1.18571	1.15402	0.934615	1.46447	1.08085	1.37085	1.22407	0.798747	1.37547	0.750601	1.13693	1.40531	1.29278	1.01089	1.01748	1.12158	1.31249	1.18715	0.871354	1.06269
	SV5_03E10	0.972418	0.905616	1.14419	0.774715	0.833433	1.02101	0.959511	1.05573	0.932963	0.945498	0.952514	1.06947	0.902255	1.09138	0.961465	1.0148	1.06259	0.995337	0.956009	0.904703	1.03088	0.96458	0.843951	0.991646	1.04965	1.04248	0.978935	1.03019	0.01	0.999921	1.01693	1.15632	1.05951	1.1173	1.03167		0.981123	1.10352	0.778139			1.38516	0.897513	1.06475	0.973032	1.02475	0.978898	1.05839
	SV5_03E12	0.873488	0.98355	1.33446	0.962117	1.10731	0.811139	0.929563	1.31795	0.952113	1.37932	1.16947	1.06051	0.950341	0.996057	0.918315	0.93572	1.02107	0.986872	1.03074	1.07204	1.10026	1.01156	1.00852	0.99255	0.992948	1.19322	1.00649	1.03419	1.39186	1.27894	1.05206	0.932121	1.02444	0.804242	0.98195	1.19832	0.920878	1.17505	0.914464			0.594151	0.978245	1.09243	1.03787	1.0215	1.12898	0.976222
	SV5_03F01	0.93569	0.960387	0.898938	1.05413	0.758674	1.01617	0.953314	0.914147	1.03123	0.999324	1.0715	0.94827	1.04018	1.03941	0.980977	1.0673	0.948845	0.968285	0.894283	0.93999	1.03994	0.9198	0.936188	0.883947	0.994095	0.940018	1.094	1.06629	0.01	1.48978	0.882535	1.16066	0.936606	0.950356	0.900539		0.816324	0.947489	1.19338		0.01	0.740248	0.901828	0.894273	1.04118	1.06815	1.0864	1.18021
	SV5_03F05	1.27896	0.729029	1.36405	1.12828	0.621132	1.29497	1.34624	0.855233	1.81626	0.551292	1.16093	1.19031	0.735292	0.816696	1.19047	1.09302	1.02614	0.801807	0.79768	1.43709	1.37858	0.651697	1.28239	1.29931	0.724244	1.01833	1.19034	1.27573	1.05625	0.795367	0.946953	1.02044	0.820532	0.811509	1.28973	0.44823	1.14055	0.524808	1.0717	0.770946	0.61215	1.33447	0.957046	0.933851	1.02554	1.06813	0.512463	2.19303
	SV5_03F06	1.37571	0.867602	1.06905	1.51377	0.752188	1.14221	0.98593	1.10871	0.968406	1.20141	0.868041	0.923656	1.07034	1.0858	0.943946	0.82656	1.16717	1.3496	1.12074	0.900543	0.927064	1.16629	0.867498	0.842281	1.18751	1.22456	0.855911	0.741275	1.39526	1.25684	1.09525	0.92611	0.967979	0.90026	0.90636	0.887859	0.897963	0.925354	1.17988	1.2363	1.20549	1.37341	1.15734	1.0242	0.973592	0.940869	1.17367	0.698131
	SV5_03F08	1.21222	1.15577	0.916704	1.17011	0.845656	1.15448	0.905972	1.21012	1.07411	1.18867	0.896474	0.944506	0.942139	0.967626	0.865567	0.859693	1.14161	1.00165	1.28547	1.04353	0.928408	1.00142	0.848478	0.950546	0.993032	1.05487	0.760654	0.677185	1.32647	1.15345	1.00997	0.868635	1.02985	0.808848	0.872826	1.24243	0.868725	1.19222	0.814317	0.506792	0.649504	1.02403	0.970499	0.954393	0.92368	1.01399	1.20728	0.76488
	SV5_03F09	1.15947	1.06639	1.01241	0.757308	0.894224	1.15438	1.06651	0.942248	0.957569	0.869153	0.909506	0.928303	0.94082	0.90159	0.929305	1.14943	0.897929	0.951647	1.16095	1.05537	0.912239	0.972658	1.02167	1.09779	0.937967	0.893482	0.838942	0.803593	1.37101	0.980458	1.00975	1.00876	0.956735	0.940819	0.949288	0.994987	0.985914	0.968264	0.909507	0.642475	0.723376	1.10706	0.989028	0.988722	1.00058	0.992513	1.13067	0.882955
	SV5_03F10	1.75053	0.724461	0.951903	1.38478	0.372904	1.26148	1.26119	0.827103	1.29994	0.721351	1.03437	1.39633	0.72691	0.754034	1.03752	0.995618	0.876999	0.864791	0.997539	1.18595	0.846598	0.906034	1.0865	0.983441	0.729558	0.632528	1.1245	1.07291	0.802203	0.852853	0.90792	1.05589	0.926098	1.19626	1.24208	0.502972	1.40821	0.594759	1.18643	0.609524	0.521902	1.37311	0.978788	0.966039	0.970963	0.946486	0.999575	1.05514
	SV5_03F12	1.30134	0.706886	0.877239	1.24025	0.880455	1.52273	1.20849	0.99245	1.24514	0.970554	1.27151	1.44112	0.660712	0.710269	1.52122	1.12189	0.924701	0.646681	0.756324	1.19381	1.30371	0.684019	1.24932	1.2585	0.704913	0.690393	1.20872	1.04943	1.33691	0.976015	1.00488	1.35774	0.85987	1.35969	1.26481	0.592877	1.14251	0.600303	1.42627		0.584177	1.05602	0.95272	1.13572	1.03192	0.944882	0.87128	1.48105
	SV5_03G03	0.915021	0.999393	0.884277	1.36368	0.75475	1.09184	0.96605	1.00108	0.85163	1.13855	1.19254	1.30016	0.861473	0.600536	1.04202	0.940458	0.932168	0.521938	1.22506	1.10542	0.853671	0.809317	0.827119	1.09913	0.732075	0.59211	0.757446	0.929257	1.15839	1.04239	0.811885	0.798134	0.971522	0.949531	1.09773	0.886145	1.26782	1.05298	1.11607	0.661955	1.09983	0.978809	0.899914	1.03104	0.716792	1.0106	0.997631	0.79764
	SV5_03G06	1.57682	0.745474	0.719869	1.43535	0.512439	1.10234	0.824521	0.935674	1.11953	1.02148	1.17152	1.14815	0.968006	0.811236	1.201	1.07649	1.24979	0.845647	0.822322	1.01341	0.895238	0.714599	1.04629	0.912505	1.02906	0.703012	0.937305	1.04328	1.01256	1.14232	1.01581	1.4008	1.02502	1.2617	1.39778	0.540297	1.41678	0.732038	1.49272	0.418062	0.939787	1.34436	1.00875	1.19459	0.867763	1.13306	1.01518	0.869309
	SV5_03G08	1.30467	1.12832	0.732904	1.07876	0.963295	1.08232	0.876904	1.13675	0.812915	1.06033	0.83829	0.845049	0.950211	0.815924	0.848882	0.863309	0.760498	0.97438	1.03554	1.16054	1.01314	0.94838	0.859553	0.929573	0.982426	0.949438	0.994067	0.899757	1.13928	1.09652	0.916339	1.05137	0.940149	0.875682	0.842657	1.23574	0.999203	1.20672	0.847273	0.810104	0.726323	0.877709	0.909231	1.05051	0.881019	0.991367	1.17574	0.868926
	SV5_03G09	0.86038	0.966434	0.669181	0.940825	0.971351	1.21214	0.971404	0.992838	1.0078	0.894558	0.896088	0.982632	1.15825	1.04534	1.03243	1.09227	1.09822	1.2048	1.01346	0.931292	1.00152	1.13394	0.976625	0.915177	1.10779	1.05653	1.37517	1.37669	0.788154	0.929409	0.911809	0.745937	0.79245	0.922408	1.04958	0.949608	1.01718	0.996372	1.08188	1.18547	0.933302	1.02009	0.877762	1.07995	0.935241	0.953086	1.13096	0.708919
	SV5_03G10	0.608793	1.37829	0.390434	0.775106	1.28278	1.95258	0.894399	0.984251	0.92445	1.08523	0.831751	0.942849	1.13094	1.11877	0.862034	0.858537	0.987434	1.19825	1.22424	0.957435	0.915879	1.12242	0.825542	0.912312	1.66305	1.28267	0.901322	1.0068		1.04414	1.55403	1.14315	1.70802	1.11424	0.897838	1.64021	0.837209	1.28349	1.31789		2.22945	0.913289	1.07461	1.18279	1.05062	0.916779	1.36696	0.953537
	SV5_03H02	0.7865	1.26849	0.891608	0.693174	0.840391	1.07099	0.843777	1.02121	0.806204	1.14402	0.885128	0.856015	1.14015	1.18183	0.893432	1.06138	0.982465	1.13423	1.18098	0.945173	1.01183	1.14481	0.987609	0.919449	1.11121	1.29871	0.780392	0.841726	1.41767	1.14326	0.908615	0.823645	0.894125	0.903658	1.06755	1.20452	0.945387	1.03434	1.11642	1.04742	0.821403	1.16679	1.0014	0.954784	0.832679	0.95594	1.08664	0.719572
	SV5_03H03	1.57009	0.851688	1.39216	1.37504	0.560241	0.993633	0.914787	1.35269	0.8166	1.2376	1.06811	0.884488	0.971842	0.963168	0.833537	0.86326	1.1205	1.07258	1.20747	1.14764	0.909313	0.986531	0.799052	0.84085	0.978233	1.10252	0.648514	0.624695	1.19108	1.03533	0.98796	1.05625	1.25975	0.956484	1.29028	0.832098	1.40151	0.735336	0.929321	0.887105	0.822114	1.05689	0.964445	1.10108	0.972438	1.0862	0.888991	1.27292
	SV5_03H04	1.0672	0.798416	1.37704	1.39204	0.548878	0.745227	1.08384	1.39239	1.02142	1.30094	0.941795	0.8534	1.31647	1.29451	0.943243	0.902758	1.09319	1.07153	1.27984	1.0538	0.927673	1.22818	1.10213	1.05709	0.97637	1.07973	1.01309	0.926529	1.81228	1.35889	0.94428	1.24738	0.869129	1.11242	1.39802	0.676559	1.42099	0.668923	1.3887	0.950047	1.15428	1.13297	0.925491	1.09474	0.82738	0.892111	1.17322	0.815914
	SV5_03H07	1.18932	0.790752	1.20831	1.37068	0.55473	0.759963	1.17141	1.32676	1.13984	1.44759	0.848516	0.817548	1.40641	1.26879	0.87176	0.804381	1.41055	1.29916	1.33911	0.94106	0.878106	1.41471	1.10462	1.04608	1.09926	1.3676	1.10903	1.09356	1.41399	1.40095	0.680795	1.1985	0.598319	1.09331	1.23536	0.596355	1.544	0.668744	1.17602	0.673097	0.679626	0.928034	0.706102	1.00525	0.854712	0.980703	1.18749	1.09935
	SV5_03H09	0.759104	1.01343	0.916554	0.715468	1.29832	1.07328	1.05228	1.26749	1.01978	1.24898	1.01253	0.914246	1.16151	1.12613	1.03574	0.950543	1.11615	1.15821	1.08902	0.960013	1.11917	1.04007	1.11521	0.942366	1.32778	1.03228	0.99677	0.947824	1.4333	1.30973	0.670402	0.567641	0.857412	0.702063	1.06652	1.6626	0.923247	1.45174	2.45261	3.04334	3.19331	1.36668	0.914259	0.797164	0.646886	0.888796	1.27087	0.743263
	SV5_03H10	1.04557	0.851136	1.31316	1.45259	0.790985	0.743497	1.02284	0.771257	1.13685	0.840466	0.934878	0.829452	1.16144	1.17599	0.781773	0.848932	1.21942	1.09552	1.01478	1.01931	1.20531	0.615079	1.09828	1.23143	0.841396	1.38873	0.982951	1.20474	1.017	0.764666	0.869941	1.11184	0.894489	1.10218	1.33475	0.532571	1.32803	0.548982	1.22267	1.24057	1.10804	1.15422	0.880307	1.22395	0.921572	1.369	0.684282	1.41177
	SV5_03H11	1.49164	0.679389	1.62379	1.63001	0.538293	0.481566	0.820094	0.924555	0.798492	1.1326	0.906869	0.924285	1.06031	1.11186	0.95785	1.03606	0.93561	0.849702	0.98127	0.933022	0.917014	1.02475	0.988676	0.951562	0.886578	0.896476	0.85552	0.881954	1.31063	1.10602	0.681494	1.42092	0.666387	1.28419	1.35227	0.589788	1.39549	0.519312	1.27056	0.953977	0.739348	1.17882	0.79529	1.25198	0.760709	1.30649	1.07108	0.876539
	SV5_03H12	1.14782	0.884598	1.25053	0.934496	0.933639	0.825201	1.02157	1.15758	0.913757	1.14392	1.16136	1.1095	1.08738	1.08863	1.17727	1.1915	0.988257	0.89856	1.08609	1.07605	1.04504	0.87607	1.43493	1.20171	0.837274	0.890781	0.97037	0.933435	1.3399	1.09583	0.770551	1.44653	0.674748	1.25829	1.22576	0.602981	1.3297	0.598711	1.57842	0.868324	0.923796	1.33082	0.870821	1.17829	0.85186	1.20005	1.15114	1.02135
	SV5_04A01	2.62067	0.554036	2.54326	2.75321	0.33594	0.579017	1.04193	0.927277	0.988309	0.956287	1.12316	1.26949	0.903831	0.767242	1.32677	1.27667	0.934019	0.729621	0.704552	1.25214	1.361	0.674874	1.23613	1.15868	0.749566	0.712365	1.12082	1.13783	0.912637	1.00747	0.579107	1.42753	0.722645	1.38753	1.47981	0.451585	1.66827	0.48253	1.92735	0.360177	0.732235	1.38519	0.699357	1.15339	0.739989	1.18696	0.924511	1.2948
	SV5_04A02	1.67387	0.721238	1.81323	2.04477	0.693052	0.587876	0.938329	1.25556	1.06078	1.26067	0.849176	0.7581	1.46523	1.4691	0.830105	0.700738	1.31853	1.13675	1.3361	0.740924	0.712829	1.63105	0.675593	0.728671	2.00455	1.39632	0.92546	1.03593	1.37426	1.26158	0.800647	1.395	0.996283	1.17456	1.64797	0.420579	1.95652	0.475233	1.37609	0.84978	1.14918	0.858292	0.846832	1.22996	0.574445	1.34051	0.760801	1.28903
	SV5_04A04	1.77566	0.611809	2.08751	1.6827	0.640404	0.502045	1.19407	0.864979	1.15588	0.909979	1.22953	1.17434	0.932534	0.685469	1.0484	1.07761	0.937349	0.892842	1.0639	1.09089	1.04119	0.880582	0.910224	0.985162	1.14965	0.876075	1.12847	1.09257	0.581456	0.869228	0.818348	1.18577	0.842812	1.12482	1.24456	0.617268	1.1258	0.776243	1.12866	0.820913	0.925565	1.21989	0.966967	1.12812	0.930126	0.900148	0.681518	1.5724
	SV5_04A05	0.862294	1.28041	0.76008	0.746097	1.17454	1.19488	0.805453	1.36449	0.795396	1.16363	0.723871	0.756964	1.19277	1.11251	0.689383	0.741756	1.20047	1.28895	1.24365	0.861111	0.830135	1.21298	0.773525	0.666783	1.36364	1.39598	0.783816	0.736434	1.60335	1.32966	1.17772	0.738181	1.05678	0.66285	0.861417	1.37027	0.854058	1.12889	1.07317	1.31112	1.12441	0.998318	0.997264	0.962264	1.04856	0.905017	1.19535	0.663239
	SV5_04A06	1.53231	1.04759	1.49997	1.57401	0.739866	0.958467	0.895873	1.11519	0.93398	1.06804	0.953399	0.881865	0.803989	0.810591	0.729007	0.825403	1.15176	1.07754	1.07738	0.922195	0.939452	0.999741	0.712576	0.738877	1.06893	1.03173	0.827944	0.80213	1.31502	1.03377	0.926924	0.949835	0.938952	0.805891	0.890698	0.971208	0.873135	0.940447	1.06645	1.59614	1.14062	1.40153	0.923524	0.851911	0.843627	0.906236	0.98763	0.692187
	SV5_04A07	1.31894	1.0983	0.998076	1.25295	0.96153	1.06551	0.976548	0.92662	0.99633	0.751455	0.799421	0.908795	0.875585	0.898264	0.826049	0.944858	0.915836	0.832762	1.01781	1.00833	0.924436	0.991998	0.824326	0.981781	0.83034	0.754331	0.978708	0.817479	1.11274	0.941278	0.98554	1.12558	0.72214	0.928044	0.953224	0.780917	0.904773	0.707288	1.18967	1.02457	0.919106	1.29819	1.08528	1.16307	1.17603	1.06374	1.0794	0.861176
	SV5_04A08	0.640662	1.34052	0.841622	0.494082	1.36076	1.16795	0.86386	1.22958	0.724643	1.23399	0.702811	0.773131	1.40619	1.17079	0.811162	0.765647	0.911336	1.23755	1.39619	0.885577	0.753873	1.36518	0.682101	0.848343	1.36274	1.37893	0.731911	0.870413	1.34974	1.08365	1.22629	1.12329	1.36672	1.1666	0.862031	1.18819	0.812344	1.2728	1.182	1.08124	1.25051	1.00077	1.16673	1.0406	1.09962	1.10691	1.41985	0.490946
	SV5_04A09	1.28487	0.963934	1.1482	1.15577	0.887145	1.00343	1.08181	1.03777	1.02854	1.01413	0.966544	1.10426	1.38237	1.22139	0.932017	0.943001	0.993655	1.15195	1.10755	0.943795	1.07126	1.31756	1.04063	1.07202	1.21813	1.36065	1.01521	0.807137	1.34623	1.0149	1.03954	1.366	1.09856	1.43409	1.31539	0.716472	1.49673	0.735787	1.13886	0.903936	0.83973	1.14707	0.933533	1.02887	0.970559	0.999941	0.974428	0.863078
	SV5_04A11	1.44559	0.838297	1.10578	1.31537	0.700154	0.752733	1.26771	1.0521	0.983417	1.11118	1.60683	1.51464	0.671607	1.0526	1.43302	1.50727	1.08467	0.63093	0.808085	1.1474	1.28082	0.978482	1.32977	1.21492	1.12608	0.677281	1.37873	1.0172	1.58482	1.31371	1.01974	1.42462	1.02704	1.47209	1.35057	0.598837	1.59028	0.62323	1.42645	0.984552	0.971028	1.22238	1.017	1.29804	1.03995	1.05856	1.08902	0.876611
	SV5_04A12	1.60752	0.663622	1.15497	1.1586	0.593591	0.809125	0.863215	0.738848	1.07702	0.810545	1.17893	0.953599	1.23356	1.08849	0.969792	1.04627	1.09158	0.866648	1.17935	0.862358	0.922202	1.08518	0.924006	1.0977	1.08149	0.729897	0.983083	1.2595	0.831415	1.0036	0.726961	1.35892	0.820533	1.42432	1.54291	0.528607	1.38421	0.60518	1.60309	0.624763	0.739711	1.33129	0.913854	1.23366	0.871696	0.993728	0.767452	1.47436
	SV5_04B02	1.37301	0.878784	0.918991	1.35037	0.798643	0.901868	0.831663	1.10238	0.805128	1.15171	0.826865	0.821648	0.907252	0.900296	0.816316	0.899097	1.15074	0.964705	1.27901	1.07597	0.897285	0.88212	0.737028	0.774859	0.958239	0.595399	0.7794	0.933706	1.1624	1.12186	0.860183	1.01983	0.88069	1.04597	0.989874	0.815252	1.09705	0.969953	0.860081	0.572116	0.711321	0.977439	0.949262	1.09965	0.861436	0.920966	1.04408	0.919938
	SV5_04B04	1.05513	0.895925	0.767044	1.02111	1.23326	1.04112	0.934161	1.05615	0.774561	1.17759	0.976129	0.919717	1.26618	1.31345	1.03849	1.01547	1.23258	1.0776	1.10647	0.885555	0.983727	1.18011	0.862437	0.981379	1.16995	1.09121	0.979916	1.04871	1.15671	1.19938	1.00936	0.772904	1.03246	0.838184	0.909275	1.31708	0.889547	1.29285	1.16822		1.12455	0.993708	1.00469	1.00211	0.8733	1.07934	1.4336	0.50366
	SV5_04B06	1.50848	0.586024	1.19903	2.13683	0.632427	0.644785	1.16946	0.966405	1.06806	0.997401	1.14228	1.12004	0.791703	0.832746	1.03287	1.21913	0.887146	0.76182	0.93791	1.06921	1.00449	0.815596	0.919218	1.05776	0.734705	0.791438	1.01892	1.03157	1.10274	0.773762	0.832738	1.49244	0.871152	1.33746	1.40567	0.503481	1.50615	0.612241	1.56792		0.869788	1.00338	0.871383	1.12266	0.792474	0.92219	0.844446	1.39332
	SV5_04B07	1.88157	0.505701	1.58269	2.23586	0.576933	0.652651	1.24382	0.743579	1.24764	0.691976	1.58317	1.66625	0.437856	0.513732	1.11562	1.2897	0.852975	0.63552	0.450456	1.42922	1.48267	0.530807	1.2028	1.22307	0.690864	0.688736	1.04253	1.06642	0.586734	1.0073	0.881946	1.45639	0.996101	1.19877	1.33187	0.47283	1.33454	0.382465	1.11272	0.448551	1.23896	0.822806	0.922631	1.08849	0.882337	0.937409	0.662474	1.31642
	SV5_04B08	0.939883	1.33188	1.05676	0.711152	1.18778	1.09325	0.998815	1.14625	1.0257	1.13534	0.946993	0.941523	1.26249	1.25629	0.815856	0.83193	1.07273	1.20443	1.14256	0.853406	0.82071	1.30716	1.19011	0.995156	1.39259	1.29935	0.940018	0.707439	1.62218	1.24558	1.46718	1.46975	1.6084	1.53603	1.32148	0.992294	1.02009	0.996991	1.14952	1.00876	1.28353	1.0079	1.19387	1.16577	0.979813	1.04803	1.20937	0.825125
	SV5_04B09	1.55386	0.995185	1.25759	1.6296	0.621502	0.956138	1.04606	1.08283	0.93703	1.14422	1.1217	0.922341	0.73308	0.909822	0.858368	1.14137	1.01751	0.888102	1.17162	1.06596	0.955112	0.773823	0.953699	0.99648	0.979939	0.741053	0.835002	0.92598	1.26758	0.956885	0.996042	0.980079	0.967633	0.827445	0.969549	1.22948	1.02167	1.10089	0.854501	0.758865	0.786071	1.08186	1.02936	1.00044	0.975288	1.01555	0.944129	0.888243
	SV5_04B11	0.94658	0.857608	1.49355	1.22559	0.495932	0.708044	0.828702	1.28177	0.841677	1.31013	0.874725	0.705917	1.06388	0.922615	0.825057	0.712875	1.06205	1.0156	1.04531	0.805299	0.837507	0.99756	0.947723	0.952448	1.2034	1.14025	0.889016	0.862265	2.01295	1.39702	1.28756	1.5221	1.38068	1.51691	1.22204	0.824991	1.33788	0.57991	1.28776	0.8516	0.993996	0.996826	0.862441	1.23842	0.841172	1.14421	1.22866	0.889605
	SV5_04B12	1.14396	0.74175	1.23948	1.24519	0.621066	0.693673	0.920704	1.10667	0.975884	0.948155	0.957064	0.899107	0.996965	0.763555	0.87335	0.788631	0.806694	0.963065	0.70928	0.906259	1.03855	0.994573	1.05456	1.00905	1.0417	0.776533	1.13984	1.00029	1.32813	1.2166	0.974909	1.44218	1.02954	1.43744	1.38479	0.703643	1.36288	0.663403	1.32046	0.750133	0.734456	1.10558	0.983296	1.27332	1.07204	0.984398	1.25574	1.13124
	SV5_04C03	1.35922	0.798158	1.19728	1.32358	0.589741	0.502018	1.00078	1.12648	1.07707	1.13562	0.623774	0.594422	0.9824	1.12576	0.553627	0.658362	0.912834	1.08489	1.17596	0.773101	0.671584	1.19918	0.725029	0.707509	0.952237	1.02474	1.1216	0.917374	1.68381	1.17837	0.979046	1.35185	0.837936	1.27039	0.969828	0.570713	1.28124	0.499986	1.13983	0.855527	0.957074	0.952149	0.873331	1.07933	1.01317	1.14754	1.10312	1.15081
	SV5_04C04	1.82972	0.569998	1.85686	1.86923	0.317346	0.498459	1.27533	0.745751	1.45131	0.825182	1.16727	1.16051	0.540235	0.843357	1.41755	1.25258	0.964932	0.686349	0.564216	1.33912	1.42627	0.668464	1.21159	1.23812	0.610324	0.638171	1.14117	1.19217	0.53071	0.672344	0.766473	1.52092	0.690749	1.30175	1.29233	0.446384	1.44837	0.426111	1.49308	0.573796	0.372824	1.5569	0.817496	1.26086	0.976682	1.31172	0.7301	2.09309
	SV5_04C05	1.18288	0.470041	2.09082	3.44868	0.452524	0.624657	1.10148	0.923357	0.998028	0.956466	0.896754	0.821523	1.05757	1.05548	0.917563	0.988152	0.969803	1.04669	1.21242	1.03833	1.14193	1.05987	0.912813	0.982481	0.967884	1.09433	0.965397	1.03044	1.12259	1.17947	0.924347	1.66009	0.95767	1.61933	1.35318	0.595667	1.54497	0.540661	1.31309	0.518406	0.787166	1.13512	0.815541	1.22973	0.865337	1.28005	1.00831	1.19954
	SV5_04C06	1.34961	0.762102	1.7274	1.43213	0.874968	0.719285	0.760363	1.06076	0.706316	1.17673	1.20961	1.30174	1.26605	1.18966	0.868385	0.922905	1.11892	1.19493	0.972615	1.05794	1.05185	0.99963	1.01378	1.15772	1.36837	1.27512	0.952098	0.770803	1.06141	1.17145	1.27979	1.77618	1.57612	1.69825	1.48572	1.01101	1.65752	1.08544	1.12337	0.997424	1.15047	0.88243	1.12505	1.23888	1.1478	1.2918	1.06288	0.791494
	SV5_04C08	1.91247	0.631616	1.92339	1.99914	0.484028	0.533266	1.1393	0.847385	1.02231	0.946671	1.05982	1.0543	1.09771	1.13163	0.962821	1.00006	0.903257	0.964814	0.797603	0.935433	0.887334	1.09835	0.951705	0.998189	0.982436	0.933968	0.954889	1.1509	0.918219	0.961204	0.689598	1.36645	0.721647	1.4819	1.54703	0.525305	1.40735	0.611843	1.39487	0.523461	0.775644	1.05734	0.877807	1.23878	0.784682	1.24811	0.834685	1.32345
	SV5_04C09	0.938051	1.00026	0.99596	1.02708	1.01581	0.812939	1.11909	1.05688	0.945554	0.949562	1.04433	0.96859	1.01786	1.10613	0.953744	1.10797	1.1292	1.11134	1.14288	1.02462	0.951651	1.00457	0.680313	0.985034	1.03799	1.13625	0.987228	0.974268	0.01	1.13647	1.04893	0.868949	1.07643	1.01633	1.76545	1.13986	1.02309	0.988509	1.11801	4.2425		0.945624	0.943791	1.10707	1.06202	0.935433	1.00694	0.961614
	SV5_04C10	1.72245	0.644787	2.2882	2.53235	0.609431	0.497547	0.768892	1.26516	0.920044	1.08361	1.06456	0.830339	0.976789	0.90072	1.02386	0.853974	1.02546	0.956532	1.30687	0.897762	0.927402	1.41063	0.614952	0.762152	1.25036	1.07274	1.05245	1.10853	0.970714	1.08239	0.925894	1.1986	0.842658	1.17137	1.41409	0.618796	1.25603	0.765848	1.52344	0.777939	1.14182	1.18956	0.96773	1.25787	0.813056	0.955426	0.896601	2.00961
	SV5_04C11	0.977687	1.00856	0.795162	0.951611	1.09488	1.17309	1.74355	0.607306	1.74691	0.836718	1.01669	0.956519	0.910793	0.909377	1.09174	1.1851	0.998377	1.0527	0.79567	1.01792	0.945751	0.913115	1.15875	1.13388	0.813153	0.933482	1.12691	1.00014	0.402445	0.445963	1.18014	0.822649	1.10868	0.66558	0.67404	1.33181	0.934944	1.00915	1.08965	1.01437	0.887459	0.917428	1.13414	0.913412	1.04488	0.948751	0.803974	1.03358
	SV5_04C12	1.19556	0.98398	1.14863	1.15906	0.83727	1.02049	1.11121	0.942797	1.11983	0.927616	1.02425	1.10724	0.95383	1.11079	1.05165	1.10434	0.967661	1.03974	1.14576	1.09202	1.00997	1.07673	1.12341	1.12056	1.07835	0.986895	0.722248	0.921807	0.739342	0.752771	0.987975	0.954302	0.709713	0.761384	0.888587	1.08526	0.889119	0.951394	0.996246	0.836875	0.735441	1.25374	0.854823	0.841442	0.647033	0.877373	1.02003	0.719741
	SV5_04D01	1.25365	1.01123	0.82097	1.10051	0.932229	0.933853	1.04401	1.34715	1.14598	1.29303	0.811136	0.865904	1.00749	1.10498	0.796358	0.831203	1.0065	0.921835	1.16026	0.860474	0.885022	1.14674	0.940883	0.991909	0.932702	0.996774	1.49651	1.1237	1.71505	1.57589	0.677874	0.938939	0.563523	0.829186	0.999203	0.700951	1.04376	0.809616	3.0473	2.12706	2.23267	2.45929	1.28528	1.52668	1.28345	1.35942	1.06492	0.731235
	SV5_04D02	1.1379	0.902315	1.21318	1.19865	1.04137	1.03239	0.854753	1.09662	0.921854	1.05826	0.853239	0.735842	1.20811	1.2481	0.84684	0.781867	1.10918	1.36361	1.15392	0.834607	0.789936	1.10958	0.869118	0.859112	1.10143	1.35427	0.799656	0.779921	0.914963	0.992274	1.04701	1.08641	0.854685	0.961372	1.05336	0.934386	1.09642	0.920619	1.06127	0.941951	0.977374	0.865833	0.937231	0.960931	1.06113	1.15883	1.0563	0.857664
	SV5_04D04	1.62176	0.790408	1.15188	1.15195	0.833553	0.966058	0.806153	1.11137	0.846491	1.13839	0.848006	0.815508	1.51975	1.18217	0.956944	1.01608	1.26667	1.38985	1.84472	0.955394	0.931362	1.39025	0.798019	0.764549	1.07181	0.991707	0.793584	0.887827	1.20866	1.0295	0.740936	0.912987	0.852029	1.07121	1.04341	0.939364	1.1786	0.838341	0.981154	0.610344	0.522728	1.17424	0.990043	1.08178	1.0327	1.02396	1.05816	0.712442
	SV5_04D05	1.0307	1.09426	0.88613	0.943615	0.925857	1.23874	0.967654	0.918108	0.874435	1.07473	1.00881	0.795362	1.12917	1.1212	1.00327	1.00138	1.09197	1.03552	1.12252	0.550515	0.979279	1.15415	1.1074	1.07169	1.06628		1.01166	0.922833	1.27685	1.09744	1.14443	0.758159	1.0981	0.794202	0.802455	1.23874	0.905954	1.25067	0.930635	0.98281	1.03515	0.937607	1.1009	0.995784	1.12288	0.923037	1.03001	0.81145
	SV5_04D06	1.38765	0.970028	1.00308	1.18563	0.836111	0.882044	0.895371	1.05376	0.760436	1.01702	0.893941	0.867947	0.897026	1.02971	0.968056	0.913611	0.951271	1.23196	1.13909	1.05672	0.947587	1.08572	0.753389	0.824204	1.47027	1.27492	0.951821	1.04524	1.14629	1.20757	0.809016	1.36458	0.799287	1.12803	1.10507	0.705668	1.24924	0.689201	1.19116	0.471205	0.756898	1.08673	0.976015	1.22064	0.870693	1.01911	1.02002	0.88019
	SV5_04D07	1.62184	1.35892	1.09208	1.56196	0.777433	0.914135	1.11236	0.952795	0.915334	1.02241	0.900624	0.806761	1.01638	1.05196	0.911689	1.05658	0.967862	0.912281	1.26326	1.03577	0.85831	0.969303	0.890476	1.01105	0.860774	1.0487	0.857615	1.04071	1.00431	1.10996	0.871954	1.05366	0.858613	1.00829	1.03935	0.701632	1.20126	0.801892	1.13775	0.738495	0.858088	1.10726	0.909079	1.12927	0.853165	1.11319	1.07223	0.807744
	SV5_04D08	1.72571	0.894781	1.15756	1.82426	0.462399	0.730236	0.804149	1.02108	0.937004	1.03134	0.789847	0.753489	1.10059	0.922544	0.752666	1.13271	0.990023	0.856674	1.00226	0.92448	0.899376	0.998874	0.782293	0.817698	0.898806	0.582079	0.907176	1.04065	1.43897	1.16683	0.753346	1.34037	0.771014	1.20143	1.26612	0.634411	1.28388	0.765461	1.34322	0.737326	1.08068	1.08007	1.01923	1.15633	0.926825	0.988147	0.841571	1.07569
	SV5_04D10	1.9719	0.572532	1.03805	2.01024	0.530123	0.82213	1.10964	0.896732	1.17054	1.04394	1.28867	1.27841	0.819972	0.787443	0.968328	1.27232	1.05473	0.873486	0.899125	0.975226	1.20459	0.930608	0.937337	0.896715	0.730932	0.804026	0.966248	1.00826		0.778205	0.989006	1.16946	0.885709	1.15921	1.11061	0.751754	1.17993	0.879292	1.93527			1.07251	0.856397	1.14513	0.811757	0.996372	0.812404	2.07167
	SV5_04D12	1.12893	1.12909	1.12005	1.13175	1.01454	1.04969	0.896343	1.29877	0.867258	1.08643	1.05377	0.854452	0.91341	0.908982	0.796729	0.868939	0.915841	1.04748	0.948708	1.01503	0.914193	0.995006	0.788182	0.776336	1.10765	1.00057	0.758378	0.647944	0.926261	0.984429	0.926987	1.03182	1.04221	0.875533	0.891446	1.1987	0.986393	1.2058	0.749686	0.688047	1.02382	0.822944	0.951167	1.0753	0.830598	1.00715	1.13342	1.27381
	SV5_04E02	0.865969	1.18833	1.0134	0.833833	0.927066	1.01129	0.89456	1.08994	0.915976	1.0728	0.819256	0.737432	1.23439	1.14576	0.730534	0.780306	1.2399	1.39106	1.12985	0.836578	0.768399	1.48822	0.911941	0.770689	1.41911	1.23546	0.72916	0.71062	1.12709	1.07977	0.985224	0.89855	0.969809	0.877532	1.11867	1.02533	0.99944	0.858859	1.05768	1.15449	1.2435	1.04528	0.991053	0.948761	0.938186	0.928894	0.937055	0.848461
	SV5_04E03	1.39048	0.69808	1.35152	1.5587	0.460309	0.620167	0.947722	1.02558	0.99918	1.24923	1.12418	1.05244	0.903475	1.06211	1.08256	0.954829	1.01651	0.764004	0.971546	0.958819	0.999603	1.14094	1.27177	1.21274	0.765474	0.794529	1.0605	0.963615	1.46224	1.0783	0.896641	1.22296	0.896125	1.05015	1.36283	0.731468	1.30676	0.720138	1.24196	0.965868	0.697984	1.33532	1.00739	1.06535	1.03586	0.934227	0.933641	1.22299
	SV5_04E04	0.830059	1.04387	0.999697	0.802009	1.04834	0.835161	0.923904	0.968327	1.05724	0.961322	0.840027	0.924768	1.41205	1.56008	1.05746	1.13604	0.952209	1.2028	1.23413	0.901971	0.913757	1.66207	1.06202	0.927544	1.22285	1.16329	0.821727	0.760345	0.866866	0.759548	0.779134	0.802396	0.706581	0.999498	0.922172	1.12648	0.905314	1.13199	1.29476	0.793616	0.940874	1.24784	0.742682	0.872553	0.762793	0.880155	0.934159	0.589217
	SV5_04E05	1.25934	0.941863	1.3336	1.22142	0.710228	0.785876	1.01564	1.13626	1.05485	1.17643	0.957619	0.785495	1.33647	1.217	0.967483	1.00199	1.1563	1.16925	1.12444	0.907424	0.971068	1.09071	0.954843	1.05347	1.14658	1.29749	0.803451	0.700014	0.850236	0.888537	0.486749	0.790026	0.459241	0.643619	0.980462	0.772978	1.2641	0.873202	0.821466	0.96056	0.745824	0.971818	0.794545	0.937562	0.786931	0.861492	1.18294	0.74686
	SV5_04E10	1.0643	1.05681	1.19235	1.08858	1.07127	0.963281	1.05145	0.933954	0.960585	0.861086	0.939939	0.81683	1.2476	1.13431	0.93476	1.05028	1.03147	1.11124	1.12021	0.825877	0.931427	1.23651	1.09482	1.06585	0.970613	0.993671	0.944425	0.986388	1.06902	0.878436	0.696823	1.16309	0.68696	1.19803	1.71042	0.31707	1.75623	0.444517	1.10194	0.737954	0.710423	1.33809	0.75744	1.03275	0.812806	1.24806	0.878758	0.989454
	SV5_04E11	1.31308	0.647632	1.73925	1.92584	0.403788	0.519336	1.06239	0.676099	1.44527	0.728969	1.40195	1.50209	0.51655	0.614341	1.31638	1.12908	0.822218	0.672462	0.827192	1.29957	1.24341	0.611942	1.16009	1.65746	0.641749	0.692826	1.05252	1.21187	0.999943	0.687139	0.832295	1.39949	0.762612	1.37289	1.34506	0.56655	1.34478	0.488042	1.26799	0.480628	0.201027	1.30264	0.843674	1.25768	0.905519	1.30423	0.654482	2.03408
	SV5_04F01	1.19597	1.026	1.43765	1.66368	0.952855	0.730794	0.727408	1.27274	0.761695	1.24485	0.802101	0.717696	1.27775	1.26683	0.699897	0.779588	1.19012	1.26476	1.47381	0.852416	0.765265	1.51619	0.80394	0.778649	1.42523	1.37897	0.827926	0.799694	1.65599	1.26824	1.01361	1.39303	1.04483	1.00295	1.09664	0.757226	1.12013	0.807805	1.18169	1.34224	1.35359	1.08107	0.922632	1.09522	0.857422	1.24549	1.22767	0.742938
	SV5_04F02	1.62231	0.491666	2.08604	2.60614	0.68787	0.505424	1.11078	1.00266	1.0741	1.03447	1.62707	1.50362	0.501204	0.556662	1.1622	1.22144	1.05032	0.88488	0.592455	0.934157	0.934063	0.93208	1.10552	1.00888	1.02484	0.55659	1.16815	0.987071	1.26888	0.98316	0.852379	1.31254	0.742872	1.28355	1.19381	0.795099	1.15605	0.67349	1.30505	0.832342	0.811375	1.19665	0.85458	1.07041	0.941536	1.1918	0.878721	1.29172
	SV5_04F03	1.67116	0.62551	2.2632	1.79887	0.543784	0.572354	1.01355	1.03671	1.01982	1.06581	0.918601	0.868558	1.05593	1.12451	0.927708	1.01283	1.00549	0.925907	1.04063	1.01862	1.05063	1.24568	0.87731	1.06178	1.04996	1.05147	0.99205	1.02101	1.36213	1.00478	0.704039	1.47622	0.755017	1.41075	1.14798	0.715221	1.24457	0.783099	1.39492	0.395874	0.78822	1.11681	0.859603	1.20662	0.872222	1.14759	0.875267	1.37674
	SV5_04F04	2.08686	0.554903	1.85734	1.88785	0.499461	0.61279	1.15572	0.947373	1.22773	0.975898	1.1522	1.09155	0.994655	1.12614	1.02106	1.04418	0.99608	0.935533	0.802371	0.765148	0.924842	1.51792	0.93139	0.913849	1.24061	0.914755	0.966157	1.17184	1.01323	1.00334	0.693318	1.5416	0.735445	1.28475	1.26606	0.771481	1.38203	0.668587	1.27271	0.519043	0.827346	0.98114	0.857433	1.06267	0.796559	1.0799	0.692548	1.58952
	SV5_04F05	2.01179	0.656811	1.88516	2.14747	0.383423	0.476288	1.09392	0.860174	1.13386	0.87635	1.44944	1.56658	0.437087	0.565786	1.66278	1.49036	0.841932	0.561874	0.416836	1.42502	1.4431	0.597115	1.17933	1.37815	0.526079	0.540537	1.06651	1.11975	0.963117	0.7919	0.710915	1.54327	0.720804	1.59001	1.65897	0.412616	1.56734	0.630546	1.81337	0.354809	0.402745	1.41069	0.757396	1.26413	0.78831	1.06939	0.650758	2.28721
	SV5_04F06	1.2068	0.926985	1.6506	1.23384	1.08058	0.810854	0.867863	1.02331	0.915088	1.10895	0.847527	0.992278	1.39244	1.14933	1.04466	1.01854	0.943633	0.986841	1.1748	0.771375	0.822442	1.24158	0.846246	0.783604	1.17027	1.32366	1.0171	1.09797	0.794981	1.0411	0.846237	0.981519	0.777173	0.937148	1.13676	0.799998	1.11997	0.942769	0.943547	1.16273	1.11685	0.972784	0.937109	1.02942	0.916899	0.867804	1.10676	0.802402
	SV5_04F07	1.00462	1.13592	0.788937	0.983789	0.829253	1.04284	1.15268	0.9147	1.07542	0.899116	1.00528	1.12358	1.02291	1.0008	0.987447	1.02163	0.933522	0.859452	0.845694	0.956214	1.06119	0.871579	1.19301	1.27955	1.00738	0.95388	1.27599	0.907049	1.16588	0.974898	0.900573	1.24622	1.01158	1.05702	1.29482	0.738658	1.20271	0.705689	1.28826	1.07789	0.898725	1.40576	0.899337	1.15012	1.01424	0.954866	0.852222	0.789982
	SV5_04F08	1.06662	1.35876	0.892302	1.03625	1.12397	1.20355	1.0783	0.932661	1.08572	0.91273	1.11723	1.1951	0.756374	0.93587	0.926685	1.0472	0.990413	0.877494	0.736133	1.02577	0.984948	1.10794	1.16729	0.966336	0.991453	0.967546	0.963979	0.872113	1.21289	0.978492	1.02203	1.11015	0.979054	0.951395	1.19806	0.756195	1.13708	0.820252	1.18728	1.08585	1.02409	1.2851	1.05341	1.0004	0.865404	0.907346	0.898516	1.09233
	SV5_04F10	0.939454	1.20213	0.727822	0.812091	1.26495	1.1858	0.905414	1.09485	0.898829	1.03769	0.812448	0.807576	1.41056	1.32194	0.536304	0.927726	1.00908	1.34789	1.44216	0.791731	0.907939	1.41579	0.961552	0.929522	1.34314	1.45033	0.916446	0.830149	1.49802	1.30746	1.10661	0.699374	1.02963	0.68815	0.687736	1.5637	0.831607	1.2537	0.979398	1.03111	0.987658	0.985014	1.1829	0.88812	1.01871	0.895319	1.08404	0.615323
	SV5_04F11	1.46849	0.692814	0.992227	1.49211	0.660774	0.898186	0.751375	0.643127	0.831875	0.694877	0.903141	0.97858	0.923165	0.782547	0.987796	1.00588	0.842497	0.99356	0.791411	0.914211	0.858035	0.841942	0.727351	0.791653	0.848105	0.791397	1.00133	0.943848	1.23209	1.0384	0.887088	1.01645	0.9285	1.02049	1.17604	0.695393	1.21796	0.73041	0.889581	0.98307	0.620059	1.32812	1.12015	1.07238	1.12524	1.00841	0.953517	1.15003
	SV5_04F12	0.684933	0.910033	0.734556	0.657058	1.20482	1.45197	0.829662	1.29139	0.866249	1.28679	1.2007	1.121	2.04934	2.07969	1.01506	0.909277	1.27112	1.9192	1.35144	0.867725	0.851627	1.28085	1.31264	1.11115	1.91008	2.4164	1.1536	0.807914	1.41823	1.29749	0.942822	0.756732	0.924643	0.880711	0.525478	0.965465	0.656229	0.95277	0.44159	0.531573	0.417505	0.571528	0.929959	0.905863	1.05428	1.05045	1.44443	0.49517
	SV5_04G01	0.778578	0.758169	0.694772	0.853032	0.759244	0.64114	1.14945	1.07496	1.15189	1.04128	1.28906	1.53981	1.29098	1.16799	1.30298	1.51536	1.23567	1.38646	1.23326	1.26211	1.39972	1.2771	1.13188	1.09148	1.1418	0.849643	1.2027	1.28407	0.567026	0.989359	1.06997	0.880729	0.925313	0.864641	1.09462	0.966656	1.11146	0.994046	1.00888	1.0139	1.03571	1.00261	0.933947	0.999704	1.06722	0.92188	1.06354	1.2653
	SV5_04G02	0.775491	1.26626	0.72319	0.693136	1.22927	1.04788	0.932203	1.2029	0.904694	1.05566	0.693883	0.798667	1.2976	1.15418	0.833448	0.844181	0.958517	1.64123	1.34926	0.839054	0.858749	1.32298	0.819296	0.686403	1.47619	1.38704	0.948933	1.01235	0.860291	1.08478	0.963031	0.89005	0.988874	0.870366	0.850434	1.0203	0.902298	1.00711	0.967132	1.06432	1.09845	0.900885	1.0259	0.937177	0.9931	0.921546	0.975771	1.02013
	SV5_04G04	0.979118	1.54113	0.58659	0.773703	1.72944	1.5611	0.850329	1.18304	0.943708	1.06481	0.923382	0.85863	1.1397	1.31364	0.948747	1.02564	1.00309	1.07577	1.12358	0.941845	0.963144	1.1702	0.903073	0.950681	1.27466	1.1563	0.859394	0.809353	1.32317	1.12969	1.01248	0.68707	1.03906	0.681581	0.854175	1.35445	0.864877	1.34534	1.22778		2.28557	1.14075	0.931528	0.816972	0.910348	1.04504	1.11523	0.671279
	SV5_04G05	1.12471	0.910853	0.971855	1.45016	0.793033	0.771262	0.813286	1.15513	0.79786	1.147	0.861055	0.794181	1.2419	1.24499	0.881452	0.814344	1.28651	1.08267	1.12728	0.815841	0.771492	1.13639	0.915368	0.853372	1.11661	1.29741	1.07632	0.958345	1.36915	1.242	0.97683	1.15163	1.01851	1.28244	1.04551	0.791472	1.26694	0.883693	1.20981	1.10842	1.04563	1.064	1.0936	1.21332	1.1151	1.0105	1.11535	0.921209
	SV5_04G06	1.4909	0.803676	0.924171	1.71653	0.69594	0.756923	0.95002	1.31479	1.00184	1.28487	0.978473	1.0185	1.01901	1.19213	0.961535	0.93751	1.02109	0.892296	1.14458	1.04044	1.00938	1.03594	1.06449	0.965614	1.09936	1.1449	0.940656	1.00382	1.38553	1.11847	0.736487	1.33249	0.784107	1.27978	1.20365	0.643722	1.27808	0.712312	1.51217	0.766714	1.2282	1.05725	0.929585	1.16954	0.829342	0.991532	0.775551	1.45465
	SV5_04G07	0.675528	1.45875	0.637927	0.768728	1.79022	1.15281	0.945074	1.14194	0.958644	1.05166	1.03912	0.988504	1.17757	0.936781	1.04389	0.959643	0.9352	0.944066	0.933089	1.08529	1.06722	0.861814	0.867695	0.994249	1.13449	0.926223	1.17953	1.22119	0.953828	0.879103	1.07715	1.10534	1.13489	1.10246	0.764954	1.51777	0.802937	1.39574	0.967061	1.45723	1.19691	0.868306	0.944911	1.11074	0.959039	0.952035	1.14717	0.920233
	SV5_04G08	0.985528	0.943438	1.2886	1.88754	1.10446	0.881612	1.04086	1.10247	1.15875	0.912423	1.0081	1.24752	0.687502	0.794278	0.892023	0.989135	1.14012	1.11814	0.695791	1.06841	1.23511	0.680314	0.940617	0.961724	0.94658	0.927812	0.997429	1.21465	0.838542	0.875887	0.818775	1.08209	0.788973	1.05451	1.15267	0.77689	1.26045	0.676458	1.16363	0.913604	1.22479	0.934019	0.943182	0.964921	0.832966	0.836434	0.781202	1.05049
	SV5_04G09	0.891319	0.989132	1.12848	0.838663	0.800955	0.887417	1.04355	0.962602	0.995111	0.977649	0.78372	0.839656	1.28213	1.22597	0.813029	0.896859	1.22457	1.24246	1.14499	0.887492	0.699273	1.57432	0.948737	0.876498	1.47721	1.16823	0.883846	0.955017	1.20779	1.06817	0.860027	1.11523	0.973596	1.1709	1.55097	0.690301	1.58809	0.583084	1.14644	1.01281	0.97686	1.12346	1.04546	1.0092	1.01398	0.952751	1.08667	1.09303
	SV5_04G11	1.53026	0.706361	1.94406	1.58737	0.921801	0.775921	0.812767	1.2464	0.84025	1.13607	0.864065	0.734985	1.04919	1.08525	0.800697	0.786978	1.07982	1.06245	1.1833	0.821281	0.774683	1.13882	0.863014	0.832617	1.10384	1.16433	0.773796	0.727597	1.41891	1.10479	1.03257	1.14934	1.03262	0.825719	1.2176	0.778137	1.24042	0.738789	1.04729	1.33048	1.14699	1.09135	1.00813	1.06935	1.05534	1.04061	1.30118	0.700001
	SV5_04G12	1.34672	0.780953	1.42124	0.941137	0.724359	0.909501	0.867219	1.12815	0.900148	1.09886	0.986664	0.937452	1.07249	1.13972	0.881907	0.838802	0.929247	1.03632	1.03053	0.932447	0.900567	1.23124	1.03309	0.960314	1.21528	1.20742	0.975786	0.776538	1.22395	1.30027	0.954593	0.964402	0.829577	0.848106	1.00611	0.829458	1.09474	0.80455	1.19996	1.26868	1.21431	1.09394	1.00377	1.03593	0.970437	1.03876	1.15297	0.849791
	SV5_04H01	0.913262	0.903302	1.01206	1.01101	0.89826	0.649791	0.932832	0.932653	0.984161	1.13984	0.917148	0.911625	1.01985	1.05601	1.16923	1.16728	0.949542	0.960689	0.976395	1.07793	1.07098	0.878188	0.99357	1.08052	0.875459	0.994609	0.923784	1.07191	0.884469	0.963495	0.88687	1.00177	0.991953	1.06903	1.04482	0.994885	1.23263	0.805691	1.10418	0.819011	0.756857	1.01847	0.852574	0.947819	0.962031	0.918908	1.0652	0.934619
	SV5_04H02	0.918308	0.93042	0.899728	0.868069	0.943565	0.948809	0.911673	1.14105	0.919007	1.12665	0.934523	1.01606	1.05837	1.10187	0.949767	0.947267	1.01165	1.04571	1.0606	1.01221	1.03801	0.901447	1.14116	1.06568	1.0684	1.32209	0.963868	1.06403	1.29839	1.21329	1.0252	0.939065	1.01846	0.833225	0.920948	1.03054	1.01758	1.06855	0.910652		0.93831	0.914794	1.07443	0.865526	0.995476	1.03278	0.982433	0.936214
	SV5_04H03	1.38922	0.804553	1.6804	1.41986	0.572117	0.627869	1.0926	0.840088	1.05257	0.928394	1.01022	1.11385	0.899064	1.07933	1.10463	1.22201	0.948634	0.903543	0.793981	1.02186	1.19516	1.02853	1.0206	1.03744	0.843207	0.736767	0.984765	1.04961	0.992708	1.00393	0.739126	1.38552	0.726902	1.26639	1.23019	0.633672	1.35601	0.605652	1.26011	0.823146	0.5582	1.29926	0.821584	1.22745	0.912392	1.22058	1.01298	1.12874
	SV5_04H07	0.983679	0.881284	1.52558	1.23203	0.907976	0.951587	0.987793	1.14993	1.00152	1.24334	0.899534	0.861307	1.22961	1.19434	0.959228	1.03201	1.09534	1.08171	1.10828	0.911326	0.904576	1.04915	0.899267	1.05294	1.0481	1.18522	0.988572	1.01569	1.08602	1.11928	0.873363	1.07713	0.805183	1.22441	0.963146	0.990203	0.812984	1.07239	1.33723	0.916394	1.20219	1.23297	1.02908	1.155	1.03586	1.12084	0.950487	1.22785
	SV5_04H08	1.44883	1.10232	1.41131	1.23121	1.09341	0.884703	0.987621	1.06514	1.0513	1.03708	0.958793	0.933801	1.03965	1.05107	1.00592	1.19188	0.985888	0.946527	1.12184	1.04196	0.928927	1.03269	1.00531	1.08628	1.03026	0.959676	1.07054	0.977148	1.17947	1.04673	0.851724	1.46463	0.859745	1.4292	1.35882	0.604824	1.38486	0.6501	1.12535	0.690676	0.966346	1.12693	0.982903	1.15401	1.0659	1.15267	0.918648	1.10829
	SV5_04H09	1.06598	1.04834	1.23893	0.851564	0.9257	0.924212	1.02317	1.64428	1.1343	1.5858	1.03641	0.982277	1.05403	1.1206	0.899591	0.839593	1.25232	1.13158	0.978001	0.943509	0.913537	1.13312	0.786331	0.889716	1.13475	1.08132	0.899852	1.07877	1.31552	1.36172	1.01507	0.885018	0.928524	0.835575	0.894329	0.847203	0.933459	0.815041	1.67708	2.09481	2.14883	1.33274	1.23488	1.29845	1.24862	1.18511	1.12958	0.902275
	SV5_04H10	1.35304	0.991277	1.97858	1.81576	1.0169	0.715136	0.968603	0.985202	1.29123	0.967475	0.742203	0.7624	1.37948	1.14378	0.690745	0.705722	1.37119	1.57077	1.27216	0.749746	0.743863	1.48189	0.877883	0.902481	1.32446	1.43079	1.10907	1.37679	0.88576	1.00569	0.872001	1.33197	0.817254	1.12814	1.66371	0.450391	1.52156	0.627729	1.01153	0.964715	1.0735	0.834899	1.01944	1.10032	0.945863	0.925132	0.683023	1.54861
	SV5_04H11	1.28428	0.517699	1.55824	1.27694	0.597758	0.847794	1.04594	0.838679	1.2398	0.905437	1.31493	1.16712	0.826414	0.783028	0.931834	0.938677	0.873759	0.809797	0.747332	1.14188	1.1872	0.885346	1.0203	1.18277	0.909188	0.966976	0.932544	1.01965	1.43272	1.10499	0.942814	1.27573	0.954026	0.975055	1.10759	0.7191	1.23732	0.851125	1.09883	1.02465	0.908828	1.11669	1.02548	0.955401	1.12101	0.980103	0.808656	1.34423
	SV5_04H12	0.782644	1.04958	0.726128	0.710641	1.01253	1.05685	1.10694	0.926211	1.1055	0.960821	1.01813	1.32277	0.671151	0.848283	1.34699	1.11631	0.915499	0.798723	0.728618	1.25046	1.0131	0.69087	1.14625	1.03791	0.83289	0.70403	0.966061	0.897038	1.06362	1.01765	0.922393	1.03398	0.838277	1.0047	1.0294	0.689324	1.16531	0.687927	1.10531	1.10329	0.951465	1.21746	1.05172	1.01267	0.901883	0.979176	0.899831	1.15165
	SV5_05A02	1.30281	1.1712	1.0693	1.31406	1.01735	1.05129	0.851401	0.880442	0.914169	0.955045	0.951693	0.92344	0.899569	0.938738	1.01554	1.00875	0.912605	0.928551	0.899687	0.924898	0.996168	1.02796	1.01621	0.985335	0.858631	0.896388	0.718261	0.636259	0.953351	0.912196	0.648899	0.743295	0.488837	0.680171	0.976747	0.742512	1.06391	0.643591	1.20289	1.21872	0.969486	1.3223	0.816307	0.840434	0.791077	0.915351	1.20825	0.668752
	SV5_05A03	1.69946	0.595052	1.1272	1.97032	0.336104	0.929131	1.695	0.57264	1.89103	0.594221	1.62982	1.92564	0.442859	0.492377	1.56091	1.74431	0.689412	0.514862	0.687814	1.69775	1.605	0.566666	1.45448	1.71347	0.572515	0.389604	1.21794	1.29029	0.64157	0.598753	0.742032	1.21585	0.810022	1.10991	1.36498	0.619008	1.59745	0.579186	1.79194	0.644278	0.514853	1.69748	0.985344	1.03336	1.04992	1.04574	0.614761	2.49235
	SV5_05A04	0.950752	0.965268	0.555897	0.844154	1.24292	1.68237	1.01095	1.06901	0.980163	0.921594	0.902474	0.964973	0.983763	1.02449	0.940672	1.03809	1.04842	0.901226	1.02328	0.930221	0.966258	0.91677	1.1179	1.09523	0.887968	1.00446	1.01726	0.977183	0.01	1.02161	1.00702	0.843946	0.995823	0.945542	0.993336	1.15636	0.964918	1.06967	1.12073			0.839661	1.18387	0.912772	1.06545	1.10233	0.947734	1.02567
	SV5_05A12	1.01926	1.2147	0.811902	0.971419	0.982755	1.12093	0.907093	1.32228	0.837682	1.00275	0.821006	0.860699	1.14147	1.13224	0.742551	0.859637	0.97923	0.980077	1.481	0.963036	0.848038	1.3221	0.816403	0.987894	0.942103	1.07316	1.10768	0.941356	1.08885	1.1157	0.882278	0.79742	0.884118	0.694369	0.904531	1.34805	0.941473	1.23634	0.839331	0.830532	0.874467	0.96304	1.00627	1.0326	0.857032	0.946547	0.882589	0.854187
	SV5_05B01	1.42022	0.846317	0.982389	1.65383	0.560268	0.838992	1.02988	0.875223	0.844141	0.98082	0.827799	0.840439	1.13952	1.11098	0.904514	1.03067	1.03026	1.04192	1.19551	1.01372	0.888393	1.16751	1.00158	1.03223	0.871633	1.06299	1.02617	1.04801	0.681546	0.929436	0.728789	1.25482	0.692655	1.11477	1.21485	0.6838	1.35929	0.735495	0.982723	0.345441	0.531493	1.10915	0.970978	1.0953	0.925757	1.06871	1.08194	0.77024
	SV5_05B02	1.23412	1.16161	0.887987	1.15058	0.876368	1.00021	0.926181	1.01732	0.895771	1.0594	0.856725	0.841228	1.16145	1.13384	0.886899	0.940581	1.17328	1.00548	1.22248	1.02688	0.911359	1.0611	0.869191	0.955636	1.03117	1.12686	1.12378	1.09256	1.00806	1.18215	0.85335	0.950682	0.811421	0.996563	1.0936	0.908157	1.08199	1.06209	1.03345	0.683152	0.959702	1.02868	1.12635	1.10961	1.0108	1.05223	1.15561	0.910069
	SV5_05B03	0.658859	1.09575	0.611958	0.778434	1.54649	1.2453	0.891234	0.858072	0.88648	0.791262	0.768677	0.812923	1.37227	1.396	0.883939	0.841253	0.888925	1.04069	1.22814	0.769267	0.771297	1.10428	0.831707	0.863754	1.08567	1.1611	1.52488	1.25021	1.18667	1.12063	0.884775	1.05952	0.718434	1.09237	1.0586	0.935986	0.978811	0.977135	0.813033	0.512023	0.495197	0.759482	1.08176	1.19009	0.958986	1.10069	1.19991	0.825375
	SV5_05B05	0.766295	1.59453	0.577649	0.848319	1.43071	1.14626	1.03072	1.25062	1.01337	1.17758	1.16057	0.910397	1.0437	0.962977	0.997286	0.954021	1.03805	1.05891	0.967441	1.03247	1.02214	1.14612	0.908297	1.02793	1.2091	1.14655	1.11533	1.14699	0.949643	1.00667	0.937173	1.10915	0.906804	1.12645	0.948033	1.16671	0.848534	1.20984	1.00284	0.898668	0.888147	0.985463	0.898083	1.04187	0.907144	0.946408	1.28751	0.609344
	SV5_05B07	1.01017	1.04449	0.849031	1.38684	1.05458	0.953025	0.820875	1.28265	0.880576	1.0884	0.857743	0.876096	0.924198	0.912248	0.77964	0.853179	1.28149	1.34913	1.07545	1.00848	0.835345	1.08736	0.799191	0.812673	1.33421	1.23977	0.791432	0.978723	0.724383	0.923981	0.965001	0.608923	0.806704	0.732966	0.818688	0.916333	0.926826	0.857976	0.909949	1.55243	1.4999	0.802513	1.10529	1.0676	0.825291	0.897814	0.973465	0.836132
	SV5_05B08	1.67302	0.935728	1.63136	0.916041	0.655171	0.803891	0.845099	1.01297	0.819749	1.08032	0.885995	0.977333	0.991313	0.97011	0.899998	0.925244	1.17067	1.12613	0.967891	0.920842	0.93364	0.978455	1.01727	0.910092	1.11537	1.12315	0.788578	0.668263	1.2043	1.10621	0.931466	0.804725	1.00501	0.768999	1.01125	1.02101	0.933087	0.887407	1.08488	1.24899	1.12174	1.11341	1.04269	1.02495	1.07158	1.04502	1.13929	0.672415
	SV5_05B09	1.30391	0.915145	1.56701	1.03762	0.891437	0.653962	0.887892	1.29849	0.84984	1.23682	1.08681	0.986538	0.835683	0.917212	0.868164	0.944717	1.18737	1.13426	1.04224	0.983634	1.02139	1.08912	0.994529	0.849816	1.04627	0.833208	0.781743	0.841819	1.46307	1.2665	0.871699	1.00024	0.780243	1.00596	1.06187	0.803924	1.05289	0.777034	1.2709	1.2094	1.25839	1.31811	0.990501	1.04797	0.978572	1.11587	1.0835	0.79611
	SV5_05B10	0.99588	0.99917	1.37139	1.09609	0.885919	0.943368	1.05779	0.8498	1.06479	0.885447	1.0359	1.23307	1.33685	1.30367	1.1422	1.2408	0.92762	1.04668	0.904271	1.03847	1.03833	1.28775	1.45607	1.21772	1.08686	1.09532	1.03958	0.927983	0.790075	0.990814	0.96928	1.42128	0.966865	1.57708	1.11529	0.668104	1.24469	0.769889	1.19179	0.733944	0.806404	1.15617	0.850888	1.03484	1.06509	1.16019	1.11048	0.671846
	SV5_05B11	1.797	0.931576	1.66687	1.29713	0.961817	0.969085	0.959611	1.0522	1.07678	0.837622	0.85574	0.969265	1.48734	1.27722	0.991392	1.10337	1.16036	1.29233	1.17474	0.818619	0.870232	1.44218	1.04328	1.04016	1.15409	1.05302	0.856855	0.867255	0.980898	0.887835	0.779658	1.19499	0.760523	1.19802	1.38774	0.66273	1.40253	0.676623	1.17861	0.883429	0.661181	1.14259	0.877379	1.0836	0.840814	1.08159	0.78619	0.697064
	SV5_05B12	1.22784	0.850301	1.48039	1.56251	0.72464	0.75829	0.863709	0.975591	0.887842	1.22464	0.971742	1.37039	1.23336	0.842484	0.954752	0.955903	1.09527	1.05774	1.17428	0.976727	0.916975	1.04318	0.848346	0.970103	0.921729	0.817134	0.972071	0.829148	1.19338	1.03314	0.815662	1.24157	0.888671	1.25826	1.18799	0.66067	1.35405	0.702202	1.13771	0.726102	0.754047	1.0305	0.956953	1.13829	0.82919	0.966755	0.899912	0.826241
	SV5_05C04	1.04748	0.944702	0.999565	1.09277	0.714228	1.0084	1.09909	0.998305	1.0484	1.15301	1.02257	1.00291	0.926922	1.07866	0.918366	0.954662	0.964986	1.1423	0.842194	1.08962	1.03831	0.966708	1.09223	0.945126	0.930141	1.04425	0.918068	0.924609	0.01	0.907203	0.976775	0.944323	1.02019	1.02319	0.918574		1.01517	0.983538	0.911706	0.01	0.01	0.899153	1.02521	0.896802	1.08694	1.01879	0.996616	1.08702
	SV5_05C05	1.03964	1.1805	0.976254	0.847968	1.04013	1.03698	1.24146	0.94982	1.12004	0.933567	0.871525	0.977259	1.13996	1.15708	1.01227	1.23888	0.985287	0.990544	1.13019	0.998072	0.996781	1.14219	1.14856	1.12871	1.03843	1.07589	1.38162	1.01929	1.14413	1.07473	0.809326	0.972977	0.767699	0.89608	0.977194	1.18986	1.03378	1.19704	0.917278	0.81534	0.84174	1.04707	0.877143	0.935362	0.812393	1.06802	1.18857	0.84598
	SV5_05C06	1.0252	0.900478	1.02126	1.21114	1.07713	0.830447	0.938023	1.05525	0.927816	1.14437	0.884113	0.863531	1.12889	1.12943	0.941511	1.02246	1.04849	1.04521	1.17172	0.9644	0.895965	1.1228	0.889598	0.98257	1.01028	1.13594	0.9954	1.06479	0.989706	1.01657	0.948653	1.44147	0.879393	1.23746	1.03739	0.814812	1.08381	0.887999	1.00332	0.892915	0.846638	0.893673	0.887419	0.914538	0.967137	0.898118	1.06715	0.833978
	SV5_05C07	1.60199	0.692224	1.67303	1.95078	0.714559	0.656219	0.72901	1.37238	0.740917	1.30335	0.712609	0.710771	1.25443	1.22678	0.685266	0.772476	1.21257	1.28231	1.21497	0.842565	0.813499	1.16518	0.788286	0.838638	1.02946	0.87248	0.720377	0.959659	1.31314	1.20579	0.97339	1.09741	0.854663	1.07222	1.30761	0.732189	1.15888	0.748585	0.988718	0.757978	1.10549	0.853684	0.908498	1.06981	1.37298	1.0503	1.11099	0.647724
	SV5_05C08	1.2125	0.975695	1.33317	1.17516	0.917936	0.883451	0.97079	1.17382	0.901917	1.24044	1.0369	0.978913	1.08943	1.16079	1.03242	1.05505	1.12184	1.0937	1.07395	0.963992	0.964289	1.31168	0.999591	0.973927	1.04365	0.968697	0.861489	1.09606	0.866533	1.0843	0.691066	1.51293	0.626649	1.12899	1.10096	0.690563	1.24346	0.709352	1.02245	0.946159	0.965671	1.02715	0.826183	1.05622	0.793721	1.07854	1.01559	0.749211
	SV5_05C09	1.64261	0.961588	1.91059	2.30855	0.785703	0.658014	1.08944	1.11025	1.06387	1.33239	1.13121	1.12664	0.837438	0.957012	1.04677	1.03656	0.973361	0.902452	1.00115	1.19432	1.16169	0.989481	0.966584	0.953823	0.948247	0.893945	0.938763	1.06492	0.947986	0.933401	0.820071	1.55913	0.839305	1.18216	1.16591	0.833091	1.14429	0.746477	0.960484	0.886172	0.944397	0.849261	0.819885	1.22975	0.836153	0.904444	0.812355	1.49096
	SV5_05C10	1.40096	0.914893	1.57541	1.94583	0.93839	0.713847	0.755974	1.29768	0.862819	1.16795	1.06003	1.1686	0.912403	0.963072	0.873397	0.802916	1.19604	1.09578	0.958718	0.956106	1.01426	1.07826	0.949712	0.831904	1.19225	1.30858	1.08185	1.10116	0.922241	1.12082	1.24167	1.14338	1.17725	0.985218	1.16016	0.99177	1.09997	0.971832	0.866256	1.36364	1.48417	0.711846	1.06775	0.982502	1.04881	0.86779	0.912844	1.03322
	SV5_05D01	0.942133	0.947229	0.874857	0.983506	0.872822	1.28038	0.842817	1.05478	0.90116	0.966719	0.981526	0.856307	1.19622	1.21373	1.00858	0.945087	1.05806	1.13273	1.34064	0.880671	0.850333	1.2679	1.00938	1.06447	1.12005	1.12663	0.993456	0.875714	1.4151	0.999063	1.04447	1.09796	1.25738	0.773559	1.2507	0.828736	1.09401	0.80831	1.10392	0.920749	0.763382	1.11665	0.901505	0.940422	1.03042	0.943952	1.04722	0.763713
	SV5_05D03	1.07229	0.943842	0.938715	1.20369	0.674412	1.44178	0.706382	0.998194	0.740008	0.852019	0.758392	0.753121	0.910622	0.876335	0.735652	0.696208	0.995789	1.10413	0.888097	0.726992	0.731127	0.884989	0.707274	0.734712	1.01684	1.05246	0.844	0.758843	1.7455	1.15914	0.964957	1.04671	0.948647	0.738061	1.02224	0.81173	1.00689	0.941835	1.04124	1.20357	1.11022	1.13938	1.07113	0.97212	0.964702	0.936415	1.31727	0.675396
	SV5_05D04	1.09273	0.946185	0.766616	1.153	1.16829	1.36597	0.934277	1.07165	0.941159	0.946989	0.991541	0.93768	1.00382	0.958269	0.930544	0.861433	1.1935	1.14477	1.07192	0.939138	0.855153	0.980474	0.886453	0.90685	1.01904	0.988038	0.969569	0.945668	1.1626	1.02396	0.980511	0.87141	0.969137	0.811612	1.01129	0.836961	0.947209	0.86185	1.16143	1.06475	1.01842	1.10468	1.00959	0.949571	0.978273	0.993319	1.12676	0.896087
	SV5_05D05	1.10323	1.02255	0.880869	0.903735	1.30581	1.20506	0.781281	1.1439	0.745238	1.11487	0.919792	0.789253	1.05282	1.04339	0.831262	0.749316	1.2636	1.39053	1.41968	0.896246	0.897625	1.09827	0.776677	0.807411	1.26705	1.32743	0.863247	0.838895	1.3947	1.21013	1.18689	0.780751	1.31065	0.838812	0.885136	0.984359	0.855429	1.18621	1.23337	1.36831	1.35409	0.95944	1.15238	0.870494	1.0997	0.886424	1.25016	0.587891
	SV5_05D06	1.02099	0.873284	1.0966	1.31652	1.03099	1.49378	1.06287	1.05978	1.0256	0.945313	1.17998	1.13264	1.19015	1.23396	1.29549	1.20134	1.21833	1.23747	1.06487	0.908141	1.04908	1.12747	1.2208	1.24755	1.02662	1.17974	0.926591	0.707097	0.675298	0.781557	0.45994	0.509779	0.459208	0.657247	0.637291	0.510785	0.775502	0.532121	1.17473	0.984701	0.802311	1.34954	0.591553	0.637148	0.702411	0.757713	1.07746	0.72042
	SV5_05D07	1.08324	0.932816	0.872805	0.978604	0.929327	1.35042	1.11766	0.94165	0.891435	0.952968	0.894669	0.941146	1.1817	1.05479	0.989432	0.930229	1.159	1.04153	1.05343	0.845672	0.922699	1.19314	0.971054	0.903972	0.961149	0.937818	0.945457	0.85848	1.07474	0.989371	0.797038	0.989829	0.762136	0.998293	1.09216	0.850961	1.13166	0.720656	1.14881	0.881989	0.896415	1.27948	0.938943	1.0509	1.13233	1.0407	0.938081	0.906685
	SV5_05D08	0.967123	1.03709	0.954128	1.19422	0.975751	1.57944	1.0329	0.928854	0.94358	0.991689	0.825878	0.947136	1.03505	1.10607	1.02178	1.01778	1.11336	1.01604	1.05549	0.827586	0.905651	1.13132	0.907648	0.989558	0.924494	1.05305	0.98724	0.897894	1.26249	1.05252	0.748772	1.13592	0.653899	1.08439	1.13119	0.599472	1.23683	0.747012	1.44769	1.06272	0.912332	1.36398	0.851895	1.02767	0.791928	1.07919	0.931613	0.767797
	SV5_05D10	1.05402	1.0674	0.854966	0.897256	1.22811	1.17302	0.936127	1.11521	0.925086	1.04794	0.894319	0.813959	0.977394	0.900605	0.878477	0.928949	0.902856	1.25958	0.925447	0.951445	1.02441	0.994056	0.770282	0.790552	0.988271	1.01762	1.00239	0.994713	1.09413	0.956689	0.910793	1.28355	1.14782	1.0084	1.11462	1.15662	1.02862	1.18434	1.4082	1.30524	1.21733	1.27564	0.964715	1.0705	0.981385	0.77078	1.08996	0.849923
	SV5_05D11	1.46666	1.04868	0.827173	1.34691	0.587353	1.27921	0.942783	1.0206	1.01297	1.13424	1.04974	1.02619	1.02228	1.00362	0.960383	1.07746	1.0175	0.845659	1.07928	0.966976	1.03748	0.971701	1.10372	1.00629	0.807405	0.87694	0.952685	1.03012	1.05762	1.05042	0.896702	1.30463	0.91652	1.35204	1.14254	0.738897	1.23015	0.715939	1.454	0.899827	1.02656	1.03475	0.767568	1.20837	0.922485	1.09354	1.17802	0.802532
	SV5_05D12	1.06205	1.01208	0.690485	1.04464	0.819535	1.19551	1.02503	1.07943	0.930428	1.05525	0.843335	0.847302	0.982561	0.941331	1.00109	0.999884	1.12515	1.08585	1.09222	1.06686	1.00721	1.07683	0.924537	0.96759	1.00812	0.982425	1.06229	1.05598	0.846743	0.816554	0.971972	1.0236	0.901938	1.03364	0.927638	1.16116	0.931447	1.03317	1.17362	1.40619	1.16319	1.00378	0.79732	1.05154	0.773162	0.827029	1.13738	0.899912
	SV5_05E01	0.826712	1.17295	0.544017	1.10073	1.10691	1.57752	1.01233	1.10761	1.00679	0.910517	1.20125	1.14648	1.12124	0.997718	0.962644	1.00833	0.985421	0.986883	0.862836	1.09239	1.13828	0.902435	1.05262	1.07597	1.08312	0.951672	1.08703	1.26617	0.860837	0.95306	0.842313	1.33806	0.948241	1.35727	1.22858	0.906269	1.38523	0.912171	1.00859	0.883738	0.950323	0.845055	0.838382	1.09604	0.850243	0.916826	1.00522	1.09349
	SV5_05E02	1.60601	0.935208	1.31476	0.899664	0.648446	0.874067	1.01524	1.09777	0.959938	1.14868	1.05654	1.03571	1.03443	1.02092	0.953779	0.998205	1.0647	1.07095	1.056	0.968503	0.987585	1.07003	1.05694	0.970307	1.07835	1.04063	0.931443	0.826172	1.38985	1.18935	1.07304	1.19936	1.14794	0.964244	0.988036	0.873436	1.03171	0.787097	1.02337	1.11324	1.05704	1.04329	0.944009	0.955742	1.06991	1.12389	1.27532	0.644098
	SV5_05E03	2.00019	0.656969	2.08341	1.66246	0.56862	0.688534	0.904719	1.08206	0.949279	1.14249	1.22741	0.990215	1.04153	1.22953	1.18813	0.977489	1.1857	0.994234	1.23814	1.00233	1.00608	1.46164	1.08776	1.04717	1.14369	1.43981	0.90522	0.886515	1.36733	1.17235	0.942236	1.27107	0.898111	1.19513	1.15417	0.77429	1.32841	0.864496	1.07645	0.885346	0.936931	1.07484	0.942307	1.07709	1.02558	1.19997	1.20005	0.797439
	SV5_05E05	1.94948	0.870794	1.76876	1.58813	0.805802	0.70766	1.07579	1.23571	0.902167	1.24703	1.21743	1.01703	1.16561	0.920885	1.32521	1.13315	1.07176	0.716041	0.817087	0.871311	1.24463	1.16972	1.17142	1.10646	0.913831	1.0288	0.905338	0.966404	1.57338	1.34524	0.880908	1.32006	0.688521	1.09513	1.02494	0.837596	0.954801	1.05457	1.49812	0.975408	1.46709	1.20184	0.959362	1.08282	0.984702	1.06236	0.969466	0.979907
	SV5_05E07	1.78992	0.896684	1.60019	1.67643	0.681559	0.811155	1.06235	0.938964	1.1342	0.923914	1.00879	0.843313	1.00265	1.17139	0.933703	0.876234	1.10097	1.03628	1.18966	0.859219	0.838992	1.19312	0.97757	1.04481	0.907427	1.01503	0.851604	0.927891	1.23577	1.02906	0.740702	1.37986	0.709401	1.25613	1.21606	0.807541	1.23362	0.684415	1.3942	0.895309	0.903107	1.26444	0.862848	1.19431	0.958098	1.10091	0.791453	1.24008
	SV5_05E08	1.4503	0.853762	1.6997	1.59995	0.656834	1.02602	0.967932	1.1082	0.942841	1.19519	0.743586	0.768329	0.919521	1.08933	0.902584	0.999578	1.01968	0.998523	1.35816	0.954602	0.857694	0.992037	0.789443	1.07069	0.890561	0.885528	0.659899	0.829792	1.52555	1.22786	0.952249	1.21064	0.945975	1.03066	1.15206	0.830342	1.39076	0.845419	0.865268	0.558942	0.8336	0.986883	0.881042	1.08565	0.932988	1.12114	1.01867	0.694805
	SV5_05E09	0.928048	1.25575	0.946656	0.948626	1.27931	1.04588	0.889641	1.08093	0.883065	1.27405	1.22644	1.17823	1.42728	1.43746	0.987782	1.1433	1.11618	1.03991	1.15128	1.04142	1.00642	1.50396	1.29511	1.28257	1.3088	1.14078	1.16055	0.889683	1.19334	1.18821	1.39789	2.139	1.38397	2.5624	1.47956	0.757483	1.51524	0.855216	1.53116	0.845186	1.15352	1.10624	0.98326	1.25251	1.02565	1.11691	1.14378	0.813666
	SV5_05E11	0.911821	0.799858	1.1308	0.988523	0.822163	0.832931	1.01259	1.44155	0.961282	1.56732	0.823982	0.822683	1.37357	1.22551	0.866875	0.990001	1.10937	1.13737	1.43074	0.959254	0.912552	1.26276	0.874371	0.981939	1.03065	1.33975	0.818617	1.00269	1.51238	1.3076	0.995909	1.32961	0.99302	1.10459	1.05816	0.855554	1.11505	0.824358	1.31012	1.24194	1.70624	1.00539	0.977892	1.2168	0.847623	1.12223	1.34402	0.83543
	SV5_05E12	1.14378	0.811119	1.56258	1.48602	0.815502	0.684648	1.33657	1.77953	1.26677	2.10423	1.02196	0.98331	1.49092	1.3781	0.93192	0.8808	1.2732	1.24523	1.53721	0.932881	1.05038	1.52965	0.920672	1.0419	1.25459	1.33363	1.14135	1.00578	1.77394	1.47765	0.819564	1.26137	0.811212	1.25955	0.980163	0.873831	1.01706	0.687565	1.66138	0.992155	1.78658	0.930475	0.960374	1.16597	0.847128	1.02411	1.21029	1.0966
	SV5_05F01	1.91825	0.515394	1.84282	2.30884	0.700728	0.581895	1.02341	1.06407	1.08238	1.00836	1.09388	1.07577	0.761969	0.830594	1.06153	1.04306	0.937509	0.849956	0.72151	1.25647	1.03771	0.840267	1.02993	1.29376	0.61134	0.756899	0.957877	1.12914	1.12076	1.07282	0.924383	1.11445	1.02286	0.960135	1.08034	0.895467	0.997459	0.975989	1.48666			0.862232	0.910705	0.96907	1.02719	0.90113	0.741127	1.30001
	SV5_05F02	2.18783	0.483752	1.84203	2.42027	0.427456	0.628157	0.947114	0.899467	1.49705	0.652472	1.03189	1.11138	0.722181	0.636095	0.924479	1.11352	1.04974	0.906111	0.733825	1.38681	1.04726	0.825042	1.00519	1.06491	0.634607	0.73142	1.0803	1.02017	0.564035	0.788447	0.601935	2.09168	0.572484	1.60623	1.26606	0.537402	1.23259	0.678613	2.0246	0.01	0.298222	1.46279	0.86021	1.30152	0.750132	1.0689	0.725317	2.24059
	SV5_05F04	1.57738	0.897648	1.43344	1.82277	0.862413	0.699112	1.12784	1.23286	1.02397	1.02821	1.14861	1.09212	0.927027	0.904757	1.1276	1.06106	0.92356	1.00544	0.905279	0.938437	1.10716	1.28914	0.907512	1.04762	1.13752	1.1363	1.15799	1.22972	1.01281	1.05289	0.721657	2.40102	0.648132	1.49936	1.08109	1.05969	0.926615	1.09305	1.19405	0.752691	0.843563	0.866565	0.807911	1.29957	0.829905	1.00052	0.820641	1.34501
	SV5_05F05	1.74393	0.772667	1.56755	2.0206	0.705675	0.631821	0.92882	0.982957	1.00766	1.00041	0.933305	1.18378	0.945417	0.932865	0.969031	0.936282	1.03904	1.18812	0.905937	0.930978	0.868056	1.16729	0.878636	0.84264	1.07847	0.978105	0.978594	1.28802	0.92661	0.996842	0.84995	0.891373	0.657079	1.0031	1.08824	0.86625	1.08478	0.82172	0.854359	1.09111	0.877159	0.882526	0.940621	0.962162	0.985435	0.809566	1.0416	0.855392
	SV5_05F06	0.990487	0.977839	1.1647	0.934577	0.98676	1.37464	0.789424	0.682795	0.798591	0.653108	0.845343	0.855781	0.956142	0.864572	1.13474	1.08976	1.15063	1.204	0.978067	0.792463	0.781165	1.04288	0.847399	0.891747	0.893815	0.889166	0.837845	0.806324	1.07274	0.854253	0.90073	0.734676	0.836631	0.626346	1.1428	0.864224	0.928542	0.860054	0.558075	0.690729	0.446233	0.96406	1.01652	0.84541	1.03775	0.847007	1.07225	0.987733
	SV5_05F08	1.41929	0.790251	1.49327	1.21116	0.722198	1.1762	0.766371	0.923924	0.799361	0.903175	0.696429	0.765842	1.04527	0.732974	0.969285	0.976049	1.55155	1.36424	1.23304	0.89923	0.860934	1.3398	0.884614	0.885983	0.950651	1.03966	0.609486	0.656895	1.02119	0.962297	0.863515	0.96076	0.801959	0.841149	1.21191	0.529091	1.23764	0.581011	1.11258	1.23175	0.70144	1.6452	0.921756	0.864117	1.14365	0.812914	0.807415	0.757118
	SV5_05F11	1.30803	0.843375	1.10644	1.19226	0.594124	1.25521	1.09579	1.0147	0.978177	0.954133	1.00984	0.926653	0.976986	1.04226	0.828192	0.976408	1.02432	0.90292	0.941741	0.940739	0.828469	0.913728	0.957549	1.10489	0.798281	0.925071	1.07101	0.945417	1.19718	1.0096	1.08683	0.982167	1.08863	0.915696	0.994512	0.81949	1.07225	0.815226	0.937444	0.630983	0.703564	1.20764	0.984297	1.00983	0.941205	1.00681	0.962214	0.763679
	SV5_05F12	1.22792	0.647566	0.855394	1.20714	0.554297	1.3226	0.928928	0.95732	1.23102	0.977524	1.03555	0.966314	0.646384	0.656172	1.01186	1.13898	0.827043	0.856109	1.11258	1.04462	1.23702	0.89617	0.950567	0.967437	0.743851	0.895605	0.943834	1.08919	1.30035	1.141	0.934993	1.19083	0.921844	1.31547	1.27096	0.613728	1.11493	0.64803	1.01937	0.753733	0.619448	1.24679	1.04069	1.06669	0.992631	0.999871	0.993308	1.15691
	SV5_05G01	1.36736	1.00557	0.97629	1.06832	0.596363	1.24542	0.921453	0.881442	0.956252	1.03537	0.834725	0.831029	0.809035	1.05548	1.00931	1.01428	1.07043	0.802687	1.4112	0.814216	0.75138	1.00606	0.79479	1.22095	0.745906	0.924104	1.05068	1.1177	1.06198	0.855275	1.01766	0.915446	1.05075	1.01461	0.964099	1.01695	1.06856	0.934379	0.960591	0.516853	0.611332	1.16355	0.835647	1.03565	0.854718	0.955375	0.961842	0.773003
	SV5_05G02	1.06255	1.05088	1.20795	1.19082	0.786618	1.23397	1.05586	1.04906	1.09889	0.971773	0.944814	1.00467	1.31201	1.15571	0.986938	1.05007	1.13871	1.02882	1.21475	0.76825	0.807735	1.08237	0.935513	0.814752	0.974594	1.10369	1.14845	1.02496	1.44272	1.03806	0.861041	1.07988	0.969448	1.24844	1.29256	0.773032	1.41651	0.852827	1.04409	0.819261	0.807916	1.19245	1.00213	1.06211	0.979128	1.07433	0.950747	1.21525
	SV5_05G03	1.27446	0.86557	1.03111	1.15168	0.646555	1.32242	1.00811	0.902067	1.06294	0.987497	0.88071	1.22836	0.864856	0.841748	0.964661	0.890532	0.845891	0.648185	0.822425	0.825116	0.89983	0.932189	0.91045	0.812686	0.677049	0.997419	1.01053	1.04323	0.978427	0.748162	0.60164	0.703205	0.590722	0.925166	1.0814	0.614367	1.27309	0.698127	1.72647	1.06576	1.12708	1.52526	0.808168	1.10735	0.737541	1.07101	0.938595	1.44378
	SV5_05G05	1.32733	0.892503	1.02338	1.16431	0.435369	1.75344	1.0859	0.742789	1.77631	0.873226	1.14516	1.29891	0.776829	0.843734	1.22057	1.2493	0.820785	0.694127	0.741849	1.34199	1.21186	0.682737	1.26965	1.28571	0.506334	0.667466	1.16733	1.06801	0.01	0.725661	0.728221	1.51291	0.564853	1.79704	1.27443	0.28962	1.61851	0.431141	2.00237	0.01	0.303278	1.79612	0.877363	1.23752	1.32441	1.13361	0.878603	1.65508
	SV5_05G07	1.38909	0.765927	1.09073	1.14501	0.580997	1.39598	0.990999	1.05952	1.19681	0.976553	1.20123	1.04023	1.04857	0.934632	1.00507	0.986248	1.15471	0.919062	1.10131	1.25387	0.979658	0.974533	0.937025	1.16892	1.0705	0.751657	0.909866	1.12506	0.98708	0.910443	0.778216	1.12995	0.762809	1.20031	1.13314	0.525567	1.33014	0.631392	1.62563		1.11472	1.24737	0.991005	1.14638	0.838365	0.971395	0.857548	1.39927
	SV5_05G08	0.763752	1.23908	0.491127	0.608148	1.14352	2.6831	1.02776	0.976913	0.917982	1.01077	0.955815	1.01113	0.964023	0.917665	1.01846	0.973293	1.0501	1.00845	0.982398	1.13481	0.965345	1.0127	0.83148	1.04949	0.937856	0.951678	1.03784	1.15759	0.01	1.15418	1.068	1.0405	0.958572	0.961672	0.900375		1.00852	0.915049	0.811114	0.01		0.800601	1.05001	0.910919	0.854032	1.09388	1.07659	1.0856
	SV5_05G09	1.09243	1.04277	0.863828	1.00567	1.0223	1.36171	1.14436	1.20869	1.01192	1.20611	1.16669	1.24387	0.911893	0.861526	0.952291	1.00414	1.25123	1.22281	0.86712	1.21381	1.07699	0.975773	1.11977	1.08846	1.10838	1.21724	1.44871	1.28665	0.963434	1.04266	1.05995	1.27957	1.10802	1.20426	1.06594	1.07741	0.993085	0.880419	1.60846	1.19363	1.66735	1.03796	0.999817	1.36427	0.767438	1.05103	0.79866	1.16056
	SV5_05G10	1.04735	0.736059	0.51387	1.16638	0.395582	1.6083	1.17504	0.870885	1.41124	0.736568	1.66131	1.48452	0.358104	0.450107	1.41036	1.5684	0.786915	0.569989	0.390628	1.74273	1.60708	0.367703	1.47839	1.51287	0.510876	0.450212	1.20724	1.13298	0.6117	0.978032	0.660699	1.72804	0.626744	1.54581	1.39001	0.457552	1.40438	0.55836	1.79197		0.644409	1.28378	0.86211	1.24979	0.586959	0.981006	0.689061	2.10016
	SV5_05G11	1.90151	0.888165	1.0624	0.793184	0.669679	0.829054	0.793794	1.19549	0.778104	1.19848	1.15689	0.982965	0.954828	0.826507	1.02668	1.07407	0.994702	0.861303	0.827776	0.977902	0.98398	0.968268	1.10709	1.035	0.897158	0.983457	0.799619	0.731969	1.81314	1.33854	1.06627	1.15533	1.18216	1.05644	1.21622	0.912029	1.32753	0.839578	0.880868	0.998802	0.802811	0.863176	1.00562	1.00802	1.0989	1.12481	1.16999	0.718462
	SV5_05G12	1.62719	0.656205	1.16179	1.12657	0.44296	0.734624	0.861525	1.33553	0.844392	1.17664	0.908815	0.909776	0.98577	1.08694	0.881966	0.844363	1.18063	1.04088	1.22404	1.00786	0.906364	1.07497	0.889603	0.92443	1.12977	1.0253	0.82286	0.808155	1.69174	1.27698	0.86014	1.20929	0.901129	1.06858	0.969689	0.82575	1.12988	0.895809	1.08063	0.902225	0.718588	0.98735	0.950398	1.04301	0.970015	1.10821	1.26362	0.814197
	SV5_05H02	0.966274	1.18694	1.13003	0.992022	1.11082	1.10011	1.065	1.10867	1.0722	1.05404	0.8417	1.04006	1.33005	1.27476	0.981782	1.11261	1.13373	1.3566	1.22377	1.075	0.983798	1.33219	1.04758	1.14905	1.29019	1.23666	0.865062	0.952911	1.02486	1.23686	0.901499	1.14081	0.882607	1.21435	0.867889	0.780769	1.01561	0.819863	1.05877	0.696801	0.81301	1.11897	1.00826	0.942402	1.00485	0.999273	1.29676	0.874715
	SV5_05H04	1.58998	0.871186	1.45302	1.91575	0.645115	0.532158	1.01965	1.02647	0.906633	1.08106	1.03675	0.856095	1.07305	1.01004	0.956377	1.13805	1.002	1.00783	1.09797	0.940867	0.950076	1.30664	0.951998	1.0001	0.962125	0.881257	0.910686	0.952269	1.04745	0.9813	0.84463	1.5978	0.75697	1.15015	1.12486	0.582867	1.35104	0.586292	1.1608	0.706921	0.669087	1.09277	0.895356	1.12882	0.992686	1.17008	0.903142	0.969758
	SV5_05H05	0.951142	1.0533	1.02285	1.08344	1.09696	0.884238	0.989651	1.08905	1.00368	1.10986	0.993518	1.02416	1.14714	1.24334	1.10537	1.05996	1.05343	0.964357	1.14821	0.979287	1.08037	1.19082	1.0476	1.1203	1.00421	1.04516	0.885674	0.962083	0.852525	1.03555	0.880748	1.34915	0.942674	1.28733	1.297	0.786575	1.23802	0.833197	0.994258	0.817664	0.791807	1.06763	0.924383	1.15185	1.01169	1.08718	1.11246	0.768285
	SV5_05H06	0.966451	1.06738	0.965552	0.855089	0.951898	1.12811	1.10808	0.882885	0.974339	1.08835	0.996442	1.04547	1.0541	1.10249	0.971424	0.938086	1.00331	1.0466	1.01517	1.02099	1.05505	1.06209	1.01583	0.863527	0.949525	1.02651	1.00353	1.01164	0.01	1.00528	0.94764	0.844966	1.07895	1.00744	1.00461	0.932596	0.912555	1.03532	0.91438			0.79717	1.11603	1.0239	1.12628	1.04149	0.911652	1.06218
	SV5_05H08	1.58658	0.763853	1.6103	1.45348	0.815012	0.802517	1.02005	1.44335	1.03088	1.32902	0.947135	1.14362	1.23282	1.34881	0.978965	0.965139	1.32182	0.983116	1.15308	1.02788	0.938929	0.944218	0.94246	1.07095	0.937612	1.18889	1.13765	1.10173	1.38167	1.53747	0.824941	1.46589	0.729188	1.38024	1.07044	0.628356	1.26208	0.774685	1.4216	0.679309	1.06452	0.989069	0.855897	1.19158	0.975219	1.14709	1.13603	1.16053
	SV5_05H11	1.14622	0.991673	1.02474	1.61857	0.981391	0.975383	0.890605	1.15976	0.782814	1.09359	0.810772	0.858181	1.00978	1.1491	0.81814	0.948738	1.01734	0.999035	1.31641	1.03551	0.873431	1.10571	0.832041	0.934325	1.02967	1.17771	0.985317	0.835106	1.55145	1.18928	0.85506	1.34488	0.848617	1.14004	1.01411	0.919681	1.13916	1.0867	0.898705	0.558556	0.805172	1.02594	1.01616	1.10719	1.00541	1.09513	1.18173	0.831761
	SV5_05H12	1.30483	0.982182	1.37486	1.58053	1.03971	0.800138	0.788511	1.34284	0.873702	1.22608	0.838536	0.756622	1.26343	1.11976	0.941912	0.934893	1.0727	1.01247	1.06631	0.840039	0.966159	1.24843	0.829856	0.939218	1.04674	1.07891	0.947563	0.973982	1.25798	1.12683	0.842779	1.25907	0.847093	1.21468	1.15219	0.830099	1.11511	0.894315	1.12928	0.789545	1.0868	1.02912	0.881051	1.04207	1.00168	1.04889	1.00197	0.955124
	SV5_06A02	1.39687	0.897214	1.49917	1.30987	0.948544	0.824441	1.01236	0.974533	0.967511	0.944586	0.888586	0.907733	1.0679	1.04214	1.10166	1.14274	1.04612	1.15237	0.892433	0.970828	1.05508	1.16937	0.97635	0.997045	0.841842	0.854672	0.833359	1.10154	0.683817	0.776139	0.664876	0.858276	0.529893	0.818215	0.987329	0.726893	0.986271	0.760709	0.68496	0.889294	0.663005	0.957176	0.712458	0.888921	0.864851	0.873763	0.757462	0.951667
	SV5_06A04	1.81315	0.71645	1.96232	2.59377	0.570908	0.61604	0.978795	0.893788	1.12606	0.903167	1.52261	1.50641	0.539234	0.623415	1.09271	1.03454	0.934393	0.867467	0.544343	1.44874	1.28417	0.468487	0.978973	0.930832	0.736907	1.07709	1.16356	1.1609	0.831471	1.07954	1.01923	1.40306	1.10904	1.49299	1.11889	0.627724	1.14632	0.743564	1.03792	1.07921	1.08844	0.982676	1.07968	1.19522	0.965604	0.906539	0.609845	1.28943
	SV5_06A05	1.1145	0.821349	1.3669	1.09056	0.545325	1.05218	1.21594	0.91904	1.22215	0.773399	1.241	1.17989	0.820166	0.820276	1.19457	1.1162	0.980578	0.811213	0.841632	1.09054	1.15883	0.698955	1.35452	1.08703	0.818902	0.965556	1.00603	1.05006	1.08712	0.835942	0.915039	1.0494	0.937503	0.73928	1.20553	0.628024	1.11511	0.715695	1.29858	1.00403	0.709457	1.21328	1.03345	0.891794	1.02056	0.958031	0.775784	1.44247
	SV5_06A06	1.26951	0.988932	1.27671	0.919614	0.762982	1.213	1.02116	1.06257	0.973547	1.02807	0.866306	0.926007	1.36754	1.21457	0.96794	0.946795	1.16067	1.24378	1.21574	0.934363	0.926011	1.37768	0.931087	0.92517	1.33041	1.17493	0.895817	0.717017	1.32821	1.23629	1.06671	1.04658	0.979487	0.778543	1.03578	0.842449	1.0837	0.746524	1.10778	1.00837	1.05345	1.2747	1.07447	0.929961	1.02251	0.886197	1.18065	0.526953
	SV5_06A07	1.25771	0.698583	1.15107	1.05148	0.555066	1.34985	0.920362	0.987266	0.865438	1.0754	0.889335	1.03969	0.936443	0.950048	0.987123	1.10474	0.897867	0.732294	1.12145	0.904416	0.934818	0.832555	0.960198	1.00344	0.848504	1.01397	0.990802	0.932099	1.37795	1.07207	0.922867	0.929236	0.859854	0.911068	1.18928	0.788899	1.13975	0.817455	1.01961	0.884008	0.711353	1.15039	0.945655	0.957962	0.897965	0.971452	1.06361	0.889076
	SV5_06A08	1.3204	0.652006	1.27517	1.40334	0.601948	1.16323	0.979735	1.07751	0.905115	1.0778	0.882165	1.25512	1.177	1.08725	1.25403	1.10139	1.20291	0.867244	1.19023	1.03121	0.902832	1.02054	1.14296	1.06545	1.00426	0.915331	0.892142	0.985218	1.14166	1.10834	0.981695	1.20715	0.932247	1.10651	1.14773	0.643326	1.23813	0.754938	0.961193	0.987746	0.801271	1.00464	0.937987	1.09123	0.941865	0.99064	0.920027	0.896916
	SV5_06A11	1.3732	0.965901	0.959307	1.35231	0.798161	1.07452	1.05026	1.16955	1.03985	1.36856	0.860196	0.752401	0.873638	0.824805	0.909566	0.775243	0.985675	0.757513	1.20673	1.20528	1.12078	1.17948	0.854992	1.06357	0.996633	0.994048	1.05342	1.01799	0.728115	0.940888	0.559468	0.747852	0.772247	0.854349	1.15643	0.605488	1.25952	0.631047	1.485	1.30244	4.42902	0.924647	0.688033	0.958598	0.614529	0.888521	0.85844	1.16753
	SV5_06B02	1.24445	0.939788	0.862512	1.0698	1.0026	1.4597	0.995774	0.810957	0.981904	1.0619	1.0459	0.856584	1.26463	1.03652	0.981446	0.982966	1.17705	0.943943	1.12811	0.93417	0.856769	1.05403	0.845471	0.836367	1.03675	1.22579	1.08566	1.05972	1.18627	0.936318	0.804399	1.34017	0.783158	1.39556	1.18042	0.76538	1.17659	0.743468	1.29432	0.741443	0.939528	1.06902	0.889766	1.00661	0.96735	1.10384	1.04993	1.23298
	SV5_06B03	0.981463	0.848207	1.01723	0.804408	0.822919	0.958253	0.963461	1.20719	1.19485	0.937499	0.913953	1.13891	0.829251	0.840707	0.812746	0.779966	0.830617	0.622208	1.07093	0.922637	1.09488	1.06103	0.966671	0.948563	1.07251	1.04648	1.09317	0.972641	0.781111	0.670571	0.436768	0.429944	0.484094	0.693378	1.37576	0.916339	1.29552	0.834433	6.29776	1.08922	5.20415	0.672178	0.541856	0.848973	0.724225	0.818331	0.800614	1.4409
	SV5_06B08	0.611943	1.27326	0.767611	0.595217	1.07955	2.83186	1.0261	1.07182	1.05617	0.995054	1.05923	1.00463	0.928982	1.09945	0.967054	1.02759	0.994846	0.996861	0.992013	0.934326	0.947407	1.05041	0.801699	0.944405	0.986271	1.05644	1.02246	1.0277		0.933417	1.02173	1.06743	0.979729	1.0036	1.02269		1.08618	0.897455	0.847342	0.01		0.908494	1.01428	1.07332	0.965814	1.00794	0.907036	1.06432
	SV5_06B09	1.0311	1.00056	0.907473	0.804998	0.87213	1.49276	0.900405	0.965379	0.871644	0.990228	0.866609	0.857566	1.24786	1.18699	0.934309	0.918582	1.07151	0.922883	0.899496	0.912	0.945514	1.09902	0.810819	0.872538	0.923728	1.22948	0.992098	1.01534	1.21322	1.05328	0.759109	1.01704	0.779177	0.98468	1.04237	0.755483	1.0636	0.82878	0.880937	0.74502	0.736218	0.923715	0.987613	1.11931	1.15583	1.11953	1.05545	0.997932
	SV5_06B10	1.15419	0.825999	0.617252	1.04865	0.660874	1.61109	0.990885	1.1651	1.04144	0.94534	0.82401	0.764577	0.811466	0.887272	0.876419	0.916608	0.998983	0.839817	1.14074	0.974932	0.859651	0.865129	0.873492	0.899038	0.712316	0.766176	0.872432	1.21585	0.896597	0.721796	0.794726	1.08667	0.683281	1.09164	1.05029	0.930695	1.19998	0.966997	0.734769	0.367993	0.422322	0.762484	0.903576	1.31004	0.841675	1.07757	0.894489	1.38847
	SV5_06C01	0.664855	1.27489	0.491212	0.523093	1.32406	2.18086	0.867391	1.34016	0.890732	1.18067	0.826622	1.09669	0.921393	0.818246	1.07209	1.02994	1.00473	0.877355	1.12595	1.20189	1.3282	0.827244	0.800163	0.964102	0.917492	0.862964	1.07348	1.31447	1.13334	1.03277	0.995816	1.20439	0.971564	1.06595	0.871566	0.943677	0.88663	1.05429	0.818862	0.505364	0.955372	0.921478	0.81186	1.08704	0.863985	0.948891	1.12022	1.16319
	SV5_06C03	1.16965	0.763212	1.16302	0.848612	0.839392	0.738001	0.932174	1.19557	0.806267	1.16796	0.972488	0.876894	0.872353	0.883512	1.09302	1.1391	0.900693	0.801703	1.10641	1.04153	0.947651	0.934151	0.872749	1.18049	0.678869	0.951974	0.879582	0.687081	1.31361	1.17373	0.883146	1.2439	0.882727	1.13104	1.15675	0.69048	1.3272	0.640062	0.969869	0.736892	0.654446	1.19658	0.9643	1.09993	1.01174	1.17567	1.05606	0.775441
	SV5_06C04	2.49494	0.559788	2.22649	1.18344	0.459807	0.552462	0.882775	1.34884	0.876293	1.27709	1.53649	1.06967	0.933907	1.05303	0.975516	1.27931	1.19148	0.852614	1.07078	1.01751	0.968642	0.656303	0.966822	1.0103	0.855291	1.14903	0.965762	1.00387	1.6415	1.3378	0.835434	1.36796	0.988232	1.29699	1.23426	0.78372	1.2553	0.709016	0.764991	0.661291	0.550779	1.27752	0.996504	1.04422	1.0442	1.08956	1.15562	0.935454
	SV5_06C05	1.30558	0.865844	1.342	1.66687	0.89454	0.760873	0.819797	1.34958	0.837986	1.49398	0.720436	0.668333	1.09818	1.15645	0.683214	0.685241	1.33723	1.4016	1.4807	0.89856	0.819884	1.38304	0.689407	0.745742	1.00544	1.28584	0.704544	0.699735	1.60978	1.21979	0.762751	1.20747	0.763679	0.890128	1.05427	0.87452	1.20666	0.904362	1.07069	1.09888	0.796358	1.11215	0.96795	1.17839	0.876323	1.16898	0.898732	0.980856
	SV5_06C06	2.01442	0.670873	1.97163	1.80578	0.658376	0.594529	0.936316	1.16161	0.996225	1.07694	0.916748	0.883058	1.3136	1.15702	0.87968	0.957487	1.10328	0.98116	1.33739	0.934763	0.915117	1.36973	0.776284	0.851884	1.29234	1.09764	0.939571	0.825018	1.13638	0.928589	0.939476	1.37189	0.942023	1.12903	1.11317	0.683096	1.18108	0.82343	1.13555	0.96009	0.88752	1.13331	0.876949	1.03919	0.977178	1.04557	0.911809	0.741347
	SV5_06C07	1.50722	0.909384	1.48617	1.63071	0.881781	0.749982	0.919406	1.63427	1.20807	1.55132	0.890687	0.774951	1.1442	1.1487	0.961765	0.926288	1.12399	0.977262	1.23974	1.00832	0.923762	1.16741	0.880376	0.987018	1.02012	1.09471	1.03906	0.871784	1.61913	1.30382	0.860495	1.24348	0.788029	1.40674	1.14645	0.696271	1.48982	0.910382	1.27692	1.14184	1.23902	1.15629	0.939717	1.15934	1.07523	1.18129	1.01888	0.718697
	SV5_06C08	1.16382	1.07217	1.11623	1.0759	1.08974	1.0427	0.959374	1.10068	0.893358	1.04776	1.00243	0.861923	1.1914	1.13037	0.812629	0.874367	1.1987	1.16872	1.03512	0.885972	0.902008	1.09077	0.996654	0.872748	1.2244	1.10358	1.1605	0.839899	1.35973	1.1474	0.827708	1.36119	0.830027	1.23085	1.40039	0.683649	1.16897	0.78834	1.14633	0.963436	0.830046	1.15115	0.973408	1.04885	0.992288	1.08423	0.928739	0.879252
	SV5_06C09	0.86033	1.03749	1.08704	1.20599	1.26465	1.02441	0.641993	1.25283	0.598347	1.15773	0.641305	0.645746	1.11913	1.17222	0.700885	0.740513	1.09501	1.1809	1.01661	0.71641	0.780821	1.10069	0.69211	0.651777	0.883917	1.09581	0.75846	0.82413	1.55014	1.31141	0.562126	0.983934	0.498128	0.831462	0.885725	0.752593	0.969808	0.838335	0.563974	0.733076	0.477159	0.780671	0.9173	1.19869	0.960879	1.1184	1.01746	0.702634
	SV5_06D04	1.47965	0.765555	1.79217	1.96181	1.10511	0.64689	0.928847	1.46466	0.913822	1.56449	0.817806	0.903098	1.36155	1.54418	0.907428	0.95128	1.25829	1.07697	1.27644	0.849653	0.936804	1.38363	0.997227	0.936888	1.18427	1.29126	0.89047	1.0116	1.32477	1.34605	0.677803	1.65113	0.62114	1.29056	1.11177	0.595103	1.07374	0.787752	1.37567	0.847265	0.859844	1.05614	0.867177	1.07039	0.908145	1.10576	1.09468	1.00565
	SV5_06D05	2.17284	0.491242	2.05558	2.17062	0.46623	0.452438	1.06619	0.937459	1.32921	0.768092	1.31767	1.40976	0.662394	0.708121	1.35069	1.41613	0.819895	0.603376	0.671762	1.3046	1.15466	0.682222	1.29427	1.32022	0.569514	0.537051	1.05726	1.12935		0.874087	0.83025	1.52458	0.762899	1.34053	1.26212	0.497752	1.39245	0.646475	1.52864			1.2781	0.840975	1.16319	0.855658	1.62218	0.705218	2.12501
	SV5_06D07	1.47472	0.623647	1.60045	1.56288	0.746578	0.633561	1.10238	1.19096	1.27195	1.313	1.15053	1.0745	0.657855	0.703185	1.23766	1.21173	0.995624	0.768837	0.811139	1.12074	1.08218	1.0622	1.25178	1.14	0.824762	0.730516	0.999376	1.09673	1.10049	1.09147	0.612323	1.79126	0.560475	1.74185	1.28852	0.500076	1.50619	0.536595	1.4671	0.569962	0.784439	1.45692	0.884238	1.13332	0.765919	1.34617	0.688453	1.44857
	SV5_06D08	0.863911	0.91954	1.1281	1.0613	1.01032	0.860351	0.92816	1.06551	0.884497	1.07115	0.943273	0.934044	1.10009	1.23319	1.00588	1.05669	0.962086	1.14639	1.17878	0.953374	1.03808	1.06295	0.975071	0.907671	1.11613	1.21107	0.951058	1.12963	1.09723	1.20906	1.19482	0.974148	1.42735	1.03557	0.928098	1.15715	0.954523	1.2045	0.821644			0.603477	0.979847	1.14673	1.04195	1.00862	0.986272	0.848225
	SV5_06D09	1.12826	0.891893	1.01971	1.14507	1.04613	0.866531	0.949173	1.01209	1.12694	1.12401	1.03219	0.925451	0.913071	0.984687	0.992773	0.830422	1.06115	0.85451	0.928208	0.949848	0.946036	1.05453	0.905879	0.950981	0.978387	0.969258	0.995112	0.986088		1.27126	0.919038	1.13243	0.993497	0.98727	0.975656		1.18833	1.0024	1.0369			0.733459	0.848935	1.05242	0.916411	1.05492	1.05555	1.03085
	SV5_06D12	1.07303	1.02959	1.14183	1.09002	0.78357	1.37041	0.747474	0.927308	0.830691	0.785571	0.803909	0.782233	0.848537	0.963545	0.915121	0.827409	1.12414	1.2319	0.994182	0.785813	0.755709	0.821508	0.861873	0.650663	0.937576	0.983313	0.914169	0.742237	1.35179	1.15517	0.872056	0.54519	0.838435	0.439096	0.919153	0.83382	0.935632	0.85386	0.614423	0.919081	0.630301	0.809581	1.10872	0.915864	1.25427	0.905849	1.10284	0.97558
	SV5_06E01	1.22558	1.02546	1.12544	0.939259	0.688318	1.10775	0.983151	1.07888	0.915567	1.08467	1.03236	1.17923	1.18891	1.10308	1.0655	0.993019	1.20535	1.42973	0.995919	1.03704	1.05462	1.1683	0.918544	0.945039	1.17075	1.18517	0.827041	0.75012	1.11932	1.17556	1.0172	0.680164	0.871176	0.508185	0.964894	0.928373	0.859888	0.862217	1.01713	1.08037	1.10215	1.14739	0.947123	0.796857	0.811635	0.832753	1.27489	0.799175
	SV5_06E02	1.55986	0.791423	1.02073	1.25293	0.725443	0.866836	1.17062	1.02314	1.18405	1.1041	1.17571	1.04529	0.999632	1.04343	1.17276	1.06125	1.04593	0.887627	1.39106	1.36866	1.27238	1.23518	0.800682	0.932476	0.74906	0.799401	0.560236	0.664513	0.694263	0.799928	0.673366	0.519335	0.635685	0.571271	0.598947	0.641728	0.582784	0.56915	1.45986	1.0879	1.11363	1.26983	0.8233	0.708594	0.657335	0.717002	0.913135	1.01977
	SV5_06E03	1.24278	0.970612	1.02851	1.19154	0.987655	1.09519	0.916837	1.18797	0.917728	1.01237	1.00703	1.01376	0.990954	0.895173	0.984379	0.969839	1.25867	0.958685	1.09126	1.01641	0.967362	0.911424	0.899663	0.96889	0.88191	0.955139	0.803864	0.852771	1.13448	1.05642	0.975292	1.08815	0.824766	0.995387	0.954279	1.08026	1.05901	0.935684	0.856437	0.659643	0.739897	1.06705	1.00023	0.940557	0.926823	1.14265	1.06794	0.935973
	SV5_06E05	1.798	0.522951	1.37824	1.66934	0.279618	1.19106	1.36415	0.742525	1.50711	0.897609	1.52753	1.58336	0.601338	0.593702	1.42781	1.34266	0.885266	0.571753	0.4916	1.55356	1.14242	0.625454	1.22825	1.57469	0.445076	0.490171	1.052	1.09878		0.678092	0.723882	1.64839	0.651681	1.62979	1.48481	0.320111	1.47387	0.409927	1.38604	0.247903	0.180918	2.26227	0.815489	1.19934	0.875837	1.2095	0.64437	1.87059
	SV5_06E10	1.12403	0.983679	1.07785	0.92163	0.929002	1.22581	1.12012	0.712159	1.19589	1.01964	0.842388	0.88249	1.00293	0.903682	1.06243	1.00394	1.24776	0.751482	1.34563	1.05083	0.797483	0.950782	0.964621	0.912199	0.733998	0.812811	0.772621	0.997431	0.561688	0.686307	0.793364	0.790659	0.930218	0.850685	0.907441	0.75218	1.12812	0.865651	1.07872	0.537426	0.96156	0.636589	0.939002	0.961338	0.880847	0.988794	0.841203	1.43204
	SV5_06F01	1.39419	0.734555	1.05865	1.19286	0.90042	1.15255	0.866326	1.11294	0.873247	1.16741	1.06012	1.12738	1.20626	1.09571	0.997806	0.954367	1.19517	1.41591	0.94484	0.967553	0.976009	1.0611	0.79316	0.799962	1.14385	1.15538	0.865359	0.820561	1.05608	1.14928	1.031	0.654824	0.806083	0.752046	0.921313	0.936981	1.02161	0.963653	0.937011	1.13941	0.89789	1.06959	0.914539	0.910072	0.923404	0.890994	1.16184	1.23779
	SV5_06F02	1.2567	0.740521	1.28689	1.27273	0.726893	0.974664	0.7853	0.670894	0.930091	0.872378	0.978133	0.959295	1.06782	0.921284	1.04808	1.04375	0.990619	0.948286	0.821168	0.878025	0.92636	0.954818	1.0544	1.02117	0.752175	0.917098	0.945278	0.970623	0.752876	0.947603	0.678836	1.01844	0.759031	1.19698	1.11191	0.600648	1.41143	0.67862	1.182	0.687731	0.651473	1.25932	0.785653	1.00357	0.916726	0.989788	0.821627	1.44084
	SV5_06F03	1.06022	0.792076	1.1869	0.79165	0.814163	1.58476	1.3407	0.836976	1.49132	1.31767	1.20877	1.22076	1.19876	0.817322	1.33064	1.22165	1.63065	1.03062	1.42742	1.14005	1.09729	1.21153	1.26698	1.21157	1.11147	1.22538	1.22495	1.16289	1.1157	1.03981	0.725282	1.40566	0.671585	1.30246	1.36859	0.435568	1.5201	0.706295	1.22364	0.526531	0.680545	0.960579	0.867268	1.11358	0.775199	1.18007	1.04252	1.7183
	SV5_06F06	0.724084	1.28514	0.760921	0.542674	1.33574	1.94916	0.759802	1.13914	0.761347	1.11552	0.930683	0.849509	1.10237	1.26357	0.945655	0.896487	1.00678	1.13246	1.23479	0.908495	1.02984	1.0678	0.991983	0.839066	1.1769	1.09458	0.898677	0.873215	1.20133	1.25525	0.886247	0.703787	0.835401	0.757814	0.793781	1.38145	0.983428	1.19002	1.2555	1.47657	1.11025	1.06364	0.860279	0.864645	0.987407	0.814263	1.32405	0.621881
	SV5_06F07	1.29819	0.821756	1.23069	1.09095	0.798006	1.25971	1.14356	1.09138	1.18208	0.913539	1.31908	1.35621	0.743829	1.04067	1.4148	1.53003	0.752677	0.631047	0.81801	1.19297	1.2083	0.61702	1.24643	1.24827	0.803902	0.9306	1.55371	1.43352	0.788101	0.933932	0.836027	1.34857	0.807437	1.38882	1.06862	0.580909	1.35522	0.673254	1.43906	0.802062	0.8714	1.03703	0.957085	1.0825	0.845985	1.25342	1.30385	1.5271
	SV5_06F08	0.753759	1.03313	0.571406	0.807257	1.32215	2.07064	1.00775	1.20794	0.944153	1.07625	1.16167	1.53338	0.812948	0.915615	1.11396	1.14936	0.948565	0.838713	0.759413	1.28039	1.44681	0.708079	1.14243	0.98933	1.0287	0.758834	1.0636	1.14592	0.923917	1.0543	0.97677	1.07419	0.795429	0.922324	0.882544	1.2528	0.89787	0.976306	0.910248	0.569705	0.979698	0.895156	0.885592	1.00503	0.832061	0.850492	1.26298	0.881012
	SV5_06F09	0.78152	1.19977	0.906681	0.799061	1.11205	1.00196	1.46851	0.690608	1.6718	0.999221	1.09584	1.07932	0.722435	0.580045	1.28725	1.31112	1.10542	0.939176	0.817696	1.22261	1.04967	0.864548	1.00522	1.063	0.868347	0.941025	0.825892	1.75184	0.51009	0.766492	0.777637	0.796387	0.792229	0.60493	1.78255	0.397795	1.65106	0.755421	0.918789	1.16692	0.859047	1.19348	0.892185	0.85357	0.991444	1.07265	0.390841	3.1122
	SV5_06F11	1.54101	0.582085	2.13992	1.61725	0.518703	0.784069	1.07516	0.674505	1.27093	0.726833	1.15823	1.14952	0.717908	0.803807	1.34021	1.11159	1.05541	0.859124	0.680828	1.0739	1.1139	0.813916	1.04141	1.28442	0.606442	0.746439	0.54016	1.09853	0.165092	0.56865	0.769214	1.35614	0.842618	1.69709	1.30854	0.616922	1.28571	0.756506	0.905929	0.531859	0.444731	1.52667	0.892626	1.03462	1.14034	1.16596	0.891721	1.35958
	SV5_06F12	0.965808	1.09565	1.11867	1.08343	1.0151	1.16901	0.92245	1.26912	1.06024	1.18949	0.89522	0.908102	0.916709	1.0042	1.03352	1.09004	0.94758	0.850423	1.12879	1.01633	0.943352	1.01081	1.01158	1.19569	0.77452	0.768553	0.68496	0.839817	1.26538	1.14286	0.983792	1.10772	1.02964	0.904124	1.21362	0.850201	1.34776	0.775868	0.991537	0.860873	0.848336	1.18269	1.04286	1.06809	0.965057	1.04014	0.948364	0.865721
	SV5_06G02	0.870695	1.00013	0.939358	0.965617	1.13148	0.910009	1.2427	0.933825	1.23504	0.746043	1.30549	1.12145	0.703354	0.89128	1.35064	1.25315	0.962634	0.768166	0.680502	1.24614	1.16327	0.752993	1.21281	1.12305	0.685109	0.835721	1.09416	1.27871	0.645339	0.418678	1.07787	0.907386	1.04664	0.990857	0.916069	1.35397	1.04189	0.943166	1.15376	1.29816	0.932817	1.03007	0.914592	0.997427	0.800551	0.862556	0.513923	2.02423
	SV5_06G03	1.3347	1.0366	1.05065	1.01218	1.06175	0.944254	0.855174	1.03525	0.853975	1.06988	0.878415	0.841561	1.06444	1.04427	0.845882	0.992499	0.9791	0.951468	1.20889	0.976126	0.933525	1.02584	0.847961	1.04511	0.945665	0.968642	0.937377	0.792889	1.28492	1.06719	1.05491	1.06543	0.982583	1.07118	1.00837	1.05989	1.05944	1.09244	0.839139	0.484053	0.668278	1.07449	0.921628	0.984887	1.00278	1.14744	0.99463	0.871186
	SV5_06G04	0.9651	1.05392	1.30933	1.205	0.761989	0.749421	0.76827	1.25589	0.798535	1.33027	0.838312	0.729851	1.40723	1.33976	0.756728	0.76499	1.34372	1.17166	1.2866	0.866799	0.791917	1.41948	0.847079	0.770939	1.1787	1.31606	0.742852	0.758885	1.58441	1.29115	0.936827	0.838217	0.782052	0.843922	1.02718	0.841261	0.944203	0.816027	1.02037	1.22015	1.1354	0.94631	0.964745	0.88299	0.96352	1.28382	1.27333	0.734873
	SV5_06G05	0.888811	0.723556	1.69804	1.64657	1.13005	0.719279	0.919373	1.29379	0.782203	1.35202	0.937882	0.848715	1.29977	1.23637	0.871784	0.940678	0.964081	1.08506	1.06459	0.905749	1.06079	1.21608	0.970834	1.03897	1.19479	1.23814	1.0159	0.882313	1.52743	1.20796	0.74911	1.19996	0.796536	1.14754	1.14588	0.789678	1.08656	0.806388	1.07589	0.868986	0.909884	0.94165	0.887373	1.07827	0.95668	0.999277	1.23888	0.686138
	SV5_06G06	0.92401	1.34335	0.856699	0.92021	1.69285	1.03145	0.798274	1.17421	0.820845	1.26295	0.805783	0.790991	1.22303	1.2479	0.881625	0.847549	1.2276	1.24661	1.01803	0.916134	0.924191	1.39562	0.973988	0.916824	1.14929	1.22215	0.879598	0.922365	1.10535	1.06207	0.819022	1.23155	0.75357	1.21662	1.03775	0.743329	1.19035	0.810427	1.18557	0.787658	0.914969	1.15875	1.01465	1.00283	0.866755	1.1232	1.12238	0.76385
	SV5_06G07	0.977859	0.700847	1.60302	1.30637	1.19456	0.767329	0.814832	1.26226	0.861737	1.16975	0.970989	0.729438	1.23759	1.09906	0.79546	1.34121	1.02264	1.0682	1.1169	0.852347	0.742131	1.17515	0.76295	0.905641	0.885641	0.979662	0.842754	0.907754	0.86715	1.0503	0.858639	1.39519	0.854975	1.25192	1.09753	0.882801	1.07554	0.991905	0.953061	0.528846	0.770408	0.977206	0.856319	1.2025	0.827002	1.05726	0.90942	1.16718
	SV5_06G09	1.25893	0.785106	2.22678	1.43302	0.985716	0.63928	0.825173	1.45655	0.846557	1.24798	1.26318	1.31057	0.689346	0.893652	1.15741	1.01929	0.980978	0.840011	0.809282	1.16318	1.22563	0.956823	1.05399	1.18606	0.885031	0.978022	0.919257	0.993281	1.42975	1.2774	0.777347	1.49593	0.80352	1.27831	1.39867	0.56087	1.52632	0.644587	1.59029	1.15425	1.31789	0.831185	0.836749	1.25455	0.855596	1.28343	0.774673	0.995611
	SV5_06G10	1.15573	1.2135	1.31118	1.59754	1.19545	0.779476	0.965653	1.31031	0.95358	1.10049	1.00654	1.01407	1.58319	1.1833	0.944261	0.964667	0.995087	1.13603	1.40749	0.825632	0.848429	1.70074	0.999463	1.06532	1.25177	1.55257	1.01079	1.08263	0.953731	1.01916	0.985988	1.43245	0.840774	1.27101	1.30898	0.697277	1.30011	0.835871	1.21208	1.31402	1.6853	1.1406	1.06967	1.12084	0.965543	0.917926	0.90135	0.860179
	SV5_06G12	0.690994	1.31811	0.651374	0.75192	1.14158	1.4482	0.906635	1.12731	0.988437	1.19467	1.00365	0.928557	1.20483	1.08903	1.0439	0.979718	1.18935	1.30135	1.17117	0.903362	0.987555	1.05003	0.903587	1.04836	0.925683	1.17281	0.836832	1.00795	0.802627	1.1669	1.0774	1.06079	1.09802	0.769515	0.863302	1.0473	0.970012	1.0587	1.25699	1.08978	0.981977	1.16247	0.972087	0.95878	1.12296	0.995872	1.12608	1.17571
	SV5_06H01	0.931009	0.939353	0.659586	0.761846	0.829056	1.37965	1.0253	1.14302	1.00726	1.16153	1.3071	1.17473	0.90615	1.04262	1.48834	1.3168	1.12154	0.727961	0.946158	1.22258	1.20716	0.81016	1.23892	1.40532	0.796267	0.971504	1.052	1.04361	1.71974	1.33204	0.912445	1.24149	1.0285	1.07567	1.13947	0.57335	1.31777	0.660428	1.04428	0.788426	0.643701	1.18957	0.971772	1.02741	0.82844	0.952184	0.752894	1.29427
	SV5_06H03	1.2214	0.954354	0.817479	1.11277	0.782536	0.990294	0.967322	0.896937	0.950175	1.12936	0.881308	1.13831	1.22452	1.21338	1.13065	1.03397	1.26893	1.05092	1.14185	1.09831	1.02835	1.18638	1.08268	1.07486	1.1533	1.12609	0.759112	0.833706	0.473848	0.975963	0.87319	1.08645	0.92887	1.11897	1.08522	0.754345	1.11416	0.701003	1.15562	0.855616	0.789855	1.1297	0.825303	0.882554	1.10371	1.03103	1.16523	0.677874
	SV5_06H04	0.8756	1.23318	0.612484	0.749691	1.2224	1.07054	0.945523	0.908214	0.792468	1.29677	0.921736	1.04647	1.27911	1.1684	0.989812	0.956311	1.09234	1.13609	1.30934	1.08763	0.960822	1.1929	0.970729	1.10832	1.1305	1.18004	0.837659	0.774788	1.43061	1.27551	1.00435	0.964638	1.10271	1.14251	1.06111	0.911366	0.968613	1.02387	1.27624	0.974477	1.02583	1.16627	0.954145	0.989418	1.15003	1.12062	1.39935	0.543059
	SV5_06H06	0.929616	1.26607	0.803824	0.888623	1.24454	1.25784	0.970568	1.00535	1.02175	1.01601	0.914598	0.939484	1.64383	1.71025	0.797026	0.930783	1.02644	1.57118	1.2796	0.901394	0.910168	1.52993	1.09871	0.93487	1.27091	1.48412	1.14669	0.937944	1.07512	1.01904	0.883064	1.02212	0.875091	1.22286	1.2582	0.869246	1.31476	0.803086	1.43532	0.96548	0.96416	1.31445	0.960505	0.952251	0.927843	1.06966	0.984246	0.736404
	SV5_06H07	0.852453	1.18392	0.596557	0.825476	1.30723	1.42197	0.948533	1.11414	1.0863	1.06226	0.991679	0.950602	1.06816	1.22771	0.908792	1.058	0.963098	1.09617	1.08907	1.01464	1.06268	1.01663	1.08762	1.04126	0.993607	1.24744	0.889499	0.983296	1.1467	1.23849	1.26123	0.854085	1.15651	0.85253	0.964575	1.3648	0.913723	1.30683	1.18814		1.28499	0.828639	1.07228	0.902857	1.11052	0.895672	1.07702	0.902962
	SV5_06H08	1.32432	0.984399	0.665696	0.912327	1.14609	1.13694	0.875728	1.3586	0.91061	1.40766	0.903904	1.11661	1.2341	1.55	0.984178	1.00469	1.38115	1.50587	1.32205	1.02352	0.995281	0.984293	1.01946	0.981388	1.71764	1.79872	1.08052	1.09011	1.70235	1.37567	0.786986	1.09574	0.880481	1.03703	1.09596	0.705029	1.31449	0.767283	1.0294	0.749967	0.95993	1.0139	0.99006	1.09656	0.870037	0.968463	1.04356	1.02676
	SV5_06H11	1.07521	0.957946	0.796241	1.08001	0.845249	1.12252	1.28045	1.6561	1.226	1.7729	1.19621	1.22711	1.79322	1.89862	1.23419	1.05279	1.52867	1.36399	1.68707	1.18357	1.21266	1.51343	1.47915	1.25143	1.41383	1.60859	1.25408	1.28659	1.00892	1.53198	0.560148	0.52422	0.482677	0.738786	1.01498	0.876697	1.22267	1.03867	1.32133	0.679273	1.29771	0.752113	0.933242	1.0764	1.08407	1.02395	1.05924	1.11457
	SV5_06H12	1.21054	1.16658	0.461568	0.853099	1.07849	1.15247	0.872969	1.22261	0.837176	1.22248	0.99763	0.785146	1.03302	0.985278	1.0384	1.03438	1.00357	0.971187	1.24055	0.955213	0.823651	1.26975	0.893616	1.11869	0.843687	0.874038	0.955537	1.20646	1.23121	1.28388	0.879484	1.21986	0.971806	1.11367	1.02454	0.833005	1.3781	0.809301	1.01091	0.410124	0.919125	0.974715	1.06813	1.06619	0.958382	1.09414	1.19775	0.764859
	SV5_07A02	1.06472	0.874012	0.64549	1.27354	0.738743	1.16305	0.82923	1.1074	0.754064	1.21067	0.792337	0.685415	1.14353	1.03296	1.03275	1.07322	1.33093	1.12586	1.18981	1.01478	0.850351	1.18648	0.79954	0.997059	0.947495	1.09449	0.903544	1.08262	0.786644	1.0371	0.914296	1.12207	0.945516	1.0797	0.883441	0.884372	1.11459	0.87804	0.788024	0.466454	0.729048	0.955135	0.952986	1.09995	0.890658	1.04008	1.12818	0.790242
	SV5_07A08	1.04487	1.02883	0.546553	1.16993	1.24762	0.885315	0.922293	1.23625	0.874612	0.989473	1.09198	0.894321	1.09669	1.10403	0.95614	0.966407	0.943636	0.947674	1.2078	0.929341	1.00007	1.06149	0.855754	0.911895	1.66906	1.27877	1.03125	1.14284	1.05627	0.926955	0.903409	1.61164	1.06201	1.23344	1.07022	0.696202	1.192	0.844302	1.19588		1.34492	0.790395	0.925469	1.16398	0.912388	0.997038	1.07689	0.768081
	SV5_07A10	1.03396	0.974849	1.02052	0.911251	1.06271	1.05925	0.812645	1.24004	0.817158	1.10839	0.926477	1.08302	0.828224	0.789216	0.93774	0.962324	1.2708	1.09901	0.92247	1.14517	1.00904	0.925119	0.859167	0.810509	1.03465	0.902241	0.762433	1.09567	0.79318	1.06653	0.974047	0.822528	0.854646	0.850056	0.86697	1.23015	0.928792	0.936388	0.893224	1.29001	1.17443	0.945105	0.903678	0.937586	0.78945	0.892502	1.10416	0.636204
	SV5_07B01	0.89462	1.00532	1.02095	0.829902	0.808303	0.765312	0.662633	0.490157	0.758276	0.497098	0.585129	0.500849	0.826342	0.592467	0.565896	0.570456	0.694556	1.0161	0.574914	0.481745	0.595239	0.819985	0.509066	0.606422	0.779692	0.64172	1.19229	0.934728	1.58733	1.22692	1.48289	1.47939	2.11125	2.22927	1.20328	0.945351	1.10631	0.738082	0.46499	0.49368	0.300148	0.666001	1.20666	1.21634	1.17814	1.02649	1.01545	1.22512
	SV5_07B03	0.686512	1.4052	0.846158	0.608257	1.36691	1.11716	1.17575	0.928612	1.24537	0.863401	0.94275	1.00611	1.12522	1.07628	1.07443	1.082	0.890789	1.12977	1.07043	0.970651	0.99911	1.15832	1.2167	1.05393	1.06662	0.98539	1.15473	1.05833	1.06172	1.00005	0.838744	0.848244	0.693422	0.810867	0.863604	0.788988	0.817723	0.779384	0.866179	0.779145	0.650305	1.20351	0.932994	1.04071	0.947937	0.989975	1.04567	0.753315
	SV5_07B04	1.05851	0.750158	1.66743	1.06518	0.628204	0.618021	1.1074	0.95249	1.1678	0.889063	1.11144	1.03554	0.744158	0.651756	1.12825	1.08379	0.821625	0.857927	0.653975	1.18004	1.19721	0.818165	1.09709	1.17159	0.84864	0.730438	1.07487	1.0687	0.932313	1.00596	0.819825	1.31064	0.842383	1.26384	1.29319	0.62464	1.45177	0.460441	1.43102	0.686759	0.642873	1.28276	0.89863	1.08303	0.953235	1.08563	0.739385	1.5445
	SV5_07B06	1.06255	0.8499	1.18823	1.28006	0.667858	0.907432	0.84338	1.09977	0.906314	1.03449	0.976342	0.922148	1.4462	1.26763	0.876219	0.87772	1.05597	1.04235	1.18888	0.864046	0.853521	1.18145	0.974626	1.05805	1.16101	1.13302	0.966372	0.919153	1.52169	1.03844	1.03544	1.38694	1.01925	1.2953	1.26465	0.89947	1.26972	0.757447	1.06071	0.909779	0.866395	1.01127	0.922695	1.0019	0.979545	0.990712	0.99013	0.962523
	SV5_07B09	0.843599	1.05623	1.14212	1.29305	1.07462	0.821902	0.807235	1.1301	0.875492	1.05658	0.789663	0.764396	1.39272	1.26692	0.737566	0.798469	1.051	1.3973	1.33932	0.869871	0.900713	1.37804	0.898105	0.860509	1.1657	1.38957	0.937423	0.790137	1.3438	1.05359	1.10713	1.32084	1.23827	1.36568	1.10578	1.02178	1.30053	0.835469	0.985842	1.13514	1.14236	0.990892	0.987135	1.00333	0.939297	1.06167	1.18343	0.758433
	SV5_07B10	1.17068	1.07478	1.37585	0.899884	0.969135	0.997102	0.818162	1.11108	0.789044	1.09135	0.880736	0.835177	1.13461	1.09112	0.829658	0.857317	1.16528	1.15028	1.03698	0.806756	0.84699	1.0737	0.885628	0.894512	1.26254	1.18425	0.719929	0.661339	1.08758	0.873112	0.639037	0.789165	0.560674	0.593634	0.930571	0.863074	1.00384	0.737497	1.2885	1.74857	1.45644	1.35245	0.719416	0.729173	0.76964	0.973149	1.0343	0.55432
	SV5_07B12	0.890423	1.17646	0.934234	1.11777	1.30803	1.07645	1.00645	1.01239	0.890151	0.893771	0.902673	0.952664	1.41163	1.25048	0.89986	1.02495	0.888299	1.10241	0.991469	0.926417	0.894426	1.43494	1.10151	1.06506	1.04107	1.15308	0.946483	0.952443	1.16759	0.87503	1.00187	1.07776	0.98668	1.18161	1.15365	1.00953	1.02033	1.02922	1.12953	1.05787	1.07496	1.04065	0.970426	0.921836	0.795852	1.13903	1.0144	0.719309
	SV5_07C01	1.48682	0.535149	2.18931	1.31267	0.676196	0.761772	0.980278	1.06248	0.90591	1.15675	1.34201	1.29183	0.855795	0.716114	1.26778	1.18074	0.998269	0.958767	0.77337	1.17313	1.10225	0.714159	1.00888	1.00371	1.19153	0.822277	1.10935	1.11722	1.67142	1.32014	0.93916	1.17955	0.98083	1.16697	1.39406	0.792193	1.25754	0.745152	1.08947	0.661967	1.2669	0.909424	1.05504	1.03302	0.873897	1.04457	1.43716	1.06617
	SV5_07C02	1.41517	0.781788	1.70589	1.44788	0.859136	0.636915	0.784287	1.18136	0.769743	1.08927	1.00972	0.888777	0.985684	1.16674	0.881267	0.875096	0.833969	0.975797	0.833875	0.928091	0.88484	1.06019	1.01179	0.926015	1.07381	0.953349	1.02849	1.00952	1.38983	1.2064	0.807691	1.36415	0.819867	1.36411	1.22779	0.873194	1.31124	0.729864	1.03104	0.771522	0.937172	0.915883	1.00408	1.07509	0.886706	1.13296	0.82059	1.06147
	SV5_07C05	1.37901	0.800333	1.61168	1.87838	0.725544	0.768759	0.919941	1.06157	0.746147	1.03467	1.16106	1.04873	0.895179	0.981231	0.98979	0.802045	1.0212	1.25931	0.794378	1.07249	1.24986	1.15694	1.13205	0.988989	1.25568	1.06963	1.05741	1.13152	1.24505	1.19505	0.85679	1.22162	0.742285	1.16436	1.09641	0.785233	1.01613	0.853889	1.09783	1.1089	0.949958	0.932025	0.937129	1.17811	1.0043	0.953832	1.14155	0.849911
	SV5_07C07	1.1007	1.07556	1.2655	1.61964	1.19948	1.12124	0.721789	1.28522	0.857292	1.18949	0.771072	0.739512	1.03944	1.06035	0.797437	0.865363	1.39349	1.55968	1.26658	0.870656	0.815357	1.35865	0.794218	0.742454	1.17594	1.27581	0.654508	0.997448	0.8967	1.0799	0.489154	0.369549	0.313925	0.291851	1.01125	0.744475	0.982478	0.763592	0.301396	0.607329	0.494087	0.57199	0.521704	0.413228	0.585765	0.446717	1.25774	0.709729
	SV5_07C09	2.34398	0.515589	1.75833	1.75233	0.70193	0.645354	1.60589	1.12902	1.84981	1.26022	1.64534	1.52532	0.642387	0.699905	1.58784	1.43709	1.13937	0.748312	0.738059	1.77324	1.47962	0.543052	1.48898	1.29303	0.717673	0.916482	1.25278	1.35915	1.63642	1.4448	0.951631	1.04497	0.818976	0.817192	1.19127	0.657013	1.19137	0.634472	0.828136	0.655885	0.55822	0.928321	0.943937	0.935302	1.02706	0.98992	0.588028	1.93653
	SV5_07C11	0.853711	0.995067	0.783943	0.796727	0.990641	1.01192	0.891849	0.868026	0.852483	0.877575	1.02562	0.986965	1.07988	0.975687	1.07627	1.17918	1.08596	1.12608	1.1025	1.02866	1.05293	0.990011	1.06978	1.08096	0.983794	0.999072	0.896941	0.836948	0.978999	0.905269	0.910121	0.836805	0.947119	0.779768	0.811657	1.11678	0.831539	1.04717	1.03737	1.08463	0.873344	1.22589	0.89525	0.895307	0.822455	0.911754	1.19148	0.868994
	SV5_07C12	0.687177	1.37294	0.725842	0.703921	1.35252	1.19046	0.89114	0.835466	0.916095	0.890439	0.938221	0.983767	1.19384	1.09859	1.04636	1.05802	1.05822	1.08698	0.982983	0.964394	0.957604	1.13531	1.08207	1.08427	0.974504	1.03502	0.836311	0.747695	1.11532	0.959979	1.08888	1.12707	1.05791	1.12795	0.884356	1.29438	0.806903	1.18378	1.14413	0.953129	0.873617	1.26132	0.968311	0.928326	0.949121	0.914008	1.08114	0.936814
	SV5_07D01	1.34315	0.891624	0.943727	1.14821	0.753848	1.1445	0.867649	1.32684	0.830311	1.31147	0.905855	0.896712	1.07909	1.12784	0.845068	0.681262	1.41467	1.29723	1.19701	0.856216	0.968896	0.999868	0.788502	0.954965	1.49507	0.992502	0.942141	0.865864	1.99687	1.65573	0.897978	0.876565	1.0049	0.742639	0.97605	0.858346	1.20592	0.983707	1.18476	1.52667	1.65782	1.15777	1.02276	1.02897	1.07248	0.992411	1.1287	0.967317
	SV5_07D02	1.13577	0.854767	0.819005	1.28946	0.773569	0.985666	0.84412	1.1266	0.885276	1.09209	0.710907	0.778795	1.14881	1.07524	0.755475	0.718609	1.15107	1.30741	1.33128	0.766615	0.686127	1.35658	0.828097	0.764913	1.1124	1.33726	0.9546	0.87271	1.60878	1.20268	1.00587	1.06768	0.938999	1.08271	1.00107	0.893745	1.23242	0.880702	1.19898	0.921137	0.998162	0.981253	0.97909	1.02482	0.994931	1.09993	0.862008	1.05438
	SV5_07D03	0.809154	1.24705	0.778138	0.862022	1.07531	1.21153	0.89666	0.90115	0.849842	0.802012	0.944169	0.943935	1.18796	1.16542	0.964619	0.984433	0.894126	1.06041	1.06078	0.832831	0.812379	1.19374	1.0251	1.03411	1.12537	1.13168	1.07773	0.901854	0.791078	1.16513	0.889643	1.16957	1.00054	1.18059	0.978946	1.02791	0.98859	1.03632	1.26109	1.05826	0.820139	1.23046	0.936535	1.04997	1.07877	1.0126	1.39813	0.532875
	SV5_07D04	1.27071	0.894152	0.66687	0.971675	0.794783	0.9697	1.10792	0.999398	1.01363	1.0663	0.869481	0.837107	1.34068	1.00951	0.947036	0.957329	1.07273	1.18897	1.20419	0.821042	0.818972	1.33079	0.886184	1.06067	1.26145	1.16065	1.0335	1.14211	0.933247	1.06896	0.676452	0.964734	0.646022	1.02121	1.02142	0.819707	1.101	0.841001	1.07575	1.07882	0.751815	1.22851	0.963753	1.03105	0.96449	0.979438	1.28605	0.771477
	SV5_07D05	1.12663	0.881491	0.702551	1.20534	1.12691	1.23116	1.01433	0.887488	1.01734	0.976071	0.991456	1.08535	1.19646	1.10455	1.0812	1.07886	0.960556	0.998225	1.09439	1.07415	1.00705	1.1053	0.963001	1.14413	0.970143	0.998701	1.67151	1.16352	1.08226	1.03606	0.844753	0.880122	0.78142	1.04769	1.19624	0.806543	1.14927	0.875575	1.11	0.958136	0.815803	1.21472	0.925667	1.03284	1.00153	1.01878	0.938879	1.06939
	SV5_07D06	1.08444	0.927108	0.876992	1.16281	0.991934	0.958521	1.11721	0.93773	1.08785	0.836247	0.83445	1.012	1.18467	1.08537	0.897974	1.06157	0.939025	1.3168	0.847765	0.978881	0.967379	1.15263	1.02812	1.04412	1.21127	1.02582	1.62078	1.21892	0.773502	1.07478	0.780322	1.06987	0.778536	1.23545	1.09919	0.705974	1.16439	0.728146	1.28185	0.829516	0.892724	1.28726	1.01932	1.05682	1.01304	1.01446	0.894517	0.897176
	SV5_07D07	1.46012	1.08529	0.728201	1.27811	0.807796	1.02298	0.831192	1.18712	0.815451	1.02726	0.766785	0.83213	1.27524	1.08395	0.767984	0.913125	1.11219	1.17396	1.18791	0.97484	0.788681	1.3204	0.811422	0.844487	1.09318	1.13514	0.814664	0.919437	1.02416	0.984208	0.774322	0.969322	0.802957	1.07978	0.875464	0.80179	1.23916	0.82454	1.13949	0.813583	1.02516	1.15768	0.856035	0.977075	0.914619	0.964026	1.08338	0.670147
	SV5_07D10	0.940224	1.35575	0.444279	0.978472	1.44159	1.01661	0.866313	1.33241	0.816084	1.13554	0.914272	0.927799	1.26747	1.25708	0.926378	0.995221	0.942725	1.18555	1.20732	0.953802	0.979262	1.14387	0.744958	0.889454	1.49243	1.3071	0.992839	1.0985	1.02663	1.11277	1.08712	1.36979	1.04134	1.15355	0.994934	0.926716	0.92482	1.14772	1.17235	0.698528	1.87232	0.956875	0.993157	1.08495	0.860457	1.03019	1.00944	0.749673
	SV5_07E01	0.828221	1.06837	0.857393	0.766638	0.875733	0.943447	0.946376	1.11132	1.0749	1.03618	0.787426	0.656279	1.44932	1.25436	0.63878	0.689128	1.2675	1.63357	1.46792	0.700317	0.686783	1.33278	0.814639	0.693635	1.51244	1.40597	0.812123	0.869966	1.32129	1.13641	1.13191	0.973584	1.07926	0.975879	1.02508	0.806686	1.08194	0.806361	1.10743	1.14924	1.07918	1.10757	1.02806	1.06123	0.922763	0.955571	1.1836	0.923983
	SV5_07E04	2.32075	0.79415	1.85406	1.82941	0.353132	0.607914	1.40732	0.887153	1.29904	0.765692	1.21945	1.14684	0.594565	0.781957	1.44223	1.34912	0.854608	0.76383	0.85211	1.17072	0.874663	0.871229	1.24246	1.28248	0.739925	0.686203	0.98599	1.17514	0.755743	0.883782	0.900936	1.07581	0.870687	1.02474	1.1798	0.841807	1.26894	0.766745	1.09882	0.899361	0.740334	1.21557	1.04939	1.00823	1.03895	0.930296	0.795745	1.6673
	SV5_07E11	1.03733	0.745263	1.19214	1.61493	0.486617	0.806118	0.967466	0.845008	1.02353	1.0788	0.9865	0.952418	0.824242	0.780815	1.16232	1.14891	0.828801	0.901315	0.931424	1.04685	0.961801	0.941111	0.839493	1.07	0.721452	0.841741	0.972066	0.953461	0.947185	1.00342	0.808694	1.01699	0.881866	1.09951	1.16261	0.795907	1.22011	0.590497	1.00846	0.71384	0.679965	1.11863	0.842059	1.03528	0.948595	0.974554	0.954727	1.20019
	SV5_07F04	1.00288	0.894187	0.973126	1.20248	0.85868	0.684089	1.27257	1.33386	1.42105	1.45061	1.26392	1.37139	1.53632	1.5756	1.0999	1.05524	1.1484	1.21845	1.22749	1.00158	1.22973	1.30645	1.18677	1.14434	1.36312	1.20013	1.36207	1.06589	1.57174	1.46594	0.868622	1.00208	0.795599	1.03611	1.00695	0.720243	1.10038	0.715489	0.87394	0.723163	0.723179	0.825541	0.913303	0.845168	0.815986	1.13493	1.16913	1.35553
	SV5_07F05	1.17866	0.928502	1.25716	1.38912	0.67756	0.713926	0.984092	1.07793	1.14884	0.989711	1.16588	0.908753	1.02596	1.0493	0.992449	0.857715	1.01637	1.0426	0.951906	1.03698	1.01485	0.797054	0.941192	1.02424	0.998459	0.912535	0.956041	0.970785	1.31185	0.954216	1.03496	1.23777	1.11947	1.21386	1.28607	0.633808	1.3769	0.522751	1.36862	1.31985	1.37504	1.00545	0.850775	1.17816	0.850977	1.31528	1.03169	1.10627
	SV5_07F06	0.773917	0.815832	1.53522	1.77229	0.954887	0.767466	1.13326	1.17381	1.05046	1.0461	1.0541	1.01327	1.04596	1.03324	1.24129	1.2113	0.983797	1.05104	1.0387	1.01536	1.12694	1.05607	1.13833	1.15505	0.982857	0.981977	1.06486	1.02435	1.47214	1.13862	0.795212	0.932655	0.719483	0.926243	1.20659	0.802905	1.22423	0.674908	0.940533	0.653487	0.629503	1.09326	0.895268	0.970693	0.700503	1.20893	0.829093	1.06551
	SV5_07F07	1.57562	0.681622	1.37661	1.68932	0.697257	0.719754	1.00129	1.08993	0.924258	1.12595	1.22117	1.04042	0.650885	0.871271	1.29379	1.09071	0.850121	0.946667	0.792049	1.13321	1.13708	0.807469	0.995954	1.02083	0.797872	0.643221	0.90948	1.01452	1.35504	0.936344	0.70856	1.24637	0.713264	1.37559	1.33458	0.826107	1.28314	0.553454	1.43	0.888711	1.04705	1.17127	0.872788	1.34913	0.77178	1.26427	0.825489	1.61493
	SV5_07F08	2.02962	0.659734	2.18022	2.21833	0.675038	0.718253	1.08316	1.09198	1.08776	1.03671	0.910391	0.93434	1.06285	0.970763	0.98763	0.926215	0.997434	0.921235	1.06803	0.983585	0.957137	1.08736	0.836675	0.914757	1.04059	0.900852	0.959892	1.07366	1.01332	1.08447	0.728879	1.14881	0.790196	1.13189	1.15355	0.599097	1.0995	0.722253	1.1584	0.694351	0.910924	1.02328	0.728801	1.18826	0.921235	1.15265	1.0026	1.13555
	SV5_07F09	1.82858	0.542714	1.70248	1.75719	0.499646	0.686491	1.27868	0.883459	1.25257	0.916682	1.23097	1.20121	0.661975	0.917255	1.18211	0.875532	0.839996	0.707755	0.728177	1.20192	0.996745	0.796935	0.984295	1.24437	0.657138	0.703022	1.08089	0.979341	0.705597	0.69348	0.851286	1.21639	0.728502	1.02875	1.40958	0.595877	1.30996	0.691001	1.5112		0.640756	1.12816	0.892931	1.0699	0.856995	1.05671	0.629144	1.8271
	SV5_07F11	1.95257	0.477826	1.59037	1.67798	0.517273	0.583014	1.00542	1.02987	1.15678	1.07984	1.35371	1.30297	0.85055	0.758434	1.38246	1.29276	0.996176	0.879979	0.682081	1.3462	1.30263	0.771102	0.824597	1.31699	0.774782	0.699576	1.10204	1.00369	0.824132	1.00478	0.65136	1.38625	0.594278	1.22081	1.29198	0.524278	1.29943	0.618852	1.41085	0.470091	0.840805	0.943336	0.948444	1.16368	0.807171	1.18123	0.78354	1.32833
	SV5_07G02	2.43178	0.47135	2.32548	2.16057	0.414932	0.695209	1.00153	1.12411	1.24075	0.971315	1.06249	1.26731	0.862128	1.00137	0.907707	0.912676	1.02048	1.08662	0.928684	1.04974	1.17044	0.90674	0.981909	1.06099	1.232	1.19827	1.07422	1.13739	1.06462	0.739919	0.791918	1.25246	0.916472	1.11087	1.31484	0.541051	1.33204	0.655896	1.04326	0.853844	0.782809	1.29682	0.899459	1.09797	0.903342	0.994267	0.842969	1.53752
	SV5_07G04	1.20602	1.05387	0.833684	0.870086	0.995076	0.938877	0.998725	0.806116	1.00701	0.82272	1.35345	1.49476	0.783809	0.791103	1.32334	1.34772	1.07834	0.9658	0.76622	1.01016	1.05354	0.690808	1.06874	1.02159	0.775627	0.715801	0.853211	0.8802	0.748397	0.681786	1.18399	1.36208	1.52942	1.34106	1.04365	0.874499	1.0433	0.813594	1.07838	0.802172	0.835436	0.94993	0.940767	1.02271	1.03943	1.08997	0.688719	1.0733
	SV5_07G08	0.98688	1.06994	1.13547	1.35948	0.676222	0.896319	1.15667	0.979402	0.974158	0.890492	0.971911	1.05732	1.18246	1.22774	1.08865	1.11681	1.01728	1.14534	1.11864	0.939819	0.970301	1.09994	1.09798	1.10135	1.0242	1.05892	0.909951	0.916862	1.00625	0.976624	0.773661	1.14814	0.759187	0.874599	1.13344	0.818759	1.07107	0.846103	1.10784	0.951844	0.830687	1.17204	0.791511	0.942694	1.07399	1.04395	1.20045	0.655784
	SV5_07G09	0.968343	1.1408	1.10948	0.862304	1.17788	1.0716	1.0249	1.21453	1.04695	1.1218	1.08151	0.997175	1.15744	1.15612	1.09931	1.02203	1.02118	1.01318	1.08867	0.927592	0.937677	1.1443	1.10368	1.08598	1.04532	1.14059	0.949595	0.786737	1.23192	1.1098	0.973017	1.16387	0.895969	1.08677	1.10651	0.730942	1.20232	0.746861	1.0924	0.886552	0.956443	1.0844	0.899279	0.992436	0.982241	1.15941	1.27887	0.712581
	SV5_07G12	1.33356	0.871905	1.26808	1.42932	1.41211	0.869446	1.03686	1.27176	0.965568	1.20966	0.884617	1.09893	1.14586	1.22269	1.09931	1.00424	1.01157	0.933768	1.20304	1.07384	0.999071	1.02928	0.84323	1.20814	0.950954	0.943765	0.911921	0.884567	0.9562	1.11541	0.723521	0.913621	0.85614	1.01526	1.30051	1.00286	1.20774	0.948006	1.98243	1.49512	1.83469	1.43746	0.943886	1.0787	0.891454	1.05745	1.18436	0.848718
	SV5_07H01	1.2148	1.18819	0.990993	1.02875	0.974186	0.948808	0.880668	1.17378	0.812172	1.24184	0.83209	0.786973	1.07316	1.06479	0.985293	1.07866	0.965154	0.881882	1.11318	0.910277	0.823367	1.02839	0.725125	1.07745	0.773104	0.879304	0.685201	0.831187	1.19345	1.02137	1.05799	1.3635	1.00329	1.32645	1.16726	0.758684	1.22639	0.779918	0.894383	0.619002	0.730528	0.941798	0.879795	1.056	1.1237	1.08541	0.861589	0.995909
	SV5_07H02	0.985764	1.03608	1.35033	1.08636	0.895904	0.735679	1.28573	1.33654	1.40855	1.63278	1.0842	1.23078	0.955198	1.11185	1.40493	1.00598	1.19314	1.25203	1.70987	1.00464	1.26208	1.20485	0.980061	1.23507	1.05387	0.879068	1.00622	0.968817	1.31	1.48127	0.793375	0.976352	0.741672	1.02455	1.16594	0.966809	1.05884	1.09628	1.67533	0.919646	1.73715	0.951779	0.957061	1.09871	0.979567	0.943008	1.03118	0.942967
	SV5_07H04	1.11358	1.13879	1.31652	1.22475	1.28331	1.06683	0.930944	0.991909	0.80151	0.92097	0.804067	0.839212	1.39981	1.17753	0.905088	1.00091	0.898817	1.04977	1.21827	0.745872	0.861553	1.54464	0.815678	0.855365	1.19614	1.12176	0.917575	1.00909	1.0478	1.00068	0.850445	1.33462	0.842208	1.25729	1.18782	0.757481	1.15872	0.922354	0.976921	0.890855	0.737926	1.13745	0.871196	1.12876	0.893956	1.07709	1.0574	0.642583
	SV5_07H06	0.817252	0.733376	1.31465	0.987533	0.817244	0.800881	0.931545	0.994078	0.950878	1.0097	0.872503	0.933127	1.13521	1.13515	1.00933	1.07038	1.09414	1.00778	1.18899	0.880216	0.875648	1.19041	0.914696	0.82895	0.966724	0.949245	1.03825	1.00385	0.802011	1.00263	0.813024	1.01591	0.703728	1.05487	0.985399	0.776268	0.98579	0.797777	1.11618	0.987702	0.936603	1.06355	0.921481	1.12193	1.17798	1.18517	1.09895	0.597954
	SV5_07H07	0.93612	1.05475	1.0383	1.13783	1.04349	1.0423	0.829985	1.10546	0.822993	1.07019	0.879317	0.797181	1.17066	1.12529	0.905325	1.04906	1.2046	1.18598	1.23073	0.972055	0.914521	1.11364	0.886281	0.923925	1.03789	1.12895	1.08587	0.903839	0.93397	1.05673	0.61919	0.752072	0.588448	0.731793	0.985444	0.764032	1.06918	0.856208	0.6909	0.780046	0.608303	0.929129	0.701702	0.822541	0.686419	0.734787	1.02702	0.678096
	SV5_07H08	1.1876	1.06447	1.20798	0.913907	1.045	1.03069	1.02376	1.12179	0.907659	1.00265	0.839289	0.787106	1.22072	1.23056	0.865981	0.991445	0.971167	1.20716	1.24971	0.963258	0.914602	1.1024	0.87069	0.990244	1.01994	1.14605	0.806702	0.881423	1.17811	1.10782	0.958623	1.22971	0.920167	1.03819	0.913668	1.10324	1.16766	0.993465	0.739644	0.544166	0.67944	0.868495	1.06732	1.11948	0.879897	1.08459	1.09566	0.838958
	SV5_07H09	1.04743	1.11701	0.988328	1.75978	0.920885	0.993039	0.92754	1.27062	0.779295	1.08664	0.928639	0.787447	1.24065	1.17775	0.972989	1.04703	0.929785	0.961653	1.4663	0.889899	0.939091	1.23598	0.708837	1.00532	0.944543	1.15166	0.688932	0.750697	1.00178	1.07166	0.940268	1.00843	0.924873	1.00882	0.978687	0.797602	1.13174	0.945504	0.765251	0.617788	0.974992	0.780203	0.90214	1.15007	0.891609	1.11409	1.18365	0.894771
	SV5_07H10	1.83268	0.911398	1.38815	2.00781	0.947576	0.737274	0.914693	1.14878	0.861593	0.981646	1.12664	1.183	0.680086	0.926235	0.822864	0.906467	1.0625	1.02314	0.751678	0.973347	1.0121	0.843488	0.782679	0.755369	1.17486	0.997554	0.918678	1.04059	1.10066	0.984742	0.856277	1.14479	0.987101	1.06879	1.18487	0.652093	1.20725	0.811931	0.839843	1.2378	1.38873	0.78929	1.00616	0.986776	0.96996	0.950573	0.938589	1.6261
	SV5_07H12	0.873032	0.938112	1.13858	1.00703	0.650198	0.626011	1.06339	0.988928	1.21601	0.997797	1.10382	1.01726	0.946159	0.988489	1.09141	1.00579	1.03355	0.984042	0.811157	0.990305	0.977243	0.947116	1.12814	1.10517	0.978156	1.01839	0.983592	0.911796	1.38252	1.14502	0.997219	1.02276	0.843657	0.900132	1.11062	0.97449	1.20974	0.864664	1.01516	0.903672	0.826478	0.919504	1.03436	1.036	1.04829	0.903839	0.843521	1.22715
	SV5_08A01	1.4612	0.902432	1.2424	1.14071	0.752312	1.0678	0.857013	1.21992	0.841403	1.15402	1.01075	0.980871	0.906437	0.947002	0.853259	0.926695	1.03972	0.933659	1.16164	1.07092	0.978521	0.936689	0.878161	0.891035	1.09824	0.786473	0.738531	0.610024	1.27145	1.17549	0.930076	1.13574	0.951297	1.02134	1.14743	0.9171	1.26863	0.795149	0.91513	0.733209	0.64518	1.14076	0.885754	1.01505	0.806405	0.973597	1.07404	0.793705
	SV5_08A03	1.11952	1.10961	0.888281	0.866561	0.91006	1.10348	0.956768	1.02274	0.860757	1.05589	0.977215	0.956386	0.982847	0.966213	0.897788	0.941147	0.966702	1.05312	1.21146	1.0896	1.0654	0.905738	0.653613	0.838527	0.988775	1.13374	0.762846	0.631727	1.33499	0.866957	0.767534	0.841524	0.821076	0.748862	0.937355	1.27371	0.902001	1.15977	0.83294	0.838955	0.776898	1.13456	0.972472	0.952857	0.812851	0.918941	1.16549	0.911051
	SV5_08A04	0.82858	0.840396	1.1169	1.36801	0.742493	0.925547	1.19649	0.73544	1.10484	0.867289	1.1333	1.1462	1.05787	1.09651	1.26221	1.17928	0.974601	0.96329	0.823973	0.906203	1.03565	1.05158	1.14473	1.23363	0.913077	0.932203	1.16235	0.937668	0.74385	0.930921	0.969054	1.44907	0.936909	1.77421	1.13617	0.802393	1.29829	0.716403	1.23595	0.71787	0.707675	1.26281	1.00224	1.00146	0.945013	1.28661	0.926198	1.02241
	SV5_08A05	1.12263	0.911423	1.13693	1.48686	0.613407	0.677459	1.18577	0.962079	1.12308	1.14062	1.00498	0.8978	0.973067	1.01353	1.03299	0.897586	1.12701	1.19221	0.798761	0.982464	1.11257	0.848086	0.963804	1.03654	1.06199	0.794538	1.00515	1.02334	1.49674	0.883031	0.775772	1.1649	0.778165	1.04037	1.19087	0.773101	1.29578	0.719321	1.29346	1.06663	0.823987	1.0233	0.908241	1.12919	0.887094	1.3295	1.01029	1.49626
	SV5_08A06	1.06708	0.847163	1.2505	1.05001	0.92192	1.0315	0.902814	1.08511	0.877392	1.16396	0.78216	0.792047	1.14757	1.11867	0.888964	0.937949	0.963962	1.03252	1.40265	1.00302	0.811986	1.26702	0.80414	0.931494	0.947851	1.14583	0.850493	0.942357	1.14226	1.00557	0.904146	1.15193	0.961412	1.17901	1.13552	0.964304	1.12398	0.728089	0.906377	0.536566	0.723806	1.08346	0.971727	1.14842	0.938573	1.26242	1.01254	0.779246
	SV5_08A09	1.28601	0.841309	1.85799	1.86796	0.730366	0.59617	0.807844	1.38845	0.889799	1.27822	0.91039	0.778873	1.026	1.12997	0.84962	0.831032	1.09603	1.13296	0.948245	0.879997	0.882302	0.976918	0.718471	0.680405	1.16261	1.028	0.882702	0.795963	1.30819	1.09962	0.779313	1.42769	0.817803	1.34028	1.16471	0.676284	1.09878	0.747256	1.38222	0.864721	1.08844	0.874029	0.721796	1.19643	0.804079	1.21949	0.899091	1.52571
	SV5_08A11	1.45446	0.900085	1.77554	1.39641	0.946878	0.680624	0.893402	0.99405	0.998894	1.04284	0.924286	0.829989	1.00011	1.225	0.939135	0.792233	1.15837	1.17672	1.04976	0.881782	0.953722	1.34583	0.72052	0.886793	1.21932	1.05743	0.959119	1.00753	1.36732	1.00542	0.802247	1.00984	0.843181	1.0498	1.28642	0.697477	1.13305	0.740113	1.09724	0.927294	0.97428	1.01334	0.905259	1.06367	0.880248	1.13388	0.911123	1.09043
	SV5_08A12	1.92944	0.633412	2.14708	2.04517	0.505531	0.856708	0.788868	1.27033	0.781554	1.25775	1.18638	1.17141	0.919983	0.771993	1.04764	0.931219	1.03969	1.01344	0.794718	1.09045	1.19381	1.01452	0.999599	0.991	0.969119	0.983592	0.86833	0.954504	1.47863	1.12837	0.803758	1.18627	0.901034	0.963373	1.30916	0.895739	1.35188	0.732591	1.16381	1.07786	1.15805	0.976638	0.9391	1.07804	0.892371	1.13815	1.23201	1.01932
	SV5_08B03	2.40673	0.520099	2.69339	2.23355	0.59801	0.574057	1.06479	0.832022	1.16751	1.05421	1.44691	1.67682	0.630147	0.869077	1.15414	0.976543	0.98173	0.774562	0.781802	1.24626	1.72053	0.64307	1.21336	1.26459	0.783247	0.981465	1.00221	1.14066	0.705588	0.887203	0.939218	1.32884	1.05075	1.22692	1.30753	0.477613	1.36745	0.707116	1.34737	0.929392	1.09495	2.02243	0.918122	1.13439	0.914256	0.991166	0.742038	1.9961
	SV5_08B04	0.880076	0.864443	0.99947	0.727575	0.905698	0.872696	1.38282	0.775701	1.22457	0.841102	1.20363	1.47006	0.980363	0.928393	1.4423	1.39089	0.8661	0.834443	0.769844	1.12054	1.13687	0.780659	1.53025	1.50737	0.75805	0.834214	1.1631	1.08544	0.884338	0.871532	1.14918	1.24644	1.12348	1.28585	1.35114	0.735056	1.16625	0.851107	1.23102	0.811615	0.798883	1.1043	0.920256	1.04212	1.08016	1.08524	0.857039	1.59314
	SV5_08B06	1.24578	1.07712	1.41387	1.3245	1.00517	0.939914	0.918309	1.42492	1.02194	1.35829	0.807646	0.771038	0.761217	0.929042	0.808275	0.862958	0.879662	0.838671	0.986051	0.893819	0.873836	0.890062	0.838598	0.856164	0.927619	0.991599	0.777439	0.686311	1.20206	1.06166	0.592724	0.905953	0.401566	0.411108	0.955216	0.922642	0.97479	0.891817	1.76367	1.53419	2.37879	1.21121	0.646638	0.721165	0.74988	0.955513	0.995571	0.697498
	SV5_08B08	0.872795	1.00344	0.986959	0.956843	0.993525	1.02788	0.885406	1.19217	0.992662	1.04003	1.02891	0.937328	0.954077	0.975011	0.890109	0.877148	0.921778	1.02547	0.986058	0.945484	0.934917	1.02368	0.861918	0.90937	1.00387	1.16759	0.84845	0.821544	1.3447	0.908877	0.92831	1.003	0.828533	0.739082	0.825279	0.869226	0.894809	0.906719	0.886703	1.09032	1.06134	1.00191	1.01248	0.971186	0.970372	1.00382	1.17682	0.762355
	SV5_08B10	1.33646	0.751218	1.43393	1.71831	0.540118	0.864451	1.01387	1.00321	0.930599	0.995421	0.945202	1.04782	0.988286	0.808454	0.859019	0.912163	0.983957	0.711264	0.914783	1.01841	0.92316	1.04488	1.01756	1.00435	0.861588	0.802496	0.913433	0.869888	1.23296	0.972562	0.909414	1.23367	0.922406	1.13797	1.18043	0.880635	1.13873	0.87898	1.2946	0.97938	1.01694	1.14846	0.864877	1.02253	1.14241	1.03039	0.624234	1.25124
	SV5_08B11	1.16461	1.13761	1.62678	1.04341	0.786454	0.79015	0.996032	1.08708	1.18486	1.19647	0.785205	0.766618	1.22498	1.31409	0.822979	0.809058	1.09323	1.03244	1.66062	1.17695	1.14967	1.75999	0.995786	0.979119	0.872489	0.888404	0.823969	0.993281	0.944193	0.896383	0.964037	1.07769	0.762768	1.08821	0.91215	0.692729	0.995764	0.651823	1.45182	1.35564	1.05307	1.16925	0.842483	1.05872	1.06568	0.970462	0.861977	1.44521
	SV5_08C02	1.12132	0.960659	1.25129	1.24698	1.35558	0.766037	1.25709	1.60431	1.33801	1.7632	0.696254	0.843382	1.2213	1.22603	0.536184	0.663431	0.940198	1.27015	1.58654	1.11939	1.08794	1.93811	0.492568	0.575959	0.81412	0.907748	0.894409	0.902165	0.997629	0.951133	0.815054	1.15207	0.820558	1.09576	1.09853	0.595037	1.13572	0.83614	1.50041	1.14651	1.42902	1.30338	0.871651	1.05128	0.980246	0.960272	0.787212	1.36026
	SV5_08C07	1.1993	0.871525	1.20872	1.0843	0.968662	0.995371	0.902757	1.01624	0.925398	0.922227	0.933806	0.876542	1.10165	1.06574	1.03212	0.998919	1.15439	1.16006	0.996811	0.872851	0.866565	1.11237	0.875252	0.908024	1.06835	1.05232	0.998083	1.06009	0.81507	1.05237	0.815368	0.879464	0.832399	0.842374	1.06816	0.959601	1.0687	0.990725	0.912996	1.00763	0.957751	1.01941	0.918308	0.999224	0.909236	0.933715	1.19872	0.792322
	SV5_08C08	0.623286	1.15028	0.786818	0.685337	1.27263	1.07382	0.965329	0.771974	0.937957	0.807731	0.863076	0.88419	1.16842	1.06716	1.14183	1.26105	0.978607	1.18091	1.07174	1.01445	1.06584	1.22822	0.910218	1.00879	0.925261	0.996839	1.47297	1.30735	0.558845	0.863124	0.875986	0.699376	0.665865	0.772509	1.03697	1.00456	0.893468	1.09834	0.773067	0.657057	0.690519	0.996089	0.808632	0.934102	0.888602	0.87017	1.32732	0.706556
	SV5_08C11	1.71669	0.705604	1.34931	1.77425	0.660619	1.01714	0.844507	1.30072	0.84543	1.27334	0.784627	0.83534	1.3547	1.3439	0.783913	0.842876	1.27436	1.28386	1.36133	0.943451	0.866689	1.36148	0.86212	0.918394	1.11312	1.38759	0.964958	1.0739	1.47645	1.18235	0.948562	1.29117	0.881225	1.10235	1.14768	0.828354	1.17066	0.989995	0.855702	0.67258	0.699243	0.752127	1.09208	1.17471	0.919007	1.14041	1.25869	1.06306
	SV5_08D04	1.30701	0.904013	2.05463	1.74157	0.916029	0.678613	1.16948	1.11917	1.22609	1.05023	1.33639	1.56379	0.568779	0.751592	1.06542	0.994059	1.19787	1.03654	0.554979	1.37229	1.42671	0.659054	0.886561	0.99212	1.12153	0.920003	1.11784	1.11978	1.32743	0.935638	1.1667	1.51673	1.70814	1.35258	1.17052	0.724058	1.23402	0.834118	1.00127	1.14284	1.63013	0.719067	1.07267	0.987125	0.946097	0.929295	0.998602	1.77446
	SV5_08D06	1.37864	0.957276	1.2922	0.881182	1.13539	0.827097	1.00454	0.976861	0.975133	1.05157	1.06155	1.02143	1.08337	1.10769	0.88758	0.957066	1.14293	1.07515	0.970972	0.895633	0.994717	1.00564	1.08552	1.0208	1.07962	1.16269	0.941666	0.776046	1.44373	1.183	1.31784	1.46408	1.48828	1.33906	1.33767	1.04387	1.27296	1.07083	1.15763	1.0959	1.15561	1.0199	1.06466	1.12206	1.14785	1.2002	1.19262	0.87174
	SV5_08D08	1.6296	0.751747	1.78904	1.19744	0.575256	0.6929	1.02836	0.855696	0.942713	1.02098	0.809862	1.41994	0.954723	0.870634	1.35957	1.14242	0.997364	0.733986	0.858498	1.04253	1.04795	0.951997	0.725952	1.1527	0.901098	0.842316	0.778857	0.794171	1.20616	1.06552	0.896104	1.18054	0.875285	1.19103	1.05475	0.878976	1.08199	0.853788	1.09277	0.932381	0.719411	1.28623	0.944847	1.00885	0.945507	1.17772	1.15047	0.830275
	SV5_08D09	1.22361	1.06383	1.35308	1.14951	0.827503	0.923957	0.954662	1.0994	1.00044	1.10427	0.865702	0.973709	1.17898	1.25304	0.840177	0.990028	1.02712	1.27328	1.13344	1.03202	1.09736	1.31049	0.989835	0.960106	1.08139	1.19278	0.955058	0.77824	1.44923	1.13756	1.0405	1.15983	1.02608	1.11462	1.05575	0.758069	1.10121	0.788789	1.02014	0.883617	0.837359	1.027	0.985312	1.09224	1.15758	1.17091	1.25465	0.69138
	SV5_08D10	0.974667	0.83225	1.66864	1.08894	1.12002	1.03654	0.855387	1.34335	0.948465	1.32796	0.82783	0.835377	1.10475	1.13161	0.799675	0.785386	1.2421	1.26575	1.36208	0.967043	0.896038	1.31751	0.718132	0.681444	1.25246	1.31832	0.797691	0.690136	1.77455	1.16957	1.01729	1.00738	0.938227	0.862061	0.852297	0.833716	0.986148	0.822825	0.865203	1.2636	1.07611	0.861442	1.03318	0.90386	1.04916	0.945606	1.18403	0.667421
	SV5_08D11	0.820961	1.33116	0.843245	0.801475	1.55539	1.07879	0.797212	1.20994	0.877532	1.16254	0.905361	0.882316	1.27597	1.33513	0.905462	0.805557	1.16485	1.13172	1.31603	0.887072	0.923839	1.35726	0.873988	0.926384	1.11141	1.19885	0.879348	0.736459	1.43884	1.13533	1.00062	0.958955	1.12214	1.10905	1.10745	0.974226	0.968519	1.12856	1.0728	1.09446	1.12625	1.03007	1.0622	1.02133	1.05835	0.955854	1.16473	0.693072
	SV5_08D12	1.43208	0.84248	1.46643	1.56212	0.667898	0.764247	0.966712	0.95889	0.880602	1.0178	1.06275	1.18019	1.04483	1.03648	1.07511	1.22859	1.22058	1.07828	0.942165	0.811796	0.929215	1.05484	1.10072	1.14071	0.964519	0.968368	1.46277	1.07515	1.49127	1.59184	1.09048	1.52514	1.08384	1.60581	1.2081	0.67332	1.2097	0.851764	1.62988	1.17813	1.46451	1.20667	1.05537	1.21959	1.18182	1.09247	1.01499	0.850305
	SV5_08E03	1.6782	0.720404	1.66067	1.48092	0.732912	0.914067	0.855642	1.06319	0.965196	1.04573	0.920575	1.04627	1.03135	1.06375	0.994416	1.09443	0.938252	0.990844	0.888428	1.03016	1.05969	1.14483	1.05708	1.06301	1.01515	1.04414	0.942957	0.960654	1.33484	1.1556	0.672374	1.27603	0.647818	1.0905	1.49015	0.518942	1.46693	0.661907	1.16288	0.929836	0.878212	1.23414	0.824564	1.07714	0.913626	1.02388	0.893979	0.907768
	SV5_08E04	1.39044	0.719165	1.54673	1.66222	0.910292	0.691468	0.920919	0.979955	0.816472	1.10307	1.06298	1.02084	0.974481	1.03702	0.957963	1.07382	1.20752	1.00758	0.996531	0.867847	0.903859	0.927204	0.881287	0.917802	1.07058	0.94712	0.898493	1.0307	1.11021	1.08735	0.853873	1.07907	0.827342	1.06431	1.16471	0.77661	1.22894	0.83945	1.09934	0.911295	0.940358	1.08667	0.868802	1.02093	1.00719	1.08661	1.19026	0.820542
	SV5_08E05	1.15339	0.869061	1.47617	1.65653	0.922487	0.814528	0.618029	0.869393	0.635308	0.964223	0.81389	0.738463	0.925408	0.97078	0.83089	0.852634	1.20378	1.11127	0.935684	0.795278	0.756036	1.02076	0.759226	0.777103	0.961571	1.16286	0.776406	0.926892	0.946189	1.16462	1.04941	1.08442	1.2296	1.29092	1.08782	1.15788	1.03391	1.03158	0.636229	1.22179	0.543261	0.851494	0.965281	1.05988	1.05152	1.16917	1.27594	0.694758
	SV5_08E06	0.722321	1.72017	1.13375	0.795967	1.72578	1.22222	0.852257	0.914258	0.751371	0.864489	0.659324	0.695777	1.53299	1.41608	0.80044	0.928446	1.10682	1.4689	1.26319	0.600979	0.664498	1.50335	0.877397	0.809294	1.21556	1.32712	1.11999	0.988105	0.911421	0.94127	1.00994	0.927717	0.802462	1.18586	0.926773	1.14715	0.85935	1.36278	1.19901	1.09429	1.11039	1.06831	0.874058	1.10563	0.998117	0.785741	1.58016	0.50296
	SV5_08E08	0.895148	1.26746	1.0393	0.892833	1.65016	0.977029	0.758493	1.34024	0.68293	1.3862	0.770778	0.762591	1.59353	1.60379	0.72706	0.747015	1.23842	1.51952	1.67217	0.84778	0.808597	1.71631	0.630193	0.741084	1.82573	1.52105	0.904619	0.927044	1.40677	1.19396	1.38088	0.950323	1.59253	0.834417	0.715468	1.47172	0.818472	1.58359	0.910894	1.54771	1.56154	0.726121	0.999806	1.05144	1.03035	1.05877	1.34101	0.511029
	SV5_08E10	1.2494	1.16756	0.928554	1.11451	1.12664	0.931716	0.860535	1.25979	0.847747	1.4629	0.879004	0.905218	0.989169	1.06535	0.767297	0.766174	1.26284	1.20626	1.16904	0.907326	0.877252	1.13798	0.792082	0.801354	1.0745	1.07358	0.763891	0.621341	0.956847	1.16045	0.922366	0.932082	0.933097	0.763462	0.803777	1.28236	0.965372	1.19954	0.736072	0.847944	1.07718	0.808945	1.09914	1.1223	0.878489	0.972593	0.85584	0.84757
	SV5_08E11	1.35681	0.796394	1.43037	1.44294	0.489597	1.2312	1.27991	1.1863	1.39032	1.32219	1.05125	1.17258	1.65101	1.68703	1.25618	1.08957	1.59528	1.47114	1.53777	0.987999	1.06598	0.92997	1.39241	1.06778	1.60519	1.88197	1.69537	1.16163	2.25963	1.4378	1.0314	0.877466	1.26264	0.542196	1.15286	0.767279	1.1695	0.847667	0.834671	1.11012	1.14527	0.899634	0.995041	0.803673	0.970545	0.838855	0.853035	1.46233
	SV5_08E12	1.51587	0.800526	1.44544	1.22021	0.544723	0.955578	1.08311	1.02856	1.19014	1.07319	1.0616	1.02374	1.33131	1.3078	1.06911	1.01416	1.44281	0.963482	1.02645	0.972611	0.993831	1.02813	1.30216	1.06996	1.05219	1.4631	1.14649	1.05875	1.78886	1.14917	1.0696	1.01267	1.07356	0.760522	1.17096	0.795202	1.02566	0.867277	1.04302	0.959441	1.05978	1.05392	0.964959	0.902726	0.885351	0.839655	1.13911	1.09289
	SV5_08F02	0.735203	1.31947	0.800134	0.772549	1.51539	1.5624	1.10807	1.09996	0.973549	0.907411	0.795736	0.888648	1.08717	1.04213	0.853351	0.940983	0.901059	1.16546	1.30472	1.08955	0.876702	1.00967	0.931621	1.05653	1.03904	1.05888	0.977772	1.01934	1.2319	1.07796	1.0308	0.908373	1.03206	0.895519	0.991246	1.30433	0.688591	1.35505	1.53296	0.895268	0.96884	1.5879	1.05826	1.03798	0.969983	0.996154	1.07309	0.683692
	SV5_08F05	1.3322	0.879806	1.16039	1.27537	0.643579	0.915236	0.96421	1.11154	0.825618	0.954875	0.912029	0.872142	0.956507	0.857181	0.920105	0.98572	1.04205	0.805309	1.03823	1.01212	0.875731	0.88291	0.807106	1.02592	0.755762	0.890969	0.766585	0.725733	1.23545	0.986313	0.901174	0.889421	0.874367	0.945308	0.999451	0.765669	0.98544	0.726771	0.958623	0.735354	0.647095	1.27198	0.918348	0.885336	0.889077	1.08082	0.996759	0.718198
	SV5_08F09	1.32733	0.792803	1.46653	1.55822	0.763408	0.904576	0.859652	1.01321	0.95359	1.20034	1.00622	1.12917	1.17648	1.11952	1.02876	1.02233	1.17315	1.04432	1.22662	1.18026	0.880911	1.14799	0.940337	0.94438	0.965795	1.07215	0.932825	0.826428	1.10213	1.2357	1.08031	1.44985	1.41885	1.45945	1.07951	0.661838	1.27543	0.716814	1.09275	1.07407	1.06408	1.20397	0.852654	0.943248	0.893836	1.00269	1.19622	0.678882
	SV5_08F10	1.30109	0.802521	1.09614	1.38971	0.741097	1.75876	1.13171	0.822674	1.1649	0.902795	0.919105	1.09293	1.08809	0.92849	0.892792	0.879884	1.09857	1.17114	0.965032	0.995217	0.726587	1.23387	0.834151	0.846479	1.17337	1.29608	1.0557	1.01181	1.37857	0.973248	0.983861	0.979751	1.04606	0.994451	1.00933	0.78374	0.992506	0.850417	1.00206	0.972959	0.813258	1.03667	0.921077	0.951604	0.828753	0.846652	0.935748	1.10253
	SV5_08F12	1.52759	0.608846	1.19813	1.3735	0.478559	1.35824	1.19176	0.650315	1.63558	0.748629	1.31656	1.40134	0.41899	0.658281	1.2207	1.07192	0.765779	0.601789	0.829813	1.11862	1.08234	0.467893	0.976638	1.11498	0.397146	0.675197	1.10621	1.19509	0.892339	0.686881	0.981394	1.09653	0.80418	1.04002	1.32532	0.422035	1.55314	0.583289	0.983717	0.566617	0.78811	1.18176	0.908175	1.10563	0.864582	1.26496	0.821578	1.76587
	SV5_08G03	1.54992	0.807666	1.16771	0.991339	0.770003	1.44021	0.959123	0.936329	0.930682	1.01432	1.15479	1.10736	1.2257	1.21825	1.13489	1.04978	1.02224	1.01508	1.07607	0.925451	0.978269	0.984055	1.30071	1.25525	1.22128	1.27037	1.75329	1.05489	1.55296	1.2395	1.00951	1.16809	1.0366	1.1038	0.976412	0.813673	1.15019	0.904817	1.01206	0.606144	0.727385	1.027	0.992749	0.984961	0.869219	0.94385	1.1732	0.946546
	SV5_08G04	1.16005	1.11622	0.973106	0.849804	0.811483	1.23083	0.870727	1.1383	0.862588	1.26345	0.990227	0.800713	1.23282	1.19186	0.816474	0.763346	1.09369	1.42525	1.21163	0.862773	0.864478	1.12378	0.888124	0.796893	1.40898	1.51134	0.91557	0.816257	1.626	1.28205	1.15549	0.977107	1.339	0.989487	0.917978	0.930452	0.880401	0.98683	1.01743	1.05802	1.17966	0.895491	1.0693	0.972054	0.836779	1.03028	1.25433	0.848343
	SV5_08G05	1.43921	0.598599	1.39466	1.15792	0.440316	1.76543	0.931414	0.888897	1.08359	0.887689	1.12747	1.49023	0.55556	0.678173	1.10042	1.44705	0.968025	0.601728	0.856216	1.34708	1.3725	0.673466	1.54473	1.19136	0.659484	0.618155	0.974195	1.01746	0.818809	0.939655	0.891705	1.28729	0.902338	1.10072	1.19234	0.722529	1.26882	0.713685	1.15849		0.840689	0.949256	0.846501	1.06395	0.812202	0.830263	1.14552	1.01671
	SV5_08G12	1.20553	0.653229	1.48919	1.14732	0.632747	1.06871	1.13605	0.690061	1.06251	0.744078	0.988253	1.06251	0.868379	0.841127	1.03837	1.15707	0.903039	0.82868	0.742467	0.996933	1.07304	0.852839	1.12425	1.10516	0.817627	0.804952	1.55229	1.26445	0.585507	0.67443	0.66728	1.32773	0.71082	1.18119	1.26452	0.768805	1.28794	0.808839	0.95541	0.625205	0.560353	0.936925	0.870029	0.950907	0.886077	1.09096	0.898387	0.877256
	SV5_08H03	1.3044	0.973329	1.11475	1.28791	0.916512	1.05183	0.868301	1.2386	0.91206	1.20756	0.778173	0.741383	0.887455	1.0197	0.77981	0.751223	1.09213	1.13335	1.15388	0.922616	0.906931	1.05692	0.707346	0.719073	1.01081	1.1624	0.670026	0.605305	1.50985	1.0543	0.809092	0.927971	0.807294	0.613108	0.816629	0.770461	0.834668	0.814542	0.857795	1.26964	1.07241	1.05223	1.00761	0.98219	1.0382	1.05636	1.11344	0.804276
	SV5_08H05	0.855399	1.64056	0.78827	0.748056	1.47501	0.976945	1.11781	1.13047	1.12813	0.99458	0.658519	0.768335	1.32686	1.39717	0.803167	0.947264	1.09155	1.33047	1.21663	0.773672	0.803365	1.57099	0.803355	0.86208	1.13872	1.29142	1.00596	0.889474	0.984318	1.08645	0.8716	1.01055	0.949079	1.18313	1.03153	0.940734	0.862662	1.07174	1.18024	1.00165	1.01546	1.19654	0.957623	1.00877	1.06507	1.27445	1.21392	0.554105
	SV5_08H06	2.33694	0.508722	1.44198	2.29238	0.386519	0.576774	0.968449	1.06163	1.36656	0.943275	1.0217	0.950559	1.13548	0.978445	0.908804	1.13175	1.21016	0.822124	1.27209	0.921111	1.00031	1.16648	0.929647	1.06931	1.12093	0.972772	1.02462	1.05052	1.34803	1.02338	0.970251	1.14159	1.18117	1.25767	1.18461	0.727214	1.24904	0.734475	1.18777	0.898445	0.854761	0.975529	1.01656	0.984678	1.09014	1.06962	0.936389	1.1123
	SV5_08H07	1.65523	0.941507	1.57149	1.43844	0.998383	0.924563	0.95915	1.07265	0.908017	0.946851	0.954132	0.867162	1.09292	1.07133	0.967836	0.996823	0.924415	0.91077	1.15243	0.913056	0.903625	1.19087	0.990159	1.06945	0.947058	1.05632	1.06104	1.00452	1.44717	1.05075	1.36387	1.65639	1.54409	1.85962	1.10827	0.796396	1.27697	0.868322	0.945471	0.9094	1.08498	0.937444	1.03545	0.994449	1.14161	0.969673	1.26008	0.718019
	SV5_08H08	0.9778	1.02641	1.07357	0.846298	1.28224	1.11813	0.846004	1.11467	0.842195	1.07087	1.00094	0.798694	1.18521	1.22789	0.846819	0.913521	1.17968	1.20491	1.19289	0.87823	0.78319	1.19014	0.950665	0.917825	1.19192	1.18984	1.06208	0.860398	1.23914	1.12457	1.11746	1.38356	1.25008	1.37219	1.07382	0.879614	1.11414	0.979393	1.09272	1.08876	1.15434	0.978896	0.960719	1.0731	0.994401	1.00944	1.35539	0.626662
	SV5_08H10	1.65116	0.610372	1.35705	1.4101	0.727167	0.751696	0.817386	1.00844	0.768538	1.0246	0.789394	0.687498	1.09721	0.841156	0.783387	0.915864	0.931769	1.03147	1.15766	0.857859	0.732599	1.28785	0.783738	0.751513	1.12781	1.19687	0.994225	0.921929	1.41746	1.18424	0.933743	1.24676	0.863606	1.1165	1.14492	0.84201	1.09507	0.72828	0.862945	0.315524	0.35812	0.938706	0.889488	1.04747	1.03515	0.983567	1.10873	0.862469
	SV5_08H12	1.74377	0.874059	1.37839	1.5929	0.669347	0.722924	0.700959	1.09638	0.60976	1.08152	0.717579	0.630173	0.971998	0.806829	0.583478	0.653454	1.14928	1.069	1.00279	0.830517	0.670687	1.03582	0.613113	0.57862	1.01242	1.00319	0.752042	0.711725	1.04224	0.97487	0.881932	1.14933	0.860076	1.1367	1.19158	0.770579	1.17348	0.766452	1.0856	1.36887	1.4336	1.1021	0.92442	1.06957	1.02185	1.07982	1.24354	0.633631
	SV5_09A02	0.625225	1.36657	0.918582	0.593816	1.32556	1.28477	0.82807	1.18478	0.87187	1.02462	0.874839	0.702942	1.28414	1.2114	0.766588	0.86926	0.946466	1.25749	1.33678	0.837844	0.877983	1.27231	0.847885	0.872656	1.31756	1.53014	1.09741	0.829939	0.75116	0.871648	1.19424	0.71175	1.14072	0.778068	0.598011	1.13276	0.620074	1.14046	0.782453	1.43773	0.967274	0.795085	0.868757	0.858657	0.802488	0.870984	1.24953	0.494354
	SV5_09A03	1.0428	1.06332	0.902871	1.09466	0.871627	1.07548	0.819354	1.22379	0.754241	1.27927	0.90469	0.924256	1.07099	0.997708	0.754931	0.858408	1.07832	1.08912	1.38864	1.04226	0.93749	1.02224	0.801748	0.863415	1.21073	1.0785	0.892268	0.713101	0.86549	1.17456	1.02569	0.996968	1.00472	0.80631	0.800066	1.34643	0.996066	1.22741	0.792246	0.514432	0.801523	0.968392	0.898093	1.09129	0.846304	1.19234	1.03351	1.00771
	SV5_09A04	1.0745	0.706647	1.29907	1.68038	0.775378	0.682783	0.915487	0.852678	0.803617	0.979032	0.983492	1.12002	1.22209	1.19732	1.10642	1.03815	1.03223	1.06931	0.763225	1.01542	1.01017	1.15096	0.961537	1.07118	0.99613	1.00312	0.874902	1.20469	0.68349	0.87364	0.750455	0.819572	0.617199	0.805253	1.00003	0.864049	1.00403	0.903768	0.965522	1.3272	0.96398	0.948101	0.850521	1.01746	0.971961	0.993634	1.12853	0.745645
	SV5_09A05	1.44266	1.00077	1.54712	1.36912	1.77229	0.831458	0.716595	1.1611	0.804578	1.05726	0.90931	1.04554	0.868648	1.03368	0.88019	0.86839	1.1728	1.08298	0.84517	0.766602	0.936323	0.918436	0.799484	0.728466	1.24344	1.08132	0.849874	0.968779	1.17348	1.23706	1.14093	1.04774	1.18785	0.968412	1.01445	0.930691	1.15148	1.00694	0.738518	1.34111	1.19375	0.764429	1.12811	0.936107	1.03879	0.824551	1.20308	0.864581
	SV5_09A08	1.4756	0.811642	1.50721	1.42218	0.495342	1.09671	1.55026	0.465817	2.15075	0.480222	1.23577	1.39831	0.751624	0.807072	1.28782	1.04037	0.968725	0.787155	1.02474	1.31783	1.40137	0.503491	1.49654	1.21602	0.6716	0.895836	1.24894	1.09193	0.773364	0.529932	1.12151	1.06175	1.32535	0.758487	1.37651	0.615338	1.15947	0.740988	1.29664	0.994525	1.02532	1.13443	1.01874	0.81707	1.06757	0.902721	0.47838	2.07886
	SV5_09A11	1.70332	0.707568	1.51333	1.44893	0.564231	1.047	1.19368	0.96697	1.10276	0.948424	1.06972	1.07534	1.03362	0.9448	1.04475	1.01567	1.05329	1.02174	0.871875	0.917668	0.952304	0.938267	1.37252	1.02073	0.952116	0.941532	0.931323	0.853312	1.10774	0.989015	0.874652	1.09717	0.820431	0.865472	1.04278	0.686329	1.06414	0.908594	1.23549	0.97122	0.914356	1.49476	0.973495	0.973508	0.867421	0.853307	1.00141	0.750786
	SV5_09B01	0.860795	0.888594	0.99463	0.832101	0.874985	1.15959	1.03175	1.1518	1.05549	0.986207	1.04241	0.965784	0.869919	0.928168	1.21281	1.17323	0.916726	0.615257	1.13542	1.05438	0.975418	0.83298	0.95157	1.13848	0.716377	0.823635	1.07021	0.866381	1.18364	0.956122	0.932494	0.893686	1.05806	1.03868	1.15568	0.835381	1.06256	0.834503	1.03158	0.763331	0.727641	1.06628	1.034	0.94694	0.933487	1.00946	0.936669	1.04595
	SV5_09B02	1.81901	0.54992	1.28498	1.71994	0.418505	1.12114	1.10673	0.815211	1.14775	0.935618	1.38725	1.41326	0.627129	0.684019	1.45634	1.18961	0.915731	0.614199	0.806462	1.15852	1.31206	0.701624	1.15416	1.28095	0.689281	0.591862	1.08851	1.00751	1.05212	0.864122	0.980032	0.856403	0.96558	0.908544	1.10901	0.599863	1.11742	0.570918	0.978987	1.03376	0.816596	1.02174	0.959698	0.961642	0.845258	1.13929	0.81273	1.16268
	SV5_09B03	1.37761	0.653855	1.254	1.47852	0.736856	0.808702	1.03324	0.952585	0.948961	0.996268	1.01645	1.031	0.927612	0.91227	1.14223	1.14104	0.894725	0.965035	0.984241	1.08263	0.994825	0.942162	1.02214	1.12677	0.768472	0.799747	0.966286	0.944817	0.92383	1.03832	0.811947	0.988751	0.958808	1.10851	1.12348	0.768512	1.24286	0.767085	0.953023	0.818286	0.70405	1.32953	0.858589	0.896202	0.929018	1.07513	0.980691	0.693624
	SV5_09B05	1.55736	0.658711	1.37243	1.39666	0.309099	1.06855	1.59785	0.694133	1.57358	0.692449	1.27938	1.48175	0.580747	0.580747	1.19642	1.25805	0.702121	0.585166	0.783705	1.25518	0.99054	0.627407	0.93681	1.22077	0.628143	0.703869	1.09147	1.11359	0.858145	0.663503	0.990745	1.09723	0.923895	1.16618	1.21196	0.416494	1.24951	0.478059	1.05965	0.736628	0.714709	1.35878	0.990996	1.09768	0.99818	1.04657	0.696852	2.06905
	SV5_09B07	1.23933	0.904784	1.38447	0.906263	0.779221	1.13889	1.27232	1.00915	1.11534	1.03103	1.04357	1.31753	1.36135	0.975931	1.36158	1.18968	0.884597	1.00909	1.16987	1.41598	1.20994	1.02338	0.915862	1.32701	0.973962	1.00997	0.880393	0.881771	0.77864	0.986966	0.731739	0.794686	0.840283	0.860409	0.953146	0.79234	0.917841	0.814997	1.0735	1.15025	1.1595	1.56727	0.790706	0.916195	0.764431	1.04792	0.83445	0.700873
	SV5_09B11	1.29512	0.782082	1.43145	1.07789	0.639919	1.16054	1.08938	0.812612	0.947309	0.829128	1.15769	1.06021	0.960047	0.870696	0.924712	1.0226	0.870623	0.85144	0.89864	0.971393	0.917117	0.833673	1.0592	1.16724	0.805115	0.683988	1.10394	1.03734	1.44431	0.950962	0.819519	1.21331	0.738425	1.06268	1.04527	0.789661	1.27017	0.869208	0.889035	0.495062	0.522788	1.0607	0.87227	1.19933	0.843002	1.01915	0.837232	0.988015
	SV5_09C02	1.33866	0.605554	1.69256	1.20874	0.378721	0.808776	1.20187	0.698277	1.5243	0.642662	1.41495	1.46433	0.681745	0.617548	1.40746	1.3956	0.8033	0.480752	0.532245	1.42184	1.20781	0.544919	0.815592	1.31179	0.464499	0.580255	1.06499	1.06963	0.556553	0.719686	0.9766	1.22194	0.749407	1.15783	1.33213	0.462373	1.33727	0.576702	1.06146	0.01	0.517353	1.25951	0.940186	1.25693	0.759305	1.03441	0.713469	2.00665
	SV5_09C04	1.52569	0.624465	1.84389	1.14084	0.401392	1.84232	1.39095	0.831736	1.28398	0.862897	1.36973	1.41047	0.56567	0.679076	1.39702	1.416	1.0177	0.646235	0.7569	1.51026	1.30333	0.553596	1.26084	1.32271	0.628053	0.739675	0.98793	1.01712	0.916146	0.759014	0.908733	1.11631	0.803934	1.20882	1.28862	0.605384	1.2095	0.623445	1.12799		0.734765	1.01956	0.795154	1.00967	0.760092	0.972724	1.01531	1.58881
	SV5_09C05	0.692372	1.37246	0.84884	0.796975	1.35372	2.18864	0.841085	1.3424	0.931673	1.23702	0.869171	0.868197	1.47861	1.46774	0.913816	0.915417	1.35918	1.60921	1.51056	0.985693	0.870477	1.3217	0.803425	0.878166	1.70409	1.49324	1.18221	1.21577	1.10771	1.32164	0.97605	0.873861	1.06286	0.791236	0.942841	1.72794	0.720621	1.77454	1.01986	1.2122	1.15019	0.90872	0.888257	0.813393	1.09496	0.825977	1.37604	0.602732
	SV5_09C06	1.36768	0.688344	1.02718	1.2707	0.535922	1.21226	1.22605	1.00085	1.43853	0.689721	1.47078	1.608	0.482187	0.617201	1.03279	1.17403	0.965072	0.590356	0.775276	1.19825	1.73905	0.474979	1.33148	1.10951	0.919763	0.754871	1.12087	1.1559	0.832221	0.736181	1.06817	1.04577	1.31867	1.05102	1.1406	0.831487	1.07596	0.716382	0.877809		1.40489	1.01409	1.00415	0.935299	0.732517	0.864358	1.0638	1.255
	SV5_09C08	1.00442	1.05154	1.34082	0.842478	0.815991	0.771454	0.870257	1.23021	0.821263	1.18097	1.01426	1.2472	0.808955	0.876332	1.0997	1.54757	1.00359	0.661721	0.71768	1.42877	1.00397	0.851799	0.953799	1.41386	0.892416	0.814473	0.847724	0.721586	1.6333	1.2754	1.007	1.1163	1.05055	1.06583	0.959083	1.27688	1.03583	1.03559	0.839642	0.616282	0.819457	0.975873	1.0903	1.04449	0.995418	0.984736	1.01424	0.76527
	SV5_09C09	0.934108	0.789023	1.62901	1.13287	0.766089	0.893381	0.886408	1.01534	0.872103	1.07578	0.889518	0.981823	0.869576	1.15121	1.05422	1.07262	1.03861	1.04746	1.04287	0.992118	0.785056	0.841982	0.83162	0.938979	1.2291	0.923982	0.744265	0.786715	1.32737	1.19939	0.929231	0.980799	0.991039	0.962645	0.982456	1.07129	1.11288	0.934692	0.961598	0.950564	0.855948	1.17315	0.972238	0.943853	0.959655	1.02412	1.10397	0.702256
	SV5_09C11	1.05343	0.831464	1.26604	1.06724	0.797102	0.706452	0.850311	0.830028	0.903231	1.002	0.642812	0.828173	0.890965	0.805404	0.862292	0.938583	1.29117	1.14885	0.985387	1.59572	1.11238	1.1351	0.630099	0.768864	0.856539	0.947879	0.830619	1.34308	1.08956	2.35431	1.36714	1.01008	0.920072	1.06105	1.01946	0.681948	0.888736	0.586257	1.48584	1.3169	1.43345	1.61253	1.04202	1.20188	1.20815	1.16538	1.1124	1.29458
	SV5_09C12	0.970812	0.76934	1.47412	1.06922	1.06928	0.70367	0.788739	1.00396	0.873662	0.986232	0.749352	0.776387	1.25898	1.15461	0.804814	0.905788	1.0283	1.31078	1.24697	1.00147	0.77721	1.38987	0.806862	0.756873	1.28368	1.1923	1.03548	0.928341	1.36752	1.55405	1.14205	0.809869	1.01436	0.841053	0.93776	1.29663	0.909785	1.16659	0.961282	0.908378	0.825519	0.924989	1.02498	1.02773	1.04955	0.958402	1.08709	0.724773
	SV5_09D01	1.59842	0.809648	1.35877	1.53392	1.10629	0.730491	0.925396	1.06112	0.873195	1.01891	0.862143	0.758849	1.12055	1.21734	0.931354	0.969238	1.18213	1.09163	1.02105	0.805162	0.895357	1.16735	0.90149	0.864678	0.935124	1.04899	0.923304	0.812011	0.767197	0.956338	0.989019	1.10886	0.934152	1.25663	1.3299	0.806059	1.38701	0.819637	0.917351	0.786283	0.689201	0.861254	0.860774	0.859868	0.860641	0.966454	1.17318	0.629343
	SV5_09D06	0.813875	1.14995	0.955655	0.665121	1.19409	1.08925	0.90605	1.14085	0.971703	1.10829	1.17904	1.09876	1.11126	1.15522	1.0796	1.15112	1.08849	1.23655	1.06413	1.1277	1.10851	1.02603	1.07686	1.0293	1.13317	1.1814	1.08307	1.02893	1.26005	1.08028	1.05088	0.895772	1.0666	0.895207	1.00496	1.17567	0.785991	1.12755	0.964263	1.04619	1.09646	1.00601	1.00544	0.951158	0.990286	1.05212	1.20068	0.805435
	SV5_09D07	1.42905	0.992249	1.49145	1.21297	0.914549	0.902167	0.816456	1.22608	0.777292	1.33463	0.859608	0.854336	1.40884	1.27005	0.750684	0.810716	1.19828	1.20384	1.15483	0.839473	0.768686	1.26685	0.960608	0.785348	1.32479	1.2388	0.964121	0.871594	1.74419	1.36141	0.92643	0.999657	1.04037	0.981019	1.11003	0.843859	1.17951	0.981236	1.02902	1.20414	1.11007	0.896358	0.935635	1.01734	0.988961	1.17408	1.33914	0.599744
	SV5_09D11	1.56398	0.830905	1.67764	1.55777	0.714597	0.820631	0.77167	1.31857	0.725915	1.44531	0.761224	0.687005	1.26336	0.942716	0.734638	0.799703	1.15208	1.2046	1.2339	0.912995	0.945191	1.196	0.681512	0.738442	1.06985	1.19325	0.804465	0.878705	1.57838	1.28929	0.939567	1.19794	0.909092	0.963881	1.02972	0.847233	1.09903	0.761988	0.956947	1.12524	1.07593	0.999651	1.01956	1.05516	0.988386	1.01817	1.09632	1.05699
	SV5_09D12	1.42885	0.743431	1.75482	1.63116	0.672807	0.715391	0.997323	0.964005	0.912259	1.14853	1.20353	0.694894	0.778298	1.12059	0.976572	0.979781	1.27909	1.11069	0.742224	0.926989	0.850179	1.08296	1.01583	0.981537	0.792067	0.724072	1.14606	1.00098	1.4234	1.35701	0.904542	1.15531	0.909401	1.22264	1.21711	0.884036	1.11134	0.809064	1.01312		1.11819	0.878203	0.8992	1.09231	0.940205	1.03606	0.906516	1.38742
	SV5_09E01	1.6683	0.593547	1.87452	2.26871	0.466749	0.583253	0.917687	1.19495	1.00863	1.32725	0.836966	0.918491	1.05277	1.16254	1.0688	0.931837	1.13827	1.06903	1.04576	1.01362	0.9442	0.759379	0.770556	0.900393	0.908791	0.999333	1.16361	1.07716	1.30762	1.29443	1.15773	1.21625	1.0774	1.32452	1.33081	0.827235	1.22445	0.82631	0.700242	0.74352	0.740441	0.718518	1.1717	1.15236	1.03154	1.20122	1.11956	0.967964
	SV5_09E02	1.34326	0.926091	1.98606	1.71381	1.00314	0.798428	0.841848	1.28583	0.886291	1.25364	1.02097	0.971716	0.939375	1.06905	0.899578	1.05369	1.19908	1.01529	1.16447	0.961478	0.897925	1.29649	0.788205	0.844112	1.22346	0.985848	0.862981	1.07659	1.04641	1.14587	0.861463	1.01154	0.738358	0.799982	0.998153	0.907006	0.972599	0.960892	0.905721	1.30315	1.07307	0.858678	1.05281	1.088	0.756801	0.924134	1.2031	0.793064
	SV5_09E05	1.36763	0.6868	2.18449	2.15263	0.447481	0.493646	0.90497	1.02337	1.10283	1.26286	1.08924	1.21216	0.746409	0.661194	1.07349	0.922631	1.10586	0.774811	1.01087	1.16604	1.10834	0.740164	1.05077	1.02996	0.896904	0.680653	0.962151	1.05062	0.987944	1.08074	1.06889	1.12238	1.15299	1.07859	1.19011	0.708253	1.2742	0.774331	0.787443	1.11517	0.98164	0.619762	1.05146	1.0079	0.860047	0.8094	0.809641	1.49156
	SV5_09E06	1.48565	0.756424	1.05899	1.32993	0.597341	1.18149	1.09874	0.849156	1.25647	0.839084	0.957801	0.944643	1.03052	0.951223	1.38269	1.28508	1.19556	1.11964	1.13667	1.04207	0.896556	0.986506	0.925427	1.12813	0.905672	0.890367	0.721638	0.95517	0.849258	0.886986	1.19486	0.987374	1.58903	0.8205	0.901537	1.10887	0.859409	1.17278	0.776006	0.506432	0.546363	0.829462	1.07169	0.883861	1.08058	0.959201	0.873599	1.34521
	SV5_09E08	1.5298	0.750802	1.18208	1.241	0.669424	1.19697	1.16022	0.816167	1.11126	0.863609	0.904898	1.18301	1.01514	1.10686	1.13355	1.06797	1.12859	1.07588	1.07596	0.900353	0.944667	1.19279	1.1746	1.16082	0.903769	0.91295	0.881064	0.787382	0.955997	0.857002	0.826528	1.00467	0.667122	0.895421	1.06213	0.756119	1.00566	0.717744	1.09427	1.02099	0.719228	1.48025	0.925314	0.904296	0.867079	0.875572	0.856846	0.862626
	SV5_09E09	1.32728	0.879858	1.03146	1.10114	0.86128	1.39739	1.20042	1.01608	1.14733	0.901837	1.21941	1.21212	1.09055	0.991055	1.05158	1.00202	0.854902	0.958634	0.995854	1.0147	1.05647	1.06803	1.06724	1.07675	1.1056	0.970557	1.11937	0.981287	0.833116	0.955771	1.01924	1.15187	0.977911	1.09234	0.95199	0.882517	1.07303	0.771035	1.20727	0.955867	0.932181	1.09709	0.888056	0.906347	0.945711	1.02204	0.945429	0.997243
	SV5_09E10	0.875949	1.09612	0.802755	0.77897	1.36799	1.21284	0.676307	0.894597	0.747629	0.810147	0.694439	0.659577	0.825975	0.858274	0.777045	0.781096	0.808227	1.05171	0.839244	0.707461	0.771932	0.847852	0.677019	0.637754	0.899803	0.93154	0.766813	0.700141	1.04211	0.943398	0.765495	0.696074	0.755826	0.772181	0.795034	0.950775	0.74191	0.949762	0.729615	0.84859	0.536404	1.04351	0.99931	1.05339	1.19016	0.943373	1.22325	0.525995
	SV5_09E12	0.966028	0.975618	0.587526	0.916506	1.21552	1.49018	0.910744	1.21006	0.79336	1.19578	0.995638	0.962614	0.833979	0.82835	1.0572	0.874741	1.11973	0.922799	1.06837	1.02782	0.936522	1.02542	0.865147	0.972986	1.0443	0.855141	1.01629	0.84359	1.27159	1.21712	1.05644	1.04645	1.07276	0.999013	0.953514	0.927909	0.932274	0.833537	1.00412	0.830663	0.821192	1.09813	1.00289	1.1103	0.979667	0.948555	1.21669	0.707233
	SV5_09F01	1.6977	0.565365	0.893586	1.43159	0.374024	1.04222	1.38609	0.696693	1.73774	0.71583	1.63835	1.41175	0.421974	0.448993	1.26099	1.86776	0.869077	0.471308	0.466902	1.18518	1.12047	0.43873	1.14296	1.35313	0.57787	0.504349	1.14841	1.18089		0.756882	0.814984	1.1452	0.814845	1.28805	1.33048	0.545488	1.35326	0.583415	1.57648			1.54617	1.00649	1.14243	1.04321	0.918951	0.558971	2.10523
	SV5_09F03	0.877702	0.739966	0.885888	0.685234	0.85673	0.986639	1.27756	1.06172	1.2334	1.16761	1.15457	1.35105	1.4926	1.50445	1.30909	1.20634	1.08646	1.16239	1.25524	1.19354	1.44558	1.5429	1.43373	1.35658	1.07073	1.21608	1.51959	1.15121	1.428	1.21464	0.760002	0.68581	0.659898	0.821701	0.811551	0.619011	0.93516	0.671101	0.912205	0.582677	0.585551	1.00343	0.80433	0.954859	0.988724	1.01125	1.33128	0.893905
	SV5_09F04	1.19293	0.917228	0.948897	0.601036	0.847373	1.05133	0.802379	1.13515	0.835092	1.03455	0.843583	0.718248	0.958693	0.90627	0.744061	0.764306	0.957606	0.915218	1.01642	0.775433	0.843671	0.989267	0.736223	0.690771	0.852974	0.879127	1.65425	1.1967	1.49609	1.48755	0.88374	0.968053	0.969066	1.04833	1.08252	0.871933	1.15396	1.02228	0.932038	0.958293	0.897272	0.89862	1.36053	1.3586	1.05305	1.14527	1.32573	0.938024
	SV5_09F06	0.585579	1.19205	0.567885	0.544767	1.32963	1.18243	1.11395	1.41886	1.11185	1.46882	0.854665	1.14354	2.40485	2.16034	1.22222	1.34027	1.43364	1.89254	2.01628	0.990516	0.966117	1.60384	1.3235	1.25875	2.35653	2.14477	1.56174	1.36885	1.95323	1.60337	1.32021	1.11599	1.3121	0.962674	1.06045	1.48334	0.924862	1.68152	0.639869	0.567792	0.664696	0.670098	1.03423	0.947326	1.07541	1.10339	1.28149	0.739621
	SV5_09F07	1.50514	0.976018	0.60923	1.17643	0.866282	1.0663	0.968861	1.1736	0.808091	1.10298	1.08217	1.08464	0.881065	0.979583	0.903313	0.9861	1.02104	0.962666	1.20438	0.920811	0.91327	0.970702	1.10811	1.02042	0.91982	0.969601	0.842458	1.02956	1.08957	0.989317	0.956627	1.01985	0.998982	1.11941	0.937502	0.960645	1.09768	1.05963	0.961587	0.71996	0.866115	0.902934	1.02853	1.10489	0.994186	0.965016	1.03401	0.840332
	SV5_09F08	1.36786	1.08682	0.494561	1.35962	0.758094	1.01328	0.87956	1.07615	0.766205	0.946088	0.888531	0.878528	0.969969	1.0207	0.872272	0.904563	0.968175	1.01037	0.931876	0.971619	0.975487	0.908006	1.00303	1.01982	1.02345	1.05408	1.206	1.26967	1.00691	1.1129	1.37571	1.75897	1.64391	1.69415	1.16516	1.02238	1.28013	1.11373	1.4753	1.68566	1.56176	0.906955	1.25926	1.27459	1.03635	1.21773	1.2697	0.837071
	SV5_09F09	0.967043	1.3523	0.431534	1.6272	0.894727	1.11455	0.892947	1.27263	0.889672	1.00589	1.05004	1.4755	0.699324	0.71648	1.12408	1.19108	1.04008	0.878887	0.886036	1.27048	1.22145	0.811307	1.05284	1.03601	1.01618	0.864062	0.834902	1.09743	0.90231	0.922815	1.34148	1.3903	1.56568	1.06839	0.908586	1.0031	1.10566	1.07903	0.809695	1.76459	1.64969	0.708008	0.854192	0.953869	1.05404	0.832706	1.13216	0.882518
	SV5_09F11	1.23152	0.838422	1.30932	0.963993	0.695641	0.68548	1.32904	0.696603	1.53446	0.906497	2.46068	2.75687	0.272674	0.293208	2.46577	1.93299	0.644961	0.474956	0.262477	2.2626	2.25088	0.323604	1.99484	1.99639	0.471925	0.393896	0.930083	1.29122	0.282646	0.838724	0.961884	1.00017	0.972053	0.950435	0.914939	0.904067	0.943778	0.797342	1.19734	1.23531	0.984259	1.03276	1.05184	1.03223	1.07792	0.840792	0.53153	2.37307
	SV5_09F12	1.56474	0.826249	1.58918	1.49397	0.733898	0.790478	1.07942	1.07287	1.08482	1.02073	0.962144	1.07898	0.991589	0.946067	1.01479	1.12642	1.0575	0.955288	0.971458	1.01889	1.01431	1.11767	1.01457	1.08646	0.886809	0.847947	0.829008	0.814119	1.10513	1.03043	0.975818	1.03511	1.01248	0.913842	0.985191	0.958836	0.924019	1.02094	0.906205	0.964215	0.944206	1.07213	0.954293	0.979598	0.963329	0.939741	0.981188	0.866257
	SV5_09G01	1.93467	0.641604	2.21172	2.13764	0.453084	0.56832	1.16602	0.807646	1.42133	0.759301	1.39032	1.4707	0.531266	0.520594	1.13724	1.36833	0.943376	0.551423	0.416065	1.8805	1.21279	0.393821	1.67151	1.31638	0.51527	0.548793	1.06888	1.12095	0.956967	0.754717	0.811323	1.25052	0.712941	1.19508	1.34435	0.555263	1.34832	0.590787	1.41275	0.820254	0.208582	1.59579	0.922895	1.0814	1.08439	1.1102	0.650822	1.77453
	SV5_09G03	0.740692	1.53019	0.987053	0.595549	1.79382	1.34866	1.06288	0.856828	1.24968	0.869683	0.98511	0.906825	1.15246	1.1368	0.974791	0.958402	1.01422	1.02104	0.95908	0.859464	0.887064	1.0567	1.11649	0.989017	1.08472	1.12569	0.981411	0.937062	0.976205	0.850285	1.08436	1.52448	1.16787	1.62866	1.34149	0.819486	1.32583	0.887118	1.06728	0.888613	0.916718	0.964839	0.84074	1.22992	1.04447	1.12394	0.95566	1.27394
	SV5_09G05	1.65754	0.820802	1.57604	2.31456	0.682733	0.817655	0.811344	1.28914	0.924436	1.22876	0.933529	1.01579	1.13351	1.05229	0.974291	1.00071	1.038	0.851589	1.06932	0.997837	0.884508	1.06322	0.794822	1.0148	0.987738	0.850957	0.950203	0.875149	1.39318	1.187	1.19136	1.20732	1.25964	1.25314	1.17104	0.864926	1.1608	1.00547	0.924771	0.952802	1.12516	0.828848	0.983265	1.08643	1.03381	1.08238	0.992208	0.971387
	SV5_09G07	0.78808	1.48941	1.00654	1.22235	1.61296	1.15269	1.16106	1.08255	1.09165	1.19968	0.889822	1.04358	1.57763	1.23003	0.915719	1.05405	1.15929	1.2157	1.23754	0.882085	0.903865	1.35063	0.945993	0.912788	1.08668	1.04263	0.925872	0.768955	1.00608	0.986789	0.845799	1.39787	0.877188	1.61532	1.28814	0.818894	1.11425	1.04462	1.12195	0.878566	0.870755	1.1718	0.918841	1.23246	0.95138	1.19097	0.970774	0.873794
	SV5_09G09	1.02447	0.840404	1.1282	0.849856	0.948574	0.818871	1.11114	0.97289	1.01558	0.971822	1.03373	1.06596	0.963669	0.937526	1.09763	1.07734	0.937522	0.922832	0.761905	1.08571	1.02891	0.835115	1.0193	1.0632	0.794994	0.790469	1.01353	1.06711	1.1804	0.908443	1.03649	1.05852	1.02591	1.03842	1.02548	1.00798	1.12635	1.05348	0.902597			0.816712	0.833916	1.08024	1.00788	1.05413	0.912011	1.17397
	SV5_09G10	1.01144	1.09978	1.2567	0.859338	1.2641	1.07029	0.972338	1.35007	0.902541	1.38781	0.914387	0.958973	1.18099	1.28299	1.01286	1.13947	0.974252	1.02336	1.176	0.833803	1.02405	1.13956	0.991897	1.03194	1.09354	1.30614	1.02834	1.20618	1.30741	1.45648	1.14818	1.05417	0.894943	0.991241	0.93661	1.11085	0.902827	1.13315	1.13908	1.0719	0.993596	0.914113	0.987308	1.05906	1.02296	0.950824	1.09528	0.948407
	SV5_09G12	1.1528	0.949193	1.66268	1.46635	1.15048	0.904257	0.693593	1.22078	0.702666	1.33943	0.671542	0.579941	1.3236	1.32606	0.616089	0.650561	1.3481	1.48447	1.17317	0.698004	0.732417	1.29565	0.700612	0.614119	1.15435	1.03447	0.746257	0.846024	1.10401	1.09649	0.916042	1.09721	0.820598	0.906895	1.10184	0.947555	1.02772	1.12212	0.701971		1.10733	0.8997	0.758724	0.968395	0.97583	0.99481	1.0619	0.69889
	SV5_09H03	1.07995	0.821521	1.45991	1.14541	1.12754	0.704607	0.813838	1.30512	0.853482	1.25052	0.903149	0.953202	1.03809	1.07335	0.880107	0.891386	1.27034	1.14124	1.3555	1.10763	0.984859	1.42903	0.732472	0.862315	1.07421	1.29895	0.880641	1.12901	1.27595	1.14573	1.08487	1.00653	1.07895	0.765594	1.01794	1.05147	1.0874	1.03197	0.954249	1.44113	1.53247	0.829504	0.946897	1.10003	0.764012	0.887297	0.933548	0.920629
	SV5_09H04	1.11347	0.833473	1.02881	1.18534	1.28311	0.686616	0.657403	1.19595	0.735843	1.16011	0.895759	0.883457	1.02065	1.13754	0.844767	0.827726	1.11504	1.28751	1.13638	0.843281	0.984024	1.13954	0.745083	0.630663	1.29226	1.01638	0.999281	1.10741	1.12629	1.00414	0.928323	0.960145	0.824468	0.951272	0.865374	1.19453	0.983475	1.19592	0.676869	1.05796	0.655818	0.8079	0.983498	0.969596	0.998117	0.763261	1.19543	0.741526
	SV5_09H05	1.47479	0.627087	1.13511	1.54728	0.409503	1.40856	3.51437	0.338166	4.56102	0.350483	1.78867	2.48328	0.260126	0.275338	2.39222	2.18836	0.62486	0.421735	0.271368	2.45144	2.38092	0.269959	1.89949	1.86958	0.399602	0.342737	1.23966	2.50572	0.0914712	0.195852	0.990992	1.12713	0.977611	1.15904	1.2193	0.401287	1.72905	0.547812	1.24974	0.548285	0.374639	1.78813	0.824919	0.942739	1.148	1.0812	0.255109	8.21163
	SV5_09H07	0.970764	1.091	0.691288	0.832387	1.25635	1.3911	0.851424	1.06769	0.845594	1.02869	0.667735	0.724643	1.26727	1.11005	0.673067	0.761431	1.10218	1.2903	1.33952	0.905557	0.809453	1.43575	0.699001	0.763945	1.26519	1.30751	0.717769	0.645733	1.10938	1.13578	1.00919	0.872413	1.04914	0.933457	0.77801	1.30083	0.803643	1.14424	0.832003	0.833146	0.465386	1.09789	1.00597	0.827775	0.909237	0.903618	1.13266	0.499178
	SV5_09H08	1.3127	0.601041	0.981667	0.943683	0.678897	1.27043	2.14548	0.620877	2.33578	0.583548	2.27034	1.73083	0.335625	0.43463	1.71315	1.95497	0.70606	0.594633	0.697639	1.82933	1.18197	0.643225	1.85674	1.25575	0.436982	0.356395	1.15225	1.2332	0.637968	0.49235	0.853216	1.1869	0.912282	1.32237	1.21006	0.773555	1.08282	0.820531	1.6748	0.705725	0.631638	1.12941	0.687233	1.18181	0.933303	1.13249	0.417406	2.64292
	SV5_09H09	1.02861	0.854954	0.644697	0.895969	1.14454	1.24397	1.28289	0.723366	1.03858	0.78519	1.52283	1.58803	0.537928	0.629657	1.38785	1.52415	1.00209	0.570793	0.531123	1.18794	1.49499	0.736056	1.24754	1.2155	0.885958	0.618904	1.05298	0.94832	0.7964	0.873664	0.936271	1.78803	0.915811	2.04617	1.22277	0.754003	1.24741	0.760524	1.74763	0.752071	0.765813	1.49958	0.818698	1.44338	0.97111	1.25609	0.855816	1.03638
	SV5_09H11	1.00617	1.13678	0.52837	0.860036	1.1125	1.93925	0.981442	1.02481	0.976602	1.08507	1.04905	0.95358	0.923635	1.02563	1.04682	0.955761	1.04352	1.14302	0.970936	1.09137	1.0156	0.97448	1.22247	1.18064	0.911613	1.06982	0.92366	1.11173	1.35202	0.953349	1.09029	0.836353	1.07792	1.03613	0.927738	0.997804	0.962413	1.16515	1.07504			0.994933	1.07996	1.00646	1.20901	0.966648	1.00003	0.932054
	SV5_09H12	1.49389	0.745347	0.890371	1.0652	0.785775	1.19453	1.01662	0.774475	1.17521	0.861403	1.11409	0.981338	1.03304	0.9335	1.40123	1.15816	1.09902	0.903419	1.03824	1.16038	1.15134	1.064	0.954183	1.08909	0.887436	0.97826	0.964153	0.996187	0.806625	0.941702	1.07023	1.10589	1.14762	1.09738	1.04993	1.09479	1.01589	1.12769	1.23391	1.04317	1.06822	1.13548	1.04833	0.942779	1.12005	1.01604	0.814356	1.25148
	SV5_10A05	1.15658	0.860208	0.929792	1.15869	0.92986	1.17017	1.05402	0.867233	1.11854	0.92904	1.2573	1.32706	0.757094	0.745117	0.994918	1.27521	0.825295	0.953021	0.769835	1.13247	1.19815	0.787677	1.25114	1.19323	0.776742	0.769737	1.05087	1.10811	0.909856	0.973653	0.838964	0.926748	0.861877	0.959969	0.977914	0.962124	1.00927	0.968878	1.1839	0.924549	0.960787	1.13655	1.11273	1.02172	0.996494	0.995494	0.978725	1.13515
	SV5_10A07	1.75359	0.602497	0.822166	1.36607	0.315481	1.32853	1.34139	0.625022	1.6553	0.637929	1.48551	1.64358	0.572734	0.500567	1.23262	1.33851	0.855546	0.591428	0.830735	1.33917	1.00799	0.556565	1.09978	1.23594	0.689385	0.8273	1.08779	1.08804	0.556705	0.742142	0.865244	1.1736	0.842828	1.41751	1.21931	0.554576	1.34445	0.618938	1.28466		0.507835	1.12849	0.984702	1.07099	1.08509	0.959802	0.774206	1.94221
	SV5_10A08	1.46986	0.82853	0.79857	1.16005	0.832529	0.940555	1.23385	0.980314	1.52436	1.0327	1.09982	1.2771	1.31198	0.88393	1.08144	1.09002	1.15185	0.763112	0.854922	1.15649	1.11441	1.24471	1.33992	1.25428	1.05581	0.853944	1.07059	1.14052	1.23543	0.986191	0.932053	1.09338	0.85277	1.06057	1.14699	0.770406	1.14218	0.778393	0.97083		1.55656	0.611906	0.982666	1.10854	1.00722	1.13087	0.848592	1.64564
	SV5_10A09	0.707512	1.20254	0.503351	0.451601	1.11292	0.987	1.02974	1.12732	1.04254	1.08568	0.868032	0.884199	1.15237	1.07549	0.990123	0.938761	1.31022	1.22967	0.987147	0.937874	0.955227	1.12527	0.856293	0.857882	1.26408	1.05905	1.46522	1.3517	0.759995	1.21147	0.776729	0.628909	0.60322	0.672959	0.926658	0.944782	0.956231	1.01659	1.16962	1.4927	1.28035	1.13666	1.09717	1.13346	1.05313	1.09884	1.19404	1.01528
	SV5_10A10	1.14297	1.07263	0.370333	0.974964	0.663252	1.01428	0.812754	0.911967	0.955948	0.961028	0.910472	0.864603	0.822184	0.746144	0.820778	0.882581	1.09916	0.948427	1.16178	1.08006	1.04719	0.98856	0.782909	0.869778	1.01175	0.967144	0.930795	1.13309	1.13655	1.16884	0.718743	0.715105	0.802866	0.858496	1.05584	0.570774	1.27407	0.767993	1.11857	1.32358	1.33731	0.717753	0.98234	1.0557	0.948915	0.87519	1.03711	1.0045
	SV5_10A12	0.739341	1.27716	0.478351	1.08978	1.61856	0.969874	1.4217	1.16679	1.44082	0.650114	1.24042	1.41403	1.00751	1.14061	1.05412	1.09138	0.805608	0.75615	0.499079	1.42339	1.39115	0.690017	0.834854	1.03468	1.08375	0.964464	0.869644	1.14205	0.689538	0.393775	0.862335	0.614712	0.620271	0.749522	0.895175	0.88302	1.03355	0.895886	1.18982	1.80366	2.04976	1.00264	0.694966	0.675204	0.955053	0.734731	0.864312	1.55764
	SV5_10B04	0.845616	1.16819	1.03184	0.878279	0.888061	0.708773	1.21888	0.878324	1.65895	0.860212	0.951968	0.881686	1.47057	1.27588	0.912733	0.929069	1.295	1.37705	1.04195	0.804371	1.07786	1.17304	1.03378	0.931321	1.23189	1.20429	1.07982	0.937951	1.04673	0.94033	0.92691	0.949565	1.03348	1.10397	1.21173	0.982067	1.05714	0.908326	1.14048	1.10355	0.869337	1.12568	0.906326	0.927173	0.925414	0.931717	0.853856	1.12261
	SV5_10B05	0.904629	1.18003	1.63151	1.35951	0.479361	0.509481	1.40759	1.22175	1.45049	1.20424	1.08551	1.2913	0.830444	0.864832	1.01724	0.95138	0.877993	0.764801	0.769113	1.13203	1.11496	0.799759	1.08631	1.29902	0.900576	0.87093	1.25466	1.06017	1.75307	1.35042	0.908074	0.979592	0.838606	0.810472	1.01354	1.1485	1.10351	0.95985	1.81584	1.50599	2.20765	1.46487	1.08347	1.24168	0.963292	0.876168	1.16302	1.17619
	SV5_10B09	1.20609	0.922594	1.36986	1.18534	0.623932	0.930878	0.812505	0.808659	0.865066	0.859125	1.08272	0.97927	0.908466	0.954976	0.962445	0.972207	0.895548	0.82693	0.926156	0.9018	0.866289	0.976463	1.0887	1.10442	0.944407	0.909429	0.978642	0.848089	1.31318	1.0862	0.779231	0.755693	0.752485	0.759028	1.23134	1.05578	1.0163	0.955104	1.12914	1.1295	0.897426	1.11672	0.895978	0.935494	0.865712	0.880662	1.00471	1.24047
	SV5_10B10	1.10155	0.735148	1.08122	1.22538	0.610281	0.551445	0.886513	0.838616	1.34009	0.829493	1.18059	1.15498	0.647752	0.918602	1.27713	1.1397	0.804168	0.776206	0.650711	1.04824	0.958671	0.804316	0.980377	1.04732	0.692455	0.828021	1.13577	1.1412	1.30418	0.788097	0.879523	1.20195	0.84659	1.1936	1.25218	0.706909	1.20957	0.627689	1.21689	0.703281	0.628085	1.03453	0.944464	1.08211	1.04899	0.951155	0.859467	1.38233
	SV5_10B11	0.881366	0.761988	1.17071	0.909939	0.934138	0.568385	1.22552	0.894055	1.52318	0.757751	1.22225	1.3107	0.76427	0.874096	1.30631	1.02035	0.835328	0.731265	0.630219	1.2256	1.15194	0.616014	1.14132	1.26888	0.785396	1.03805	1.19766	1.14796	1.27812	0.896381	1.11914	1.22439	1.09934	1.12965	1.09633	1.02398	1.4306	0.668122	1.16105	0.761689	0.681705	0.911101	0.904043	1.03521	1.00327	1.02399	0.699158	1.76979
	SV5_10B12	1.08781	0.855733	1.10761	1.51676	0.561314	0.753383	0.955284	0.887758	0.974559	0.826143	1.157	0.987053	0.83483	1.07411	1.02324	1.05666	0.962636	0.950501	0.829174	0.821842	0.99647	0.885208	0.985412	1.0044	1.01971	0.860909	0.983841	0.924782	1.27351	0.900392	0.763006	1.08577	0.734312	1.14126	1.13248	0.85846	1.14545	0.724864	1.49114	1.24586	1.31609	1.4994	0.923949	1.10198	0.852398	1.42819	0.916222	1.29975
	SV5_10C06	1.46249	0.818167	1.67276	1.70351	0.967032	0.599809	0.857435	1.03984	0.806425	1.09358	0.876532	0.803346	1.00775	1.05177	0.933788	0.855262	0.991203	1.10068	1.07748	0.87753	0.921973	1.04392	0.932963	0.832093	1.14092	1.09594	0.728243	0.844835	1.24036	1.14016	0.864223	0.784196	0.804244	0.752567	0.90739	1.1012	1.05193	0.943553	0.958969	1.09871	1.14442	1.12698	0.957009	0.877588	0.774482	1.24289	1.03021	0.776939
	SV5_10C10	2.27305	0.507378	2.22264	2.54646	0.774008	0.446053	1.22306	0.770662	1.3474	0.697042	2.2644	1.89435	0.488329	0.466596	1.57048	1.19423	0.637143	0.399034	0.448339	1.61978	1.47117	0.3674	1.4297	1.46212	0.377422	0.490968	1.04679	1.121	0.579168	0.748036	0.845525	1.25535	0.801647	1.17727	1.26144	0.638058	1.30252	0.642631	1.55368			1.48111	0.88553	1.03567	0.848681	1.19815	0.693654	2.25076
	SV5_10C11	1.21829	0.773825	1.80761	1.55659	1.12885	0.746978	0.894367	1.39787	0.774438	1.30055	0.947964	0.950213	1.38315	1.24004	0.847684	0.772693	1.20546	1.30923	1.14718	0.96454	0.95088	1.30468	0.807806	0.858503	1.40988	1.35363	1.03041	1.044	1.48687	1.44445	1.19697	1.47687	1.35002	1.45175	1.03917	0.971422	1.11158	0.985953	0.932307	0.9413	1.08958	0.835574	0.940224	1.07315	0.95883	1.24791	1.43958	0.774416
	SV5_10C12	1.00526	1.33467	1.27642	1.13525	1.09075	0.984508	0.833552	1.16156	0.860724	1.13933	0.855268	0.740064	1.52879	1.31201	0.77123	0.681139	1.23373	1.24003	1.34231	0.753769	0.64081	1.36483	0.813936	0.753299	1.38047	1.27964	0.996268	0.849216	1.14757	1.06516	1.13733	1.34201	1.24981	1.32762	1.15134	1.17032	1.00496	1.26576	1.1188	1.12007	1.20901	0.990249	0.985464	1.21788	0.989776	0.96917	1.14113	0.854728
	SV5_10D04	1.53493	0.730772	2.08908	2.1572	0.420029	0.674366	1.00654	1.10395	0.928543	1.08706	1.16901	1.05485	0.616603	0.921459	1.00044	0.983931	0.939705	0.815916	0.896996	1.29968	0.993058	0.800237	0.985297	1.25042	0.824007	0.847897	1.03558	1.00893	1.36081	1.24265	0.86255	1.34364	0.972436	1.14042	1.19288	0.744977	1.16747	0.912386	1.2399	1.07393	1.16761	0.896515	0.987232	1.22761	0.986926	1.08233	1.00869	1.22531
	SV5_10D09	1.81661	0.66413	1.5545	1.85392	0.563343	0.480765	1.02186	1.14895	1.09259	1.08365	1.04336	1.08351	0.94659	0.9359	0.911735	0.906391	1.13613	0.969528	1.08116	1.06735	1.09976	1.16319	1.1336	0.99692	1.00027	1.14405	1.05772	1.07422	0.915327	0.890997	1.01292	1.25552	1.10922	1.12003	1.28503	0.784594	1.15274	0.848653	1.06435	1.72739	1.74177	1.18159	0.998653	1.11979	0.971669	1.00594	0.793243	1.07822
	SV5_10D10	1.00153	1.1869	1.02626	0.848483	1.13082	1.07254	1.13277	1.07699	1.01892	1.03266	0.997698	1.20186	1.02188	1.03409	0.998983	0.867396	0.968721	1.17443	0.903941	0.940457	1.17252	1.18128	1.08984	1.04312	1.03729	1.08498	1.0955	0.953963	1.35714	1.12319	1.009	0.88319	1.21217	0.824955	0.955899	1.08942	0.949351	1.34179	1.19334	1.02929	1.01862	1.11502	0.996313	0.986581	0.967138	1.05491	0.824237	0.886545
	SV5_10D12	1.62989	0.546075	1.73602	2.11638	0.563231	0.841792	0.931835	0.869225	0.873303	0.902393	0.958631	1.02154	0.927436	0.852363	1.00561	0.941782	1.01729	0.889923	0.819773	0.978789	0.906637	0.776156	1.1844	0.958949	0.906395	0.918039	0.953173	0.885235	1.36169	1.25171	1.00327	1.09924	0.888677	1.11734	1.16671	0.840737	1.21009	0.812688	1.14176	0.982671	0.986235	1.11767	0.98337	1.05242	0.981016	1.00475	1.2134	0.729781
	SV5_10E04	1.70055	0.863023	1.68519	1.97272	0.542705	0.684051	1.08741	1.23896	1.03492	1.41751	1.20996	0.946747	0.927141	0.701704	1.08875	1.16466	0.941545	0.797018	1.1783	0.968063	1.06201	0.980777	1.07306	1.20474	0.990912	0.705841	1.0044	0.93051	1.58895	1.20405	0.890158	1.27073	0.993385	1.00721	1.19831	0.717213	1.09548	0.683969	1.29327	0.708584	0.73053	0.99204	0.936747	0.970159	1.06075	1.0679	0.774374	1.06688
	SV5_10E09	1.52894	1.01735	1.34229	1.65201	0.665174	0.612608	0.864003	0.783629	0.914926	0.723112	0.775068	0.994786	0.835324	0.745331	0.923166	0.734065	0.783415	0.815589	0.849542	1.15692	1.03319	1.16035	0.8869	0.854009	0.716269	0.653061	1.19822	0.980574	1.13742	1.10462	0.995256	1.23503	0.871012	1.15749	0.974639	0.765363	0.955385	0.767431	2.50741	3.09334	2.35815	2.203	1.03432	1.12523	1.214	1.05816	1.00235	0.841267
	SV5_10E12	1.74999	0.835791	1.57789	1.70353	0.373458	0.674609	1.02848	0.931164	1.16219	0.864039	0.905507	0.903338	1.02404	1.15757	1.02054	0.989768	1.02706	0.862509	1.16046	0.868365	0.865041	1.14476	0.976453	1.21238	0.975193	0.876997	0.956926	1.07236	1.00098	0.888828	1.06888	1.33676	0.898484	1.23203	1.17752	0.724638	1.23512	0.702621	1.13777	0.464206	0.669302	1.02368	0.918914	1.06476	1.06887	1.05703	0.750507	1.30093
	SV5_10F01	1.68389	0.62349	1.53702	1.59307	0.554956	0.643429	0.975219	1.083	0.868577	1.14238	1.1117	1.1963	0.996805	0.68246	1.0785	1.18054	1.03887	0.742128	1.19071	1.03536	1.21814	0.914609	0.927418	1.0626	0.76213	0.710165	0.787598	0.909496	1.30345	1.22415	0.985561	1.04189	0.911817	1.03966	0.976249	0.768164	1.10031	1.0729	1.06039	0.81141	1.04523	0.9183	1.0106	1.08712	1.1068	0.949574	1.08045	0.8626
	SV5_10F02	1.48167	0.773348	1.15608	1.06658	0.871101	0.894632	1.08105	1.21217	0.939523	1.38428	1.01127	0.846708	1.05788	1.08984	0.762218	0.807612	1.04605	0.919678	1.65009	0.941616	0.876029	1.22323	0.948121	0.880831	1.40201	1.32285	0.96255	1.02933	1.17835	1.03712	0.983246	1.52554	0.818779	1.26111	1.19534	0.582036	1.17895	0.865497	1.28294	0.887519	0.930535	1.03847	0.988582	1.14354	1.00401	1.04001	0.912618	0.748777
	SV5_10F06	1.43645	0.747455	1.39959	1.55273	0.697999	0.899737	1.1132	1.08661	0.961609	1.05923	1.04693	1.1576	1.31917	1.07987	1.06191	1.28911	0.968207	0.959046	0.959955	1.04438	0.966067	1.24204	1.10772	1.28349	1.00002	0.972134	1.5226	1.11997	0.772694	0.930699	0.852749	1.21766	0.684091	1.18197	1.15223	0.747103	1.14026	0.849122	1.33319	0.642329	0.742567	1.17712	0.909163	1.07829	0.848947	1.05754	1.09921	0.887925
	SV5_10F07	1.44581	0.830387	1.20697	1.26794	0.833018	0.860094	0.927656	1.00348	0.911748	1.11137	0.926048	0.878023	1.71846	1.45918	1.07295	0.87497	1.2095	1.31974	1.47289	0.913606	1.00418	1.31702	1.02313	1.02218	1.38715	1.17606	1.20294	1.04449	1.08466	1.16885	0.904599	1.35118	1.08117	1.47091	1.07336	0.965301	1.09416	0.981821	1.21045	0.71614	1.21173	0.781778	1.00982	1.20182	0.898921	1.16355	1.26772	0.654023
	SV5_10F08	0.953547	0.66884	1.18786	1.72922	0.736984	0.544186	0.998856	1.11474	0.915966	1.20787	0.905335	0.760951	1.07043	1.03583	0.811052	0.90787	0.894904	0.86597	1.50567	0.84698	0.98633	1.4108	0.864288	0.776785	1.29903	1.09714	0.940061	0.9681	0.765635	0.839464	0.631366	0.936599	0.567491	0.841209	1.43575	0.921549	1.21785	0.938379	2.62035	0.562059	3.16335	0.566957	0.625746	0.804251	0.669494	0.815816	0.918303	1.20573
	SV5_10F11	2.01713	0.602301	1.68678	2.37353	0.442528	0.722206	1.31701	0.700198	1.60017	0.593766	1.74249	1.63334	0.408468	0.444036	1.44817	1.13637	0.859561	0.734634	0.32018	1.40863	1.64776	0.490644	0.991187	1.21567	0.553542	0.590792	1.05719	1.15102	0.553778	0.699073	0.995165	1.02089	1.1176	1.15149	1.29405	0.607413	1.17571	0.750527	0.983633	1.01043	1.17768	0.717526	1.07495	0.939735	0.897562	0.89812	0.703971	2.24878
	SV5_10F12	0.837571	0.885722	1.3977	0.793984	0.864638	0.660293	1.0403	1.08091	0.936616	1.10471	0.983389	0.879979	1.20253	1.27685	0.792999	0.754614	1.33576	1.07814	1.22102	0.731665	0.799761	1.44213	0.827108	0.773513	1.38577	1.44439	0.811895	0.961277	1.42454	1.17644	1.17317	0.94547	1.32184	1.01884	1.16163	1.22368	1.25478	0.904409	0.94576	1.44438	1.19335	0.878637	0.891063	0.930958	0.908332	0.872085	0.925321	1.26391
	SV5_10G01	0.98368	0.927455	1.27867	1.06883	0.73638	0.554175	0.969836	1.0385	1.25693	0.980152	0.921123	1.35108	0.60697	1.09062	1.15782	1.10219	0.880777	0.877652	1.07487	0.944848	1.30974	0.675366	0.99034	1.23202	0.635152	0.813642	0.970955	0.929994	0.877822	0.941467	0.951265	1.20505	0.898467	1.09048	1.17693	0.861132	1.36869	0.707984	1.08611	0.419887	0.478791	1.22856	0.818746	1.16089	1.01518	1.00675	0.783054	1.49499
	SV5_10G02	1.15836	0.821717	0.913556	1.08948	0.707384	0.802948	0.996374	0.983723	0.948797	1.02585	0.881893	1.03674	0.912051	1.00869	0.975658	0.932248	1.02262	0.901177	0.840406	0.981318	1.03711	0.92139	1.0091	0.954769	0.822556	0.89181	1.09306	0.948018	1.58843	1.16052	1.00656	1.03133	0.985426	1.01893	1.08934	0.75731	1.22606	0.765633	1.292	1.07198	1.10503	1.18993	0.997599	1.00325	0.899783	1.01097	0.901969	0.996703
	SV5_10G03	1.09324	0.695207	1.24464	1.30613	0.57287	0.611934	1.00237	0.889363	1.09045	0.922301	1.29427	1.41948	0.797966	0.799008	1.4384	1.18579	0.883718	0.814116	0.784029	1.25813	1.21543	0.666315	1.31839	1.28167	0.625669	0.694218	0.904217	1.17211	0.884699	0.956457	0.86739	1.25475	0.920995	1.24628	1.17521	0.762766	1.236	0.636416	1.36253	0.632733	0.611347	1.21329	0.853016	1.20289	0.8746	0.98608	0.803987	1.56522
	SV5_10G05	1.12532	0.642459	1.37248	1.50773	0.601706	0.565098	0.873047	0.926453	0.803426	0.95394	0.798477	0.741936	1.07153	1.02129	0.882471	0.848425	0.810239	0.758594	0.902488	0.811137	0.883553	1.05832	0.865726	0.823002	0.76823	0.772124	0.775472	0.868746	0.913527	0.910065	0.881275	1.05087	0.73462	1.14832	0.95896	0.712939	1.08632	0.758113	1.04154	0.931924	0.77585	1.21691	0.967017	1.06816	1.08721	1.23314	1.1112	0.769866
	SV5_10G07	1.40437	1.06099	1.19378	0.989516	0.761098	0.78505	0.927389	0.990471	0.863663	1.07936	0.93337	0.911331	1.06019	0.970595	0.98584	0.897161	0.967741	1.03849	1.07368	1.02945	0.939777	0.931116	0.93303	0.989577	0.957756	0.982924	0.966543	0.82168	1.18153	1.01529	0.838701	1.04231	0.888073	1.05851	0.993453	0.921475	0.987189	1.01756	0.971291	0.829749	0.78835	1.12347	0.964798	1.003	0.850869	1.33456	1.07458	0.765989
	SV5_10G08	1.05093	0.983313	1.0785	2.32778	0.609262	0.945469	0.812663	1.07549	0.848052	1.18462	0.903209	1.21484	1.01356	1.01022	0.949449	0.767808	1.00303	0.936793	0.795319	1.07145	1.30321	0.898976	1.02488	0.846679	0.969747	0.625769	0.82657	0.800991	1.47452	1.10149	0.975913	1.12789	1.03237	1.10861	1.10546	0.7615	1.08072	0.852946	0.853596	0.681784	0.656383	1.01224	1.00286	1.10547	0.915658	1.34446	0.977359	0.884982
	SV5_10G11	2.15146	0.461633	2.55658	2.51965	0.308077	0.680701	1.2388	0.862054	1.19529	1.04655	1.38747	1.52453	0.643463	0.750885	1.46435	1.10724	0.854545	0.743363	0.51463	1.6173	1.1983	0.667597	1.52441	1.33706	0.484975	0.693202	1.12558	1.20138	1.21002	0.891796	0.944717	1.21827	0.901422	1.4921	1.27069	0.622148	1.30806	0.649977	1.41783	0.514614	0.675107	1.13749	0.893762	1.18396	0.816042	1.01207	0.76157	2.16654
	SV5_10G12	1.40129	0.583142	2.07952	1.98271	0.490556	0.778304	0.983456	0.848151	0.85961	0.97864	0.88772	0.874041	1.02094	0.953484	1.07939	1.05488	0.996333	0.951371	0.813851	0.831932	0.924881	1.07486	1.13331	0.87248	0.828612	0.887367	1.09896	1.08864	1.08209	1.06637	0.868486	1.13939	0.961759	1.50937	1.25011	0.82007	1.22007	0.820936	1.14243	0.71698	0.567607	1.13092	0.788195	1.14893	0.948493	1.21574	0.807623	1.09278
	SV5_10H02	1.75444	0.663522	1.81861	1.29749	0.572852	0.531387	0.974067	0.825777	1.03611	0.974868	1.11394	1.21004	0.953044	0.976059	1.19882	1.02753	1.06119	1.03811	0.811488	0.916747	0.958501	1.02303	0.90594	1.03562	0.972773	0.83197	0.998405	0.99553	0.878993	1.0805	0.931751	1.04686	1.04589	1.22793	1.11155	0.898358	1.01238	0.917773	1.14912	0.892499	1.18045	0.784831	1.06055	1.07473	0.971446	1.25523	0.766873	1.4602
	SV5_10H03	1.95071	0.680052	1.73738	1.94126	0.598277	0.524075	1.13612	1.53994	1.1825	2.06848	1.12865	1.22362	1.07424	1.07136	1.19492	1.03954	1.09741	1.11563	1.1478	1.56242	1.2808	1.10159	1.12626	1.13472	0.960029	1.29905	1.31861	1.22522	2.28042	2.19296	0.991601	1.04199	0.946074	0.865738	1.2754	0.741504	1.0807	0.896058	0.883042	1.03992	1.10321	0.689692	0.881263	0.990698	0.84584	1.10348	1.08447	1.25602
	SV5_10H08	2.06894	0.596471	2.08758	1.86783	0.53964	0.617431	0.852653	1.31312	1.03877	1.1693	1.05641	1.07767	0.823758	0.775024	0.764715	0.918333	1.11651	1.093	0.873733	1.02326	0.946821	1.09639	0.863343	1.03391	0.891227	1.02244	0.857448	1.18638	0.970108	0.935889	1.08651	1.07353	1.09351	1.01189	1.11163	0.779154	1.20451	0.928792	0.933634	0.90109	1.19638	1.06014	1.02612	0.949218	1.02316	0.91169	0.905008	1.66686
	SV5_10H12	1.30906	0.597669	1.22694	0.989306	0.786534	0.975816	1.33788	1.17037	1.28218	1.07522	1.43039	1.85237	1.01026	1.27968	1.29141	1.11162	0.954366	0.753299	0.670617	1.26808	1.46774	1.07207	1.40025	1.44092	0.891125	1.00903	1.49706	1.33889	2.23911	1.54247	1.08726	1.04214	0.751185	0.865737	1.24755	0.828376	1.12444	0.866093	1.19788	1.07276	1.07854	1.3151	0.921429	0.935746	1.23241	0.929996	0.90468	1.34782
	SV5_11A01	0.745434	0.83953	1.38671	0.785997	1.06534	0.856449	0.96241	1.1291	0.862739	1.02555	0.87154	0.970394	1.24537	1.08786	0.93897	0.929636	1.20021	1.44807	1.15537	0.945948	0.868107	1.1825	0.887584	0.877246	1.18771	1.19523	0.779405	0.754987	0.914281	1.15593	0.941845	0.792668	0.96381	0.733135	0.835825	1.05956	0.899444	1.0565	1.02077	0.997334	0.881594	1.21458	0.909149	0.871526	0.931393	0.99931	1.23833	0.615144
	SV5_11A02	1.45259	0.983191	1.00448	1.12765	0.941836	0.907737	0.900739	0.980297	0.925519	1.0702	1.04051	1.15387	1.17907	1.13151	0.922931	0.9164	0.871041	0.954123	1.02227	0.965398	1.04074	1.16182	1.10064	1.15491	1.18909	1.0318	1.16993	0.920161	1.16616	1.25811	0.922173	0.994544	0.924788	1.02384	1.00541	0.97242	1.0605	0.950251	1.08727	0.817381	0.799648	1.18686	0.994339	1.01867	1.05045	1.02651	0.980179	0.644248
	SV5_11A03	2.52364	0.500117	1.91004	2.0336	0.277692	0.52694	1.22999	0.836547	1.98059	0.749075	1.14422	1.29595	0.593875	0.464779	1.46299	1.30415	0.897807	0.703848	0.763736	1.17379	1.1058	0.52076	1.26899	1.51068	0.49494	0.450904	0.984249	1.1158	0.535613	0.708977	0.907683	1.25833	0.847571	1.35022	1.27781	0.548532	1.15779	0.595707	1.37652	0.779463	0.33647	1.70072	0.945471	1.0445	1.08185	1.1215	0.630098	1.99574
	SV5_11A06	1.17601	1.23548	1.07486	0.838087	0.73629	0.82718	1.03245	0.939593	0.910367	0.912005	0.84121	0.786249	1.19263	0.9931	0.895408	1.12296	1.00954	1.16868	1.49651	0.829221	0.866542	1.346	0.943265	1.05618	0.899765	0.908037	0.845576	0.895058	1.10118	0.959634	0.960749	1.10902	0.916496	1.15854	1.01607	0.971523	1.06762	1.07192	1.08361	0.98435	0.801717	1.19241	0.971491	1.05298	1.06062	0.979611	1.00757	0.673509
	SV5_11A07	1.41868	1.04359	1.31347	1.0614	0.813032	0.850394	0.984652	1.14616	0.882508	1.15638	0.829017	1.00186	1.05632	0.845148	0.919956	1.14696	1.13277	0.917304	0.908853	0.9847	0.88201	1.02945	1.03101	1.22093	1.0641	1.05609	0.982841	0.860919	1.23888	1.16113	0.942317	1.11758	0.829638	1.10782	1.02677	0.788626	1.07655	0.990634	1.08099	1.16703	0.913491	1.05123	0.853234	1.12713	0.885268	0.953593	0.963598	0.736733
	SV5_11A08	1.943	0.806218	1.11447	1.56293	0.649153	0.94323	0.921305	0.92574	0.826638	1.17962	0.863211	0.867966	1.46466	1.25745	1.06163	1.08112	1.27936	1.38637	1.28638	0.862666	0.75014	1.19589	0.878042	0.947897	1.20414	1.36261	1.05584	1.15016	1.18778	1.26201	1.15174	1.162	1.23328	1.21622	1.40681	0.946651	1.36753	1.06229	0.638331	0.547845	0.487849	0.727903	1.0817	1.03514	1.11516	1.094	1.3622	0.947542
	SV5_11A10	1.42027	0.913155	0.87613	1.54044	1.21059	0.75668	0.785908	1.29753	0.669772	1.25429	0.773536	0.968005	1.15826	1.07631	0.809536	0.872245	1.10954	1.00262	1.12276	0.837695	0.814644	0.990524	0.830064	0.838944	0.952807	1.04353	0.939728	0.929406	1.35244	1.12231	0.963571	0.956967	1.13836	0.923625	1.03099	1.23874	0.946407	1.03333	1.08323	0.883333	1.14407	0.842375	1.06304	1.02215	0.989649	0.979974	1.07505	0.697427
	SV5_11A11	1.3223	1.01117	1.09532	1.94266	1.02002	0.716085	0.885469	1.19114	0.895285	1.11711	0.958492	0.989617	1.27706	1.12125	0.78114	0.843304	0.933189	1.14406	1.15738	0.865737	0.868482	1.30613	1.01514	1.06941	1.10059	1.28559	1.21953	0.928882	0.9398	0.982237	0.867888	1.38775	1.14708	1.34828	1.27146	0.669792	1.33359	0.854245	1.27238	1.29688	1.35801	0.836245	1.08268	1.18208	0.853806	1.15297	0.936342	1.44497
	SV5_11A12	1.27735	0.750868	0.812113	1.61888	0.733062	0.910444	0.989823	0.97207	0.995158	1.05074	0.920017	0.9025	1.37386	1.24722	0.95789	1.0283	1.05225	1.18355	1.18607	0.919396	0.89092	1.24386	0.889715	1.0964	1.20306	1.09992	0.720791	1.24743	0.526861	0.834674	0.887198	1.00174	0.902967	1.0961	1.07466	0.835537	1.09835	0.928698	1.02337	0.656865	0.90889	0.905982	0.826817	1.03846	0.930148	1.01257	1.17916	0.826184
	SV5_11B01	1.25388	0.933198	1.13587	2.15353	0.912429	0.743429	1.11085	0.925671	1.3619	0.822116	1.24217	1.408	0.716936	0.773442	1.08778	1.19396	0.968446	0.863987	0.577654	1.25402	1.21754	0.597103	1.32995	1.2971	0.815707	0.779595	1.17904	1.11106	0.69983	0.796859	0.810417	1.1136	0.709472	1.07347	1.0391	0.847983	1.17866	0.816749	1.01663	0.974254	0.929194	1.02357	0.95629	0.999519	0.868443	0.995328	0.654859	1.87151
	SV5_11B02	0.868605	1.16113	1.31234	0.825783	0.894112	0.854155	1.26579	0.842682	1.58007	0.79634	1.01353	1.274	0.710875	0.773967	1.22317	1.16962	0.902705	0.793002	0.611204	1.17626	1.06882	0.892494	1.16595	1.34261	0.706452	0.878439	0.939593	1.10508	0.709298	0.899695	0.849201	1.09089	0.801095	1.16195	1.44857	0.526443	1.07996	0.650375	1.13238		0.01	1.61839	1.11395	0.850701	0.957394	0.978989	0.572914	1.78555
	SV5_11B03	1.65613	1.19517	1.50565	1.13013	0.588619	0.845612	1.15606	0.791077	1.24234	0.938066	1.1351	1.14524	0.907785	0.963308	1.23515	1.36212	0.989767	1.01682	0.931076	1.01877	1.1377	0.887451	1.26703	1.34537	0.933615	0.877633	1.03114	0.79644	0.891788	0.954356	0.815494	0.894062	0.687364	0.885047	1.06911	0.979426	1.00379	1.00062	1.03889	0.774555	0.777175	1.3337	0.919098	0.834786	0.959422	0.986531	0.86906	0.979092
	SV5_11B04	0.997493	0.931116	1.29173	1.07205	0.72379	1.45294	0.906254	1.27964	0.938226	1.41127	0.94846	0.897559	0.996946	1.05803	0.95344	0.919795	1.15385	1.01879	1.25145	0.856589	0.766992	1.21917	1.11978	0.932052	0.926428	1.15802	0.770304	0.891495	1.41014	1.12126	0.80788	0.743037	0.772308	0.749822	1.04261	1.0301	1.11924	0.726571	1.35332	1.8639	1.46062	1.45539	0.842145	0.76737	0.794677	0.878522	1.01518	0.818238
	SV5_11B05	0.754453	0.847642	0.93229	1.04077	1.0942	0.791512	1.07174	0.986028	1.09407	1.15651	1.27339	1.09638	0.692265	0.733982	1.14922	1.08244	0.83554	1.02161	0.866078	1.04168	1.23385	0.672967	1.20591	1.15639	0.682004	0.753949	1.08435	1.04752		1.11892	0.839212	0.977974	0.929855	1.00137	1.30329	0.755522	1.22388	0.692733	1.11739			1.11634	0.962286	1.00354	0.946743	0.970615	0.813162	1.2919
	SV5_11B06	1.1473	1.00584	1.33839	1.14351	0.906933	0.849924	1.09871	1.14001	1.02989	1.20381	0.954138	0.929467	1.23391	1.24028	1.01328	1.02554	1.27242	1.42007	1.18583	1.0398	1.07102	1.16305	0.918387	0.894592	1.06927	1.12778	0.769708	0.676686	0.938144	0.927107	0.749984	0.781189	0.729919	0.719141	0.921015	0.914563	0.944396	0.877551	1.03091	1.16766	0.936228	1.14771	0.935302	0.873541	0.914906	1.07078	1.02212	0.661677
	SV5_11B08	1.26553	0.67326	1.28044	1.68538	0.397194	0.549136	1.25789	0.434683	1.15481	1.07832	1.30638	1.28482	0.87256	0.856912	1.21182	1.13551	0.866341	0.734418	0.820468	0.900664	1.28758	0.813174	1.20728	1.01548	0.860399	1.0701	1.08571	1.08301	1.1866	0.90788	0.977108	1.25477	0.903091	1.22521	1.03501	0.807647	1.19278	0.626518	1.09644	0.665698	0.64732	1.05863	0.990319	1.05528	0.984622	1.33024	0.908275	1.20569
	SV5_11B10	1.18166	1.10727	0.927335	0.969974	1.08159	1.1612	0.844021	1.20904	0.797226	1.19115	0.876304	0.824179	1.17221	1.08645	0.841924	0.86778	1.08747	1.20841	1.43361	0.86598	0.850084	1.01878	0.815021	0.833748	1.16291	1.30512	0.803847	0.773885	1.71971	1.22698	1.00481	0.906744	1.10359	0.834981	0.999727	1.2313	0.941564	1.06888	0.832007	1.21884	1.24527	0.892514	1.03868	0.979464	0.887446	1.19082	1.16981	0.727914
	SV5_11B11	1.19873	1.2064	1.16984	1.22027	0.82927	0.896522	0.926308	1.27653	0.899469	1.3131	1.1268	1.11363	0.9995	1.02758	1.05388	1.09556	1.20119	1.13313	1.27947	1.33064	1.06044	0.860628	0.961679	1.09577	1.15596	1.1936	0.67025	0.764841	1.17429	0.998054	0.891689	1.0164	0.944056	0.938101	1.00052	0.71686	1.0092	0.746061	1.09813	1.2079	1.15856	1.13241	0.837504	0.832721	0.904957	1.09188	0.974977	0.863056
	SV5_11B12	0.710509	0.979139	1.60298	1.36209	1.00388	0.772623	0.954282	1.14255	0.882862	1.16797	1.03705	0.983556	0.92926	0.950226	0.866778	0.825815	1.11155	1.17622	0.901549	0.977089	0.986929	1.07539	0.880983	1.05211	1.09263	1.16923	0.919305	0.975704	1.25993	1.22986	1.1408	1.02468	1.24346	1.22256	1.23466	0.905619	1.20451	0.82354	1.23342	1.17671	1.10216	1.02014	0.86575	0.975812	1.0151	1.16341	1.21506	0.891439
	SV5_11C01	2.00096	0.504556	1.69098	2.16357	0.551662	0.725772	1.13468	0.976103	1.35474	0.828105	1.35408	1.50601	0.668056	0.931813	1.25908	1.36662	0.904059	0.815191	0.707149	1.33312	1.35444	0.802155	1.18932	1.30289	0.709536	0.740156	1.18244	1.07651	1.36235	1.12518	0.919813	1.15191	0.885915	1.14131	1.28507	0.734661	1.34746	0.789719	1.1377	0.741965	0.880335	0.80303	0.975678	1.11436	0.989953	1.17351	0.7624	1.9938
	SV5_11C03	0.82623	1.19432	1.15125	0.720486	1.29353	1.07144	0.731388	0.979141	0.781905	1.03674	0.92347	0.8557	0.786823	0.839214	0.744857	0.722842	1.16423	1.07932	0.843871	0.8206	0.850095	0.880108	0.784171	0.778547	0.961941	0.994844	0.915098	1.10627	1.28377	1.13747	0.741361	1.08734	0.799876	1.03437	1.2707	0.800684	1.17075	0.830237	1.08239	1.16708	1.15467	1.01407	0.917948	1.21857	0.902334	1.13557	0.960098	1.18233
	SV5_11C05	1.18362	1.02218	1.04154	1.79557	0.801346	1.54718	2.64765	2.7323	2.33918	3.04226	1.66751	1.99871	1.91073	2.10422	1.92773	1.43597	1.87049	1.77573	1.9867	1.90474	1.91843	1.78436	2.36384	2.09266	1.73118	2.04386	1.43121	1.43939	1.07975	1.87484	0.657958	0.573809	0.501206	0.474772	0.878165	0.870157	0.923205	0.930814	1.00643	0.669727	1.04464	0.763597	1.19202	1.03295	1.38927	0.975098	1.31287	1.16072
	SV5_11C06	1.38134	0.838329	0.894493	1.47434	0.559118	1.01299	0.844485	1.05001	0.854459	1.1868	0.940712	0.91039	0.951588	0.934582	0.931284	0.890006	1.1148	1.00991	1.21881	1.11661	0.91537	0.981098	0.853223	0.86188	0.984089	0.636618	0.749493	0.701575	1.07782	1.15251	0.909134	0.973422	0.964096	0.899215	0.998655	0.863959	0.93184	0.92467	0.82154	0.633469	0.671243	1.0553	1.03287	0.95563	0.995324	1.00085	1.02191	0.933962
	SV5_11C07	1.56275	0.802871	1.26639	1.76017	0.471774	0.822334	0.964237	1.01754	0.900952	1.16031	1.05691	1.06942	1.10009	1.16157	0.966156	1.00431	1.1051	0.956247	1.18635	0.912719	1.03691	1.40753	0.902322	0.993245	0.934165	0.98934	0.901812	0.887019	1.53937	1.40654	0.992531	1.0616	0.991148	0.985596	0.972056	1.01362	1.06113	0.940011	1.08576	0.95175	0.870664	1.18772	0.955517	0.940668	1.18048	1.03694	0.971058	0.785142
	SV5_11C08	1.35476	1.03369	1.40603	1.46057	0.704973	0.797914	0.991211	1.0739	0.900676	1.0545	0.869013	0.90838	1.0159	1.07312	0.956065	1.05648	1.16219	1.25676	1.28585	0.925799	0.857835	1.36451	0.843584	0.934243	1.13621	1.02026	0.915262	0.960575	1.28606	1.06282	0.925378	1.22577	0.903256	1.2061	0.89339	0.893304	1.02133	0.915266	1.04867	0.969161	0.975617	1.12481	1.00572	1.02283	1.00412	1.03632	0.893208	0.862408
	SV5_11D01	1.09441	1.08515	1.11596	0.81624	1.01478	1.16413	0.95926	1.18321	0.852294	1.12496	0.810609	0.939225	1.17427	1.1507	0.780015	0.727215	0.96275	1.19609	0.987775	0.719715	0.833109	1.18656	0.857222	0.828584	1.23363	1.24143	0.903425	1.00543	1.29025	1.01093	0.809213	0.992481	0.702967	0.889594	0.834911	0.829613	0.979444	0.780505	1.2355	0.734503	0.873471	1.14894	0.898902	0.879854	0.960989	0.846946	1.05525	0.672108
	SV5_11D02	1.45676	0.773738	1.32862	1.32097	0.71091	1.0195	0.882703	1.10538	0.733034	1.27791	0.999375	0.896984	1.24192	1.14268	1.09693	1.06202	1.14147	1.18755	1.34913	0.991731	0.999102	1.30217	0.964356	1.039	1.24931	1.14761	1.08635	0.925391	1.28807	1.29839	1.0617	1.26137	1.05785	1.21838	1.25045	0.949269	1.07894	0.988681	1.11008	1.05061	0.912541	0.976038	0.953648	1.10975	1.04825	0.994631	1.07854	0.683602
	SV5_11D03	1.56809	0.810829	1.15561	1.2172	0.63539	0.942749	0.960348	0.951287	0.910058	1.22465	1.10314	1.2179	1.23314	1.07355	1.12621	1.13557	1.07085	0.915613	1.13177	1.12254	1.12881	1.06001	1.1426	1.05845	1.44022	1.47492	1.10277	1.08265	1.70534	1.56852	1.03199	1.32061	1.08518	1.09843	1.17237	0.708202	1.21852	0.815297	1.2261	0.825945	1.22294	1.07957	0.959074	1.12913	0.955703	0.937356	0.928397	1.28783
	SV5_11D04	1.49945	0.567282	1.4158	1.44623	0.610023	1.05895	0.750966	1.16266	0.792013	1.12218	0.84133	0.738957	1.08414	0.825522	0.865673	0.870292	1.19154	0.885089	1.12362	0.852663	0.864705	0.923143	0.901501	0.830241	1.0539	1.05527	0.810865	0.890377	1.37209	1.18189	0.798815	1.07286	0.946841	1.12045	1.10461	0.78234	1.04214	0.762832	0.980576	0.78143	0.899724	0.927263	1.03516	1.05563	0.985488	1.17784	0.896361	0.953665
	SV5_11D06	1.08858	1.03442	0.598889	1.05167	1.1089	1.05539	0.635581	0.966343	0.548859	0.938799	0.602403	0.530626	1.22438	1.14577	0.742331	0.74236	1.12818	1.48084	1.23773	0.710437	0.627694	1.16326	0.594461	0.630829	1.36696	1.24753	1.04737	0.955959	0.924102	1.18046	1.36879	0.925588	1.57415	0.975367	0.783879	1.28873	0.86116	1.5727	0.476347	1.29937	0.474018	0.821257	1.31388	1.0252	1.06851	1.01865	1.30859	0.548439
	SV5_11D07	1.08241	0.967365	1.14789	1.25828	1.05668	1.02621	1.0722	0.934185	1.03787	0.901837	1.0356	1.18036	1.22122	1.16361	1.00919	1.20731	1.02785	1.06055	0.991668	0.913691	0.980597	1.15118	1.18114	1.26485	1.05732	1.00079	1.30515	1.33123	0.824642	0.947021	0.910311	1.36099	0.885738	1.4616	1.25496	0.884238	1.24018	0.909078	1.17814	0.755542	0.826118	1.03571	0.931913	1.13556	0.887316	1.25586	1.08704	0.829279
	SV5_11D08	1.21258	1.07035	0.970425	2.08158	0.890009	1.11744	0.87566	1.15719	0.891738	1.23098	0.591098	0.677076	1.25876	1.1579	0.850933	0.92366	0.933039	1.17714	1.47042	0.990966	0.790138	1.17424	0.731506	0.96359	0.992121	1.04305	0.769954	0.829905	1.00342	1.25237	1.06652	0.956678	1.02628	0.891018	0.888902	1.10129	1.01179	1.1686	0.797647	0.467494	1.0321	0.900076	0.974374	1.10304	0.915544	1.0129	1.15158	0.934607
	SV5_11D09	1.38248	0.729166	1.53273	1.97104	0.744071	0.63831	1.22416	0.754673	1.15828	0.749584	1.28831	1.60984	0.459926	0.669009	1.10467	1.15933	0.928801	0.880952	0.456738	1.21712	1.13131	0.577134	1.15691	1.00532	0.841679	0.820949	1.01837	1.25341	0.818632	0.585141	1.03247	1.24375	1.18292	1.17731	1.20651	0.83477	1.30334	0.792801	1.09741	1.36269	1.40486	0.994101	1.14925	1.0792	0.900696	0.985598	0.639698	2.61951
	SV5_11D10	0.829155	1.14515	1.21191	0.807111	0.960664	0.789049	1.87151	0.529572	1.81314	0.480299	1.62512	1.60278	0.696418	0.601314	1.19272	1.46161	0.759682	0.771524	0.533762	1.16566	1.06814	0.527526	1.2463	1.21191	0.485364	0.454624	1.17663	1.32602	0.331413	0.732259	0.877217	1.2319	0.743721	1.22712	1.35737	0.520895	1.42467	0.58715	1.36895	0.478417		1.87884	1.07907	1.00504	0.922783	1.05402	0.440825	2.51071
	SV5_11D12	0.977157	0.814477	1.12508	1.28936	0.525829	0.696285	0.993293	1.04725	1.19711	1.00398	0.976366	0.953538	0.54518	0.567698	1.10501	0.875544	0.856532	0.600362	0.771668	0.90576	0.973026	0.6483	0.800333	0.996168	0.724512	0.624427	0.912151	0.849363	0.800136	0.935802	0.907195	0.823932	1.12383	0.93507	1.16486	0.731303	1.2162	0.961498	0.44309	0.296454	0.234326	0.425314	0.839991	0.912317	0.714839	0.921978	1.03016	1.25096
	SV5_11E01	0.928843	1.07692	1.2043	1.14569	0.748059	1.00099	0.928855	1.1175	0.916602	1.22295	1.03133	1.03344	1.18246	1.2995	0.976192	0.939932	1.21211	1.21478	1.09172	0.888918	1.06765	1.34946	1.07282	0.961187	1.19381	1.23972	1.02472	0.71683	1.35282	1.10774	0.905139	0.92367	0.933051	0.997828	1.16977	1.12143	0.977917	0.978519	0.916948	0.963616	0.963984	1.00416	0.880402	0.957699	0.955249	1.01339	1.16458	0.960934
	SV5_11E02	1.18844	0.769804	1.38466	1.44139	0.822192	0.707848	0.927158	0.813314	1.26941	0.893486	1.39741	1.39508	1.07476	0.654084	0.984726	0.95882	0.734251	0.875773	0.98366	0.975275	1.2181	0.993396	1.09585	1.0898	1.15095	0.837023	1.16944	1.01134	1.15011	0.911346	1.09437	1.24062	1.06641	1.27718	1.35938	0.824626	1.38736	0.723179	1.02296	0.994037	0.822495	0.959245	0.993298	1.08254	0.987186	1.2816	1.07918	1.25484
	SV5_11E03	1.17642	0.6539	1.70353	1.84673	0.525618	0.724919	0.927892	0.846203	1.06298	0.918417	1.08991	0.984246	0.973372	0.782558	1.21089	0.989514	0.935249	0.943823	0.728323	0.993411	1.01669	0.97687	1.03481	1.0382	1.05173	0.808149	1.00804	1.07001	1.2072	0.951266	1.09483	1.25559	1.01392	1.2515	1.12571	0.916944	1.14452	0.807344	1.10315	1.00636	0.771793	1.06016	1.05909	1.00043	1.07079	1.29446	0.893264	1.44135
	SV5_11E04	1.04557	0.977847	1.04524	1.0683	0.986087	0.928109	0.872293	1.31376	0.887061	1.33982	1.02512	0.95337	1.18007	1.19705	0.797314	0.790641	1.14273	1.19508	1.15807	0.915496	0.95986	1.16033	0.914083	0.812465	1.41153	1.31698	0.920068	0.868569	1.66967	1.2677	1.38404	1.14854	1.64735	1.14726	1.14717	1.30179	1.13888	1.27294	0.979529	1.27234	1.42336	0.887209	1.16946	0.917803	1.02075	1.15661	1.21073	0.88921
	SV5_11F01	1.50787	0.698477	2.23503	1.90227	0.973045	0.601587	1.00762	0.995538	1.19734	0.979525	1.05364	0.944092	1.02139	0.887407	1.01088	1.08955	1.05567	0.990718	0.553381	1.08944	1.01058	1.09572	0.959251	0.896882	0.886879	0.979526	1.03679	1.1864	1.40812	1.20829	0.75566	0.943765	0.686102	0.863204	0.99958	0.829176	1.12768	0.779001	0.949405	0.72605	0.880985	0.838351	0.860153	1.19719	0.947838	1.21379	0.991141	1.31623
	SV5_11F02	0.778847	0.833936	1.07396	1.08887	1.30587	1.06564	0.830801	0.88938	0.817317	1.04818	1.31155	1.13014	1.68653	1.69677	1.10599	1.33943	0.920414	1.06312	1.30749	1.02606	1.20844	1.45783	1.01909	1.00338	1.37775	1.36724	1.23015	1.70264	1.63024	1.55912	0.828527	0.587592	0.620146	0.552457	0.852417	0.878117	0.922506	0.909639	0.833542	0.810985	0.94132	0.688427	0.738176	1.17468	1.44832	1.17966	1.46366	0.968192
	SV5_11F03	2.43479	0.789001	1.88636	2.07985	0.693579	0.576587	0.974518	1.13704	0.976184	1.19311	1.35225	1.45557	0.70956	0.721093	1.43892	1.03618	0.950806	0.823079	0.668119	1.2247	1.19981	0.816904	1.06492	1.05961	0.905646	0.808953	0.948129	1.15209	1.07137	1.15968	0.908581	1.16461	0.825719	1.37143	1.28868	0.67173	1.19677	0.658855	1.29776	0.940038	0.999003	0.956234	0.844261	1.17	0.872049	1.03168	0.791705	1.07449
	SV5_11F04	1.28744	0.784543	1.78708	1.92018	0.627651	0.591075	0.944424	0.878966	0.967669	0.946938	0.936384	0.99674	0.634985	0.752943	0.802514	0.86665	0.976474	1.04179	0.932366	0.95208	0.937763	0.986937	0.907347	0.883539	1.01337	0.991832	0.950001	1.22407	0.796948	1.02391	0.973061	0.937907	0.921741	0.893996	1.15141	0.938711	1.1388	0.973797	1.0474	1.91786	1.41274	1.12709	1.10288	1.00162	1.03716	0.927653	0.785261	1.78041
	SV5_11F05	2.36671	0.520225	1.64734	2.40646	0.342712	0.793196	1.42515	0.857814	1.43411	0.773205	1.45961	1.39615	0.565121	0.612885	1.24869	1.3912	0.866198	0.765887	0.982323	1.1266	1.47213	0.577061	1.22354	1.13492	0.684837	0.723617	1.16134	1.18196	1.34099	1.14761	1.2228	1.08093	1.20796	0.978664	1.08979	0.715391	1.14668	0.928884	1.04597	0.839049	0.824449	1.029	1.07911	1.02326	1.1774	0.960452	0.895998	1.48776
	SV5_11F06	1.29298	1.003	1.01117	1.54589	0.792128	1.04687	1.07147	0.921667	1.04141	1.06059	0.900639	1.04137	1.02853	1.0233	0.971422	1.01028	1.03288	0.933956	1.20788	1.13184	0.959509	0.998787	1.02324	1.08123	0.987793	1.01472	0.857805	0.891941	1.24201	1.062	1.08287	1.13091	0.940693	0.947372	0.948815	0.949164	1.05389	0.972199	0.970244	0.925068	0.764863	1.18892	1.03801	0.918604	0.843507	0.983293	1.0871	0.824222
	SV5_11F07	1.14734	0.874098	0.987321	0.975597	0.8981	1.01487	1.00663	1.09443	1.05845	1.13821	0.912049	0.93779	0.97265	1.02653	0.922389	0.969397	0.944262	0.915527	1.11283	0.968001	0.921182	1.06677	0.922613	1.09924	0.897302	0.940539	0.788509	0.836622	1.32574	1.00019	0.980606	0.789568	0.793287	0.760402	0.847651	1.03195	0.864437	0.977013	1.15308	1.00773	1.12052	1.17925	1.01751	0.962368	1.04349	0.962706	1.13465	0.862604
	SV5_11F08	1.27155	0.950045	0.946145	1.11256	0.583941	1.06735	1.23744	0.750411	1.31283	0.917191	1.08335	1.16696	0.667524	0.825537	1.21033	1.31891	1.08192	0.885883	0.740527	0.970762	1.09204	0.934151	0.93916	1.05325	1.04365	0.633558	0.688891	1.11304	0.719517	1.03551	0.847677	0.91971	0.839699	0.828774	0.865022	0.822467	0.885604	0.864517	1.16579	1.1715	0.918848	1.20499	0.99681	0.960522	1.15718	1.04174	0.66483	1.51663
	SV5_11F11	1.55193	0.593342	1.09516	1.62487	0.438517	1.01698	0.954374	1.11571	0.841054	1.36895	1.32096	1.07466	0.75464	0.843909	1.53541	1.14685	1.18064	0.819729	1.00267	1.18064	1.08681	0.848218	1.30758	1.01023	0.76403	0.767578	1.0624	1.08505	1.11419	1.53351	0.915862	0.945548	0.905373	1.02882	1.15993	0.82411	1.16844	0.84302	0.782847	0.415834	0.616689	0.954735	0.955054	0.969703	1.00581	0.945469	1.07665	1.0236
	SV5_11G01	1.05016	0.767536	0.776841	1.80672	0.804744	0.981435	0.965472	1.06041	0.904965	1.1098	0.885296	0.887408	1.03779	0.997305	0.939458	1.02132	1.09676	0.995525	1.22135	1.05402	0.937572	1.00785	0.894415	1.07252	0.949676	0.997897	0.79532	1.07934	1.18581	1.02918	0.93045	0.854427	0.898532	0.93098	0.886719	1.04764	0.918182	1.01548	0.870711	0.562606	0.920234	0.97746	1.0175	1.02267	0.946462	1.14742	1.01536	0.745418
	SV5_11G06	1.27486	0.879739	0.938919	1.44634	1.00613	0.979	0.883128	0.909259	0.830933	0.959806	1.00012	1.02815	1.12288	1.07917	1.05427	1.13258	1.01597	1.01683	0.964256	1.00138	0.951482	1.08744	0.874642	0.955166	0.852192	0.894408	0.876421	1.13703	1.0576	1.06012	1.30493	0.999675	1.04311	1.12224	0.914701	0.927638	0.877494	0.911382	1.42104	1.1778	1.3459	1.21281	1.09845	1.05736	1.14085	1.12631	1.11719	0.725715
	SV5_11G08	2.03385	0.718555	0.65711	1.94947	0.54314	0.938607	0.936468	0.926204	1.06464	0.970155	0.951535	1.17101	0.987144	0.888338	0.971765	1.10794	1.08253	0.826014	0.714003	0.928538	0.988117	0.856615	1.29782	1.10253	0.998763	1.04089	1.06215	1.13313	1.08894	1.01182	0.838345	1.16742	0.85382	1.22421	1.05045	0.81771	1.10742	0.753256	1.11835	0.557652	0.743184	0.926292	0.991644	1.10812	0.93922	1.14033	0.873512	1.79843
	SV5_11G09	1.2126	1.01333	0.993875	1.53072	0.862877	0.769078	1.23693	1.38219	0.984678	1.35824	1.02797	1.14959	1.63879	1.82259	1.19147	1.21153	1.44565	1.50213	1.46953	1.03065	1.14737	1.35617	1.30511	1.20472	1.94102	1.51092	1.15384	1.37859	1.73508	2.4482	0.905799	1.07496	0.885513	1.19827	0.880262	0.765403	1.23834	0.770443	1.11938	0.01	1.6555	0.810417	0.746674	0.950421	0.854655	1.01154	1.2669	1.8043
	SV5_11G11	1.41939	0.84037	1.54474	2.10376	0.50538	0.69226	2.16098	0.830345	2.02586	0.839612	1.47131	1.54642	0.569756	0.563739	1.17291	1.20717	0.938752	0.639957	0.473378	1.55102	1.43485	0.465657	1.15128	1.1807	0.727887	0.66218	1.11311	1.22898	0.652265	0.659616	0.844128	1.18213	0.938736	1.13562	1.2517	0.462902	1.30646	0.620135	1.02546		1.25235	0.841435	0.984625	1.05365	0.949502	0.85208	0.556027	2.56273
	SV5_11G12	1.18993	0.995461	1.07878	0.742282	0.802885	0.850934	0.898591	1.26115	0.799474	1.20454	0.873782	0.993612	1.20237	1.24086	0.986523	1.23942	1.1221	1.13388	1.06673	0.930799	1.05825	1.08085	1.30208	1.13333	1.01909	0.972165	0.936554	0.801952	1.55901	1.28502	0.945879	1.0526	1.04509	1.05322	0.949902	0.945806	0.979182	0.985621	1.12756	1.17531	1.3147	0.990043	1.01054	1.06091	1.06089	0.962479	1.09638	0.801051
	SV5_11H01	0.837873	0.656429	1.69963	1.47259	0.492809	0.804083	0.938914	1.20233	0.892884	1.21217	1.13516	0.950188	1.20097	1.17905	0.882382	0.916946	1.09457	1.04041	1.08527	0.935768	1.09228	1.00962	1.07002	1.03051	1.01581	1.01697	0.954464	0.865337	1.59963	1.27495	0.963422	0.992621	0.923677	0.99893	0.925506	1.05205	0.897044	1.04106	1.08109	1.19299	1.07277	1.06364	0.98289	1.0377	0.951239	0.86162	1.39357	0.627879
	SV5_11H03	1.6775	0.834978	1.55431	1.14626	0.712481	1.09093	0.827312	1.24474	0.862714	1.14291	0.869794	0.904865	1.08586	1.10979	0.949167	1.01397	1.0206	0.960943	1.1756	0.941256	0.864125	1.12799	0.883782	1.04891	0.952982	1.08898	0.81293	0.876927	1.54297	1.18756	1.05471	1.08564	1.02545	0.910234	1.01873	1.0481	1.08931	1.02105	0.975846	0.911093	0.881504	1.03753	1.02741	1.01896	1.08297	1.15861	1.0763	0.661434
	SV5_11H04	2.03642	0.800542	2.07765	2.10851	0.319995	0.647548	1.15509	0.736365	1.33075	0.809129	1.44158	1.43995	0.45184	0.480813	1.2848	1.32878	0.729107	0.569245	0.42821	1.40315	1.30188	0.69572	1.39699	1.65438	0.561072	0.447045	1.02703	1.0892	0.952274	0.836719	1.01709	1.14885	0.812072	1.14731	1.34204	0.748645	1.35356	0.780135	1.2224	0.424204		1.35131	0.934261	1.11934	1.07479	0.960376	0.700251	1.54889
	SV5_11H05	0.639034	1.19227	0.910217	0.780989	1.56651	1.19341	0.979378	1.08591	0.934019	0.969328	0.878086	0.858412	1.81926	1.7669	0.820123	0.997461	1.01928	1.3378	1.48133	0.654712	0.875327	1.45717	1.13979	0.986055	1.60584	1.61917	0.976627	0.928283	1.38753	1.20177	1.31128	1.1786	1.34735	1.48487	0.928486	1.42757	0.81091	1.44481	1.04182	1.1918	1.16788	0.913353	1.14961	1.03071	1.09538	1.02797	1.31502	0.676877
	SV5_11H06	1.25925	1.03034	1.52223	1.33182	0.93985	0.920399	0.703614	0.889853	0.680075	0.90628	0.739039	0.645289	1.14866	1.01018	0.779054	0.830894	1.05688	1.27137	1.04357	0.663647	0.912378	1.1907	0.74408	0.711897	1.08092	0.88338	0.814508	0.712915	1.01016	0.950977	0.955166	1.0883	0.976739	0.992026	1.04896	1.03103	1.07235	1.01857	0.633209	0.650765	0.435074	0.852181	0.898617	0.969768	1.01615	0.964915	1.1394	0.599149
	SV5_11H07	1.47657	0.725931	1.92365	2.82427	0.878722	0.739132	0.913763	1.09862	0.72512	1.37647	1.02957	0.864839	0.969029	1.10362	1.03109	0.931704	0.860002	1.01161	1.03147	0.986249	0.96538	0.849559	0.989649	0.737568	0.968793	1.00279	0.870896	0.923823	1.73453	1.34116	0.893966	1.09731	0.858309	1.06285	1.00151	1.02891	1.09813	0.849321	1.02234	1.00333	1.24071	0.90715	0.989093	1.00227	1.00448	1.11335	1.11912	0.74822
	SV5_11H10	1.73811	0.575899	1.6306	1.90719	0.723129	0.838205	0.89685	1.11078	0.963429	1.1762	1.00578	0.993082	0.979934	0.981787	1.00734	1.03519	0.80185	0.799562	0.961723	0.877146	1.06745	1.19107	0.935901	1.09478	0.978421	0.75175	1.14856	0.986333	1.33958	1.23656	1.03557	1.20054	1.08058	1.21082	1.05105	0.998846	1.03438	0.958852	1.01613	0.856757	1.15394	0.921426	0.99813	0.967739	1.14975	0.967105	0.908429	1.00782
	SV5_11H11	1.71494	0.657035	2.12514	2.211	0.540082	0.519407	0.772224	1.15276	0.880935	1.12281	1.18269	1.20366	0.694987	0.802289	1.01926	0.962353	1.00532	0.990827	0.918156	0.962875	0.938499	1.13965	1.05168	1.12928	1.1055	0.825798	0.868727	1.04294	1.26712	1.22344	1.005	1.1805	0.966424	0.987563	1.11478	1.04375	1.0123	0.975249	1.01652	0.979835	1.16006	0.828383	1.12749	1.03553	1.00964	0.970872	1.15532	0.943054
	SV5_11H12	1.70784	0.659173	1.65029	2.23245	0.339375	0.523551	1.28483	0.834858	1.24679	0.842001	1.31156	1.36677	0.707814	0.731462	1.31733	1.24127	0.943515	0.744006	0.616032	1.39935	1.3389	0.782482	1.13411	1.28121	0.550016	0.753238	1.11033	1.14959	0.58623	0.783655	0.76645	1.51709	0.773328	1.34095	1.24957	0.695272	1.29753	0.731286	1.27167	0.01	0.01	0.877713	0.91613	1.34195	0.743942	1.07412	0.781652	1.70788
	SV5_34A01	1.81813	0.555431	1.58135	2.4689	0.547456	0.695612	1.11194	0.89227	1.14519	0.803547	1.60706	1.72324	0.393926	0.53389	0.989469	0.846127	0.795106	0.714978	0.484814	1.08742	1.30764	0.626547	1.01674	1.02692	0.863607	0.585543	1.02985	1.22731	0.641261	1.11989	0.827063	1.33864	0.83279	1.19708	1.24065	0.769104	1.08228	0.8362	1.16831		0.812945	0.860432	0.985097	1.10544	1.01989	0.881634	0.746619	2.09814
	SV5_34A02	1.67908	0.713922	1.05945	1.3457	0.657549	1.17799	1.21631	0.944489	1.29367	0.883057	1.17393	1.30481	1.05037	0.882789	1.19815	1.13575	1.10867	0.84709	0.785509	1.18469	1.08099	0.748014	1.15138	1.12322	0.810274	0.959319	1.02818	1.02379	1.44803	1.03574	1.00611	0.904716	1.01088	0.76692	1.12263	0.923915	0.966184	0.804707	0.999793	1.02348	0.808961	1.14679	1.0005	0.944846	1.04537	0.929762	0.790898	1.11917
	SV5_34A04	0.833032	0.744991	0.760461	0.859311	0.700135	1.45566	0.96324	1.03366	0.8331	1.09502	0.871547	0.830472	1.18713	1.12632	0.871829	0.867778	1.29628	0.897153	1.31522	0.802564	0.796248	1.21615	1.00445	0.950286	0.872894	1.04681	0.831353	0.911374	1.35742	1.21937	0.893985	1.08103	0.956883	0.967856	1.05867	0.728919	0.991772	0.724932	0.918871	1.0293	0.536616	1.1601	1.07003	1.01012	0.911267	0.941112	0.891663	0.81344
	SV5_34A08	1.19305	0.875976	1.02223	0.811388	0.654468	0.95458	1.15237	0.865083	1.00542	0.802994	1.05041	1.32862	1.25948	1.06528	1.28236	1.37427	0.967149	0.744773	0.822523	0.860713	0.972971	0.91073	1.43863	1.29793	0.973195	0.940474	1.15163	0.94695	0.657427	0.952456	0.897235	1.02573	0.887452	1.24043	1.12946	0.775559	1.18177	0.837406	1.41996	0.755308	0.84985	1.31473	0.909638	1.03035	0.994102	1.14161	0.869218	0.70363
	SV5_34A12	1.46542	0.631368	1.28011	1.27214	0.834441	0.96713	1.07881	0.798353	1.06675	0.776978	1.20538	1.19189	1.19061	1.08318	1.231	1.21633	1.01049	0.98964	0.94478	1.14118	1.0227	1.01773	1.25267	1.37967	1.04057	1.10965	1.09347	0.908545	0.938987	0.933701	1.07365	1.2636	1.16134	1.5103	1.04915	0.894101	0.981995	0.891846	0.989275	0.696217	0.590299	1.12284	1.03581	1.05868	1.28	0.99932	0.985745	0.77476
	SV5_34B02	1.893	0.586186	1.21083	1.84158	0.403064	0.811918	1.46072	0.712647	1.4517	0.685162	1.41163	1.41561	0.46539	0.549073	1.46904	1.4536	0.796158	0.556192	0.571684	1.34063	1.25689	0.547523	1.31256	1.31382	0.529532	0.480152	1.14575	1.00961		0.650988	0.804974	1.32324	0.803865	1.30955	1.27959	0.474447	1.55588	0.587557	1.2698			1.62326	0.965566	1.07411	1.10895	0.999344	0.684939	1.84235
	SV5_34B07	1.3351	0.701406	0.795195	1.22378	0.799903	1.14073	1.11658	0.963458	1.13248	1.02395	0.947766	1.1055	1.26531	1.0621	0.950604	0.924558	1.21678	1.17516	1.07774	0.843808	0.814355	1.25444	1.02398	0.91154	1.12559	1.07339	1.1476	0.969	1.23607	1.11012	0.969437	0.945241	0.890939	1.08726	1.19747	0.933651	1.31315	1.00944	0.996702	0.940178	0.913767	1.16546	1.023	1.15911	1.02975	0.987563	0.954976	1.17601
	SV5_34B08	1.37288	0.670604	0.756415	1.02537	0.626696	1.11774	1.13322	0.931366	0.962409	0.941919	0.826872	0.905724	1.17518	1.11353	1.10058	1.1655	0.981433	0.751564	1.20029	0.944155	0.790156	1.05659	1.36513	1.06543	0.874742	0.930777	0.921789	1.05592	1.04716	1.0499	0.809117	1.15928	0.910724	1.37345	1.23426	0.680175	1.24937	0.960752	1.26145		0.571696	1.13515	0.857686	1.07886	0.847616	1.04494	1.07545	0.911315
	SV5_34B10	0.850375	1.07409	0.477239	0.677489	1.16983	1.75691	0.833294	1.04518	0.876938	1.05085	0.852953	0.865438	1.62982	1.65833	0.861745	0.9153	1.12948	1.14973	1.31388	0.827341	0.891836	1.41869	0.991496	0.975023	1.35196	1.44636	1.01294	1.07489	1.46316	1.34999	1.13811	1.14938	1.1813	1.04049	0.819973	1.38289	0.813846	1.40522	0.865599		0.825934	0.836154	1.09323	1.08555	1.16756	1.2775	1.22094	0.77548
	SV5_34B11	1.33005	0.814652	0.821049	1.22269	0.838937	1.19472	1.34469	1.16867	1.16606	1.04747	1.23631	1.24587	1.10637	1.03453	1.45128	1.30451	1.34651	1.2514	0.948362	0.952737	1.17116	0.972438	1.30652	1.24091	1.35596	0.989764	1.35848	1.0028	0.949686	1.09505	0.989814	1.43825	0.902757	1.40185	1.11214	0.863386	1.05148	0.984837	1.13754	0.480577	0.589793	0.970627	0.89703	1.13585	0.967041	1.10077	1.0146	1.19155
	SV5_34B12	1.13883	0.680549	0.430962	1.14592	0.61443	1.47258	0.845739	1.14296	0.910086	1.19061	1.05878	0.962927	0.933873	1.09975	0.899967	0.949187	1.13002	0.991039	1.06026	1.00194	0.978692	0.860215	1.0488	1.01701	1.22005	1.09628	0.857633	0.978909	1.195	1.00565	1.04931	1.16095	1.11762	1.31913	0.977839	1.14557	1.07761	1.02254	1.08743	0.900106	1.08829	0.799218	0.870634	1.01134	0.914551	1.00393	1.19935	0.898346
	SV5_34C01	1.11294	0.90163	0.481759	0.986402	0.77664	1.0085	1.08594	1.0103	0.926634	0.938905	1.36704	1.45284	0.637497	0.684013	1.22433	1.22917	0.914807	0.902799	0.769869	1.16572	1.3135	0.61288	1.24869	1.14346	0.615425	0.782157	1.20778	1.03209	0.891471	0.889047	0.856839	1.19407	0.64858	1.24713	1.0407	0.777849	1.10138	0.760057	1.27228		0.597203	1.057	0.778118	1.17192	0.814361	1.04538	1.06488	0.881705
	SV5_34C02	0.919921	1.1078	0.399946	1.53839	0.709845	1.33989	2.95364	0.510869	3.4505	0.209003	1.54911	2.27288	0.444977	0.309079	1.25159	1.2183	0.875355	0.771361	0.31595	1.01898	1.46525	0.699027	1.15513	0.950886	0.993908	0.380779	1.55236	1.78891	0.292353	0.683747	0.821889	1.13624	0.818027	1.24014	1.26683	0.56947	1.47074	0.663862	1.11419		0.827306	0.926527	0.775172	1.13102	0.611949	0.888739	0.342694	1.88485
	SV5_34C03	1.71441	0.74295	1.26297	0.685958	0.629592	0.736536	0.916995	1.41426	0.821191	1.25213	0.897634	0.803033	0.929692	0.882448	0.884322	0.874771	0.975567	1.03101	1.06223	1.18876	0.927273	1.05377	0.894658	0.897315	0.914251	1.16558	0.773906	0.698948	1.88763	1.25279	1.01718	1.02765	1.17251	0.890845	0.846646	1.03322	0.967227	0.947527	0.925124	1.13185	1.00579	0.974986	1.0557	1.01248	0.996543	1.05884	1.15919	0.725104
	SV5_34C05	2.05129	0.51932	1.77991	1.57353	0.436608	0.591117	1.05157	1.04296	0.973359	1.11597	1.20316	1.36509	0.661841	0.859332	0.885197	1.14259	1.07793	0.830127	0.873508	1.06291	1.27422	0.707491	1.0186	1.09112	0.764495	0.674577	0.910305	0.918686	1.56603	1.08544	1.29616	0.807069	1.00251	0.750772	0.45631	1.0853	0.601464	1.03116	1.10619	1.01086	0.935862	1.22948	1.03429	1.02261	1.00859	0.898737	1.05248	0.866336
	SV5_34C06	1.08392	0.908037	1.23534	1.0663	0.571273	1.0844	1.14454	0.864969	1.22428	0.880246	1.36648	0.784887	0.951316	0.77815	0.889543	1.34118	0.829932	0.774414	0.801787	0.760966	0.863573	0.888147	1.05461	1.31509	0.801972	0.960028	0.924727	1.19016	0.932892	0.972814	0.858821	0.503633	0.487177	0.616114	0.700313	1.14402	0.735159	1.08887	1.02926	0.959097	0.936197	0.981866	0.7954	0.877096	0.984846	1.09608	0.770687	0.744524
	SV5_34C08	0.856347	0.802309	1.72288	1.17324	0.873018	0.821592	1.08823	0.941187	1.08496	0.992389	1.00871	0.99378	1.01609	1.17877	1.1735	1.14954	1.01187	1.01702	1.07188	0.931949	0.858614	1.17452	1.13173	1.258	1.01009	1.08751	1.01791	1.04795	1.10688	1.00163	0.934736	0.990126	0.853085	1.23078	1.1247	0.846979	1.08543	0.902343	1.20533	0.703364	0.765954	1.27696	0.969157	1.00502	0.947368	0.997815	0.969928	0.819287
	SV5_34C09	0.916154	0.688858	1.7206	1.81118	0.383596	0.498446	0.865545	1.0376	0.9657	1.05956	1.32642	1.36919	1.0117	0.844239	1.33653	1.19149	0.827802	0.7058	0.583617	1.40424	1.07364	0.573795	1.21292	1.43663	1.06764	0.815265	1.02708	1.12205	0.905658	1.1988	0.862577	1.10013	0.795499	1.06174	1.07531	0.821168	1.29467	0.870657	1.0617	0.815367	0.800444	1.05966	0.935199	0.979484	0.952102	0.98528	0.896725	1.099
	SV5_34D02	0.997325	0.816833	1.15722	1.26526	0.944598	0.880551	1.14267	0.638206	1.00444	0.791436	1.1417	1.11984	0.953472	0.937195	1.48527	1.54968	0.927831	0.928024	0.701419	0.842188	0.958079	0.917436	1.4105	1.25734	0.71757	0.852088	1.29836	1.2162	0.616596	0.913872	0.81396	1.13778	0.705511	1.3268	1.24338	0.745578	1.07064	0.840918	1.2491	0.761286	0.807599	1.28731	0.797715	0.914764	0.988112	1.07595	0.979372	0.876099
	SV5_34D03	1.32477	0.929933	1.38309	1.55596	0.876377	0.750098	0.791331	0.953001	0.68246	1.12486	0.878013	0.686359	1.16393	1.13649	0.849015	0.892408	1.01676	1.07762	1.23644	0.840344	0.766539	1.21927	0.815918	0.803805	0.987322	1.14522	0.880206	0.925156	1.20531	1.3317	0.967358	0.979861	0.837189	0.961721	0.942792	0.893378	0.975309	0.890703	1.07926	1.1706	1.22182	1.01459	0.950244	1.01619	0.955902	1.09439	1.08463	0.76759
	SV5_34D06	1.79419	0.649861	2.28199	1.94603	0.470303	0.603469	0.847314	1.20064	0.927993	1.23662	0.979324	1.14646	1.12554	0.771532	1.08579	0.862637	1.10399	1.12652	0.791658	0.978275	1.11941	1.02901	0.940112	0.932756	0.864346	0.923463	0.971219	0.928851	1.30464	1.20815	0.823267	1.07621	0.872678	0.971558	1.0281	0.829096	1.13538	0.809053	0.967113	0.849605	0.834569	0.84013	1.03854	0.999945	0.907476	0.898702	1.07463	0.918071
	SV5_34D07	1.46502	0.682888	1.04912	2.29628	0.623938	0.682863	1.02484	1.4036	0.843551	1.37185	0.975171	0.973217	1.30028	1.30781	1.02852	1.03829	1.25999	1.12453	1.08318	0.910847	0.936305	1.33948	1.06726	1.06716	1.02296	1.23139	0.933344	1.05953	1.04471	1.09647	0.941245	0.979145	1.02072	1.33473	1.07208	0.727013	0.993298	0.905653	1.00548	0.8554	1.07617	0.886876	0.885575	0.942002	1.23903	0.965774	0.988103	0.94619
	SV5_34D08	1.25783	0.929909	1.15141	1.26373	0.967125	1.07956	1.01531	1.09976	1.01097	1.25525	0.938924	0.865697	1.16293	1.18194	1.07673	1.08548	1.31012	1.25349	1.28288	1.03633	0.948956	1.13969	1.07426	1.06271	1.20797	1.30644	0.696147	0.885671	0.798004	0.888965	0.656777	0.798515	0.536845	0.577213	0.637658	0.720066	0.713419	0.75252	1.0468	1.09826	1.00247	0.950739	0.622461	0.686415	0.774732	0.840249	1.0716	0.798903
	SV5_34D09	2.15365	0.559766	2.36057	2.23539	0.43766	0.587189	0.728808	1.14557	0.835625	1.23294	1.19045	1.02517	1.31611	1.50235	0.820815	0.752582	1.20465	0.967397	1.02638	0.857635	1.13265	1.50844	0.959374	1.02449	1.33954	1.71052	0.867905	1.09658	1.24522	1.18728	0.896847	1.31495	0.924971	0.998117	1.10425	0.800851	1.10502	0.774965	0.890228	1.17985	1.07918	0.729458	0.956749	1.15509	0.836024	1.09917	0.709066	1.18346
	SV5_34D11	2.04641	0.517904	2.52403	2.27461	0.679121	0.493573	0.992159	1.15111	1.11506	0.957892	1.25101	1.31509	0.966471	1.13184	0.91924	0.956029	1.02007	1.01206	0.923792	0.948757	1.13384	1.13984	1.21766	1.12432	1.20331	1.11957	1.13555	1.44907	1.21799	1.15978	1.19002	1.20839	1.01028	1.32513	1.03996	1.09555	1.06615	0.996394	0.938975	1.02236	1.17661	0.726432	1.18507	1.15415	1.13423	0.958161	0.945747	1.14881
	SV5_34D12	1.37663	0.725562	1.30105	1.27137	0.501541	1.04079	1.21165	1.10112	0.978547	1.01058	1.05971	0.955986	1.08694	1.30536	1.02266	0.906678	1.10632	1.05433	1.06185	1.01089	0.919876	0.830511	1.13253	1.09539	1.09556	1.11876	1.00707	0.863928	1.46312	1.16391	1.22259	1.15738	1.30637	0.828053	1.06329	1.03841	0.897165	0.926827	1.06146	1.02228	0.950378	1.06071	1.12261	0.900932	1.06679	0.886369	1.05922	0.957746
	SV5_34E02	0.748246	0.757763	1.08076	1.01124	0.75234	1.34059	1.07181	1.12211	0.980211	1.17524	0.891171	0.900351	1.26024	1.21967	1.08082	1.07372	1.1781	0.922703	1.24595	0.915308	0.806846	1.29364	1.00229	1.10924	0.830198	1.00351	0.808608	0.836235	1.06707	1.14899	0.910667	0.99595	0.756839	0.976112	0.993787	0.916832	0.986404	0.897346	1.73202	0.977827	1.12625	1.30284	0.964278	0.941611	0.857299	0.84218	1.20281	0.826018
	SV5_34E03	0.934083	0.987391	1.19059	0.801697	0.712039	1.13695	1.35848	0.843092	1.20561	0.809394	1.00836	1.08069	1.00858	0.982036	1.245	1.31275	0.971966	0.926848	0.90084	0.961448	0.991769	0.991603	1.39331	1.32736	0.921516	0.903944	1.39508	1.13961	0.74369	0.797215	0.886008	1.21452	0.901945	1.31966	1.11348	0.75521	1.07449	0.782811	1.21101	0.740092	0.744298	1.32351	0.8378	0.954478	0.974387	1.00998	1.1488	0.743094
	SV5_34E04	0.872038	0.934026	0.971771	0.833959	0.916534	1.01049	1.46382	0.727575	1.27127	0.816433	1.16877	1.49314	1.11788	1.25076	1.5193	1.26556	0.864889	0.986184	0.837855	1.07636	1.09048	0.988122	1.78333	1.78138	1.02595	1.02243	1.82578	1.40631	1.05207	1.16575	1.02745	1.81935	1.02241	2.1984	1.18253	0.760262	1.12633	0.859953	1.45599	0.586783	0.777528	1.23585	0.924843	1.06863	1.17464	1.16185	1.24114	0.825937
	SV5_34E07	1.02161	0.645147	1.12643	0.948272	1.08391	1.51025	1.04511	0.776306	1.04104	0.813248	1.01478	1.24997	1.37318	1.17089	1.2819	1.21728	0.9925	1.05209	1.06265	1.04755	0.966047	1.21725	1.181	1.28171	0.933312	0.91488	1.06858	0.908835	0.798127	0.973199	0.78826	0.922944	0.82745	1.24969	1.07182	0.801717	0.973365	0.799117	1.22455	0.829712	0.722969	1.4317	0.837938	0.901907	0.983078	0.961383	1.13874	0.731171
	SV5_34E08	1.02639	0.944618	0.852742	1.29694	0.858567	1.35335	1.14126	0.769562	1.08291	0.85109	1.06214	1.17842	1.31159	1.37728	1.10458	1.03117	0.901952	0.943662	0.932359	0.856785	0.983454	1.061	1.22567	1.24149	1.02156	1.14248	1.33584	1.1718	1.20018	1.0893	0.70413	1.04443	0.748401	0.936003	0.983631	0.83386	1.14423	0.904662	1.20192	0.748467	0.796757	1.2153	1.06475	1.13433	1.20015	1.20775	1.12364	1.09669
	SV5_34E09	1.30887	0.805972	1.01723	0.963431	0.561597	1.32766	0.89024	1.1224	0.885096	1.09774	0.853778	1.06805	1.04591	1.15518	0.979016	1.03716	1.00206	0.864211	1.35614	0.96412	0.898346	0.989693	1.22681	1.1341	0.907072	1.01294	0.970846	0.874519	1.1479	1.07344	0.977774	1.18463	0.980166	1.07126	0.987366	0.808729	1.09632	1.01006	1.01026	0.595674	0.975715	0.991528	0.91892	1.02644	0.83595	1.01934	1.06609	0.975617
	SV5_34E11	0.80866	1.28446	0.468603	0.661152	1.6713	1.80919	0.918678	1.05295	0.818096	1.09441	0.698064	0.674589	1.40717	1.36524	0.8459	0.772875	1.0813	1.2966	1.69902	0.733458	0.834701	1.52354	0.798124	0.773384	1.40003	1.47753	0.836109	1.09484	1.2242	1.08412	1.14562	0.893387	0.991585	0.950164	0.811682	1.16507	0.885359	1.39081	1.24586		1.20811	1.06104	1.13964	1.01354	1.17446	1.13989	1.51954	0.706552
	SV5_34F01	1.52616	0.718146	0.747048	1.43888	0.922114	0.88669	1.1532	0.992732	0.982972	1.06788	1.14163	1.07172	1.43448	1.31461	1.16211	1.07605	1.16316	1.18431	0.971471	0.849757	0.86314	1.1587	1.27907	1.15749	1.29096	1.30585	1.19513	1.17933	1.03543	1.096	1.0609	1.17828	1.01912	1.27633	1.26211	0.929118	1.15911	0.973549	1.36221	0.939772	1.08574	1.17838	0.933918	1.04226	1.08917	0.972327	1.18562	0.922869
	SV5_34F02	1.30539	0.812893	0.857383	1.31084	0.702743	1.05468	0.92659	0.975071	1.02259	1.00978	0.911435	0.995486	1.15436	1.09067	0.92043	1.10149	1.04575	0.950903	1.05318	0.922967	0.928298	1.03913	0.952371	1.02268	0.883464	0.997988	1.02675	1.05451	1.10863	0.898674	0.89235	1.23875	0.853257	1.12173	1.08893	0.846676	0.973951	0.979906	1.11949	0.576946	0.753799	0.949497	0.790545	1.03231	1.00694	1.00896	1.01203	0.956223
	SV5_34F03	1.09633	0.703205	0.887632	1.62778	0.819295	0.931579	1.09451	0.981648	1.03535	0.943032	1.03652	1.18689	0.989961	0.90826	1.01921	1.14329	1.06638	0.920825	0.919643	1.12329	1.09238	1.06136	1.14364	1.18152	0.839014	0.833877	1.22898	1.20667	0.81868	0.811138	0.867172	1.0424	0.699367	1.16819	1.09901	0.808985	1.05584	0.776455	1.00416	1.17325	0.797829	0.971395	0.962944	1.14928	1.04227	1.03547	0.85031	0.916821
	SV5_34F05	1.02709	1.18409	0.435586	1.16598	1.11856	1.65098	0.947911	1.09823	0.956783	1.03392	0.871126	1.23175	1.02737	0.810104	0.939889	0.926497	1.05928	1.09491	0.797597	1.01093	1.0621	0.96144	0.895134	0.893242	1.16877	1.05653	0.960573	1.3498	1.04073	0.957889	1.42413	1.14951	1.32044	0.997179	0.950923	1.18908	0.994735	1.11751	0.889451	1.42655	1.21428	0.732066	1.13202	0.935308	1.06025	0.859944	1.08889	1.20455
	SV5_34F06	1.38616	1.02112	1.27806	0.931477	0.782596	0.772162	1.06182	1.11414	1.02625	0.999391	1.47497	1.28925	0.70103	0.732215	1.20541	1.26532	0.782884	0.764436	0.575714	1.22997	1.49623	0.736981	1.17498	1.23739	0.775461	0.694792	0.787135	0.799342	1.36551	1.09171	0.933739	0.884426	1.00252	0.914755	1.12975	0.86611	0.907054	0.764056	1.89441	1.59877	1.2673	1.47894	1.00111	0.99562	1.05966	1.00431	1.09995	0.79021
	SV5_34F08	2.09011	0.888161	1.53551	1.17352	0.473464	0.611262	0.804116	1.08258	0.793722	1.12826	0.968176	1.00174	0.979215	0.920932	0.887661	0.900174	1.24185	0.876669	1.1993	0.81879	0.784967	1.13748	0.872369	0.868249	1.1679	1.12048	0.738311	0.657426	1.38029	1.05841	0.99613	0.872831	0.948168	0.751573	0.8961	1.2612	1.00353	1.13545	0.820606	1.1531	1.02905	0.935741	0.976252	0.893414	0.946524	1.05452	1.18087	0.670063
	SV5_34F12	1.04829	1.11915	1.16406	1.02982	1.01837	1.1099	0.963151	0.992724	0.934519	0.98995	1.01214	1.07853	1.31953	1.3373	0.934736	0.91477	0.982742	1.15597	1.09272	1.0157	1.05096	1.2182	1.19266	0.954117	1.13532	1.28073	1.03733	0.801975	1.25483	1.05771	1.02359	1.15385	1.19562	1.13907	1.02771	0.96536	1.0615	1.17427	0.999913	0.888398	0.865813	0.972227	0.986304	1.07088	1.06467	1.1192	1.35468	0.565006
	SV5_34G01	1.19094	0.763892	2.14047	2.16471	0.394234	0.643672	0.912826	1.03194	1.15923	0.88868	1.22625	1.12923	0.799503	0.696751	1.37916	1.0567	0.873831	0.884262	0.795045	1.16823	0.992411	0.95411	1.41202	1.25139	0.7138	0.570286	1.06631	1.09073	0.72021	1.01232	0.82153	1.29154	0.850206	1.22699	1.14005	0.643743	1.19428	0.690985	1.12592		0.654106	1.20056	0.999347	1.16356	1.02673	0.973156	0.746565	1.51838
	SV5_34G02	1.10493	0.839018	1.23545	1.21902	1.09718	0.811837	1.22184	0.794095	0.996888	0.985873	1.15968	1.49388	1.34896	1.26231	1.52227	1.73454	0.936412	0.898971	0.78847	0.984062	1.3277	1.15564	1.65021	1.48307	0.796591	0.909327	1.19307	1.20727	0.695131	0.934356	0.705471	0.885405	0.557915	1.06556	1.21711	0.707606	1.17832	0.824894	1.16825	0.785715	0.776051	1.24525	0.782369	0.830686	0.895681	1.00679	0.854051	1.05348
	SV5_34G03	0.649378	0.663279	0.632577	0.650325	0.724372	0.575649	0.872208	1.4086	0.757025	1.4907	1.17967	1.31336	1.48173	1.25617	0.942376	0.97248	1.37463	1.52762	1.2695	1.08852	1.10544	1.27569	0.973897	0.841274	1.37888	1.43559	0.998336	0.838773	0.951457	1.51953	1.07645	0.774549	1.15045	0.73521	1.01262	1.24176	0.992878	1.12929	0.829	1.15927	1.21526	0.877971	0.98236	0.809969	0.967351	0.908832	1.20688	0.921568
	SV5_34G04	1.3523	0.808125	1.56795	1.64033	0.809474	0.646097	0.648506	0.7663	0.670241	0.821048	0.892389	0.716763	1.05759	0.986322	0.802088	1.0365	0.93989	1.12963	0.775486	0.716247	0.812869	1.16345	0.671293	0.778269	0.815914	0.830745	0.578929	0.7118	0.563505	0.642386	0.886417	1.05931	0.687683	1.03059	0.958304	0.672607	0.918438	0.698392	0.980292	1.17607	0.727232	1.35133	0.773189	0.797662	0.775314	0.979529	0.855003	0.786089
	SV5_34G05	1.12058	0.869869	1.47313	1.19771	0.915558	0.744231	0.909306	1.41339	0.851369	1.42374	0.852282	0.893401	1.23854	1.28082	0.888002	0.880716	1.25154	1.28931	1.3832	0.971019	0.976924	1.38128	0.977986	0.846337	1.2241	1.29738	0.93865	0.855298	1.21431	1.08224	0.974827	2.65807	1.08794	1.11873	1.0644	0.971897	1.15375	0.950917	0.940569	0.957404	0.987206	0.851676	0.940997	0.963254	1.00188	0.885426	1.19964	0.752983
	SV5_34G06	0.980927	0.983768	1.16355	1.15526	0.92914	1.18819	0.943661	0.970056	1.03726	0.925039	0.923756	0.937496	1.4286	1.35974	0.978007	1.02825	1.01601	1.04015	1.15176	0.892061	0.950572	1.1415	1.14513	1.1153	1.05404	1.12716	1.09396	1.24373	1.26703	1.12696	0.924327	1.15339	0.776211	1.1077	1.04047	0.844435	1.03944	0.93953	0.962222	0.797113	0.878928	0.971709	1.10502	1.14791	1.30542	1.14495	1.06246	1.12954
	SV5_34G07	1.19194	1.06344	1.51737	1.12894	1.0803	1.06358	0.739156	1.5283	0.850411	1.52165	0.846335	0.75608	1.18172	1.22992	0.721434	0.733834	1.33835	1.29249	1.23864	0.872586	0.818411	1.21626	0.801546	0.7449	1.36688	1.37078	0.973828	0.948701	1.62052	1.31312	1.21251	1.04304	1.36197	0.901478	1.04997	1.18183	0.900551	1.07141	0.950192	1.38297	1.42371	0.776988	1.05478	0.941577	0.968207	1.00181	1.21283	0.784609
	SV5_34G08	1.71536	0.557045	2.05935	3.06519	0.546724	0.764156	1.1473	1.03837	1.00967	1.04019	1.10356	1.24858	0.716447	0.714015	1.07172	0.92985	0.864802	0.951943	0.640594	1.16633	1.22985	0.854465	0.938097	0.933183	1.02892	0.750315	1.13762	1.27058	0.886062	1.12162	0.816165	1.37704	0.85252	1.21489	1.24198	0.76619	1.09233	0.810459	1.0728	1.11953	1.03581	0.939508	0.997798	1.15875	0.952881	1.02	0.879648	1.20925
	SV5_34G10	1.24875	0.774643	1.18688	0.937704	0.46757	1.06102	1.40145	0.795498	1.47385	0.78563	1.15826	1.11325	0.837059	0.827538	1.23168	1.08834	1.07202	0.912245	0.850177	1.19134	1.21343	0.728472	1.05042	1.04007	0.8171	0.895188	1.03821	1.03921	1.17877	0.887848	1.13303	0.743394	1.2611	0.689202	1.1086	0.773694	1.02711	0.8519	0.949134	1.11119	0.93829	1.02823	1.01401	0.832375	0.999313	0.951669	0.633666	1.63928
	SV5_34G11	1.17597	1.23957	0.979262	0.945422	1.05721	0.995152	0.808614	1.30814	0.803914	1.27266	0.841522	0.892545	1.16859	1.00499	0.772555	0.855206	1.20894	1.15932	1.5114	0.915651	0.890238	1.16561	0.870518	0.870734	1.27897	1.23555	0.932175	1.06499	1.00106	1.18896	1.49967	0.963451	1.18829	0.957917	0.804925	1.36212	0.882673	1.24845	1.02429	1.24044	1.25723	0.887287	1.28228	1.04638	1.15417	0.867395	1.20898	0.799401
	SV5_34G12	1.58864	0.804516	1.34044	1.41357	0.960287	1.0005	1.0995	0.95714	1.02872	0.871369	1.09328	1.14943	1.11172	1.14751	0.960134	0.932919	1.02035	0.979795	0.902406	0.882981	0.983439	1.16835	1.14825	1.06087	1.11171	1.11001	1.08015	0.861529	1.60729	1.25744	1.23233	1.51386	1.31521	1.25894	1.23113	0.934853	1.19619	0.909507	1.24153	0.890118	1.03298	1.25335	1.11806	0.993331	0.956972	0.906418	1.12913	0.722331
	SV5_34H02	0.977585	1.18751	0.850522	1.65902	1.02873	1.20024	0.990867	1.06051	1.01892	0.994556	1.02316	1.01867	0.989752	1.01951	0.95152	0.8788	1.07222	1.01063	1.01409	0.982412	0.938661	0.915717	1.03896	1.07292	1.10376	1.07623	1.00355	0.772983	1.49811	1.11506	1.02021	1.51769	1.14442	1.19775	0.97185	1.03845	1.0205	1.09208	1.08468	0.744785	0.889894	1.07414	1.00575	1.04401	1.00775	1.05054	1.04785	0.972558
	SV5_34H04	1.26334	1.0711	0.964194	1.00666	0.810003	0.963713	0.854901	1.03507	0.815721	1.05023	0.961721	0.898065	1.00704	1.14598	0.766383	0.72623	0.960787	1.07117	1.20608	0.753315	0.710632	1.31315	0.830281	0.880504	1.08104	1.27732	0.827058	0.872506	1.58124	1.24871	1.22002	1.16167	1.20089	1.10016	1.00971	0.923201	1.04436	0.872947	1.02098	0.923412	0.971028	0.912498	1.09275	0.980337	1.0449	0.99132	1.09256	0.90619
	SV5_34H06	1.28182	0.760925	1.38908	1.10352	0.752948	0.972525	0.931971	0.886208	0.863646	0.927353	0.797196	0.997974	1.09017	1.16974	0.900052	0.93508	1.09274	1.09322	1.17013	0.763527	0.785175	1.14867	0.900243	1.00008	0.928468	1.02515	0.90751	0.829621	1.29927	1.00937	0.856088	1.27686	0.988686	1.21197	1.19047	0.740346	1.10406	0.734829	1.12576	0.883354	0.787787	1.17863	0.978445	0.882481	0.97402	1.00185	1.09949	0.804639
	SV5_34H07	0.88519	0.926914	0.838158	1.15441	0.900755	1.48676	0.729632	0.869477	0.71881	0.777576	1.07811	1.00076	0.868186	0.874234	0.764426	0.853758	1.16306	0.923268	1.07416	0.827325	1.02242	0.87037	0.973949	0.984085	1.23254	1.19157	2.71623	1.16016	1.49743	1.89371	1.76654	2.10898	1.85721	1.88022	1.38637	1.27393	1.39716	1.17373	1.27825	0.726392	0.894218	0.996272	3.12484	3.25146	2.85693	2.24372	1.26276	1.24189
	SV5_34H08	1.3146	0.960926	0.918559	1.11999	0.998693	1.18209	1.27226	1.82687	1.19011	1.66085	1.3835	1.40232	1.52261	1.55382	1.24893	1.23653	1.49478	1.38991	1.8024	1.26729	1.33728	1.4741	1.46896	1.58876	1.95603	2.18301	0.771528	0.686507	0.876642	0.982306	0.880634	0.655572	1.05227	0.680333	1.12772	1.16062	1.10998	1.18819	1.68744	1.97893	1.98827	1.85932	0.931155	0.80483	0.848146	0.913664	0.997988	0.864177
	SV5_34H10	1.43922	0.731999	1.10861	1.03164	0.72913	1.26548	0.934272	0.79947	0.759087	0.809397	0.989585	1.00361	1.13289	1.12862	1.06229	1.07185	1.02746	0.982289	0.86818	0.836039	0.794089	1.0541	0.937975	0.814504	1.0073	0.929093	0.98533	1.11344	0.903666	0.894881	0.799849	1.0237	0.862989	1.29962	1.14331	0.777834	1.14756	0.824755	1.0249	0.784707	0.557196	1.16645	0.880048	1.00047	0.990735	0.935235	0.879624	0.784004
	SV5_34H11	0.793731	0.73665	0.658503	1.32001	0.808748	1.00099	1.27446	0.696871	1.17044	0.742451	1.4088	1.41577	1.11633	1.00915	1.5811	1.51	0.857791	0.809582	0.69696	1.0536	1.12563	0.949712	1.57047	1.72284	0.845146	0.893329	1.37862	1.89834	0.464826	0.775275	1.00548	1.85084	0.877424	2.15413	1.24228	0.660389	1.14076	0.753159	1.81734	0.749541	0.890551	1.2354	0.730496	1.26521	1.28896	1.33543	0.916448	1.08675
	SV5_35A02	1.3901	0.840144	1.09859	1.09387	0.924533	1.35284	0.83748	1.06631	0.838045	1.08539	0.8466	0.831027	0.853788	0.750086	0.837771	0.845865	1.20478	1.08557	0.879647	0.953379	0.941334	0.935472	0.818305	0.766116	1.04427	0.930184	0.9787	1.27929	1.06168	1.15072	0.852301	0.844525	0.862498	0.84827	0.904423	0.913758	1.05366	0.904347	1.04513	1.56913	0.967078	1.00433	0.960288	0.890794	0.930196	0.858538	1.0267	0.893716
	SV5_35A03	0.963841	1.04662	0.737801	0.905658	1.15978	1.14768	0.969892	1.20729	0.86153	1.12081	0.981263	0.963779	1.13875	1.01887	0.872525	0.874954	1.13899	1.19541	1.06187	0.892186	0.993682	1.18674	1.00595	0.95156	1.59264	1.43622	1.02801	1.56058	0.828671	0.851926	1.39518	1.58838	1.72851	0.949609	0.994309	1.38121	1.05894	1.2263	0.922421	1.60163	1.33115	0.726042	1.06329	0.760318	1.27711	0.782674	1.5888	0.858152
	SV5_35A04	1.03904	1.00268	1.3081	0.9404	1.09116	1.06505	0.921003	0.821707	0.845665	0.793557	1.11086	1.03002	0.905328	0.950719	1.10193	1.1241	0.929036	0.798653	0.738005	0.846345	0.98326	0.850666	1.20456	1.13511	0.825402	0.829158	0.959813	0.876176	1.40887	1.08512	0.950132	1.07402	0.875698	1.01776	0.986817	0.863644	1.03381	0.797464	1.11208	0.997839	0.935909	1.10857	1.05938	1.02936	1.13055	1.057	1.19794	0.822109
	SV5_35A05	1.9764	0.608292	1.85439	0.852686	0.531797	0.79438	0.91762	1.03572	0.892599	1.10083	0.919369	1.0995	0.933693	0.858798	1.08245	1.20123	1.09355	0.692055	0.887861	1.0971	0.957627	0.91661	1.31127	1.02183	0.74506	1.02033	0.878648	0.934964	1.52322	1.29841	1.07485	1.18303	1.05062	1.06398	1.08888	0.840345	1.08941	0.93242	0.943442	0.757543	0.845691	0.916319	0.954036	1.07864	1.0759	1.05985	1.03352	0.808285
	SV5_35A06	0.831814	0.853815	1.08954	0.971375	0.953351	0.933269	1.22412	0.686353	1.32983	0.788626	1.16505	1.30775	0.858553	0.802135	1.31277	1.18113	0.859138	0.937632	0.705848	1.08931	1.14954	1.09657	1.30463	1.15025	0.756451	0.714009	1.27838	1.09308	1.02694	0.925825	0.935504	1.56487	1.08043	1.75079	1.17115	0.6403	1.30987	0.783212	1.22926	0.750138	0.828806	1.14443	0.863078	1.13392	0.946481	1.18487	0.964117	1.21951
	SV5_35A07	1.66675	0.719699	1.49529	0.908987	0.73675	0.762617	1.03903	0.882353	1.07903	1.00583	0.926998	1.06478	1.04085	1.0938	1.07671	1.15465	1.19066	1.09086	0.90023	1.03814	1.08758	1.01081	0.866081	0.880273	0.800035	0.811654	0.970172	0.984182	0.929822	1.11933	0.733092	1.02588	0.674397	0.943681	0.979575	0.655806	1.02511	0.737684	1.04991	0.899986	0.872399	1.28501	0.912734	0.940876	0.952013	1.04524	0.978038	1.13538
	SV5_35A09	1.34793	0.818965	1.28334	1.54577	0.802215	0.895965	1.17723	0.717362	1.43564	0.737163	1.25902	1.61202	0.655547	0.644358	1.41694	1.49724	0.911161	0.777453	0.629532	1.19391	1.26311	1.13186	1.74228	1.65856	0.789812	0.563405	1.06186	1.12812	0.756607	0.786861	0.663532	1.23205	0.662999	1.25133	1.33965	0.561667	1.39807	0.638252	1.23412	0.727247	0.752428	1.19825	0.724599	1.21435	0.823082	1.22069	0.766227	1.31324
	SV5_35A12	1.36574	0.708183	1.2369	2.33008	0.465433	0.719716	0.898467	0.972768	0.916297	1.18526	1.13747	1.13491	0.839591	0.736194	0.958936	1.18915	1.18319	1.06887	0.844095	1.47595	1.14315	0.545673	0.842728	1.16142	1.08877	1.10888	0.9829	0.960073	1.20088	1.19558	0.941715	1.08656	1.04987	1.13974	1.07762	0.867711	1.17523	0.951177	1.10359	0.937863	0.787546	0.926771	0.981443	1.09463	0.968282	0.991381	0.990131	1.07591
	SV5_35B01	1.24133	0.76731	1.46729	1.88682	0.683842	0.749061	0.816932	0.977076	0.712291	1.20224	0.959398	1.00164	1.04388	1.0618	0.87352	0.888231	1.11279	1.10755	0.922945	0.850832	0.839081	1.15177	0.810566	0.950932	0.964756	0.923284	1.01652	0.902917	1.49821	1.31038	0.978078	1.17043	1.02574	1.09456	1.15691	0.840928	1.0568	1.06038	1.05136	0.997003	1.22111	0.97305	0.942939	1.0287	0.93825	1.05008	1.03869	1.06652
	SV5_35B04	1.19646	0.924564	1.15076	1.36283	0.791232	0.844145	0.694398	1.41527	0.746894	1.37678	0.831772	0.782217	1.03643	1.15316	0.760532	0.676197	1.22436	1.11834	1.27594	0.833741	0.807063	1.13176	0.900749	0.767443	1.36269	1.43831	0.949715	0.837692	1.36227	1.28649	1.1276	1.36624	1.34724	1.0713	1.04737	0.962233	1.00088	1.09949	1.13663	1.19255	1.5328	0.894357	1.16465	1.08231	0.994231	1.02801	1.19317	0.845279
	SV5_35B06	1.271	1.08242	1.13419	1.13266	1.02048	0.924023	0.712464	1.12766	0.751873	1.12556	0.902482	0.831384	1.2005	1.06692	0.716476	0.81093	1.20444	1.22314	1.0599	0.898713	0.781183	1.01181	0.82168	0.773727	1.18816	1.20722	0.907731	0.895024	1.09305	1.18636	1.34293	0.939528	1.25232	1.01789	0.982778	1.16888	0.919928	1.14028	0.987985	1.26343	1.39631	0.913678	1.10125	1.0011	1.13798	0.996475	1.15384	0.849035
	SV5_35B08	1.1393	0.85346	1.31615	1.05899	1.01343	0.700066	1.28032	0.865587	1.24067	1.07842	1.10548	1.36337	1.26481	1.3014	1.28923	1.26449	1.09038	1.03227	0.884492	1.16147	1.23117	1.26007	1.23857	1.2784	0.830531	0.855289	1.07318	1.47583	0.684217	0.909333	0.699715	0.923838	0.541737	0.96126	0.992115	0.654328	0.997413	0.763099	1.25801	0.992135	0.964498	1.28133	0.772452	0.96801	0.960119	1.10603	1.02507	1.06334
	SV5_35B09	1.19887	0.940274	1.38001	1.21858	1.132	0.917878	1.07165	0.755966	1.09169	0.882465	1.02352	1.22924	1.13967	1.0982	1.14437	1.19278	0.911043	0.960182	0.746996	0.989339	0.998264	1.10922	1.20743	1.18826	0.806564	0.87806	1.07119	1.71808	0.54966	0.816461	0.680497	0.926927	0.660215	1.11292	1.14221	0.740963	1.16105	0.814789	1.33231	1.01423	1.01594	1.07778	0.927461	1.10388	1.04527	1.04444	0.901801	1.00903
	SV5_35B11	1.38038	1.17596	1.13142	0.718144	1.08676	0.975943	0.837353	1.41143	0.939076	1.3075	0.96934	0.963576	1.11605	1.15784	0.869542	0.853149	1.05844	1.10242	1.18667	0.896252	0.900812	1.19572	0.96581	0.944321	1.3177	1.36353	1.0673	1.33368	1.30738	1.15576	1.48178	1.27168	2.01255	1.4446	1.03099	1.37921	1.13674	1.13046	0.892035	1.39166	1.51535	0.703831	1.32487	1.05923	1.21726	0.888917	1.13882	1.06584
	SV5_35B12	1.33985	0.933198	1.2025	1.40128	0.626384	1.24414	1.24425	0.808142	1.08029	0.832402	0.992738	1.15005	0.999207	0.984631	1.08458	0.874693	0.815125	0.902713	0.893869	0.80781	0.950558	0.919289	1.09467	0.989367	0.857267	0.918754	1.29954	1.06186	1.29543	1.07968	1.42081	1.40921	1.27436	0.949378	1.12851	0.862522	0.995902	0.987949	1.59305	1.25803	1.17264	1.27388	1.14171	1.02789	1.31807	1.04384	1.11859	1.17194
	SV5_35C01	1.33888	0.63576	1.46609	1.2268	0.466597	0.999237	0.900676	1.21238	0.847252	1.17986	0.780563	0.820274	1.09247	1.16055	0.872617	0.797542	1.15603	1.06384	1.27779	0.940003	0.739464	1.1146	0.862167	0.920252	0.860439	1.06546	0.767178	0.718522	1.32775	1.19721	1.15502	0.752607	1.1405	0.647318	0.86311	0.924903	0.806732	0.967543	0.885567	1.13455	0.907507	0.999436	1.03026	0.899142	1.14067	0.911267	1.2431	0.644938
	SV5_35C02	1.491	0.695367	1.0127	1.0872	0.552432	1.19794	1.01774	0.840142	0.943803	0.879232	1.14499	1.18558	0.892992	0.94812	1.26425	1.28193	1.17224	0.780202	0.815539	1.14789	0.968144	0.921889	0.936725	1.00995	0.824532	0.827664	0.942136	0.894311	0.840791	0.968812	1.02545	0.811853	1.12071	0.865621	0.937068	0.899199	0.974628	1.04654	0.855115	0.987251	0.85275	1.08062	1.00195	0.926171	1.13392	0.957133	0.769064	1.05852
	SV5_35C03	1.83527	0.522974	1.38818	1.65056	0.380791	1.12482	1.33044	0.68476	1.18654	0.85158	1.28511	1.78959	0.592877	0.853211	1.55499	1.47283	0.886315	0.580255	0.67225	1.26908	1.12916	0.516262	1.41897	1.53962	0.683864	0.697095	1.03106	1.09925	0.986778	0.828601	0.869621	0.849426	0.894251	0.958337	1.0778	0.673469	1.07343	0.819446	1.37335	0.877202	0.967304	1.33088	0.933482	0.973615	1.0398	0.906389	0.765524	1.39335
	SV5_35C05	0.731424	1.00677	0.79425	0.717397	1.17831	1.09988	1.02445	0.786075	0.910559	0.794998	0.989304	0.965292	1.01612	1.10334	1.1083	1.05961	0.960245	0.956284	1.01524	0.874371	0.923484	1.08583	0.745392	1.0685	0.845563	0.906241	0.839446	0.64885	0.807223	0.851842	0.700047	0.996607	0.724354	1.01939	0.990721	0.572172	1.03524	0.689461	1.01932	0.756981	0.520723	1.24317	0.9236	1.09901	0.921149	1.08769	0.913329	1.14376
	SV5_35C07	1.10333	1.13217	0.865127	1.33787	1.01373	1.17896	0.906916	1.15701	0.714048	1.07935	0.99145	0.921484	1.05218	1.01179	0.923152	0.948915	1.18857	1.13203	1.41907	0.921649	0.947241	0.950571	0.83021	0.73122	1.04162	1.19217	0.860316	0.972305	1.34021	1.05194	1.00096	0.881957	1.01866	0.832621	0.833684	1.18925	0.829855	1.24598	0.950902	0.571404	0.779628	1.01143	1.03463	0.917486	0.945844	0.950838	1.01741	0.966654
	SV5_35C08	1.01303	0.587282	0.81523	1.1252	0.878098	1.59253	1.89566	1.95975	1.45363	1.45094	3.74755	4.24552	4.53122	4.78193	3.44871	2.7352	2.47088	3.15806	2.10613	1.32253	2.16847	1.68015	4.67727	3.77183	3.50818	3.86159	2.76915	1.25674	3.07777	2.61179	0.804283	0.613835	0.584248	0.593876	0.523298	0.479295	0.716274	0.59522	0.664466	0.390344	0.647042	0.548326	0.620166	0.671742	0.671264	0.683089	2.1807	2.00934
	SV5_35C09	1.3278	0.89872	1.02078	1.216	0.895369	1.32953	1.06651	0.902107	1.05509	0.83802	1.02834	0.99371	0.960471	0.986088	1.14466	1.04689	1.02858	1.0187	0.950903	0.910754	0.970439	0.95686	1.0254	1.12329	0.954364	0.963013	1.26814	1.01791	0.992349	0.935487	1.0253	1.09898	0.969171	1.16945	1.09809	1.01937	1.11316	1.01696	1.28397	0.876664	0.834579	1.21113	0.889258	0.934031	1.32122	0.972615	0.851168	1.02262
	SV5_35C10	1.35565	0.823293	0.802371	1.39648	0.424507	1.16062	0.967408	0.963332	1.06454	1.06347	1.06707	0.825641	1.15607	1.17351	0.896778	0.832829	1.02882	0.853922	1.19982	0.888002	0.887135	0.951193	0.987049	0.937755	1.08852	0.924344	0.906606	1.02769	1.23979	0.948894	0.99471	1.31712	1.05506	1.18994	1.04794	0.816151	1.12389	0.835077	1.25449		1.11203	0.944971	0.993399	1.0993	1.01289	1.17654	1.00206	1.44061
	SV5_35C11	1.12032	0.590274	1.0984	1.22391	0.628518	1.19616	1.28908	0.68958	1.79666	0.777641	1.52622	1.58508	0.578076	0.666482	1.48502	1.63944	0.849166	0.484309	0.508474	1.61277	1.44558	0.535094	1.24368	1.56687	0.485879	0.559231	1.06669	1.27875		0.654287	0.839856	1.26471	0.788406	1.45517	1.30784	0.543809	1.13784	0.590787	1.15652	0.01	0.369546	0.805367	0.868748	1.08589	0.94582	1.00973	0.656233	2.53087
	SV5_35C12	1.1204	0.84507	1.13292	0.867716	0.901909	1.14536	1.69559	1.94303	1.20367	1.87222	1.25311	1.21351	1.18826	1.11786	1.21846	1.17482	1.60503	1.13963	1.13917	1.25801	1.29364	1.15922	1.0844	1.11342	1.31276	1.22094	1.57705	1.36486	1.20923	1.20836	1.12548	1.00924	1.05535	1.06174	1.30305	1.12878	1.31483	1.23576	1.01384	1.41742	1.10559	1.07011	0.832223	0.912217	0.898742	0.845069	1.15463	1.29682
	SV5_35D01	1.23194	0.745459	0.533217	0.863955	0.797819	1.36127	1.62539	0.656868	2.10485	0.429678	1.54573	2.35298	0.321589	0.341596	1.38801	1.33963	0.632496	0.671159	0.688235	1.31153	1.85232	0.564071	1.0729	1.16578	0.67711	0.638313	1.1536	1.27546	0.325781	0.564546	0.818002	0.873383	0.647406	1.00801	1.02272	0.51876	1.35558	0.68264	0.913284	1.40801	0.711297	1.04407	0.783312	0.890856	0.773083	0.86054	0.623409	2.48231
	SV5_35D04	0.918458	1.08391	1.15308	0.821895	0.761062	0.829163	1.28143	0.715797	2.02728	0.694	1.16694	1.1476	0.751662	0.845791	1.27915	1.14759	0.93224	0.862553	0.617067	1.1211	1.19081	0.761607	1.07666	1.31355	0.699816	0.728382	0.662118	1.47634	0.238106	0.505509	0.948548	1.05584	1.07162	1.25771	1.23225	0.747694	1.13255	0.794334	0.685607	0.556846	0.399047	1.3058	0.951732	1.02078	1.07969	1.22718	0.439648	3.12225
	SV5_35D07	0.832177	1.05181	1.02701	0.963687	0.762654	0.90655	2.18942	1.24255	2.13502	1.46579	1.76396	1.69742	0.69934	0.979243	1.46298	1.31294	1.27116	1.07383	0.7667	1.76721	1.32782	0.706399	1.84256	1.89412	1.18353	1.12916	1.59144	1.33553	1.05603	1.71189	1.10166	0.921057	1.09769	0.920678	1.0348	1.12687	1.14458	1.08436	1.42109	1.15511	1.54586	0.964731	1.03864	1.17506	1.1535	1.02137	0.996028	2.69674
	SV5_35D08	0.999023	0.84152	1.08745	1.04698	0.533064	0.822105	0.912891	1.39306	0.851838	1.41981	1.004	1.21021	0.845258	0.911852	1.13077	1.45024	0.977535	0.885305	0.897437	1.16056	0.923191	0.85857	1.00555	1.08734	0.805409	0.875115	1.13047	1.04435	1.37781	1.11321	1.12644	1.04757	1.20754	1.08132	1.20753	0.93634	1.27064	1.11237	0.786165	0.549211	0.713701	0.855223	1.03272	0.993466	0.921825	1.05464	1.11861	1.00709
	SV5_35D11	1.29505	0.981528	1.24771	1.48966	0.64123	0.706537	0.96465	0.963228	1.08779	0.988443	1.00649	0.962077	0.707786	0.847381	1.0435	0.865256	0.824667	0.722898	0.645284	0.890414	1.04056	0.707	0.949217	1.0137	0.811443	0.628788	0.99614	0.827968	1.03846	0.846425	0.501448	0.798711	0.493709	0.700997	1.19382	1.02014	1.05681	1.09916	1.20587	0.686172	1.01781	0.875398	0.797764	0.845138	0.71747	0.79242	0.861363	1.14932
	SV5_35D12	0.67152	1.13289	0.877691	0.827318	1.22826	0.917857	1.41126	0.716522	1.28654	0.650648	0.848499	0.882846	1.71432	1.49918	0.94721	0.997775	0.902732	1.24336	1.21327	0.806462	0.904915	1.64281	1.18771	1.08722	1.11166	1.09634	1.23836	1.07696	0.532262	0.653624	0.690906	0.892655	0.688303	1.17876	0.941728	0.95957	0.81808	1.16282	1.06636	0.742034	0.51972	1.30267	0.781887	0.974807	0.716261	0.830916	0.792866	0.56653
	SV5_35E02	1.35514	0.674636	1.71821	1.56956	0.596403	0.644488	1.23142	0.733507	1.42754	0.785016	1.23201	1.07989	0.728083	0.772309	1.20589	1.20953	0.870032	0.765726	0.81597	1.10028	1.15423	0.720139	1.02606	1.16767	0.836319	0.678989	1.0326	1.25711	1.0381	0.814868	1.01062	1.00334	1.03713	0.971401	1.03523	1.00613	0.979799	0.893955	0.935836	1.02832	1.04054	0.817299	1.02154	0.956137	1.05202	1.2578	0.813791	1.78951
	SV5_35E03	1.37614	0.967425	1.60937	1.67525	0.771703	0.76235	0.952393	1.1481	0.832001	1.20756	0.946253	0.952335	1.12646	1.10678	0.972081	0.941251	0.966058	0.96939	1.00838	1.04127	0.892533	1.03494	1.05206	0.983624	1.01795	1.11393	0.963779	0.873271	1.40503	1.15862	0.967525	1.04306	0.930765	1.06458	1.0675	0.990265	0.992614	0.983066	1.08833	1.163	1.21341	1.03868	1.04691	1.00096	0.954623	1.24849	1.08007	0.870047
	SV5_35E04	1.71805	0.588973	1.94037	2.54059	0.52892	0.497282	1.20435	0.856476	1.1695	0.898146	1.1489	1.58557	0.587251	0.446	1.22649	1.17859	0.925137	0.863273	0.398554	1.07487	1.18527	0.985373	1.10487	1.18235	0.844505	0.559098	0.996638	1.06687	0.976286	0.86415	0.802294	1.25379	0.781437	1.24617	1.11307	0.719857	1.17938	0.889268	1.10204	0.683004	0.661708	1.19439	0.790115	1.18283	0.799222	1.11705	0.70031	1.86502
	SV5_35E05	1.05457	0.657405	1.89294	1.62672	0.646869	0.722738	1.23305	0.814401	1.20168	0.961548	1.21039	1.37613	1.24416	1.21054	1.49419	1.35478	1.09913	0.978853	0.860002	1.28207	1.1874	1.04577	1.51814	1.29644	0.781121	0.783759	1.00099	0.978331	0.628916	0.944964	0.665246	1.08803	0.581794	1.09747	1.05809	0.647552	1.0376	0.781596	1.25442	0.81462	0.756135	1.32923	0.670234	0.933244	0.855356	0.99741	1.00697	0.944106
	SV5_35E07	0.75956	0.988376	1.00537	1.20028	1.42691	0.928328	0.890355	0.889476	1.25902	0.857857	0.900349	1.09049	0.750001	1.075	1.23501	1.07699	1.02122	1.05021	0.920277	0.937931	0.787804	1.25365	0.869798	0.947845	0.999849	0.67769	1.14508	1.23465	1.19233	1.22073	0.968144	1.20887	1.11888	1.20921	1.19329	0.773158	1.17426	0.803641	1.15405	0.534139	0.784057	0.918631	0.940862	1.14913	0.877027	1.20755	1.05538	1.22128
	SV5_35E08	1.63607	0.6031	2.3889	1.3054	0.678329	0.686259	0.902312	1.28746	1.01914	1.2565	1.17776	1.25772	0.637791	0.765532	1.30997	0.993634	0.892751	0.683374	0.703788	1.24439	1.12332	0.982907	0.99562	1.14532	0.855823	0.703052	0.849662	1.05558	1.20164	1.21065	0.797116	0.979997	0.714535	1.27214	1.16867	0.797873	1.0706	0.855929	1.57102	1.09677	1.43414	0.804803	0.792217	1.20268	0.82068	0.99752	0.819881	1.14952
	SV5_35E10	1.20998	0.762476	1.37563	1.77922	0.465745	1.02858	0.973387	1.09773	1.01212	0.989721	0.898885	0.96694	0.859369	0.953811	0.904591	0.870229	1.07038	0.96492	1.19625	1.08602	0.942097	0.920498	0.9514	0.97211	0.852482	0.946879	0.750248	0.884273	1.37512	1.06033	1.01715	0.864573	1.18071	0.742801	0.871396	1.33151	0.854572	1.15197	0.806919	0.92185	0.697232	1.04213	1.07502	0.930229	1.04853	0.91194	0.931036	1.26372
	SV5_35E11	2.23428	0.626228	1.21129	1.67746	0.361609	0.794747	0.790861	1.31631	0.876687	1.12294	1.49985	1.42577	0.733409	0.624688	1.14135	1.08349	0.895986	0.660517	0.707789	1.06509	0.943251	0.645867	1.01792	1.06081	0.902924	0.688904	0.910305	0.83759	1.89133	1.43617	1.08644	0.984101	1.57709	1.19491	1.06919	0.787351	1.1659	0.775487	1.02541	1.04001	1.08882	0.864972	1.10997	0.995939	0.88886	0.917412	0.922865	1.01679
	SV5_35E12	1.33635	0.993787	1.42361	1.79881	0.476892	0.791894	0.763691	1.13851	0.771045	1.24463	1.05752	1.03821	0.857045	0.96627	1.01474	1.03274	0.961406	0.832627	1.23005	0.994834	0.803661	1.02305	0.91399	0.926205	0.866738	0.836327	0.779274	0.798261	1.59028	1.17621	1.10162	1.08957	1.13394	0.952628	1.04326	0.800383	1.11509	0.709586	0.977978	0.86691	0.868061	0.989914	1.06605	0.899728	1.08933	1.01957	1.14754	0.724879
	SV5_35F01	1.17878	0.617919	1.11546	1.41384	0.563862	0.829181	1.83579	1.84577	1.60594	2.22636	1.58812	2.26671	1.69996	1.68947	2.0262	2.02371	3.26568	2.12041	1.84108	1.70892	1.54066	1.30338	2.37689	1.83832	2.27558	2.01502	2.65674	1.72479	4.63406	3.38985	1.89007	1.34892	2.13549	1.29353	1.7051	0.908995	1.79246	1.11499	0.794265	0.858451	0.838507	0.765634	0.907424	0.982321	1.0321	0.963489	1.88418	1.94794
	SV5_35F02	1.03193	0.755956	0.896531	0.997463	0.889087	0.743953	1.25513	0.838808	1.55976	0.823598	1.32147	1.62754	0.536702	0.573327	1.53877	1.86349	0.793977	0.625919	0.441484	1.18357	1.19927	0.782271	1.54323	1.46033	0.681561	0.407383	1.20819	1.07784	0.890893	0.86485	0.916513	1.33938	0.945307	1.31915	1.41668	0.476058	1.55446	0.569206	1.60058			1.79991	0.751259	1.27739	0.960682	1.27627	0.626008	2.28585
	SV5_35F03	2.0311	0.379121	0.518566	1.44621	1.10421	2.08525	1.40503	0.642893	1.33607	0.658979	2.66611	1.70535	1.01688	1.00351	1.12912	1.12277	0.64766	0.47547	1.0169	1.08074	1.68675	0.402947	1.09286	1.06996	0.54377	0.470614	1.21691	1.32943	0.879533	0.597224	0.886483	1.28955	0.827284	1.41601	1.54917	0.710623	1.70081	0.501796	1.10913	0.456458	0.396406	1.33718	0.789351	1.45599	0.711631	1.23272	0.539081	1.96165
	SV5_35F05	1.09677	0.90552	0.528585	1.22744	0.910074	0.852675	0.778212	1.12673	0.828327	1.15255	0.807136	0.665329	1.10629	1.05033	0.83353	0.788782	1.02362	1.0753	1.17242	0.824713	0.788871	1.2055	0.583828	0.696163	1.23358	1.0388	0.815685	0.809584	1.53459	1.07726	0.98355	0.900317	1.10651	0.850204	0.876787	0.870371	0.85029	0.923245	0.67791	0.64981	0.710297	0.787035	1.0944	0.968796	0.945753	0.94335	1.10238	1.00658
	SV5_35F07	2.03695	0.529486	0.755739	1.9622	0.432134	0.767115	1.13825	0.862004	1.35064	0.865299	1.36185	1.19746	0.549605	0.744996	1.46808	1.43112	0.788796	0.647067	0.94789	1.13617	1.4604	0.566027	1.08723	1.58796	0.81748	0.432563	1.02337	0.947539	1.03081	0.806501	1.01413	1.19383	0.983032	1.19772	1.3046	0.753877	1.1161	0.867384	1.25825		0.761261	0.998011	1.11587	1.15299	1.05025	1.01907	0.873109	1.46407
	SV5_35F10	1.18947	0.938153	0.660755	0.938498	1.0256	1.20828	1.32294	0.79883	1.0736	0.956301	0.901357	1.09972	1.21993	1.46389	1.11521	1.25496	0.968955	1.12254	1.01528	1.13022	0.955726	1.37012	1.37939	1.35735	1.0626	0.927172	1.21739	1.14735	0.321357	0.864087	0.932362	1.00899	0.898272	1.2669	1.04056	0.804024	0.951533	0.846736	1.30538	0.512039	0.732909	1.30012	1.00152	1.01888	1.09059	1.1263	1.03133	0.771723
	SV5_35F11	1.30185	0.900378	1.11748	1.12054	0.981663	0.8144	1.19931	1.27489	1.14656	1.16082	0.772452	0.824203	1.14462	1.07261	0.810092	0.971591	1.10676	1.15036	1.19794	1.00768	0.901797	1.19336	0.779054	0.822879	1.04701	0.860119	1.20513	0.981564	0.750795	0.978632	0.933866	0.884552	0.828487	0.937123	1.00624	0.96073	1.04672	0.960567	0.992961	0.816997	0.796922	0.823119	0.994917	1.06585	0.969747	0.995586	0.962751	0.787968
	SV5_35F12	1.38493	0.664537	1.58882	2.13547	0.396292	0.722144	1.4292	1.04358	1.05776	0.894517	1.40351	1.43653	1.06518	0.9951	1.23844	1.05388	1.20928	1.09312	1.02731	1.21427	1.13962	0.962769	1.31342	1.22874	1.57822	1.80236	1.46966	1.29825	1.72655	1.39524	0.886486	1.15321	0.90404	1.13619	1.19214	0.670221	1.46903	0.782791	0.862068	0.400224	1.15138	0.557756	0.779712	0.990471	0.872063	0.935038	0.964752	1.9704
	SV5_35G02	1.74056	0.498245	1.72838	2.44248	0.548034	0.788237	1.33895	0.744312	1.46447	0.663005	1.77099	1.68874	0.349344	0.387479	1.73785	1.85097	0.757049	0.531023	0.391742	1.89149	1.73179	0.471938	1.50925	1.51768	0.66434	0.415922	1.12218	1.07237	0.614413	1.08196	0.861868	0.993265	0.848099	1.0728	1.17941	0.559389	1.20813	0.716123	1.0103		1.14927	0.709469	1.02695	1.00162	0.881033	0.891067	0.635285	0.861554
	SV5_35G03	0.921307	1.1092	1.2436	0.951315	0.822952	0.969225	1.49846	1.19256	1.62614	1.27595	1.6925	1.99954	2.02119	1.77094	1.65107	1.69624	1.97743	1.9542	1.18563	1.20937	1.4142	1.49644	2.00147	1.66393	1.83775	1.84792	1.8198	1.34094	2.56104	1.90181	1.91492	1.30948	2.0155	1.28647	1.28486	1.01621	1.30547	1.11623	0.736951	0.877262	0.773785	0.77248	1.10857	0.971973	1.00315	0.967372	1.50937	1.94496
	SV5_35G04	0.995628	0.833001	2.00539	1.88876	0.441187	0.721244	1.45066	0.62322	1.3919	0.622957	1.50583	1.75972	0.604583	0.601896	1.49336	1.35094	0.664884	0.57251	0.556336	1.58729	1.54473	0.541752	1.55635	1.34951	0.716477	0.759548	1.32931	1.24542	0.641765	0.80853	1.0332	1.35415	0.954197	1.70041	1.09429	0.812827	1.14769	0.951615	1.53967	0.748913	0.885272	1.22789	0.968874	1.27524	1.03547	1.02962	0.653251	1.87929
	SV5_35G07	1.14757	0.987293	1.27825	1.304	0.871349	0.888534	0.772089	0.72524	0.798987	0.727522	0.672608	0.634371	0.733282	0.755031	0.734984	0.809476	0.738949	0.76218	0.693994	0.625297	0.707011	0.719445	0.561272	0.658322	0.557646	0.635978	0.898396	0.839054	1.10044	0.949724	0.904604	1.0366	0.8355	1.024	0.79494	0.76197	0.892982	0.760888	0.908276	0.837317	0.757266	1.07922	1.0652	0.982078	1.01256	0.980024	1.30189	0.9087
	SV5_35G08	1.14239	1.05965	1.15717	1.29817	1.38863	1.06226	1.03988	0.955394	0.926383	0.985198	1.12561	1.00254	1.20302	1.18557	1.05609	1.07949	0.953417	0.944162	1.11705	0.935795	0.908711	1.05457	1.23044	1.05722	1.01729	0.989592	1.03696	0.914589	1.11269	1.0017	1.14295	1.30437	1.24413	1.42246	1.21861	1.03167	1.1118	1.17261	1.06257	0.873304	0.955778	1.06764	0.974084	0.996518	1.04246	1.38369	1.12633	0.869619
	SV5_35G09	0.976541	1.02748	1.05987	1.13865	1.0064	0.999028	1.0086	1.21189	0.946406	1.20744	1.12219	1.07629	1.48574	1.43953	0.98994	0.985949	1.30563	1.32635	1.28228	0.845784	0.883594	1.32995	1.10271	0.942623	1.34794	1.35361	1.05168	0.912798	0.993514	1.07498	0.934127	0.695376	0.828364	0.666862	0.858107	1.05615	0.981422	0.970463	0.977488	1.05209	1.12976	0.825415	0.966597	0.735245	1.02508	0.94296	1.38755	0.835172
	SV5_35G10	1.5101	0.872926	1.46886	1.72526	0.742757	0.759171	0.8976	0.732052	0.851338	0.936523	1.20075	1.2169	1.08356	1.06245	1.17829	1.18136	0.986251	0.916256	0.99057	1.03131	1.04513	1.13835	1.20293	1.21655	1.0049	1.04066	0.952639	0.896494	0.796788	1.01791	0.95464	0.95173	1.03477	1.26949	1.28827	1.04662	1.21204	1.06334	1.10009	0.898076	0.970251	1.0568	0.907986	0.968692	1.09031	0.963431	1.02017	0.781514
	SV5_35G11	0.862291	0.998518	1.04424	1.3204	0.889343	0.976846	0.873247	1.26906	0.896364	1.21901	0.956581	0.892158	1.19671	1.13744	0.737785	0.765603	1.0283	0.984207	1.25123	0.991013	1.00541	1.16856	0.984599	1.0088	1.36619	1.27885	1.2792	1.06263	1.79641	1.33715	1.11066	0.907866	1.18654	0.894343	1.13118	1.25473	1.08067	1.24649	1.13529	1.1376	1.72474	1.02548	1.33361	1.315	1.09258	1.29953	1.11074	0.850728
	SV5_35G12	1.2503	1.01973	1.51669	1.27165	1.16825	1.34839	0.738387	1.18109	0.842058	1.16552	0.767536	0.567936	0.935985	1.14341	0.734417	0.886773	1.05115	1.14305	1.06712	0.739391	0.706793	1.04211	0.420078	0.45022	0.706923	0.788187	0.891239	1.07416	1.63599	1.30741	0.553028	0.561115	0.358068	0.405469	0.708872	0.816093	0.682804	0.888647	0.587709	0.777367	0.757104	0.6287	1.00326	1.00611	1.26312	0.986331	1.33914	0.642902
	SV5_35H03	1.70941	0.998042	2.11043	2.00397	0.686745	0.78615	0.871497	1.31777	0.853663	1.40695	1.13077	0.751122	1.09299	1.03444	0.937512	0.889287	0.962957	1.09477	1.28281	0.970039	0.864856	1.32527	0.768211	0.898247	1.00457	1.06975	0.822921	0.973444	1.37702	1.42874	1.12393	1.04753	1.08151	0.882269	1.17485	0.988515	1.11406	1.06662	0.740275	1.10585	1.09054	0.865442	0.981405	1.14386	0.994994	0.965512	1.33634	0.759152
	SV5_35H04	1.69165	0.862192	1.96694	1.7615	0.966843	0.610142	0.711389	1.26028	0.838087	1.04952	0.814493	0.804354	1.00313	1.17069	0.754538	0.811957	1.05996	1.11978	1.10386	0.789071	0.886319	1.16308	0.82802	0.880532	1.11456	1.0793	0.963574	1.02201	1.36025	1.06913	1.23179	1.16789	1.11192	1.19866	1.06624	0.89571	1.08119	0.880146	0.827913	1.1955	1.15329	0.801388	1.05961	0.920229	0.931934	0.837457	1.27004	0.688664
	SV5_35H06	1.08064	0.960384	0.902523	0.999277	0.768627	0.989263	1.08388	0.967235	1.11924	0.873846	1.18573	1.08805	0.891558	0.845086	1.20318	1.01261	0.989585	0.817474	0.721505	0.992946	1.35521	0.797247	0.964314	1.13237	0.939006	1.03309	0.88308	0.99348	1.43761	0.99473	1.20638	1.02312	1.41932	0.825135	1.05356	1.09086	0.917839	0.917825	1.18823	1.25329	1.28034	0.93566	1.11758	0.994608	1.2556	0.967368	0.778215	1.42296
	SV5_35H07	1.14639	0.874252	1.04723	1.22648	0.974801	1.10464	1.65484	1.10454	1.59641	1.28505	1.28049	1.7187	1.6633	1.90446	1.59217	1.33401	1.14107	1.20275	1.10108	1.20617	1.59572	1.50324	1.98159	1.69734	1.267	1.30981	1.8215	1.47986	1.63282	1.5475	0.753824	0.868737	0.523731	0.793643	1.07684	0.727792	1.12023	0.825251	0.957406	0.816477	0.760613	1.08898	0.917206	0.75618	0.761638	0.949501	1.56905	1.57585
	SV5_35H08	1.67333	0.653587	1.13756	1.31347	0.485961	2.34372	1.15262	0.831623	1.28312	0.810854	1.45252	1.1961	0.703788	0.391085	1.46165	1.27171	0.929521	0.671476	0.82465	1.21191	1.10967	0.723735	1.26349	1.36019	0.640206	0.71411	1.11817	1.0719	1.04934	0.925946	0.957081	1.02464	0.960429	1.07959	1.02883	0.737215	1.20383	0.663781	1.15182	0.33019	0.391875	1.04209	0.832916	1.02083	1.03232	1.0417	0.777094	1.30709
	SV5_35H09	1.43141	0.693327	1.25314	1.56983	0.72087	0.818837	1.05639	1.05079	1.15837	1.08034	1.35864	1.38379	1.09327	1.11741	1.3104	1.32647	1.40291	1.31939	1.74591	1.53612	1.31775	0.902304	1.54607	1.36514	1.49793	0.958833	1.73208	1.44136	2.59653	1.67401	1.26558	1.17215	1.37492	1.17725	1.15238	0.989483	1.31186	1.09762	1.01401	0.661557	0.60799	1.03898	0.900227	1.30997	0.931144	1.11572	1.08657	1.29254
	SV5_35H10	0.870979	1.12622	0.498556	0.676018	0.965216	1.6076	1.09173	1.05199	0.957155	1.05032	0.967395	1.02224	1.38622	1.36241	1.04139	1.02249	0.946207	1.09295	1.16262	1.05351	0.967456	1.11773	1.3463	1.03033	1.07258	1.15067	0.94423	1.00796	0.933805	1.11827	1.02987	0.778153	1.04748	1.03378	0.865808	1.21385	0.960654	1.31738	1.2406	0.784483		1.04298	1.00737	0.935075	1.12425	1.0763	1.14775	0.725721
	SV5_35H11	1.33375	0.992002	0.989433	1.82505	0.530573	1.00401	0.892004	1.2379	0.838901	1.31166	0.87634	0.877224	0.867932	0.981618	0.975556	1.06554	1.08462	0.926871	1.24405	1.0067	0.948165	0.9988	0.965491	1.01197	0.846359	0.847327	1.09327	1.01098	1.5716	1.11823	1.0435	0.870472	1.07367	0.888495	0.876732	1.03577	0.912358	0.961246	0.870644	0.77054	0.99541	1.00232	1.02889	0.98632	1.15944	0.929563	1.1124	0.696427
	SV5_35H12	1.73904	0.747275	0.656525	1.54808	0.466462	0.807895	1.03066	0.925409	1.18677	1.19164	1.01825	1.01741	1.17489	0.929042	1.10828	1.15901	0.950071	0.852644	0.914198	0.883861	0.977986	1.06322	1.01757	1.09822	0.785182	0.755699	0.972415	1.04459	1.03448	0.939917	0.914534	0.947811	0.896732	1.02584	1.03601	0.859949	1.0306	0.952124	1.22097		0.873228	0.868767	1.14996	1.06237	1.04638	0.974127	0.800211	1.40737
	SV5_36A01	1.50046	0.983896	0.772148	1.23273	0.742483	0.833105	0.829315	1.20248	0.772172	1.12493	1.00458	0.880676	1.06581	1.06972	0.945825	0.937953	1.01201	1.06501	1.19	1.06003	0.981444	1.14075	0.854881	0.851971	1.06555	1.09037	0.797266	0.786117	1.04349	1.10614	0.969317	0.692371	1.01953	0.796738	0.880644	1.09211	0.919174	1.00733	0.96962	1.40485	1.21272	0.98226	0.931566	0.903569	1.00189	0.962469	1.29514	0.541328
	SV5_36A02	1.61288	0.583267	1.1084	1.77261	0.520562	1.09737	1.11351	0.932173	0.916136	0.884827	1.47349	1.48551	0.945663	0.801168	1.30142	1.02364	1.25939	0.833113	0.779401	0.916881	1.00224	1.14372	0.866277	1.18152	1.11781	0.579828	0.829063	1.10557	0.913148	0.94507	1.08837	1.12252	1.26179	1.16532	1.0906	1.13121	1.05728	1.12949	0.982185	0.811536	1.00909	0.822552	1.20326	1.01877	1.07431	0.961484	1.21898	0.983896
	SV5_36A03	1.13932	0.83084	0.818064	0.888603	0.946033	0.865575	0.887701	1.12204	0.787523	1.12299	1.23943	0.935175	1.05485	0.932632	0.786355	1.165	1.08548	0.908032	1.2122	1.02983	1.09683	0.926513	0.88621	0.816981	0.943119	0.886531	1.07143	1.00421	1.42134	1.01505	1.06165	1.08801	1.06566	1.1071	0.943732	0.91085	1.08048	0.985562	1.00143		1.191	0.777385	1.03528	1.14223	1.02755	1.0911	1.37357	1.00602
	SV5_36A04	1.04063	0.866761	0.81539	1.90172	0.787103	0.70892	0.786445	1.28956	0.828628	1.25358	0.780717	0.720786	1.6972	1.5491	0.665632	0.723726	1.31997	1.5013	1.50859	0.753073	0.72927	1.57423	0.735553	0.738313	1.60329	1.55684	0.98187	1.04397	1.46331	1.32705	1.35711	1.04728	1.49164	1.07067	0.894121	1.25811	1.04291	1.3986	0.925753	1.50991	1.29133	0.721391	1.07345	1.05647	1.01534	0.941067	1.44575	0.603476
	SV5_36A05	1.37126	1.16709	1.0946	1.77694	0.78069	1.13121	0.882482	1.34704	0.781088	1.28314	0.834638	0.819978	0.97152	0.970614	0.863865	0.89109	1.11572	1.04537	1.22111	1.00257	0.833454	1.08578	0.862244	0.861423	1.02139	0.905958	0.758304	0.807838	0.989976	0.986047	1.10444	0.945674	1.01363	0.882437	0.898369	1.05594	0.937061	1.0835	0.796644	0.66471	1.15082	0.844207	1.05067	0.937028	0.85965	0.952278	1.13212	0.742921
	SV5_36A06	0.813455	1.11079	1.2616	0.962497	0.779343	0.970499	1.68711	0.749448	1.74352	0.77538	1.36248	1.50206	0.542576	0.846258	1.42955	1.37352	0.699827	0.568589	0.737697	1.45183	1.12338	0.663155	1.20378	1.33227	0.580192	0.597408	1.19347	1.17747	0.528092	0.656241	0.767123	1.1844	0.896138	1.22017	1.32064	0.814783	1.2986	0.726855	1.21869	0.478206	0.275086	1.29616	0.942521	1.10058	0.928547	0.925182	0.484366	2.5798
	SV5_36A07	1.73399	0.659396	1.94843	2.02556	0.451775	0.641595	1.17103	0.871498	1.31321	0.949213	1.31101	0.93905	0.885266	0.672274	1.00408	1.09484	1.131	1.03266	0.831354	0.879262	1.09302	0.688208	1.0182	1.08045	0.898414	0.822041	0.820511	0.938759	1.14352	0.930304	1.11119	0.978387	0.982157	0.940558	1.06472	0.985835	0.991348	0.997973	0.983461	1.15065	0.982312	1.04001	1.03184	0.95574	0.982627	0.980333	0.8943	1.37803
	SV5_36A09	0.781135	1.08527	0.975093	0.786161	1.16098	1.05196	1.11004	0.870133	0.996848	0.989337	0.801605	0.950117	1.44757	1.30544	1.0453	0.917182	1.05413	1.26426	1.22152	0.947841	0.920013	1.22406	1.01776	0.877152	1.15559	1.11525	0.839066	0.871728	0.759321	0.936525	0.930278	0.799949	0.798692	0.728281	0.957561	1.22097	0.926591	0.862615	1.0453			1.10152	0.84884	0.782028	0.815857	0.8715	1.10577	0.597885
	SV5_36A11	1.00409	1.10358	1.03139	1.10968	1.10072	1.11993	0.990051	1.20081	1.09223	1.13225	1.08143	1.00861	1.51954	1.57255	0.982716	0.98207	1.31771	1.4243	1.26244	0.822415	0.992415	1.28648	1.15496	1.00173	1.39253	1.33217	1.03371	0.814562	1.0204	1.0552	1.01389	0.719844	0.811716	0.700892	0.89055	0.884479	0.90601	0.975165	1.01826	1.06627	1.11226	0.926104	0.947857	0.695384	0.809888	0.843503	1.40445	0.825833
	SV5_36A12	0.997942	0.908636	1.28715	1.30432	0.928975	0.776328	1.09891	0.9772	1.1144	1.09133	1.06303	0.950141	0.979641	1.02299	1.12657	1.06545	0.999533	1.16356	1.14302	0.982906	1.03403	1.28354	1.19402	1.27925	1.1506	0.921204	0.957588	0.936483	0.998924	1.00167	0.645021	0.836021	0.610574	0.811527	1.01847	0.924212	1.14902	0.963691	1.27063	0.902864	1.22295	1.06672	0.99373	0.750765	0.852935	0.84971	1.07701	1.02377
	SV5_36B01	1.31266	0.969045	1.19374	1.1927	0.94758	0.927913	0.849221	1.00585	0.850694	1.11232	0.916568	0.812748	0.908003	0.899953	0.804616	1.0198	1.1466	0.904959	1.08601	1.05877	0.921201	0.945429	0.857158	0.800187	0.853961	0.795547	0.791735	0.884911	1.37113	1.09872	1.09845	0.974304	1.05121	0.902709	0.905997	1.37775	0.917944	0.807353	0.870658	0.820018	0.901615	0.886722	1.13424	0.926409	1.07124	1.0984	1.03672	0.867186
	SV5_36B02	1.20637	0.962034	1.60941	1.1466	0.883347	0.77463	0.943554	1.23399	0.791625	1.31461	0.750807	0.712677	1.37902	1.43913	0.822813	0.883159	1.07714	1.27141	1.57418	0.840203	0.726519	1.24857	0.767567	0.848088	1.18102	1.37572	0.828818	0.79816	1.49325	1.22307	0.83874	1.30749	0.785135	0.958369	1.09235	0.844108	1.07726	0.958183	0.894678		0.553349	0.983478	0.855329	1.3001	0.959086	1.24083	1.19177	0.782293
	SV5_36B03	1.36534	0.81069	1.5807	2.03477	0.695232	0.693689	1.06185	1.23091	1.02592	1.23768	1.14411	1.15452	1.1856	1.26592	1.13087	1.20187	1.27054	1.26223	0.977014	1.23636	1.16846	1.23855	1.0076	1.24599	1.11018	1.03889	0.924865	1.41393	0.576204	1.1517	0.8934	1.03354	0.833964	1.04709	0.941044	0.862844	0.924538	0.86003	1.13609	0.829274	0.920024	1.1025	0.921158	0.837447	1.227	0.991277	1.0122	1.1441
	SV5_36B04	1.09579	1.09407	1.24998	0.984411	1.11732	1.02257	0.847309	1.04446	0.866406	1.06773	0.951063	0.901419	1.17795	1.15995	0.830153	0.914584	1.13748	1.07342	1.03994	0.876532	0.899751	1.05523	1.01864	0.910659	1.18344	1.18925	1.05416	1.13011	1.26329	1.168	1.42237	1.19224	1.39432	1.27071	1.13535	1.23441	1.05954	1.22038	1.01996	1.05812	1.19622	0.987398	1.02916	1.05148	1.17934	1.19101	1.31941	0.843537
	SV5_36B05	1.23247	0.717028	1.74835	1.59272	0.716662	0.698694	0.896343	0.834169	0.911149	0.964611	0.873933	0.848484	1.17727	1.32216	0.814904	0.83836	0.987762	0.940693	0.994627	0.85452	0.842706	1.2909	0.904141	0.965317	1.16221	1.18628	1.11207	1.13469	1.07657	1.04406	1.17804	1.12654	1.12768	1.17756	1.21935	1.04506	0.987976	0.976722	1.21868	1.09865	1.09574	1.02585	1.19164	1.33823	1.22627	1.21629	1.20244	1.02762
	SV5_36B06	2.03822	0.875465	2.25669	2.29197	0.483886	0.543833	1.15863	1.77591	1.03259	1.72937	1.10409	1.47811	0.745885	0.736291	1.02596	0.883141	1.06591	0.875973	0.77335	1.24882	1.12577	0.821564	0.92652	0.959938	0.888498	0.728441	1.06905	1.10598	1.7416	1.71288	1.25794	1.22223	1.58855	1.23686	1.14735	0.997963	0.993411	1.18371	1.04226	0.942455	1.54674	0.638579	1.06304	1.14535	1.00001	0.969072	1.08678	0.928324
	SV5_36B07	1.06187	0.991063	1.36966	1.0499	1.2366	0.864338	0.906878	1.05746	1.00382	0.985758	1.04772	1.01219	1.16612	1.18866	0.858217	0.824708	1.02516	1.1616	1.15872	0.840502	0.933353	1.19041	1.16564	1.06425	1.23369	1.31304	1.17425	1.4409	0.961878	1.03361	1.73325	1.49125	1.83275	1.66978	1.14484	1.34207	1.25494	1.18954	0.936709	1.21607	1.43903	0.771823	1.3115	1.12484	1.27178	0.978232	1.46671	0.640593
	SV5_36B08	0.821043	1.05318	0.914588	0.81512	0.948747	0.996627	1.35263	0.775287	1.20669	0.852713	1.08167	1.24206	0.924464	1.07708	1.27884	1.2432	0.968325	1.00272	0.798491	0.975422	0.976137	0.937628	1.47949	1.51487	0.996459	0.913638	1.32759	1.30202	1.02341	1.08732	1.17429	1.24016	0.934929	1.03513	0.836922	0.593823	0.707404	0.66301	1.25795	0.877767	0.785496	1.27627	1.08173	1.07145	1.38434	1.07567	1.13552	1.34212
	SV5_36B09	1.70919	0.778185	1.16358	1.58247	0.757804	0.954274	0.763163	1.14902	0.79934	1.15469	0.999593	0.969961	0.988443	1.04413	0.909344	0.833239	1.03023	1.03358	1.02645	0.894035	0.87742	0.913997	0.98471	0.965392	1.08964	1.23617	0.811116	0.753239	1.76972	1.1262	1.59353	1.21675	2.0267	1.28629	0.985295	1.26422	1.04206	1.30895	0.930357	1.3327	1.34361	0.885605	1.17773	1.01061	0.986961	0.99083	1.32839	0.795692
	SV5_36B12	1.52632	0.679372	1.0425	1.25699	0.639926	0.84301	1.26088	1.58251	1.32922	1.54417	1.05605	0.887112	1.18501	1.23274	0.735728	0.757911	0.947565	1.01309	1.22606	0.934006	0.949072	1.34407	0.9039	0.854272	1.1059	1.28795	1.41243	1.04852	2.65453	1.70628	1.55094	1.50346	1.65118	1.62266	1.04037	1.00946	1.11066	0.945812	1.23666	0.712649	1.29104	0.771113	1.02393	0.9805	1.20207	1.10479	1.42873	0.915803
	SV5_36C01	0.975216	1.04816	0.588012	0.873969	1.25184	1.14717	1.32756	0.536469	2.10957	0.51523	1.11448	1.07396	0.800469	0.766113	1.04102	1.14689	0.987101	0.786395	0.868061	1.13618	0.9415	0.904559	1.00837	1.00279	0.773301	0.74748	0.998502	1.21477	0.967807	0.469695	0.948925	0.864483	0.92813	0.93078	0.97484	0.831034	1.02862	0.920701	1.13439	0.885248	0.881735	1.25548	0.859643	1.10454	0.964731	1.00822	0.574122	2.18263
	SV5_36C02	1.46164	0.813296	0.828152	1.22025	0.687291	0.923238	0.89967	0.932825	0.893186	0.988571	0.944913	0.73669	1.51502	1.39548	0.775529	0.847612	0.992165	1.33016	1.11584	0.750877	0.78843	1.46443	0.835603	0.923339	1.23546	1.1708	0.903426	0.933108	1.35894	1.02892	1.01589	0.984459	1.02519	0.955878	1.00421	1.06362	0.999073	0.817202	0.961494	0.879588	0.742797	0.886092	1.00293	0.955017	1.04242	1.00413	1.01812	0.840654
	SV5_36C04	1.22144	0.879546	1.1044	1.23398	0.782642	1.00971	1.05827	1.16057	1.00182	1.04502	0.965113	1.0008	1.20442	0.987526	0.990753	1.03389	1.25031	1.20357	1.20271	1.08508	0.984055	1.2743	0.975054	1.00822	1.14953	1.14162	1.01202	1.20222	1.13188	0.9961	0.906263	0.95121	0.945737	1.00295	1.03361	0.925016	0.98329	0.922278	1.01592	1.04074	0.883889	1.1327	0.99928	0.863428	1.14429	0.869959	1.13182	0.791035
	SV5_36C05	1.09745	0.93886	0.816573	1.22773	0.679998	1.04728	0.826117	0.901915	0.695272	1.05104	0.916455	0.623593	0.799705	0.733491	0.784879	0.806252	0.954853	0.94807	1.14158	0.669363	0.655093	1.24277	0.722916	0.776411	0.780063	0.925296	0.89664	0.919227	1.10625	1.27393	0.976856	1.11742	1.10815	1.0832	0.868688	0.94841	0.843896	1.04948	1.09607	0.726627	0.83516	1.02054	1.13449	1.18419	1.14129	1.04842	1.24202	0.728192
	SV5_36C06	1.10621	1.04762	0.945487	1.43012	1.27192	1.12594	1.04374	1.16753	0.983775	1.17813	1.15529	1.10029	1.30999	1.25962	1.01858	0.985173	1.02043	1.06457	1.15469	1.01592	1.02137	1.1751	1.18386	1.11938	1.37559	1.30314	1.12713	1.18222	1.24549	1.10459	1.42347	1.26572	1.60771	1.31551	1.23625	1.16852	1.11853	1.27135	1.18129	1.08034	1.21118	0.896596	1.07506	1.08565	1.13966	1.03953	1.31859	0.851869
	SV5_36C07	1.05644	1.0187	1.02958	1.13054	1.10818	0.865332	1.16736	1.18181	0.958819	1.13649	0.841831	0.939063	1.00124	0.91919	0.97768	1.0235	1.074	0.925138	1.12688	1.04878	1.13752	1.26838	0.903918	0.92758	0.899664	0.826661	1.14017	1.05828	0.678244	0.910034	0.848067	0.646697	0.622042	0.748059	0.915895	0.883222	0.863563	0.948954	1.0937	1.23283	1.08545	1.0872	0.992032	0.928743	0.925433	0.963769	1.03174	0.742507
	SV5_36C08	1.46278	0.697072	0.543318	1.16845	0.785111	0.918142	0.960113	1.06871	0.911635	1.08779	0.901293	0.849372	1.19766	1.08624	0.785091	0.975663	1.12595	1.14429	1.10154	0.921658	0.853737	1.2356	1.09955	1.02938	1.08896	1.04668	1.02817	1.0518	1.25277	1.23914	0.980409	0.946517	0.982658	1.01222	1.00643	1.07206	1.05571	0.999603	1.00523	0.840701	1.0165	0.810488	0.993669	0.987916	0.984485	0.944605	1.06051	0.876014
	SV5_36C11	1.13701	1.33816	1.02843	1.09007	1.34446	1.03533	0.912728	1.34115	0.8435	1.16906	0.780094	0.735867	0.972864	0.925535	0.673196	0.720057	1.09941	1.13352	1.01395	0.854482	0.819163	1.06031	0.727521	0.701601	1.35879	1.24472	0.87889	1.42129	0.888412	0.939877	1.04002	0.733246	1.23414	0.595182	0.79415	1.19188	0.811875	1.01718	0.968847	1.59166	1.59954	0.827472	1.05366	0.746918	0.890473	0.708903	1.10719	0.740493
	SV5_36C12	0.916213	0.977254	1.35156	0.898296	0.998393	0.860778	1.0947	0.840336	0.977884	0.908392	0.789562	0.854742	0.919513	0.933798	0.941878	0.985613	1.04826	1.11042	0.985141	0.851277	0.813338	1.19231	0.956412	0.814419	0.981317	0.772902	0.858961	0.86199	0.997388	0.99327	0.896512	0.725599	0.759451	0.835115	0.996881	0.925919	0.925181	0.916117	1.03711	0.997077	0.781786	1.15492	0.996692	0.915512	0.916365	0.857832	0.870129	1.02174
	SV5_36D01	1.60746	0.893198	1.41049	1.71372	0.754908	0.841366	0.884194	1.1776	0.993602	1.14057	0.773315	0.777392	0.898201	0.946726	0.784597	0.769112	1.15694	1.0624	1.11556	0.892199	0.872289	1.10388	0.833458	0.779832	1.08207	1.04816	0.839203	0.788221	1.62085	1.17017	1.06003	0.901712	0.993795	0.750788	0.881358	1.09886	0.839969	1.01407	1.00092	1.36241	1.23936	1.11878	1.07287	0.921837	1.07056	0.916365	1.06899	0.964329
	SV5_36D02	1.46238	0.968227	1.11512	1.13321	1.03305	1.03443	0.87841	0.994019	0.962943	1.03159	0.980827	0.904142	1.03291	1.06226	0.936042	0.990572	1.10813	0.962429	1.20142	0.965392	0.90377	1.04753	0.984847	0.946955	1.07207	0.982305	0.815485	0.689904	1.36496	1.03512	0.997814	0.985357	1.0726	0.845335	0.964483	1.11722	1.02315	1.06591	0.88358	0.870743	0.82348	0.934875	1.02064	0.952483	1.01287	0.984907	1.11136	0.858872
	SV5_36D04	1.18699	1.18906	1.49432	1.4291	1.20499	1.03641	0.754428	0.855228	0.843584	0.85816	0.904479	0.816232	0.993688	1.03015	0.968336	1.02615	1.06444	1.07535	0.943952	0.775965	0.793211	1.01832	0.926656	0.88727	0.915313	0.967514	0.778253	0.784155	0.928604	0.87592	0.480581	0.579499	0.468561	0.516556	0.975323	1.06444	0.968795	0.887628	0.815642	0.969847	0.783445	1.17608	0.861453	0.826723	0.935803	0.855129	1.04728	0.7939
	SV5_36D07	1.19277	0.872143	1.27124	1.15236	1.07113	0.83198	1.0349	0.892834	1.03884	1.02342	1.16679	1.25632	1.17215	1.16337	1.19846	1.25015	1.00399	0.941017	0.96507	1.07244	1.12877	1.03123	1.15653	1.22553	0.886319	0.96647	0.934346	0.937662	0.848645	0.988134	0.819962	1.05472	0.79146	1.26898	1.12828	0.843995	1.04855	0.900768	1.11366	0.862565	0.821393	1.30669	1.06064	1.07507	0.996008	1.11471	0.900498	0.925081
	SV5_36D08	1.11358	0.82208	1.10679	1.14726	0.807824	0.784732	1.0014	0.70267	1.03811	0.919621	1.03212	1.3556	1.12867	1.15251	1.22176	1.20206	0.9805	0.928923	0.819804	1.00618	1.19434	1.18355	1.14176	1.09239	0.836287	0.914316	1.07862	1.01635	0.864773	0.954061	0.724672	0.810587	0.586098	0.959515	0.993444	0.752211	0.991835	0.692678	1.24193	0.990539	1.07938	1.37761	0.963351	0.997525	0.992798	1.241	0.934157	0.940594
	SV5_36D09	1.1994	1.09224	1.18604	1.31271	0.892094	0.954965	0.971423	0.988547	0.812191	1.33175	0.894904	0.937359	1.11368	1.06024	0.851843	0.893542	1.16486	1.07916	1.284	1.06226	0.930147	1.14514	0.869172	0.843242	1.1887	1.15509	0.998556	0.767497	1.28515	1.09865	0.941167	1.19111	1.0053	1.04042	1.01394	1.03277	1.00459	1.08681	0.950501	0.768686	0.952345	0.912588	0.92116	1.09846	0.932485	1.19749	1.03484	0.868167
	SV5_36D10	1.31365	0.80279	1.99618	1.2355	0.900152	0.761508	0.97559	1.09597	0.942005	1.14244	1.06877	1.06551	1.09561	1.01712	1.08912	1.14992	0.96281	0.988583	1.09109	1.03823	1.08237	1.10301	1.08439	1.12934	0.971211	0.990222	0.796739	0.835955	0.932656	0.941494	0.740177	1.19307	0.651537	0.840529	0.889253	0.780358	0.834362	0.806065	1.01668	0.935944	0.910271	1.16653	0.794539	0.796998	0.845032	0.893495	1.07314	0.764609
	SV5_36D11	1.78378	0.669595	2.27783	2.04259	0.49563	0.574987	1.08752	0.899649	0.931406	0.976123	1.05757	1.26854	0.84114	1.16138	0.924851	1.06924	0.959731	0.968421	0.719944	0.961815	0.997351	0.957934	1.32614	1.32675	0.715027	0.852712	0.973006	1.07971	0.752434	1.0486	0.857032	1.05003	0.74847	1.10335	1.06484	0.956698	1.08258	0.823121	1.19792	0.815384	0.775663	1.1837	0.941556	0.875264	0.982398	1.07342	0.925418	1.04465
	SV5_36D12	1.22232	0.731913	1.69772	1.99885	0.510164	0.567806	0.787394	1.1968	0.930068	1.15134	1.01996	0.874503	1.00138	1.12607	0.892453	0.806558	1.01195	1.00164	0.934206	0.850517	0.878196	1.24811	0.797711	0.834469	1.18398	0.972855	1.01282	0.965371	1.12771	1.01755	1.04433	1.05435	1.10446	1.05307	0.932522	0.871327	0.938506	0.969626	0.929533	0.662051	1.07764	0.876363	0.925319	1.02324	1.14276	1.08605	1.09787	1.00674
	SV5_36E01	2.10151	0.577932	1.94398	2.25	0.404126	0.486769	1.16729	0.907659	1.23307	0.780264	1.3567	1.5091	0.48033	0.602526	1.20094	1.11858	0.868498	0.762624	0.584696	1.31406	1.16411	0.516593	0.965819	1.06956	0.645743	0.759216	1.14461	1.08661	0.943749	0.818298	0.772869	1.15489	0.811811	1.15072	1.19297	0.679894	1.19082	0.771246	1.53923	29.276		0.946949	0.967032	1.13869	0.910339	0.992437	0.753714	1.61349
	SV5_36E02	1.74083	0.80944	1.71058	2.2225	0.793289	0.632392	0.817647	1.1346	0.966204	1.25577	0.883489	0.923105	0.96843	0.789519	0.858132	0.934091	1.03029	1.11485	1.09175	0.875991	0.907874	1.3669	0.92324	0.826455	1.04209	0.977595	0.775236	1.1032	0.720109	1.12991	0.884789	0.919961	0.60111	0.815367	1.01891	1.00163	1.09432	0.904094	0.741273	1.35369	1.0625	0.943982	0.859662	0.843592	0.973975	0.773249	1.09202	0.717084
	SV5_36E03	1.91532	0.60104	1.46258	1.52608	0.50338	0.7612	1.35951	0.594933	1.52334	0.597838	1.18778	1.52931	0.959426	0.708141	1.62609	1.53698	1.05743	0.845936	0.571533	1.0976	1.11789	0.787646	1.28659	1.37771	0.783135	0.713621	0.833187	1.23394	0.447302	0.620401	0.924623	0.769572	0.983796	0.937811	1.05584	0.852879	0.939726	0.927784	1.08541	0.977496	0.720076	1.47651	0.868594	0.881444	1.14371	0.920469	0.836585	1.71153
	SV5_36E04	1.23484	1.14783	1.27908	1.44498	0.489113	0.972228	1.11199	0.958425	1.01611	0.981693	1.01178	1.09675	1.05172	1.08582	1.24033	1.221	1.16728	0.953149	0.746718	1.02119	1.01202	0.914411	1.11727	1.33174	0.810681	0.934101	0.733015	0.986358	0.587118	1.06734	0.875078	0.860495	0.939576	1.32976	0.979486	0.871608	0.884668	0.878149	0.858849	0.68216	0.864607	1.04915	0.844542	0.882957	0.860282	0.905316	0.950581	0.950775
	SV5_36E06	1.59405	0.770976	0.739631	1.32145	0.495995	0.806937	0.928405	1.04591	0.958194	1.07261	1.09411	1.69337	0.996147	0.897903	1.11974	1.40195	0.916526	0.674254	0.85197	1.1405	1.63513	0.441869	1.15151	1.5321	0.676775	0.456334	0.658338	0.842161	1.18119	1.11472	1.14537	1.05895	1.00339	1.16701	1.04583	0.748036	1.08272	0.99224	1.02682	0.623081	0.599307	1.18211	0.838052	0.991143	1.0809	1.04815	1.0153	0.883621
	SV5_36E07	1.26427	0.754464	0.988767	1.35952	0.620904	1.21473	1.14377	0.59177	1.14931	0.742448	1.06134	1.20972	1.14376	0.977533	1.41421	1.35058	0.989913	0.978711	0.896755	0.986974	1.02606	0.950156	1.22802	1.18973	0.813613	0.883866	0.886856	0.900818	0.553565	0.825225	0.635878	0.764109	0.656612	0.979667	1.07924	0.779171	1.05492	0.886398	1.1094	0.617896	0.595736	1.51873	0.855378	0.927492	1.01543	0.945873	1.14738	0.931067
	SV5_36E08	1.12361	0.968826	1.15778	1.1895	0.892803	1.01478	1.44148	0.856333	1.40596	0.998664	1.46795	1.75956	1.57995	1.5911	1.82285	1.60554	1.18954	1.3194	1.05092	1.18718	1.3509	1.33105	1.33731	1.29315	0.892331	1.0441	1.32556	1.06229	0.941258	0.949589	0.958303	1.33288	1.02859	1.57398	1.12908	0.708645	1.10583	0.819717	0.984772	0.658194	0.622475	1.16065	0.793788	0.938886	1.02039	1.047	1.08296	1.02374
	SV5_36E09	1.64389	0.712037	1.26308	1.38788	0.405716	0.723005	0.904292	0.84666	0.965985	0.79729	1.60717	1.31712	0.41997	0.539862	1.06765	1.41537	0.838488	0.65533	0.580048	1.47406	0.915779	0.402976	1.28318	0.941113	0.421077	0.459863	0.968015	1.05331	1.3576	1.11646	0.831914	0.9367	0.843798	1.09146	1.03065	0.798711	0.984643	0.810812	1.07645	0.489937	0.608143	0.816877	0.965416	1.22021	1.13618	0.886788	0.836623	1.29945
	SV5_36E10	1.11013	0.972439	0.80925	0.974593	1.08842	1.27024	1.16849	0.883713	1.08692	0.887315	0.920217	0.812983	1.07831	1.0655	0.936736	0.959092	0.884187	1.06847	0.891343	0.845777	0.889176	1.09089	0.999226	1.01242	1.03459	0.954157	1.62988	1.14415	0.989089	0.962216	0.757336	1.04959	0.727143	1.04289	1.02265	0.884405	1.12131	0.896456	1.31883	0.80924	0.789861	1.28178	0.98009	1.00826	1.00041	0.900761	1.01262	0.869779
	SV5_36E12	1.40762	0.658046	0.565609	0.85921	0.941978	0.896295	0.953295	0.995948	0.946679	1.05397	1.18138	1.0991	0.974662	1.13791	1.06677	1.13552	1.02419	0.925204	1.05457	0.912106	0.911087	1.04551	1.06966	1.1071	0.836504	0.872854	1.08342	0.99774	0.897672	1.04837	1.02689	0.885802	0.993844	1.09642	1.03635	0.929837	0.928832	1.00979	1.1826	1.04373	0.975398	1.18182	0.944577	1.03991	1.01025	1.03631	1.02183	0.84778
	SV5_36F02	1.59036	0.66018	0.942836	1.31576	0.599036	1.03114	1.0485	0.949711	0.975829	1.02056	1.03274	1.21818	0.704662	0.764067	1.26099	1.33333	0.943719	0.706692	0.813111	1.29332	1.1708	0.829549	1.28263	1.21585	0.840624	0.598436	1.02091	1.06526	0.891595	0.838223	0.846571	0.93587	0.892024	1.01781	1.11629	0.929957	1.12639	1.05198	1.16476		0.882065	1.06546	1.08608	0.97316	1.02303	0.894112	0.846112	1.10781
	SV5_36F03	1.60317	0.644142	0.929033	1.75805	0.578865	0.921988	1.10854	0.887953	1.08297	0.879995	1.14306	1.16175	0.893224	1.00084	1.10478	1.43165	1.12712	0.804262	0.784135	0.892999	0.969832	0.948223	1.12224	1.14714	0.906546	0.935037	0.829875	1.06357	0.572369	0.746063	0.897618	1.1126	0.967891	1.39578	1.08282	0.809311	1.08592	0.965085	1.02341	0.613012	0.768252	0.907356	0.849848	1.11337	1.16816	1.04994	1.00843	1.20451
	SV5_36F06	1.07918	0.981201	0.738454	1.25919	0.918874	0.822979	1.00278	1.14359	0.927703	0.885009	1.05726	1.03403	0.959324	0.974804	1.13667	1.11953	1.0723	1.02893	0.850995	0.961062	1.02556	0.986867	1.15547	1.12389	1.11634	1.00777	0.837522	1.52379	0.725028	1.05987	1.23937	1.55162	1.60395	1.71865	1.0448	1.16614	1.02832	1.12379	0.973944	1.14492	1.16857	0.877979	1.06943	1.07173	0.998402	0.89396	1.19863	0.70985
	SV5_36F07	1.08495	1.02114	1.02153	0.948975	0.786339	0.932301	1.09083	0.974461	1.00215	1.07859	1.01742	1.28083	1.14316	1.13502	1.21122	1.22399	1.34443	1.23371	0.95603	1.13957	1.21534	1.18814	1.20883	1.10124	0.949034	0.994071	0.8989	0.821191	1.03609	1.07563	0.752816	0.760167	0.636507	0.655107	1.14108	0.90534	1.07424	1.03791	1.15606	1.38197	1.20949	1.318	0.836618	0.835697	0.982399	0.908798	1.09912	1.04272
	SV5_36F08	1.24568	0.648791	1.8855	1.03789	0.519987	0.760157	0.733933	1.15344	0.826349	1.11904	1.14601	1.09699	0.620544	0.731073	0.848242	0.969722	0.853356	0.641592	1.01068	0.913275	1.04809	0.844617	0.825404	0.849885	0.91794	0.727749	0.751151	0.760107	1.72856	1.27719	1.10993	0.895088	1.27247	0.926934	1.05435	1.06119	1.12905	1.15491	0.910632	1.22185	0.931554	1.05278	1.08852	0.996924	1.11124	1.11985	1.2188	0.749894
	SV5_36F09	0.883714	0.973793	1.19458	0.843054	1.12555	0.870214	1.42795	0.849556	1.46675	0.865109	1.02938	1.14013	0.949294	1.03482	1.34448	1.32241	0.984746	0.874462	0.932003	1.02184	1.04437	1.22168	1.24345	1.18243	0.822538	0.808393	1.05805	0.929275	0.862798	0.927448	0.777703	1.27256	0.74233	1.33646	1.00246	0.617473	1.23054	0.628284	1.20772	0.7036	0.686029	1.324	0.780539	1.03031	0.872968	1.06056	0.74505	1.28364
	SV5_36F10	1.89476	0.717969	2.38527	2.73555	0.341521	0.515026	0.930759	0.955299	1.00395	0.86618	1.27862	1.46844	0.677481	0.519044	1.11609	1.29478	0.810291	0.642961	0.658236	1.03459	1.20621	0.60941	1.03323	1.29455	0.687359	0.67918	0.897943	1.06087	1.32494	0.998071	0.88107	1.21687	0.87624	1.16727	1.13147	0.681827	1.20582	0.816711	1.23609	0.580289	0.44119	1.18905	1.01303	1.02945	1.05597	1.04017	0.804019	1.25824
	SV5_36F11	1.73159	1.04326	1.35782	1.10287	0.593969	1.00791	0.872425	1.16778	0.828173	1.34642	0.851131	1.09726	0.798206	0.836051	0.858478	0.931936	1.10439	0.967924	0.907142	1.02258	0.895247	0.72205	1.21502	1.05193	0.705064	0.636176	0.862611	0.808385	1.22273	1.09275	0.970793	1.11522	0.979047	1.045	0.928186	1.06489	0.9546	1.01871	0.932324	0.736993	0.726831	1.06905	0.933204	1.10446	0.93305	1.09258	1.03428	0.86833
	SV5_36G01	1.19471	0.869969	1.52667	1.44149	0.821036	0.825645	0.815384	1.25709	0.8268	1.21209	0.967893	0.737559	1.05356	1.14942	0.774558	0.821742	1.05534	1.02294	1.07926	0.882	0.875347	0.866342	0.818305	0.780789	1.32632	1.24805	0.898306	0.812586	1.53042	1.29298	1.43794	1.46407	1.67274	1.49724	1.00923	1.06329	0.93413	1.17275	1.06419	1.0032	1.27385	0.825113	0.995858	1.21306	1.07976	1.02886	1.27312	0.853724
	SV5_36G02	1.45675	0.85699	1.31509	1.72493	0.817686	0.835848	0.851108	1.0275	0.734294	1.10089	0.804591	0.77518	1.20938	1.32009	0.833452	0.970981	0.904281	0.916847	1.09297	0.837553	0.767101	1.10315	0.831822	0.828992	0.978805	1.00019	0.841735	1.05	1.32262	1.05021	0.871221	1.12673	0.827081	1.09124	0.947997	0.730232	1.0402	0.780421	0.868062	0.804145	0.835933	0.97334	0.929999	0.977755	0.910927	1.02462	1.09278	0.662445
	SV5_36G04	0.990724	0.991818	1.11808	1.00476	1.00959	0.940295	0.945794	1.12504	0.917484	1.2036	0.944978	0.984088	1.1987	1.20922	0.989634	1.05933	1.21471	1.13765	1.06819	0.892924	0.93799	1.0866	1.06575	1.03093	1.11101	1.23204	0.912016	1.14824	1.15141	1.1344	1.09604	1.21642	1.08415	1.28257	1.09088	0.89066	1.11407	0.972613	0.993626	0.89815	0.985411	0.910392	1.0042	0.950275	1.10621	1.02853	1.27053	0.893998
	SV5_36G05	1.33866	0.901095	1.6432	1.22755	1.00398	0.777893	0.914399	0.942996	0.952981	1.01032	0.991898	0.80634	1.20217	1.22362	0.861547	0.973159	1.01923	1.09893	1.13268	0.748951	0.871904	1.12481	1.12069	1.11691	1.09266	1.02584	1.01256	1.05665	0.724544	0.863457	0.755696	0.957523	0.762034	1.41485	1.27819	0.701888	1.20484	0.771882	1.16701	0.386524	0.614607	1.218	0.805503	1.07055	1.12027	1.13505	1.10267	0.966973
	SV5_36G06	1.29083	0.887916	1.34906	1.15788	0.912713	1.04964	0.810779	0.982229	0.868702	0.873047	0.798424	0.77784	1.07502	0.985992	0.829939	0.912539	0.979561	0.899319	1.16004	0.872362	0.81794	1.06123	0.790282	0.868123	0.913584	0.905938	1.14892	1.38056	1.50316	1.13087	1.03971	0.984194	0.868831	1.01935	1.05432	0.97479	1.03987	1.04598	0.884842	0.774546	1.02479	0.788836	1.121	1.12525	1.0781	1.09834	1.13113	0.811685
	SV5_36G08	1.50559	0.897133	1.18048	1.53765	0.869825	0.784834	1.01286	1.09669	0.963686	1.06952	0.915762	1.15023	0.897939	1.0716	1.00989	1.02174	1.14957	1.18065	1.06546	1.00873	1.09066	1.02145	1.0018	0.977939	1.08697	1.10234	0.937226	1.06507	0.614286	0.91689	0.792376	0.929715	0.732526	1.02968	1.02144	0.766976	1.11002	0.769962	0.926246	1.29988	1.15795	1.01187	0.784852	0.754697	0.826045	0.696132	0.94074	0.800544
	SV5_36G09	1.27017	0.829145	1.20453	1.26756	0.682126	0.998482	1.41105	0.7448	1.37538	0.701518	1.05256	1.2775	1.0022	0.988889	1.36305	1.18533	0.885103	0.913687	0.849695	0.905119	0.999907	0.83846	1.33597	1.24182	0.800088	0.790497	1.24631	0.965979	0.711887	0.75373	0.920222	1.13442	0.666258	0.812975	1.06317	0.743134	0.886397	0.733645	1.43816	0.865066	0.769078	1.5702	0.88662	1.01478	0.983235	1.04645	0.791523	1.07737
	SV5_36G10	1.18809	0.606699	1.21325	1.20762	0.475859	0.934194	1.20769	0.847049	1.48347	0.82446	1.12286	1.31521	0.698042	0.778692	1.14959	1.33534	0.863057	0.634264	0.835129	1.24298	1.18827	0.73134	1.31462	1.34208	0.490783	0.74046	1.04788	1.12949		0.873727	0.907751	1.25752	0.888272	1.02193	1.20692	0.491149	1.2013	0.595622	1.37585	0.396856	0.372477	1.51598	0.995157	1.04708	1.13088	0.919837	0.654216	1.50496
	SV5_36G12	1.19691	0.712639	1.20565	1.05249	0.53061	1.14975	1.12245	0.952206	1.07495	0.921651	1.29789	1.34744	0.711866	0.930203	1.11574	1.36408	0.873264	0.584698	0.990838	1.02369	1.09327	0.757741	1.16724	1.23244	0.747909	0.966106	1.06813	1.05656	0.85677	0.807116	0.900139	1.05597	0.889423	1.07932	1.12209	0.655537	1.20247	0.648298	1.15924	0.51846	0.765905	1.22426	0.911956	1.11058	0.926794	1.0701	0.895766	1.31463
	SV5_36H02	1.00436	0.542643	0.919351	1.35892	0.637658	0.883029	0.954164	0.911742	0.906072	0.860523	0.830867	0.783613	0.829338	0.842592	0.96846	0.918364	0.903791	0.834477	1.02174	0.856157	0.900433	0.881028	0.534504	0.815072	0.663865	0.776852	0.899223	0.815675	1.17802	0.979819	0.677593	0.862187	0.685751	0.819969	0.97149	0.730643	1.02527	0.69681	1.11906	1.09945	0.917572	1.38887	1.07651	1.26251	1.07339	1.10501	1.14962	0.738447
	SV5_36H03	1.56537	0.560554	1.0122	1.46553	0.460034	1.16439	1.39228	0.799432	1.09912	0.86539	1.26338	1.22792	0.847915	0.671394	1.13977	1.31731	1.03397	0.650684	1.1327	1.13749	1.01363	0.913354	1.15359	1.20924	0.513342	0.692648	1.05451	1.01169		0.647115	0.995591	1.26176	0.842262	1.17801	1.23433	0.375431	1.38839	0.626582	1.28834		0.366477	1.396	0.969448	1.1639	0.947835	1.04708	0.781191	2.56591
	SV5_36H05	1.47222	0.850351	1.0595	1.09397	0.934497	1.00232	0.968794	0.862501	0.899757	0.80774	1.01703	1.04562	0.970405	0.870974	1.11766	1.0853	1.0032	0.997876	0.768946	0.949132	0.945494	0.891636	1.03797	1.07383	0.890278	0.856883	0.953694	0.937169	1.03607	1.02338	0.851668	1.00432	0.892073	1.04112	1.02047	0.824772	1.10028	0.85088	1.38463	1.00709	0.930268	1.49853	1.02901	1.07794	0.92154	1.02492	0.878182	1.00893
	SV5_36H08	1.40679	0.861414	1.16559	1.53763	0.816081	1.14236	0.864391	0.923348	0.9093	0.929507	0.884001	1.17243	0.867318	0.91481	0.980847	0.972304	1.11483	0.9821	1.12782	1.20156	0.957794	0.809567	1.06651	1.11667	0.870555	0.932602	1.12094	1.07487	0.938822	1.08376	0.951681	1.06154	0.993709	1.18282	1.06016	1.02917	1.13681	0.998333	1.13405	0.557093	0.814527	1.0525	0.993142	1.04738	1.16782	1.01301	0.933221	0.952222
	SV5_36H09	1.67911	0.855505	1.37303	1.21493	0.648523	1.20163	0.994221	0.939959	0.923327	1.03169	0.934765	1.01424	1.0357	1.00152	1.06761	1.1071	0.909778	0.819615	1.09181	1.00388	0.958022	1.02262	0.928636	0.971838	0.878057	0.905861	0.997499	1.05164	1.04126	0.948276	0.878	0.90887	0.863761	0.946033	1.13127	0.845466	0.994914	0.987081	1.19485	0.707936	0.760927	1.16711	1.04901	1.07433	0.887162	1.02917	0.890183	0.814211
	SV5_36H11	1.0637	1.01568	0.8653	0.97654	1.03654	1.45314	0.806207	0.919591	0.897014	0.891499	1.06167	0.872936	1.12098	1.15859	0.888917	0.901476	0.853403	0.822448	0.907406	0.792373	0.800894	0.898369	1.0998	1.17306	1.21904	1.23641	1.09395	1.04691	1.0366	0.900911	0.800886	0.818993	0.762759	0.788466	0.627499	0.621169	0.715678	0.734467	1.12458	0.831302	0.820238	0.897235	0.716878	0.751867	0.878239	0.763982	0.988324	0.699659
	SV5_36H12	1.52744	0.820682	1.41433	1.38275	0.6709	1.42479	1.40149	0.676055	1.47026	0.621372	1.27044	1.30665	0.708608	0.728074	1.20414	1.291	1.00708	0.775773	0.72117	1.02625	1.24607	0.704087	1.34464	1.21308	0.851774	0.722686	1.03532	1.25379	0.530683	0.561905	0.864372	1.40269	0.727273	1.35117	1.13205	0.694565	1.14605	0.721668	1.01118	0.620828	0.557226	1.10032	0.770061	0.920969	0.851337	0.950587	0.713014	1.25972
	SV5_37A01	1.05029	0.762603	0.90212	1.03109	0.702856	1.25867	1.16787	0.949682	1.02628	0.860585	0.997124	1.1266	0.963331	0.806573	1.06224	1.03825	1.11103	0.957097	0.930118	0.978803	1.31513	0.958651	1.06049	1.0377	0.985987	0.844571	1.13884	1.34294	0.853984	0.856851	0.929485	1.0292	0.859801	1.00479	1.07207	0.791545	1.19965	0.799196	0.965777	1.22664	0.873251	0.873461	1.02775	1.00489	1.16774	0.869442	1.01763	0.917923
	SV5_37A03	0.868312	1.10273	0.975028	0.92567	1.00309	1.01062	0.892923	0.957627	0.979555	0.904828	1.14036	1.0988	0.934693	0.87434	1.00869	1.05966	0.916972	0.826502	0.821256	0.976704	1.18012	0.947597	1.19667	1.04207	0.875952	0.920318	1.08163	0.892988	1.71111	1.32444	1.09448	1.05104	1.11284	1.14368	1.18441	1.3198	1.06377	1.29648	0.840544	0.784316	0.647258	0.911747	1.09291	1.09636	1.18967	1.05447	1.16826	0.943323
	SV5_37A04	1.7632	0.639292	1.49225	1.26159	0.468978	0.738204	0.996123	0.975342	0.965646	0.996555	0.966148	1.05407	0.824443	0.795255	1.25273	0.987023	0.95916	0.823728	1.05591	0.940033	0.905518	1.10758	1.30471	1.18282	0.909521	0.970204	0.856612	0.725678	1.20632	1.06339	1.14383	1.07899	1.14478	1.36871	1.01889	1.06884	1.07531	1.0496	1.18437	0.94417	0.910843	1.16184	1.02779	1.11524	1.10785	1.05742	1.40579	0.811878
	SV5_37A05	0.799356	1.27639	0.809274	0.63734	1.69601	0.968594	1.28803	1.02266	1.45525	1.09071	1.16454	1.21859	1.20432	1.19561	1.17509	1.3194	1.04667	1.00004	1.04192	1.07093	1.24794	1.17287	1.32133	1.26003	1.00631	0.89193	1.11685	0.861758	1.13774	0.966816	1.00915	1.79508	0.915356	1.6435	1.31768	0.627948	1.31216	0.866436	1.51928	0.833964	1.10134	1.18067	0.930108	1.21261	0.898975	1.17487	0.891562	1.22537
	SV5_37A06	2.89551	0.46825	2.6023	2.76863	0.285928	0.54229	1.43257	1.17857	1.48437	1.22534	1.53396	1.76163	0.862247	0.947821	1.64422	1.57416	0.826093	0.624934	0.645005	1.39928	1.24584	0.774614	1.70249	1.42154	0.671497	0.707596	1.21466	1.12223	1.30024	1.2771	1.01671	1.30103	0.980432	1.14483	1.06536	0.698962	1.1953	0.738021	1.19993	0.634923	0.550659	0.944143	0.993039	1.04916	1.11786	1.03679	0.712931	1.60654
	SV5_37A08	1.84395	0.760465	1.98642	2.3843	0.69223	0.640532	1.08899	0.996772	0.948906	1.11634	1.08729	0.940422	0.963682	0.938332	1.36563	1.02264	1.1531	0.787493	0.821516	1.3997	0.974097	0.858265	1.17746	1.411	1.04484	1.05669	0.886915	0.87754	1.18251	1.0929	0.91765	0.964422	0.981519	1.10789	1.17484	0.710424	1.12868	0.637813	1.06361	0.881843	0.845625	1.06153	0.917395	0.929862	1.0767	1.00509	0.939906	0.873719
	SV5_37A12	0.67696	1.39532	0.801513	0.655144	1.78222	1.05817	1.14867	1.12256	1.13064	1.25313	0.73345	0.986575	1.60596	1.46719	0.876386	1.13453	1.11612	1.52029	1.58921	1.107	1.02235	1.65834	0.971857	0.938658	1.35281	1.36849	0.976342	0.927763	0.964846	1.03919	1.05009	0.848282	0.918858	0.852658	0.889002	1.25763	0.797935	1.21118	0.793025	1.25196	0.945092	1.0394	1.0179	0.967587	1.07732	0.963921	1.30815	0.472933
	SV5_37B01	1.4447	0.677106	1.60715	1.55023	0.815367	0.807781	0.848112	1.17582	0.744616	1.30725	0.949348	0.842227	1.26589	1.11742	0.950903	0.936433	1.21887	0.97467	1.38362	0.785979	0.811207	1.35318	0.794958	0.789645	1.09539	1.0686	0.73828	0.836231	1.19204	1.04871	0.8745	0.927211	0.783829	0.790555	0.888515	0.942436	0.908591	0.950988	0.973433		1.58634	0.888505	0.859519	0.947029	0.933106	0.901273	1.0584	0.856506
	SV5_37B02	1.0324	0.918024	1.07041	0.96402	0.690173	1.06714	1.09671	1.06564	1.10577	1.11311	1.02793	1.02809	1.40423	1.15295	0.934282	1.10006	1.37882	1.35586	0.948414	0.875017	0.886732	1.31937	1.02518	0.924936	1.19025	1.44331	1.11872	1.09436	0.607235	1.03152	0.891908	0.732543	0.77238	0.719214	0.897655	1.08138	0.964557	1.13967	0.959931	0.999758	1.14456	0.819645	0.867776	0.856861	1.01733	0.857951	1.16295	0.809453
	SV5_37B03	1.10604	1.11546	1.31035	1.74407	0.962143	0.950387	0.888967	1.08137	0.811995	1.04286	0.929094	1.16534	1.34259	1.22041	0.946141	0.979247	1.06056	1.0731	1.17699	0.879739	0.97814	1.28381	0.936864	1.05545	1.13573	1.08148	1.01381	1.01748	1.20527	1.17499	1.13938	0.964391	1.25636	1.19484	1.2728	1.11175	1.2123	1.16025	0.944216	0.97113	0.963893	0.816058	0.91512	0.978137	1.07301	1.20351	1.11545	0.710738
	SV5_37B05	1.55979	0.697346	1.36462	1.62477	0.649736	0.600885	1.02081	1.55091	0.964561	1.71113	0.822699	0.72395	0.851632	0.754618	0.695097	0.883816	0.921027	0.956197	0.906217	0.948758	0.975915	1.51768	0.880039	0.960757	1.25882	1.18029	0.885623	0.934951	0.837689	0.987055	0.741262	0.908568	0.809162	0.80035	1.13491	1.09571	1.01904	0.983894	2.88684	2.01484	5.00944	0.602034	0.749106	0.861216	0.94803	0.904273	1.09575	0.946524
	SV5_37B07	1.13341	0.902002	0.804837	0.905041	0.887595	0.637119	1.01196	0.810634	0.965719	0.860185	1.01223	1.14772	1.0774	1.02723	1.42869	1.27703	1.17179	0.986052	0.802371	0.90244	0.930206	1.06331	1.00569	1.34031	0.82475	1.03978	0.592809	1.94691	0.232901	0.701249	0.75933	0.745254	0.94788	1.59573	1.12428	0.678762	1.12367	0.7651	0.797759	0.705687	0.680481	0.951962	0.842392	0.952373	1.29645	1.1323	0.959196	1.00819
	SV5_37B09	2.14751	0.59372	2.15747	2.4292	0.531944	0.509309	0.887528	0.999236	0.899607	0.907994	1.1664	1.48322	0.546654	0.638811	1.04294	1.32809	0.935331	0.774404	0.959898	1.08456	0.995403	0.730067	0.860756	0.812533	1.18103	0.732109	0.838596	1.10185	0.886452	1.05195	1.10238	0.919959	1.39487	0.933915	1.10985	1.01472	1.17299	1.00144	0.644466	1.10867	1.07398	0.563855	1.17123	1.00341	1.06456	0.910235	0.822263	1.02974
	SV5_37B11	1.33389	0.825514	1.05546	1.04257	0.471666	0.943119	1.70439	0.701866	1.59345	0.79998	1.28173	1.26248	0.725183	0.664036	1.35874	1.36039	0.958514	0.67238	0.783678	1.39031	1.23502	0.503887	1.53076	1.52078	0.634261	0.833473	1.13259	1.16763	0.713388	0.562139	1.07011	0.899004	0.985357	0.799612	1.20976	0.635874	1.06772	0.866054	1.13488	0.823517	0.998152	0.882057	0.882616	0.930093	0.906065	0.888768	0.567711	1.9411
	SV5_37C01	1.34046	0.663371	1.34622	1.08538	0.565242	1.17102	1.09431	1.03153	1.00569	1.05994	0.878429	0.87238	1.36233	1.2852	0.954822	0.892732	1.34282	1.01885	1.40664	0.902814	0.805923	1.26093	0.982845	1.11234	0.90466	1.24659	1.04608	0.834085	1.50083	1.21509	1.01711	0.896492	0.929414	0.745618	1.00791	0.843243	0.872444	0.870401	1.07896	1.03702	0.96589	1.10224	0.950566	0.93616	0.89405	0.883365	1.15434	0.857988
	SV5_37C03	1.28093	0.721774	1.3653	1.43681	0.340533	1.13665	1.15668	0.732442	1.20561	0.865597	1.52876	1.51059	0.564465	0.571583	1.31319	1.29689	0.870954	0.489278	0.7795	1.4499	1.06636	0.647177	1.19799	1.20374	0.634533	0.614204	1.04884	1.05901	1.2698	0.87281	1.23571	1.13983	1.35932	1.01713	1.06961	0.68345	1.15419	0.752858	1.19722	0.969118	2.13889	0.973811	1.04862	0.966774	1.02553	1.02264	0.753212	1.37453
	SV5_37C04	0.836571	0.755903	1.2644	1.10933	0.869982	0.986254	1.08364	0.888803	1.09482	1.02152	1.13783	1.17128	1.07048	1.08461	1.27837	1.19449	1.19234	1.18332	1.03441	1.1518	1.12402	1.18677	0.793271	1.32782	1.12763	1.14935	0.835835	0.886122	1.03625	0.940166	0.679224	0.563627	0.710902	0.678704	0.895634	0.951386	0.949591	0.922305	0.685211	0.715996	0.562393	0.87386	0.797401	0.762075	0.834176	0.793249	1.0039	0.90394
	SV5_37C05	1.25264	0.897886	1.13332	1.09951	0.892683	1.34789	1.15204	0.729929	1.00733	0.875814	1.01788	1.27304	0.979306	1.05104	1.02938	1.06754	0.885155	1.10387	1.03162	1.20758	0.949379	1.10497	1.07817	1.11472	0.925159	1.16982	1.15426	1.13653	1.16218	0.783151	0.993148	1.13914	1.00386	1.18455	1.01321	0.972008	1.09277	1.1357	1.28178	0.964743	1.22241	1.25759	1.06044	1.09321	0.96552	1.03066	0.848576	1.35242
	SV5_37C06	0.87457	1.02003	0.662703	0.763048	0.843991	0.99363	1.17728	0.623604	1.08447	0.809363	0.774135	0.929406	0.901958	0.78006	1.47355	1.11111	0.990878	0.872741	0.769875	1.07873	0.756857	0.512711	0.510033	1.10671	0.36301	0.674839	0.272498	1.16063	0.0251614	0.434943	1.12646	1.0791	0.899191	1.73726	0.603644	0.416153	0.713878	0.500653	0.735349	0.470717	0.45588	1.37148	0.935599	0.967024	1.59423	1.08156	0.7823	2.01372
	SV5_37C07	1.36606	0.836521	1.25687	1.76434	0.542004	1.43895	1.11234	0.973577	1.04764	1.05946	1.06032	0.976134	1.08966	1.0254	0.954694	0.942972	0.923961	0.961846	1.14089	1.04186	0.995969	1.13666	0.92957	0.983287	0.926998	0.943703	1.07685	0.902347	1.02995	0.807214	0.857532	0.78842	0.862079	0.696126	0.893942	0.989761	0.914897	0.982711	1.26091	1.01312	0.928082	1.36141	0.791974	0.880069	0.954511	0.794584	0.79275	0.727542
	SV5_37C08	1.25182	0.964138	1.23134	1.28744	1.09357	1.19848	0.947807	1.38567	0.893006	1.44801	1.03292	0.919102	1.27596	1.23836	0.932941	0.860293	1.24626	1.21032	1.17931	0.968184	0.979977	1.08847	0.892722	0.905999	1.57044	1.34724	0.665127	0.709649	0.927824	0.802235	0.726117	0.364507	0.715064	0.384876	0.564635	0.876555	0.652056	0.893633	1.00887	1.36589	1.21999	1.00379	0.591767	0.598231	0.673901	0.62019	0.909225	0.670469
	SV5_37C11	1.32978	1.1937	1.11049	1.0167	0.756087	1.004	1.07111	1.16056	0.996318	1.10241	1.04512	0.999734	1.12521	1.15737	1.06411	1.01994	1.30954	1.21404	1.03246	1.05097	1.03837	1.0811	0.921965	1.13271	1.16769	1.09991	0.938662	1.25059	0.896312	1.08243	0.897517	1.04425	0.88146	1.04068	0.94982	0.903447	0.857383	0.982222	1.04913	0.924402	0.867245	1.0178	0.881071	0.844421	1.12677	0.791447	1.12459	0.941524
	SV5_37C12	1.20264	1.01904	0.980492	0.979788	1.00424	1.19477	0.751552	1.05963	1.12661	1.43133	0.941217	0.935001	0.916746	0.783376	0.762464	0.88215	1.15632	1.00062	1.13341	1.1013	0.964733	0.948267	0.952529	0.944339	1.04515	1.05609	0.898902	1.10794	1.23263	0.950282	0.949189	1.07203	0.944152	0.994135	0.861473	1.0416	1.08246	1.18093	0.99844	0.376025	0.822698	0.968238	0.952497	0.952852	0.85102	1.03297	1.02151	0.687791
	SV5_37D01	1.2155	0.941294	0.723537	1.1222	0.68025	1.79135	1.03556	1.06483	0.976804	0.838484	1.23777	1.32312	0.636155	0.605394	1.1392	1.07898	0.901452	0.810065	0.926366	1.13287	1.51975	0.646113	0.977892	1.12299	0.966175	0.833704	0.935679	1.14682	0.831944	0.856658	1.17279	1.03356	1.1504	0.94971	0.871815	1.04701	0.957987	0.984412	0.964156	1.71664	1.52951	0.833452	1.05247	1.04363	1.09315	0.988144	1.19733	1.02718
	SV5_37D02	0.844141	1.18211	0.641718	0.777367	1.09664	0.904652	1.06354	0.959277	1.04987	0.918192	1.0757	1.03316	0.699759	0.6525	1.26185	1.23985	1.0635	0.842351	0.610874	1.14832	0.951055	0.548475	0.820884	1.29694	0.511983	0.782214	0.400847	0.932577	0.275875	0.725092	0.893997	1.05486	0.879097	1.47499	0.82199	0.535601	0.89088	0.694514	0.759306	0.534755	0.432996	1.32838	0.872186	1.00181	1.53709	1.28942	0.896117	1.48952
	SV5_37D03	1.11941	0.907931	1.23534	1.11016	0.56807	1.08468	1.19668	0.851115	1.24539	0.869598	1.3673	1.42789	0.755752	0.778392	1.46603	1.34126	0.842801	0.732058	0.692051	1.26207	1.29711	0.761383	1.33836	1.34469	0.797757	0.797047	1.04028	1.19438	0.086932	0.991855	0.630547	1.27008	0.664672	1.43624	1.34638	0.603231	1.18783	0.541489	1.24363	0.62343	0.688036	1.33113	0.734715	1.21661	0.750518	1.21194	0.746738	1.83006
	SV5_37D04	1.14156	1.1254	1.19145	1.10666	1.18616	1.16705	0.912397	1.1554	1.03782	1.17305	1.05221	1.15166	1.29492	1.35884	0.980485	0.945713	1.08264	1.09899	1.18207	0.964741	1.04732	1.24772	1.21361	1.08345	1.25751	1.34415	0.981605	0.929757	1.48704	1.12556	1.54703	1.29849	2.02499	1.31945	1.19333	1.21263	1.14943	1.28178	1.02032	1.04521	1.23489	0.965881	1.21824	1.06097	1.0344	1.07328	1.37615	0.812185
	SV5_37D06	1.33298	0.81689	1.85364	1.32399	0.801078	0.775169	1.08804	0.882226	1.16162	1.00801	1.17466	1.06109	0.974327	1.15982	1.11759	1.12082	1.10138	0.855245	0.778128	0.903446	0.921955	0.944148	1.14885	0.979744	1.01636	0.827596	0.996292	0.947876	0.985529	0.9971	0.962706	1.17699	1.00872	0.838302	1.06832	0.663136	1.2288	0.7437	1.10726	1.11318	0.955692	1.06779	0.875933	1.09304	0.992039	1.05845	0.891946	1.19228
	SV5_37D07	1.46468	0.773665	1.24658	1.78018	0.709399	0.950368	0.859381	1.03263	0.778536	1.15877	0.999151	0.854727	1.0928	0.996286	0.991377	1.12545	0.917435	0.783657	1.06862	1.1364	0.925092	0.965896	0.892128	1.08073	0.943216	0.86284	0.817161	0.946149	1.27492	1.00981	1.06501	0.976235	1.17452	1.06113	0.987585	1.02954	1.00721	1.00509	0.964232	0.910655	0.968827	1.02187	1.03682	0.998693	1.13119	0.959251	1.09753	0.645267
	SV5_37D08	0.897132	1.10869	0.992107	0.90822	1.18815	0.964141	0.959786	1.17582	0.913438	1.22556	0.901779	0.917865	1.20464	1.3545	0.802983	0.873074	0.960954	1.23797	1.26094	0.875657	0.912008	1.18508	0.927306	0.918118	1.28475	1.30169	0.941957	0.825259	1.11851	1.11494	1.06676	1.0955	1.1704	1.13957	1.05685	1.10956	1.02948	0.993484	0.998443	1.08106	1.20932	0.84585	1.00569	0.984745	1.12337	0.972854	1.12874	0.645219
	SV5_37D09	1.76978	0.664486	1.86763	1.92664	0.593412	0.669347	0.755853	1.32966	0.942349	1.04106	0.721754	0.747257	1.11496	1.3091	0.767904	0.878909	1.0073	1.19541	1.41535	0.834765	0.681519	1.19942	0.884939	0.755554	1.04291	1.11536	1.15741	0.907398	0.811161	1.40627	0.999042	1.16063	1.03882	1.06651	1.18918	0.931148	1.1747	0.933273	1.04477	0.01	0.85156	0.939615	0.983156	1.00902	0.925012	1.00869	1.2749	1.23703
	SV5_37D11	1.35294	1.02385	1.21854	1.07925	0.869974	0.985783	0.909706	1.06012	0.802345	1.17786	0.964785	0.963859	1.23645	1.01894	0.890763	1.14574	1.22952	1.27722	0.914978	0.835978	0.826502	0.894982	0.895049	0.901034	1.1035	0.997787	0.876728	0.863428	1.11607	1.143	0.944879	0.935882	0.919298	0.96259	0.946958	0.842757	0.973773	1.05906	1.02798	1.09559	1.14683	1.01908	0.989511	1	1.0993	1.06212	1.31127	0.710633
	SV5_37D12	2.27361	0.692646	2.37404	2.18036	0.589087	0.559539	1.04533	0.706857	0.963087	0.917246	1.121	1.2521	1.03064	1.0235	1.29487	1.52382	1.02164	0.814298	0.799664	1.0852	0.947905	1.12088	1.02118	1.29438	0.83909	0.599317	0.888814	1.09865	0.693356	0.887805	0.87651	0.963714	0.831328	1.07537	0.951296	0.980011	0.917605	0.991487	1.03675		0.900153	1.06945	0.90978	0.968407	1.14664	1.19772	0.888225	1.11071
	SV5_37E01	1.74309	0.725131	1.71668	2.18845	0.829406	0.600186	0.741331	1.00528	0.742721	1.04292	0.882773	0.704863	1.05759	1.19092	0.77759	0.902577	1.26156	0.95932	1.06124	0.819828	0.886242	0.99739	0.701421	0.829359	0.861258	1.19776	0.956617	1.08059	0.744004	0.96422	0.958091	1.05549	0.92902	1.12632	1.0832	0.980386	0.854764	0.947635	0.75314		0.951726	0.818677	0.938699	0.930431	1.08765	1.07642	1.06581	0.875501
	SV5_37E03	1.17402	1.03999	1.15536	1.26858	1.05527	0.850511	0.874198	1.13698	0.904171	1.04212	1.05844	1.04736	1.26956	1.16377	0.923538	0.974521	1.01798	1.10008	1.02408	0.901897	0.900486	1.10254	1.12634	1.13966	1.24751	1.17097	0.972165	1.51452	0.869942	0.940246	1.67434	1.37342	2.03593	1.40714	1.06698	1.21453	1.17323	1.14758	1.0393	1.20146	1.44071	0.798941	1.24196	1.06211	1.38968	0.94981	1.29457	0.848268
	SV5_37E04	1.34014	0.871633	1.20472	1.13029	0.538991	1.06448	1.26215	0.815901	1.15356	0.79457	1.03621	1.16738	0.901385	0.872304	1.40858	1.22301	1.0355	0.885342	0.952173	1.20144	1.28068	0.662513	1.33395	1.16485	0.85124	0.959287	1.01053	0.969411	0.931928	0.856096	1.13263	0.918685	1.15097	0.684054	1.01559	0.941658	0.884243	1.07036	1.05114	0.95662	0.879633	1.14788	0.967674	0.794697	1.02701	0.84224	0.785755	1.20251
	SV5_37E05	1.92256	0.527595	1.77312	1.80995	0.475262	0.813503	1.12038	0.800227	1.19958	0.973598	1.17314	1.12009	0.772903	0.864606	1.22124	1.10268	1.01669	0.79353	0.789706	1.17182	1.07699	0.742401	1.27497	1.32871	0.714745	0.797539	0.910815	0.888463	1.35211	0.999356	1.05219	0.993316	1.00437	0.830334	1.02449	0.793127	0.964839	0.827862	1.12025	0.883741	0.771134	1.23064	1.01282	0.918386	0.911321	0.899631	0.823452	1.0475
	SV5_37E06	1.27086	0.751583	1.37353	1.19665	0.524626	1.35589	1.01674	0.779924	1.03591	0.713946	1.07688	1.10921	1.02208	0.925149	1.37945	1.30405	0.969867	0.697189	0.996434	0.997498	1.0694	1.03491	1.22438	1.25713	0.88168	0.98902	2.49883	1.67702	2.02339	1.71104	1.13695	1.17667	1.22769	1.25204	2.04739	1.22819	1.7375	1.26191	0.872091	0.566002	0.479464	0.839563	1.4346	1.26941	1.36049	1.34496	1.53945	1.45683
	SV5_37E07	1.40978	0.739153	1.3508	1.04568	0.579798	0.803121	0.910324	0.863686	0.948097	0.969535	1.0162	1.06348	0.705439	0.709315	1.21994	1.16734	1.21751	0.78829	0.795337	1.05518	1.09505	0.896779	1.05392	0.929736	0.807434	0.747641	0.823179	0.851779	1.07845	1.04331	0.949167	0.687638	0.951882	0.812799	1.10759	0.829207	1.13782	0.886636	0.534112	0.374146	0.295696	0.768281	0.901166	0.847515	0.953172	1.02216	1.1505	0.818245
	SV5_37E09	1.16344	0.898738	1.25331	1.6224	0.968205	1.02481	1.00609	1.01975	0.959305	0.895359	0.957471	1.02275	0.988318	0.960765	1.09644	0.960184	0.926077	1.05023	1.05644	1.03982	0.967554	0.98411	0.720079	1.02928	0.85205	0.97747	1.07686	0.785195	0.669291	0.917296	0.835368	0.918958	0.784493	0.946746	0.9697	0.889302	0.954786	0.976803	1.41799	1.20234	1.08927	1.43603	0.831567	0.810111	0.890052	0.900675	0.96838	0.845171
	SV5_37E10	1.13393	0.902006	1.23902	1.10616	0.963879	1.18821	0.735062	1.27109	0.78187	1.26963	1.01463	0.893697	1.21647	1.18593	0.720494	0.665106	1.34116	1.41667	1.07618	0.834907	0.822123	0.957591	0.694319	0.592042	1.59222	1.70117	1.41391	0.720814	2.17851	1.32993	1.73844	0.953043	2.27915	0.770425	0.921085	1.50778	0.925816	1.46836	0.986173	1.83627	1.88609	0.803235	1.29335	0.922206	1.09568	0.798519	1.26479	1.10259
	SV5_37E11	1.14073	0.788744	0.889848	1.20502	0.601489	1.03143	0.920772	0.926345	1.04763	1.01574	1.05864	1.01301	1.10077	1.13301	1.06478	0.977893	1.00808	0.885217	1.12783	1.02586	0.955198	0.912843	0.97989	1.06333	0.833201	0.989748	1.04081	1.03788	1.09146	0.92453	0.987397	1.01356	0.992005	0.937674	0.899803	0.973371	0.952565	0.913071	1.01597	0.714436	0.771305	1.04668	0.955743	0.940515	0.88942	1.10456	1.16068	0.888381
	SV5_37E12	1.42587	0.537497	1.28749	1.69342	0.355558	1.21996	1.21074	0.789705	1.29001	0.757941	1.38849	1.48309	0.639184	0.478093	1.62073	1.23837	0.691033	0.501431	0.727681	1.41336	1.46486	0.507711	1.19056	1.25631	0.460269	0.659716	1.04708	1.0126		0.687258	0.924084	1.08014	0.86675	1.21619	1.26133	0.636088	1.3702	0.637376	1.10322	0.01	0.371972	1.07039	0.917049	1.07839	0.899166	0.847985	0.700267	1.72838
	SV5_37F01	1.62084	1.18151	1.2981	1.08351	0.895407	0.994372	0.871081	0.954871	0.884616	1.05597	0.893937	0.780385	0.950798	1.07152	1.01297	0.971111	1.16224	1.0752	1.02104	0.869215	0.893446	0.993296	0.874199	0.907046	1.01243	1.01939	0.958735	1.00879	1.1352	1.04221	1.16272	0.847467	1.26904	0.742638	0.851431	1.09964	0.886627	1.20211	1.02996	1.1616	1.05414	1.10272	1.13585	0.872602	0.911678	0.836478	1.20025	0.871089
	SV5_37F03	1.34247	0.840209	1.1643	1.24386	0.920699	1.00857	1.13736	0.815371	0.942761	0.954523	0.965896	1.20501	1.08171	1.02577	1.19395	1.16854	1.14651	0.963342	0.871501	0.991553	1.09003	1.03625	1.03928	1.05116	0.89016	0.815255	1.10375	1.2706	0.773624	0.902257	0.930657	0.829871	0.985852	0.965115	1.07277	1.02032	0.963651	1.07433	1.14449	1.06386	1.0743	1.15126	0.850675	0.891433	1.06866	1.01287	0.989601	0.902668
	SV5_37F04	1.3282	0.872498	1.25754	1.51865	1.16893	1.10661	1.1148	0.834207	1.07217	0.831038	1.17459	1.32373	1.11175	1.05667	1.35119	1.22781	1.10883	1.20612	0.892261	0.991636	1.17017	1.00367	1.09318	1.04285	1.12497	1.03956	1.85637	2.41154	0.973276	0.991712	1.26562	1.27156	1.36948	1.24579	1.21521	1.10091	1.32642	1.19889	1.15082	0.817812	0.89475	0.785565	1.18724	1.01018	1.35182	1.22114	1.41962	1.24322
	SV5_37F05	1.19472	0.90611	1.05846	1.00495	0.858696	2.26393	1.03306	1.0123	0.985625	0.921157	0.960695	1.02388	0.805244	0.776938	0.993821	0.989012	1.07813	1.02357	0.913194	1.03501	1.46572	0.97833	0.907706	0.93375	1.01213	0.874789	0.890565	1.15104	0.644236	0.796042	1.02415	0.839349	0.983914	0.830005	0.948482	0.948335	0.851885	0.919494	1.1534	1.81727	1.24407	1.10505	0.964944	0.907722	0.988038	0.854046	0.84197	0.706586
	SV5_37F06	2.06136	0.815026	1.91561	0.969706	0.808377	0.831301	0.800145	0.849946	0.831154	0.831645	0.878737	1.03316	0.781952	0.702382	1.16568	1.17554	1.13869	0.966414	0.817085	1.13365	1.23546	1.07513	0.977006	0.958718	0.80574	0.736189	0.534519	0.711594	0.954647	0.998288	1.00338	0.9373	0.910642	0.909051	1.08627	1.00104	1.02806	1.04132	0.962595	1.50405	0.701034	1.41133	0.835618	1.05605	0.98365	1.01473	0.762681	0.924045
	SV5_37F07	1.32323	0.78836	1.29484	1.52255	0.521412	0.623128	1.02865	0.94174	0.993214	0.868909	0.682943	0.767224	1.01165	1.00245	1.0548	1.06083	1.2257	1.01269	1.09279	0.772557	0.824509	1.00859	0.670814	1.07395	0.598626	0.892611	0.46413	0.995409	0.564298	0.845135	0.943374	1.14456	0.933913	1.24995	0.976859	0.851526	0.970129	0.790904	0.851661	0.899454	0.401245	0.866971	0.953296	1.09374	1.09671	1.09429	0.952685	1.36355
	SV5_37F08	2.0747	0.709145	1.47722	2.08228	0.527501	0.859306	0.826009	1.05425	0.910687	1.08976	1.09892	1.01237	0.953115	1.00017	1.0485	1.09029	0.89705	0.789616	1.18452	1.02492	1.01591	0.982825	0.935023	1.05603	0.945741	0.770657	0.87393	0.852764	1.17277	1.12824	0.895376	1.05791	0.830294	0.942647	1.17001	0.738725	1.27646	0.878995	0.927205	0.812633	0.648165	1.10817	0.91249	1.02805	1.05258	1.09553	1.1563	0.843526
	SV5_37F09	1.52507	0.796042	1.90845	2.0235	0.462521	0.528956	1.0985	1.34583	1.11204	1.24499	0.925438	0.9033	0.984349	0.93966	0.9536	1.01698	0.989681	0.888387	1.1416	0.98975	0.884522	1.11159	1.0006	0.955573	1.02369	0.914191	0.924662	1.03741	1.39759	1.2218	0.998287	1.09116	1.01318	1.05997	1.12381	0.902571	1.20943	0.860457	1.04233	1.27447	1.22339	1.15725	0.981492	0.986406	1.03468	0.957269	0.945299	0.973243
	SV5_37F10	0.759454	0.981423	0.791926	0.563534	1.19305	0.875394	1.61582	0.551321	1.45258	0.612156	1.28846	1.74126	1.10182	1.06989	1.76501	1.99954	0.780798	0.893167	0.753397	1.08475	1.16885	1.11951	1.63643	1.8686	0.783099	0.797621	1.35642	1.31335	0.394154	0.606206	0.682167	1.1615	0.648019	1.71327	1.31285	0.671575	1.10638	0.792455	1.6295	0.939299	0.799008	1.81107	0.779343	0.904503	0.902233	1.07277	0.704109	0.784866
	SV5_37G01	0.967339	1.17724	1.01356	1.0228	1.34123	1.13461	0.886587	1.01286	0.838864	1.06929	0.882989	0.947745	1.07363	1.14785	0.9404	1.03624	0.989893	1.09781	1.19991	0.808736	0.859256	1.13878	0.991706	0.989613	1.05524	1.07195	0.910199	0.846346	1.18802	1.03751	1.26404	1.19788	1.30838	1.18639	1.21666	1.09876	1.121	1.1845	1.0223	0.831579	0.921608	1.00886	1.08343	1.04569	0.987976	0.950026	1.09741	0.884024
	SV5_37G03	1.21795	0.814762	1.07385	1.29681	0.957846	0.9747	0.932767	1.44779	0.951663	1.34501	0.974391	0.933095	1.22475	1.36311	0.983126	1.00701	1.33776	1.28675	1.37511	1.04505	1.05911	1.31506	0.947559	0.943547	1.30315	1.3429	1.03432	0.824572	1.3488	1.15337	0.994237	0.9678	0.877378	0.809403	0.953209	1.00419	0.910104	0.985457	0.856009	1.03082	1.04311	0.850872	0.925824	0.839029	0.979474	0.834209	1.43059	0.708005
	SV5_37G04	1.07982	1.10874	1.08854	1.18962	1.05658	1.23608	0.98871	0.982224	1.04142	1.02725	0.922005	0.849886	1.12988	1.16646	0.910683	0.956398	0.894826	1.00763	1.02355	0.881409	0.9558	1.12526	0.879573	0.961184	1.0318	1.23488	1.20535	1.31881	0.965762	1.14931	0.752904	0.626341	0.593286	0.698664	1.086	0.940208	1.07122	1.0928	0.775042	0.784543	0.728335	0.872272	1.38614	1.3418	1.35444	1.48063	1.20758	0.673747
	SV5_37G06	1.25917	0.966601	1.26632	1.27846	0.87403	0.878535	0.788332	1.29519	0.816575	1.36394	0.804593	0.706097	1.17836	1.21681	0.744473	0.812817	1.194	1.12639	1.25426	0.852428	0.842874	1.2691	0.858874	0.755884	1.27404	1.26692	1.00683	0.859968	0.934852	1.10952	1.07204	0.954359	1.27726	1.11938	0.986839	1.09018	0.994158	1.06826	0.892629	1.2275	1.20327	0.826873	0.912993	1.00495	0.947616	1.0977	1.07218	0.658824
	SV5_37G07	1.16461	0.887613	1.42558	1.30686	0.81082	0.879459	1.0198	1.0482	0.939109	1.0465	1.04186	1.15825	1.15312	1.17303	1.08227	1.12486	1.02065	0.995841	0.914211	0.993816	1.1311	1.02299	1.05746	1.07899	1.0559	1.01968	1.08099	1.36533	1.14983	1.01489	0.995579	1.03024	0.852624	1.07893	1.04955	0.918899	1.03693	0.986245	1.09437	1.10136	1.15006	0.902347	1.03276	1.01662	0.983211	1.06994	1.03628	0.956555
	SV5_37G08	1.59918	0.633106	2.09586	2.42756	0.647013	0.606719	0.96013	0.988715	0.959496	1.05388	1.08776	1.15268	0.822489	0.730632	0.958057	1.17222	1.0401	0.797901	0.721467	0.954993	1.22327	0.967147	1.04859	1.17266	0.864486	0.757473	1.15535	1.12946	1.37957	1.10659	1.21246	1.28091	1.34213	1.35196	1.08666	0.968081	1.12153	1.0762	1.32642	1.31973	1.37949	0.874943	1.17141	1.28222	0.98327	1.19865	0.872261	1.05899
	SV5_37G10	1.61774	0.63399	2.16776	1.73105	0.649664	0.535641	1.46134	0.58349	2.18224	0.520891	2.08778	2.58101	0.332575	0.341462	1.80199	1.98503	0.597975	0.500794	0.312306	1.89553	1.9551	0.33211	1.52797	1.4753	0.468193	0.452144	1.24827	1.84825	0.437642	0.574333	0.928078	1.08155	0.961204	1.30606	1.28908	0.564621	1.30488	0.737371	1.05144	0.961123	1.03623	0.858178	0.84002	1.16531	0.793678	0.960683	0.348835	3.94496
	SV5_37G11	1.19741	0.920379	1.18321	1.47152	0.64598	1.2016	1.2236	0.747426	1.50709	0.759385	1.07348	1.02982	0.941078	0.974546	1.10964	0.968512	1.00393	0.879452	0.961577	0.963932	1.07709	0.763706	1.6183	1.08167	0.894991	1.07104	1.10315	1.20072	0.95043	0.913227	1.55729	1.07925	1.78273	0.770889	1.0812	1.03158	0.888517	1.09277	1.14573	1.07666	1.26483	0.942691	1.15666	0.812644	1.21454	0.834158	0.620517	2.02267
	SV5_37G12	1.55871	0.512601	1.4215	1.14251	0.318786	1.15533	1.04497	0.925284	1.29957	0.994142	1.07923	1.29666	0.779753	0.836665	1.18607	1.1664	0.988679	0.651374	0.879326	1.07338	0.958861	0.709804	1.36641	1.1295	0.725101	0.844585	0.93528	0.947259	1.12173	0.951577	1.09775	1.065	1.17287	0.851	0.992418	0.777612	1.01408	0.831175	0.986843	0.989927	0.958867	1.132	1.01783	0.88865	0.935732	0.845503	0.856153	1.04616
	SV5_37H01	1.59699	0.622836	1.36956	1.18488	0.397967	1.21015	1.1766	0.848232	1.37257	0.802013	1.0799	1.13301	0.803616	0.742504	1.16659	1.10156	0.977264	0.708326	0.939993	1.10136	1.06533	0.838182	1.01481	1.25943	0.77287	0.76929	1.21259	1.06614	1.274	0.941344	1.05541	0.994338	1.10629	0.982195	1.34286	0.838267	1.07692	0.935466	1.05793	0.69274	0.649336	1.11336	1.12361	0.967159	0.996698	1.00182	0.854112	1.74043
	SV5_37H03	1.47472	0.635958	1.48273	1.49819	0.501124	0.973789	0.879368	1.07965	0.898063	0.780157	0.922484	0.916474	0.853639	0.859219	0.868223	0.776766	1.01456	0.952066	0.895071	1.01596	0.948187	0.914366	0.881841	0.821395	1.00151	0.923196	0.748776	0.705324	1.34444	1.1249	0.901765	0.597198	0.974281	0.611869	0.861911	1.00205	0.851279	0.897487	0.898468	1.07475	0.850877	0.994758	0.920474	0.786591	0.914925	0.881998	1.05876	0.773554
	SV5_37H04	1.74357	0.549789	1.62526	1.3034	0.646507	0.768464	1.15511	1.00572	1.06087	0.944968	1.05325	1.34728	1.06592	0.993695	1.29104	1.31907	0.943959	0.817932	0.832489	1.03662	1.07411	0.849156	1.32236	1.27473	0.764876	0.864404	1.16173	0.924546	1.01601	0.943962	0.719939	0.905351	0.827629	1.13593	1.07	0.754727	1.06055	0.724923	1.02238	0.914818	0.734266	1.52178	0.861456	0.885272	0.906688	0.939888	1.09415	0.877743
	SV5_37H05	1.23702	0.827721	1.08925	1.36315	0.932963	1.09574	0.931601	1.00274	0.973666	1.03984	0.964361	0.912582	1.11831	1.10215	0.859052	0.805446	1.04918	1.02103	1.09658	0.895772	0.911908	1.01167	0.698927	0.771706	1.15609	1.40745	1.02781	1.0034	1.50143	1.11392	1.56073	1.39472	1.74698	1.24988	0.942479	1.22235	0.934576	1.30313	1.06264	1.17394	1.34991	0.916635	1.20784	1.0119	1.13622	0.949824	1.17534	1.06011
	SV5_37H06	0.808457	1.1245	0.791211	0.718151	1.59215	1.24373	1.27789	0.710501	1.30783	0.952078	1.06183	1.0574	0.740089	0.651155	1.0927	0.972942	0.818957	0.670711	0.655146	1.06797	1.04893	0.828573	0.921729	1.11202	0.680075	0.768263	1.3981	1.08974	0.991666	0.932972	0.919891	1.44638	1.15106	1.59431	1.41384	0.984456	1.21299	1.03244	0.981555	0.862287	0.755785	1.17885	1.1717	1.70925	1.19566	1.31455	0.860861	1.29101
	SV5_37H07	1.39549	0.754167	1.07385	1.12356	0.678674	1.19735	0.850347	1.13661	0.887059	1.12405	0.923674	0.897375	1.00608	0.974174	0.829562	0.940187	1.04791	0.921165	1.05521	0.995053	0.886073	0.94693	0.63696	0.781592	0.941701	1.14072	1.07233	0.805626	1.60171	1.04254	1.01778	0.897328	1.25058	0.886227	0.961961	1.00713	1.00295	1.00873	0.922934	1.13043	1.1264	0.918798	0.949546	0.926039	0.930234	0.818963	0.989349	0.851101
	SV5_37H09	1.18092	0.64098	1.49463	1.03909	0.789453	1.15048	1.21005	0.679183	1.25428	0.749299	1.0921	1.36436	1.03325	1.06587	1.39562	1.40467	0.840899	0.690498	0.89813	1.13115	1.1515	0.910894	0.868648	1.33656	0.664358	0.827499	1.14213	0.982328	0.576262	0.775524	0.894072	1.00182	0.852701	1.14882	1.12239	0.789621	1.0012	0.94916	1.1183	0.781883	0.75274	1.45646	0.893887	1.09485	0.82303	1.00749	0.742822	1.33322
	SV5_37H10	1.27965	0.859236	1.65016	1.37914	0.971521	0.989001	1.25175	0.768014	1.1727	0.897481	1.14781	1.25152	0.578882	0.746382	1.13121	1.23903	0.855644	0.517929	0.780229	1.48596	1.16832	0.778082	1.09193	1.25328	0.709372	0.513128	1.04592	1.18458	0.422863	0.665968	0.580559	0.325105	0.498017	0.617447	1.02014	0.799002	1.0474	0.843788	5.10888	4.86832	8.088	1.04193	0.695895	0.998495	0.621084	0.842337	0.706622	1.54
	SV5_37H11	1.77465	0.560785	1.62504	1.53808	0.561424	1.24176	1.1896	0.915089	1.11467	0.905117	1.09748	1.39944	0.773224	0.646137	1.09545	1.04069	1.06028	0.742591	0.819359	1.1677	1.1941	0.749703	1.25132	1.09186	0.817952	0.895876	1.18128	1.15747	1.05079	0.838233	1.00589	1.14954	0.88521	0.968967	1.23962	0.787564	1.13994	0.794094	1.11972		1.0333	0.908413	0.950063	0.949623	1.07723	1.1623	1.04781	1.36408
	SV5_37H12	1.42022	0.849824	1.26874	1.45681	0.89974	1.41399	1.00564	1.10633	1.01949	0.920419	1.21938	1.20744	0.888073	0.827999	1.08655	1.11985	0.956257	0.893636	0.79544	1.1113	1.51316	0.816649	1.04285	1.12399	1.17868	0.977882	0.914622	1.32309	0.700807	0.915783	0.832971	0.758803	0.604851	0.683109	0.722491	0.671871	0.823122	0.750673	1.97946	1.64485	1.86501	1.62629	0.897093	0.857335	0.964176	0.825146	0.780256	0.966599
	SV5_38A01	1.04156	0.932267	1.2544	0.894498	0.806519	0.696222	1.21246	0.881616	1.23824	0.881524	1.11585	1.06531	1.08525	0.971044	0.990341	0.987116	1.06475	1.09752	0.829411	0.892135	0.886895	0.988886	0.879106	0.959951	1.18054	1.05409	0.982792	0.990799	0.968432	0.915592	1.00874	0.897134	1.31263	1.01498	1.06401	1.09289	0.940633	1.05665	1.00901	0.851508	0.75816	1.07712	1.04211	0.948933	0.858244	0.96744	0.835337	1.16215
	SV5_38A03	1.73952	0.71503	1.75488	1.77554	0.473253	0.651428	1.29013	0.913007	1.52421	0.855953	1.2542	1.3358	0.582268	0.722772	1.30759	1.21905	0.831139	0.658613	0.715021	1.10085	1.13977	0.580958	1.20383	1.32273	0.649802	0.71545	1.10191	1.12005	0.960364	0.82321	0.983297	0.966822	0.954866	0.834864	1.21019	0.803669	1.25362	0.754278	1.26008	1.00438	0.818052	1.23498	1.06148	1.02342	1.00268	0.796681	0.82003	1.57284
	SV5_38A04	1.01637	0.897344	1.33295	0.841728	0.759713	0.635496	1.60482	0.81233	1.78243	0.705706	1.18145	0.996976	0.659323	0.709061	1.3356	1.07701	0.827987	0.703687	0.935554	1.18167	1.16213	0.825215	0.897185	1.1681	0.800604	0.731258	1.09394	1.2593	0.432456	0.6818	0.710358	1.01408	0.735286	0.932061	1.2032	0.703781	1.14378		1.79103	0.676658	0.908922	0.847685	0.636894	0.932485	0.686658	1.138	0.594379	1.95731
	SV5_38A06	1.16544	1.27223	1.10088	0.98976	0.66	0.928103	1.10657	1.35576	1.20709	1.29666	0.903389	0.832025	1.08749	1.09521	0.846419	0.809054	1.03586	1.06199	1.1182	1.11218	0.955404	1.16588	0.899089	0.75269	1.20337	1.14722	0.925563	0.767039	1.24478	0.940106	0.741564	0.896582	0.893081	0.825708	1.10707	1.16551	1.04541	1.06879	1.64438	1.53706	1.57364	1.32315	1.0342	1.0614	0.964492	0.881224	1.05631	0.710408
	SV5_38A07	0.805989	0.975766	0.938786	0.851584	1.03593	0.903356	1.93657	0.395677	3.69952	0.624231	1.62789	1.53669	0.502545	0.771414	1.58657	1.52738	0.513065	0.664832	0.537749	1.32038	1.68178	0.242726	1.10582	1.85496	0.387966	0.396586	1.28293	1.19337	0.422443	0.265855	0.76668	1.24476	0.677448	1.24466	1.48438	0.485775	1.3072	0.496126	1.41653	0.495216		1.96361	0.684658	1.33691	0.760708	1.17335	0.493745	3.61393
	SV5_38A08	1.35859	0.745381	1.22634	1.39976	0.781776	0.866986	0.981375	0.798562	1.02415	0.900958	1.0457	0.981976	1.05425	0.964241	0.951126	0.971075	0.942369	0.948204	0.94919	0.897957	0.94359	1.00681	0.849458	0.898677	1.01188	0.902741	0.964922	0.909008	1.00967	1.0736	0.780364	0.829344	0.705121	0.772406	0.871849	1.00423	0.92343	0.816645	1.20987	1.22005	1.13535	1.26475	0.936283	0.937714	0.87334	1.39029	1.00967	1.03701
	SV5_38A09	1.43296	0.772216	1.71937	1.97876	0.593271	0.537461	0.849138	1.00878	0.817397	1.00758	0.958495	0.902876	0.915103	0.999008	1.03703	0.936436	0.959546	1.01749	0.868109	0.985592	0.96441	0.899215	0.919281	0.808267	1.0004	0.918738	0.856092	0.916611	0.965379	0.938104	1.08969	0.985642	1.01354	1.0215	1.05179	1.01771	0.922429	0.86888	0.980738	0.950044	0.841817	0.933252	1.05383	1.03804	0.909542	1.33022	1.0237	1.00803
	SV5_38A10	1.37649	0.670926	1.82257	1.64488	0.693846	0.631524	0.955209	0.995268	0.90789	1.10591	1.25609	1.25048	1.2428	1.26325	1.25898	1.07367	0.986177	0.921722	0.859778	0.97616	1.13716	0.939243	1.29499	1.25367	1.1288	0.988484	1.09166	0.930599	1.38898	1.09743	1.08719	1.17196	1.25403	1.24671	1.11362	1.33095	1.05823	1.14036	1.09408	0.879312	1.0379	1.03183	0.984811	1.04922	0.891785	1.11064	1.11248	0.767877
	SV5_38A11	1.71697	0.778786	1.53861	1.40995	0.529349	0.549513	1.01859	0.893589	1.06112	1.09658	1.17021	1.02329	0.951664	1.08401	1.20465	1.09489	0.989742	0.939307	0.77786	1.0395	1.08029	0.945612	1.10206	1.03368	0.887003	0.799425	0.986957	1.02545	0.976985	1.06365	0.792371	0.986149	0.818062	0.988759	1.08784	0.912938	0.938264	0.949621	1.231	0.937061	0.824057	1.1393	0.701008	1.0316	0.940915	1.18889	1.04563	0.988297
	SV5_38A12	1.16316	0.89852	1.68911	1.29554	0.942182	0.652875	1.10095	0.99332	1.13052	1.13049	0.9922	0.964305	1.18035	1.09988	1.15555	0.741494	1.18858	1.09275	1.33298	0.971078	0.927149	1.13815	1.03639	0.92056	0.98705	0.99805	0.817305	0.870049	0.817008	0.793661	0.853262	0.866444	0.691449	0.906013	0.901496	0.96402	0.847343	0.917535	0.996073	0.940949	0.835053	1.07386	0.832698	0.921533	0.885937	1.10033	1.01206	0.881332
	SV5_38B01	0.906523	0.728858	1.47867	1.16424	0.767953	0.873726	0.887351	1.05956	0.845255	1.1786	0.95184	0.972865	0.964883	1.00146	1.08856	0.949009	1.05941	1.08339	0.896912	0.989129	1.00149	0.971019	1.1073	0.992218	0.988191	0.998711	0.92094	1.06882	0.970079	0.964198	0.919542	1.00361	1.05026	0.952537	1.16069	1.07517	1.03193	1.04989	1.01518	1.05968	0.993062	0.985499	1.00142	1.08741	0.981625	0.959393	1.23543	0.765137
	SV5_38B03	0.890134	0.63771	0.962196	1.09842	0.664806	0.553857	1.00461	1.11324	0.98084	1.25933	1.13371	1.18277	1.1858	1.14756	1.19708	1.13361	1.34545	1.30968	1.10676	0.933715	1.08243	1.2647	0.983015	1.00168	1.22643	1.36076	1.11587	1.3907	0.255621	1.13681	1.0649	0.844959	0.853223	0.845194	1.03892	1.00607	1.03485	0.913461	0.826117	1.03059	1.03522	0.840445	1.09819	0.86294	1.36449	0.766316	1.34213	0.98246
	SV5_38B04	0.531825	0.554635	0.626503	0.567754	0.717537	0.486924	1.08948	1.07602	1.024	1.16878	1.1017	1.15335	1.30761	1.32438	1.10606	1.109	1.40542	1.56737	1.12545	0.927017	1.06308	1.165	1.14593	1.0303	1.17093	1.14143	1.09188	1.0148	0.305125	1.08561	0.911861	0.794862	1.04264	0.779662	1.18824	0.943352	1.05527	0.85999	1.04188	1.08474	0.932384	1.20678	0.885937	0.808176	1.05863	1.05917	1.09841	1.11779
	SV5_38B05	1.41148	0.784838	1.94425	2.101	0.459345	0.547846	0.934735	1.03767	0.991187	1.17258	1.06035	1.21851	1.14374	0.958265	1.09042	1.00663	1.17213	1.13662	0.961413	0.938586	1.02062	1.05431	1.02804	0.988223	0.991387	1.22424	0.833804	0.78434	0.646442	1.23478	0.990651	0.893277	0.994632	0.903097	0.904496	1.01679	0.971593	0.952687	0.947239	0.945861	1.01804	0.957023	0.873102	0.851744	1.16491	1.09047	1.09463	0.770102
	SV5_38B06	1.20703	0.680928	2.09303	1.43666	0.560498	0.742877	0.996245	1.03725	1.12093	1.06561	1.13165	1.0888	0.953314	0.781907	1.16573	1.08612	0.945466	0.850389	1.00127	1.0366	1.03325	1.0263	1.05735	1.05866	0.879274	0.864369	0.803447	0.89748	0.834619	1.08398	0.909708	1.07966	1.00967	1.04444	1.00151	0.727708	1.00074	0.84318	1.12228	0.775074	0.809468	1.14494	0.852517	0.967208	0.975175	1.16479	0.940245	1.13575
	SV5_38B07	1.12129	0.7818	1.15718	1.37603	1.01677	1.06251	0.803107	0.859337	0.768293	0.746049	0.812706	0.750719	0.947783	0.908944	0.97545	0.982854	0.955333	1.00479	0.979452	0.858786	0.860551	1.01127	0.715267	0.782728	0.70675	0.823606	0.699859	0.765807	0.939337	0.797443	0.729554	0.714425	0.672735	0.705445	0.901856	0.96971	1.0252	1.03373	0.436507	0.52169	0.312377	0.814764	0.898202	0.783765	0.987467	0.90197	0.94418	0.878353
	SV5_38B08	1.12228	1.1541	1.14151	1.30807	1.02377	1.02408	0.9914	1.08816	0.905544	1.06414	1.01859	0.948798	1.22409	1.23255	0.921736	0.929519	1.1008	1.14803	1.15854	0.922471	0.902407	1.15237	1.06923	1.10178	1.18789	1.40892	1.09162	0.967339	1.39465	1.08002	1.52855	1.61271	1.67533	1.50184	1.09007	1.11785	1.02759	1.06917	1.20499	1.04625	1.2011	1.07195	1.07452	1.11847	1.23042	1.05531	1.25499	0.864406
	SV5_38B09	1.89082	0.525083	2.43056	1.61119	0.45081	0.620111	0.814281	1.13741	0.88746	0.859964	1.04914	0.792452	0.817417	0.909534	1.03243	1.42055	0.896792	0.774274	0.992271	0.941425	1.05797	0.990566	1.11162	1.07799	0.725806	0.882819	1.06701	1.05878	1.23561	1.17944	0.884983	1.15651	0.871896	1.07421	1.0046	0.694341	1.08847	1.042	1.26303		0.744891	1.52901	0.910672	1.07261	1.02616	1.07105	0.774231	1.1255
	SV5_38B11	1.10185	0.73562	1.50935	0.837447	1.03262	0.809192	0.887079	0.895197	0.797642	1.01443	1.03642	0.945529	1.075	1.14918	1.02201	1.08313	0.996316	0.942217	0.99786	0.975028	0.952571	1.01726	1.00181	1.0533	0.909186	0.93239	0.970764	1.09503	0.995055	0.980394	1.01021	1.07547	1.05244	1.00319	1.12394	1.00143	0.939336	1.04384	0.907266	0.918603	0.920852	0.967984	0.925915	1.13289	1.05591	1.11071	1.1944	0.702354
	SV5_38C01	1.1818	0.688134	1.14346	1.64272	0.698072	0.680628	1.20485	1.28681	1.18774	1.33735	0.847764	0.953736	1.30156	1.46427	0.981575	0.953593	1.19134	1.24213	1.313	0.957151	1.00769	1.43973	1.06567	1.08167	1.32253	1.34962	1.59728	1.16788	0.908958	1.17394	0.934509	0.891894	0.737792	0.892133	1.03109	1.04214	1.11547	0.962792	0.826647	0.548573	0.735549	0.618588	0.782039	1.0348	0.898486	1.0579	1.16935	1.06741
	SV5_38C02	1.66168	0.679537	2.22627	1.92811	0.681843	0.564664	0.960757	1.00384	0.89364	1.14707	0.701368	0.750475	1.39466	1.34615	0.825497	0.885098	1.34438	1.06162	1.33139	0.771552	0.842693	1.39142	0.965092	0.968855	1.37087	1.18546	0.892127	1.05573	0.945218	1.1224	1.08212	0.995907	1.02089	0.959737	0.882139	1.39129	0.862549	1.07858	0.790835	1.22	1.39655	0.718766	0.903278	1.01889	0.982058	1.00639	0.982664	1.09956
	SV5_38C03	0.715668	0.82639	0.997479	0.899159	0.989554	0.706581	1.08644	0.800354	0.984388	0.796485	1.11833	1.1622	0.714662	0.807115	0.989697	0.986067	0.898006	0.936055	0.618346	0.896836	0.962828	0.795027	1.03145	1.00693	0.967475	0.83477	1.41394	1.97078	0.770975	1.14412	0.948955	1.24718	1.26094	1.32286	1.17259	1.35696	1.18274	1.21636	1.14593	0.911051	1.00336	0.74128	1.85156	1.78736	1.21977	1.76178	1.0136	1.11225
	SV5_38C04	0.917332	1.00101	0.980606	0.783706	0.873604	0.641528	1.30818	1.25652	1.36522	1.37475	1.08223	1.06536	0.987967	1.00886	1.07312	0.960082	0.996758	0.921571	0.916998	1.0092	1.0344	1.04674	0.986397	1.11297	0.883801	1.05658	1.22553	0.983158	1.66988	1.39331	1.30995	1.16527	1.53508	1.16799	1.05079	1.07003	0.991797	0.990376	1.242	0.834945	1.02177	1.01177	0.96977	1.07799	1.04159	0.850833	1.09777	1.18165
	SV5_38C05	0.869073	1.00212	1.27302	0.912128	0.672315	0.668344	1.27816	0.714801	1.30123	0.860361	1.13908	1.11821	0.95501	0.687712	1.21122	1.11205	0.73895	0.830729	0.81067	1.2549	0.975758	0.808999	1.22935	1.1848	0.827214	0.767582	0.933324	0.912387	0.771539	0.921308	0.857802	1.02537	0.82513	1.00839	1.05455	0.973886	1.03374	0.924707	1.52093	1.13763	1.01485	1.73188	0.913833	0.894298	0.851007	0.881043	0.675341	1.29124
	SV5_38C06	1.43186	0.882275	1.43727	1.16204	0.463184	0.989193	1.00305	1.16049	0.931319	1.27437	1.12474	0.888997	1.12066	0.956136	1.01215	0.990441	1.20976	1.13061	1.31019	0.939907	0.93123	1.00504	0.952341	0.90082	1.04712	0.922022	0.887615	0.904478	1.29277	1.15936	1.09315	0.999335	1.17598	0.9474	1.07028	0.99819	1.0655	0.80845	1.0638	1.40702	1.23089	1.00859	0.981558	0.922874	0.832989	0.990226	1.07373	0.924545
	SV5_38C07	1.14179	0.809747	1.14768	1.38873	0.628529	0.732344	0.807186	0.981506	0.985656	1.04525	0.884688	0.778984	0.80019	1.00101	1.16784	1.14229	0.907233	0.826495	1.12587	0.845557	0.842148	0.793522	1.07598	0.861614	0.889345	0.959619	1.07111	0.93175	1.44453	1.02685	1.06578	1.09946	1.15942	1.125	1.01559	0.988803	1.20896	0.722773	0.888498	0.862058	0.935722	0.875622	1.04675	0.896018	1.17865	0.853283	1.15049	1.01428
	SV5_38C09	1.6103	0.752238	1.20694	2.17183	0.42579	0.806225	0.922024	1.12515	1.24861	0.96754	1.1158	1.17334	0.719148	0.863374	1.46669	1.15569	1.02241	0.815616	0.974145	1.10385	1.05073	0.895809	1.1347	1.62339	0.95742	0.755654	1.17714	1.05248	0.960081	1.02673	0.949751	1.12206	0.932812	1.17551	1.0488	0.873609	1.15173	0.734938	1.04244	0.583347	0.56184	0.86456	0.942322	1.17763	0.849973	1.39138	0.979862	1.51924
	SV5_38C11	2.45532	0.473483	2.64045	2.76174	0.398402	0.426773	1.0065	0.986417	0.895806	0.976746	1.52453	1.48098	0.87637	0.660518	1.21619	1.11469	0.869861	0.842305	0.706289	0.947805	1.03886	0.68104	0.888387	1.07785	1.00766	0.55474	0.981348	1.01649	1.441	1.10154	0.933489	1.07964	0.958198	1.30246	1.08723	1.01702	1.1446	0.700583	1.06317	0.693962	0.787777	1.0395	0.99261	0.98139	0.880944	1.13381	1.09126	1.13804
	SV5_38C12	1.21748	0.626958	2.11343	2.11794	0.6409	0.516918	0.983969	0.842804	0.994406	0.985214	1.03267	1.05966	1.00743	1.1399	1.18485	0.971488	0.899113	0.895299	0.811971	1.01493	1.04097	0.776357	0.988732	1.0262	0.943814	0.908201	1.08624	1.11989	1.07621	1.11162	1.00454	1.21592	0.889806	1.38896	1.13905	0.869938	1.04518	0.840363	1.13093	0.689217	0.758593	1.02993	0.80394	1.02608	0.888366	1.20758	1.01571	1.03893
[truncated: 5,837 more rows]
[truncated: 18 more columns]

## Sheet: c
	(c) Expression values.
	Log2 of raw fluorescence ratios for each sample
[truncated: 6,782 more rows]
[truncated: 18 more columns]

## Sheet: d
	(d) Average expression values.
	Average of log2 of raw fluorescence ratios for each condition
	SeqID	UO	T6	CCP6	CIP6	HCP6	W6	T24	CCP24	CIP24	HCP24	W24	T48	CCP48	CIP48	HCP48	W48
[truncated: 6,781 more rows]

## Sheet: e
	(e) Differential expression: Log-ratios.
[truncated: 6,783 more rows]

[truncated: 4 more sheets: f, g, h, i]
