# Supplementary material for: Pollination Type Recognition from a Distance by the Ovary Is Revealed Through a Global Transcriptomic Analysis
Source: Plants (Basel). 2019 Jun 24;8(6):185. doi: 10.3390/plants8060185 (PMC6630372; doi:10.3390/plants8060185)
Supplement: Supplementary file 1 [file plants-08-00185-s001.zip › Joly-2019-Plants_SuppMat_R1/Joly-2019-Plants_Dataset_S2.xlsx]

## Sheet: Dataset S2
	Dataset S2. Detailed view of in silico annotations made on genes on the microarray: BLAST results, GO functional classification, enzyme and transcription factor predictions, and predictions on secreted proteins.
	(a)	Nucleotide BLAST results. Best BLASTn hits in the refseq_rna database.
	(b)	Protein BLAST results. Best BLASTx hits in the refseq_protein database.
	(c)	Sequence descriptions. Descriptions based on the best BLASTn or BLASTx hit against the refseq database, if any.
	(d)	GO functional annotations. GO-terms were assigned by BLAST2GO used with default parameters.
	(e)	Enzyme predictions. Enzyme codes (ECs) were assigned using BLAST2GO as well as the Uniprot database. Corresponding metabolic pathways were retrieved from the KEGG database.
	(f)	Transcription factor predictions. Transcription factor predictions were made on best BLASTx hits with the PlantTFDB prediction tool.
	(g)	Secretion predictions. Results of SignalP secretion predictions based on best BLASTx hits in refseq_protein.
	(h)	Predictions on signal peptide-containing proteins. Transmembrane helices (TMHs) were predicted with TMHMM version 2.0. GPI anchors were predicted with PredGPI. The presence of kinase domains (KDs) and leucine-rich repeats (LRRs) was predicted using hmmscan version 3.1b2 using domains from PFAM-A version 32.0.

## Sheet: a
	(a) Nucleotide BLAST results.
	Best BLASTn hits in the refseq_rna database
	EST	Best hit description	Species	GI	Accession nb	Nb HSPs	Query start	Query end	Query len.	Subj. start	Subj. end	Subj. len.	Query cov.	Subj. cov.	Ave. ident.	Max. ident.	E-value
	SV5_01A01	No hit found
	SV5_01A02	No hit found
	SV5_01A03	PREDICTED: Solanum tuberosum bZIP transcription factor 53 (LOC102595254), mRNA	Solanum tuberosum	971565449	XM_006355774	1	1	793	825	54	845	1019	96.1	77.7	88.4	88.4	0
	SV5_01A04	No hit found
	SV5_01A05	No hit found
	SV5_01A06	PREDICTED: Solanum tuberosum protein TRANSPARENT TESTA GLABRA 1-like (LOC102589991), transcript variant X2, mRNA	Solanum tuberosum	971550848	XM_006347458	1	1	818	819	252	1069	1597	99.9	51.2	97.4	97.4	0
	SV5_01A07	PREDICTED: Solanum tuberosum classical arabinogalactan protein 4-like (LOC102583319), mRNA	Solanum tuberosum	971560597	XM_006353130	1	1	440	462	249	691	696	95.2	63.7	97.1	97.1	0
	SV5_01A09	Populus trichocarpa embryo-abundant family protein (POPTR_0006s04060g) mRNA, complete cds	Populus trichocarpa	566174379	XM_002308865	1	9	748	840	93	832	1149	88.1	64.4	72.2	72.2	1e-109
	SV5_01A11	PREDICTED: Nicotiana sylvestris zinc finger BED domain-containing protein RICESLEEPER 3-like (LOC104240001), mRNA	Nicotiana sylvestris	698493619	XM_009794778	2	162	757	837	605	1862	1878	71.2	31.8	79.7	83.3	2e-99
	SV5_01A12	PREDICTED: Solanum tuberosum glycine-rich RNA-binding protein 6, mitochondrial (LOC102598320), mRNA	Solanum tuberosum	971535845	XM_006338976	1	9	658	697	44	692	703	93.3	92.3	97.1	97.1	0
	SV5_01B03	PREDICTED: Solanum tuberosum cysteine proteinase inhibitor B (LOC102598989), mRNA	Solanum tuberosum	971571067	XM_006358728	1	6	625	639	86	697	697	97	87.8	96.5	96.5	0
	SV5_01B04	No hit found
	SV5_01B05	PREDICTED: Solanum tuberosum ubiquitin-conjugating enzyme E2 22 (LOC102580115), transcript variant X2, mRNA	Solanum tuberosum	565344260	XM_006339173	1	208	825	826	1	617	933	74.8	66.1	97.6	97.6	0
	SV5_01B06	PREDICTED: Solanum tuberosum UDP-glucuronate 4-epimerase 1 (LOC102591087), mRNA	Solanum tuberosum	971543827	XM_006343508	1	3	657	657	837	1494	1658	99.7	39.7	97.7	97.7	0
	SV5_01B07	PREDICTED: Solanum tuberosum protein trichome birefringence-like 42 (LOC102594004), mRNA	Solanum tuberosum	971553023	XM_006348786	1	1	412	430	1345	1755	1768	95.8	23.3	98.3	98.3	0
	SV5_01B08	PREDICTED: Solanum tuberosum ubiquinone biosynthesis protein COQ9-B, mitochondrial (LOC102586706), mRNA	Solanum tuberosum	971586819	XM_006367373	1	117	656	803	649	1186	1362	67.3	39.5	90.2	90.2	0
	SV5_01B09	PREDICTED: Solanum tuberosum histone deacetylase HDT2-like (LOC102593361), mRNA	Solanum tuberosum	971555534	XM_015309972	1	11	490	596	575	1046	1049	80.5	45	95.6	95.6	0
	SV5_01B10	PREDICTED: Solanum tuberosum haloacid dehalogenase-like hydrolase domain-containing protein At3g48420 (LOC102586297), mRNA	Solanum tuberosum	971560330	XM_006352993	1	1	840	841	20	856	1414	99.9	59.2	93.8	93.8	0
	SV5_01B11	PREDICTED: Solanum tuberosum protein TIC 20-v, chloroplastic (LOC102595629), mRNA	Solanum tuberosum	971546139	XM_006344828	1	1	818	840	93	910	913	97.4	89.6	95.7	95.7	0
	SV5_01B12	PREDICTED: Solanum tuberosum CASP-like protein 5B1 (LOC102594256), mRNA	Solanum tuberosum	971565174	XM_006355625	2	304	775	791	528	944	967	48.2	39.6	96.1	97.5	1e-147
	SV5_01C01	PREDICTED: Solanum tuberosum classical arabinogalactan protein 9 (LOC102595267), mRNA	Solanum tuberosum	971571828	XM_006359163	1	12	246	285	530	763	850	82.5	27.5	97.5	97.5	2e-106
	SV5_01C02	PREDICTED: Solanum tuberosum lysosomal Pro-X carboxypeptidase-like (LOC102578651), mRNA	Solanum tuberosum	971553357	XM_006349066	1	1	214	231	1438	1649	1655	92.6	12.8	95.4	95.4	1e-89
	SV5_01C03	PREDICTED: Solanum tuberosum zinc finger BED domain-containing protein DAYSLEEPER-like (LOC107060182), mRNA	Solanum tuberosum	971546698	XM_015307756	1	1	803	824	935	1747	3223	97.5	25.2	95.3	95.3	0
	SV5_01C05	PREDICTED: Nicotiana sylvestris stress response protein NST1-like (LOC104228588), mRNA	Nicotiana sylvestris	698588113	XM_009781065	1	103	484	805	1050	1430	2516	47.5	15.1	72	72	4e-46
	SV5_01C06	PREDICTED: Capsicum annuum zinc finger CCCH domain-containing protein 55-like (LOC107855401), transcript variant X2, mRNA	Capsicum annuum	1026008253	XM_016700406	1	1	693	710	4011	4736	4756	97.6	15.3	81.6	81.6	0
	SV5_01C07	PREDICTED: Solanum tuberosum OPA3-like protein (LOC102584488), mRNA	Solanum tuberosum	971580947	XM_006364258	1	1	358	376	862	1220	1281	95.2	28	96.4	96.4	7e-165
	SV5_01C08	PREDICTED: Solanum tuberosum FKBP12-interacting protein of 37 kDa (LOC102602351), mRNA	Solanum tuberosum	971545315	XM_006344383	2	1	778	798	881	1567	1599	87.5	43	93.7	98.4	0
	SV5_01C09	PREDICTED: Nicotiana attenuata pectinesterase inhibitor-like (LOC109224343), mRNA	Nicotiana attenuata	1111099062	XM_019388928	1	6	476	628	10	477	522	75	89.7	69.8	69.8	2e-47
	SV5_01C11	PREDICTED: Solanum tuberosum importin subunit alpha (LOC102596919), mRNA	Solanum tuberosum	971565454	XM_006355779	2	1	795	834	45	937	2086	95	38.3	90.7	94.2	0
	SV5_01D01	PREDICTED: Solanum tuberosum probable acyl-activating enzyme 1, peroxisomal (LOC102586127), mRNA	Solanum tuberosum	565397823	XM_006364422	1	11	679	835	625	1290	1662	80.1	40.1	93.4	93.4	0
	SV5_01D03	PREDICTED: Solanum tuberosum myb-related protein 3R-1-like (LOC102586430), transcript variant X4, mRNA	Solanum tuberosum	971538120	XM_006340204	1	11	584	842	2672	3243	3684	68.2	15.5	96.3	96.3	0
	SV5_01D04	PREDICTED: Solanum tuberosum J domain-containing protein spf31-like (LOC102581247), mRNA	Solanum tuberosum	971538243	XM_006340267	1	1	830	830	37	871	1247	100	67	96.5	96.5	0
	SV5_01D05	PREDICTED: Solanum tuberosum beta-glucuronosyltransferase GlcAT14B (LOC102598209), mRNA	Solanum tuberosum	565342726	XM_006338430	1	13	466	494	1338	1791	2090	91.9	21.7	99.6	99.6	0
	SV5_01D06	No hit found
	SV5_01D07	PREDICTED: Solanum tuberosum leucine aminopeptidase 2, chloroplastic (LOC102595550), transcript variant X2, mRNA	Solanum tuberosum	971555214	XM_015309877	1	1	795	795	16	813	1942	100	41.1	95.2	95.2	0
	SV5_01D08	PREDICTED: Solanum tuberosum pentatricopeptide repeat-containing protein At3g59040 (LOC102605894), transcript variant X2, mRNA	Solanum tuberosum	971569424	XM_015313659	1	1	308	484	443	750	1988	63.6	15.5	98.7	98.7	1e-149
	SV5_01D09	PREDICTED: Gossypium arboreum 50S ribosomal protein L2, chloroplastic (LOC108481034), mRNA	Gossypium arboreum	1050559338	XM_017784204	1	1	486	863	399	883	4124	56.3	11.8	93.4	93.4	0
	SV5_01D11	PREDICTED: Solanum tuberosum hippocampus abundant transcript-like protein 1 (LOC102600096), mRNA	Solanum tuberosum	971575657	XM_006361392	1	24	258	279	1479	1713	1746	84.2	13.5	95.7	95.7	5e-102
	SV5_01D12	PREDICTED: Solanum tuberosum magnesium-chelatase subunit ChlI, chloroplastic (LOC102591731), mRNA	Solanum tuberosum	971574881	XM_006360998	1	1	830	831	320	1154	1558	99.9	53.6	96.9	96.9	0
	SV5_01E01	No hit found
	SV5_01E02	Solanum tuberosum eukaryotic translation initiation factor 5A-5-like (LOC102605379), mRNA	Solanum tuberosum	568215012	NM_001288030	1	1	192	215	557	750	750	89.3	25.9	94.9	94.9	2e-79
	SV5_01E03	No hit found
	SV5_01E04	PREDICTED: Solanum tuberosum T-complex protein 1 subunit zeta 1-like (LOC102606166), mRNA	Solanum tuberosum	971578738	XM_006363064	1	19	289	355	1787	2055	2055	76.3	13.1	96.7	96.7	1e-122
	SV5_01E05	PREDICTED: Solanum tuberosum RING-box protein 1a-like (LOC102583049), mRNA	Solanum tuberosum	565356828	XM_006345203	1	10	663	679	10	663	663	96.3	98.6	97.6	97.6	0
	SV5_01E06	PREDICTED: Solanum tuberosum DNA polymerase delta subunit 4-like (LOC102605871), mRNA	Solanum tuberosum	971553992	XM_006349378	1	30	397	695	42	448	679	53	59.9	70.5	70.5	9e-47
	SV5_01E07	PREDICTED: Solanum tuberosum histone deacetylase HDT1-like (LOC102595265), mRNA	Solanum tuberosum	971535715	XM_006338882	1	1	836	839	62	897	1245	99.6	67.2	95.9	95.9	0
	SV5_01E08	PREDICTED: Ipomoea nil CRM-domain containing factor CFM3, chloroplastic/mitochondrial (LOC109165157), mRNA	Ipomoea nil	1109289554	XM_019313806	1	287	620	823	394	724	1219	40.6	27.2	77.8	77.8	9e-67
	SV5_01E09	PREDICTED: Solanum tuberosum peroxisome biogenesis protein 16 (LOC102598993), transcript variant X1, mRNA	Solanum tuberosum	971536618	XM_006339433	1	1	840	849	46	885	1555	98.9	54	94	94	0
	SV5_01E10	PREDICTED: Nicotiana tabacum serine/arginine-rich SC35-like splicing factor SCL28 (LOC107782208), transcript variant X3, misc_RNA	Nicotiana tabacum	1025098993	XR_001647177	2	21	745	843	1781	2717	2779	86	25.9	85.9	87.9	0
	SV5_01F01	PREDICTED: Solanum tuberosum 60S ribosomal protein L29-2-like (LOC102581332), mRNA	Solanum tuberosum	971565252	XM_015312492	1	1	377	398	85	465	466	94.7	81.8	96.6	96.6	4e-174
	SV5_01F02	PREDICTED: Nicotiana attenuata nuclear poly(A) polymerase 4-like (LOC109241759), transcript variant X1, mRNA	Nicotiana attenuata	1111025998	XM_019408534	1	18	347	863	2419	2766	3113	38.2	11.2	74.2	74.2	1e-51
	SV5_01F03	PREDICTED: Nicotiana tomentosiformis probable thimet oligopeptidase (LOC104101862), transcript variant X5, mRNA	Nicotiana tomentosiformis	1083876019	XM_009609393	1	19	414	841	8380	7985	8715	47.1	4.5	79.8	79.8	2e-94
	SV5_01F04	PREDICTED: Solanum tuberosum polygalacturonase At1g48100 (LOC102586312), mRNA	Solanum tuberosum	971566512	XM_006356362	1	1	781	831	881	1678	1807	94	44.2	92.4	92.4	0
	SV5_01F05	PREDICTED: Solanum lycopersicum heavy metal-associated isoprenylated plant protein 3-like (LOC101259996), mRNA	Solanum lycopersicum	1104638587	XM_004249566	1	1	530	840	256	752	1381	63.1	36	79.1	79.1	1e-134
	SV5_01F06	PREDICTED: Solanum tuberosum calcium-transporting ATPase 2, plasma membrane-type-like (LOC102589419), mRNA	Solanum tuberosum	971581142	XM_006364353	1	1	176	598	556	731	3950	29.4	4.5	98.9	98.9	2e-80
	SV5_01F07	PREDICTED: Solanum tuberosum GTPase-activating protein gyp1-like (LOC102598752), transcript variant X2, mRNA	Solanum tuberosum	971567712	XM_006356880	1	35	775	800	49	785	1202	92.6	61.3	93.9	93.9	0
	SV5_01F08	PREDICTED: Solanum tuberosum GDSL esterase/lipase At5g62930 (LOC102592796), mRNA	Solanum tuberosum	971550757	XM_006347389	1	1	837	837	58	893	1100	100	76	96.9	96.9	0
	SV5_01F09	Populus trichocarpa zinc finger family protein (POPTR_0002s02480g) mRNA, complete cds	Populus trichocarpa	566155859	XM_002301944	1	169	836	845	177	829	1489	79.1	43.9	69.1	69.1	2e-68
	SV5_01F10	PREDICTED: Solanum tuberosum dihydrolipoyllysine-residue acetyltransferase component 1 of pyruvate dehydrogenase complex, mitochondrial (LOC102583674), mRNA	Solanum tuberosum	971573963	XM_006360435	1	1	728	742	1631	2354	2354	98.1	30.8	94.7	94.7	0
	SV5_01F12	PREDICTED: Solanum tuberosum polyadenylate-binding protein RBP45 (LOC102583610), mRNA	Solanum tuberosum	971548391	XM_006346160	1	1	839	843	667	1502	1593	99.5	52.5	94	94	0
	SV5_01G01	PREDICTED: Solanum tuberosum protein prenyltransferase alpha subunit repeat-containing protein 1 (LOC102593848), transcript variant X5, mRNA	Solanum tuberosum	971572585	XM_015314512	1	1	605	633	802	1406	1691	95.6	35.8	99.2	99.2	0
	SV5_01G02	PREDICTED: Solanum tuberosum cullin-1-like (LOC102579979), mRNA	Solanum tuberosum	971559902	XM_006352747	1	1	822	837	279	1106	2694	98.2	30.7	94.6	94.6	0
	SV5_01G03	Solanum tuberosum 14 kDa proline-rich protein DC2.15-like (LOC102590907), mRNA	Solanum tuberosum	568815702	NM_001288691	1	30	431	619	1	402	402	64.9	100	98.5	98.5	0
	SV5_01G05	PREDICTED: Solanum tuberosum endonuclease MutS2 (LOC102596319), mRNA	Solanum tuberosum	971550864	XM_006347476	1	1	189	817	1775	1963	3328	23.1	5.7	98.4	98.4	2e-86
	SV5_01G06	PREDICTED: Solanum tuberosum enoyl-CoA delta isomerase 1, peroxisomal-like (LOC102584122), mRNA	Solanum tuberosum	971536546	XM_006339385	1	1	822	823	57	879	989	99.9	83.2	96.7	96.7	0
	SV5_01G07	PREDICTED: Solanum tuberosum heat shock 70 kDa protein 15-like (LOC102601134), transcript variant X3, mRNA	Solanum tuberosum	971549072	XM_006346516	1	1	797	826	1494	2296	2956	96.5	27.2	93.4	93.4	0
	SV5_01G09	Solanum lycopersicum fructose 1,6-bisphosphate aldolase (SlFBA8), mRNA	Solanum lycopersicum	1102130377	NM_001346988	1	16	377	846	115	472	1513	42.8	23.7	85.9	85.9	6e-120
	SV5_01G10	PREDICTED: Solanum tuberosum serine/threonine-protein kinase STY17-like (LOC102580018), mRNA	Solanum tuberosum	971539080	XM_006340728	1	281	802	841	1714	2248	2366	62.1	22.6	91.2	91.2	0
	SV5_01G11	PREDICTED: Solanum tuberosum pyruvate dehydrogenase E1 component subunit beta-1, mitochondrial (LOC102602262), mRNA	Solanum tuberosum	971585797	XM_006366847	1	1	488	504	1091	1595	1750	96.8	28.9	95.1	95.1	0
	SV5_01H01	PREDICTED: Solanum tuberosum protein BPS1, chloroplastic-like (LOC102580552), transcript variant X2, mRNA	Solanum tuberosum	971536825	XM_015311998	1	11	759	786	607	1358	1520	95.3	49.5	94.6	94.6	0
	SV5_01H02	PREDICTED: Solanum tuberosum transcription factor TCP2-like (LOC102582424), transcript variant X2, mRNA	Solanum tuberosum	971564676	XM_006355347	1	1	800	804	852	1651	2072	99.5	38.6	98.8	98.8	0
	SV5_01H04	PREDICTED: Solanum tuberosum nuclear/nucleolar GTPase 2-like (LOC102585048), mRNA	Solanum tuberosum	565363012	XM_006348175	1	13	721	840	53	755	1920	84.4	36.6	88.5	88.5	0
	SV5_01H05	PREDICTED: Solanum tuberosum calcium-dependent protein kinase 10-like (LOC102591452), mRNA	Solanum tuberosum	971587414	XM_006367643	1	1	823	823	867	1691	2212	100	37.3	96.9	96.9	0
	SV5_01H06	PREDICTED: Solanum pennellii T-complex protein 1 subunit beta (LOC107004506), mRNA	Solanum pennellii	970062600	XM_015202714	1	1	826	826	73	903	2057	100	40.4	93.8	93.8	0
	SV5_01H07	PREDICTED: Solanum tuberosum aspartic proteinase nepenthesin-1-like (LOC102583658), mRNA	Solanum tuberosum	971534257	XM_006338014	1	8	659	674	864	1515	1681	96.7	38.8	98.9	98.9	0
	SV5_01H08	PREDICTED: Solanum tuberosum AAA-ATPase At3g28600-like (LOC102598548), mRNA	Solanum tuberosum	565342728	XM_006338431	1	1	671	833	943	1604	1604	80.6	41.3	96	96	0
	SV5_01H09	PREDICTED: Nicotiana sylvestris gibberellin-regulated protein 5-like (LOC104214870), mRNA	Nicotiana sylvestris	698532136	XM_009764595	1	113	343	397	121	348	420	58.2	54.3	75.4	75.4	2e-33
	SV5_01H10	Medicago truncatula nucleic acid-binding, OB-fold-like protein mRNA	Medicago truncatula	922335986	XM_013590529	1	47	380	853	120	463	823	39.2	41.8	74	74	6e-56
	SV5_01H11	PREDICTED: Nicotiana attenuata leucine-rich repeat receptor-like protein kinase PEPR2 (LOC109230250), mRNA	Nicotiana attenuata	1111125671	XM_019395770	1	36	338	587	1	273	705	51.6	38.7	77.2	77.2	2e-55
	SV5_02A04	PREDICTED: Carica papaya protein CELLULOSE SYNTHASE INTERACTIVE 1 (LOC110826430), mRNA	Carica papaya	1227901255	XM_022057068	1	2	459	820	6380	6837	7156	55.9	6.4	83.6	83.6	4e-134
	SV5_02A06	PREDICTED: Solanum tuberosum profilin-1-like (LOC102579230), mRNA	Solanum tuberosum	971561072	XM_006353440	1	1	184	848	59	242	780	21.7	23.6	81.2	81.2	7e-43
	SV5_02A07	PREDICTED: Solanum tuberosum zinc finger CCCH domain-containing protein 64 (LOC102588813), transcript variant X4, mRNA	Solanum tuberosum	971561109	XM_015311372	1	1	490	505	1656	2167	2176	97	23.5	93	93	0
	SV5_02A09	PREDICTED: Solanum tuberosum SNF1-related protein kinase catalytic subunit alpha KIN10 (PKIN1), mRNA	Solanum tuberosum	971546631	XM_006345112	1	1	470	855	46	512	1903	55	24.5	94.7	94.7	0
	SV5_02A10	PREDICTED: Solanum tuberosum TBC1 domain family member 13-like (LOC102583943), transcript variant X2, mRNA	Solanum tuberosum	971583163	XM_006365413	2	1	429	645	1107	1608	1608	66.5	26.9	99.5	100	0
	SV5_02A11	PREDICTED: Solanum tuberosum calcineurin B-like protein 10 (LOC102595606), mRNA	Solanum tuberosum	971574826	XM_006360924	1	3	758	827	129	885	1252	91.4	60.5	98.2	98.2	0
	SV5_02B05	No hit found
	SV5_02B07	Solanum tuberosum F-box/WD-40 repeat-containing protein At3g52030-like (LOC102578960), mRNA	Solanum tuberosum	937575228	NM_001315540	1	1	653	815	499	1150	1509	80.1	43.2	98.6	98.6	0
	SV5_02B08	PREDICTED: Solanum tuberosum glutathione S-transferase L3-like (LOC102603659), mRNA	Solanum tuberosum	971535866	XM_006338992	1	13	618	830	165	770	1143	73	53	97.5	97.5	0
	SV5_02B10	PREDICTED: Nicotiana tabacum HVA22-like protein f (LOC107802075), transcript variant X4, misc_RNA	Nicotiana tabacum	1025216629	XR_001651767	2	120	245	816	1229	1625	1843	15.4	13.1	77.2	78.6	5e-19
	SV5_02B11	PREDICTED: Solanum tuberosum cytosolic sulfotransferase 12-like (LOC102592843), mRNA	Solanum tuberosum	565344595	XM_006339332	1	1	681	834	304	985	987	81.7	69.1	94.3	94.3	0
	SV5_02B12	PREDICTED: Solanum pennellii probable chromatin-remodeling complex ATPase chain (LOC107023235), mRNA	Solanum pennellii	970036036	XM_015223860	1	1	659	676	3091	3745	3927	97.5	16.7	92.2	92.2	0
	SV5_02C06	PREDICTED: Solanum tuberosum rop guanine nucleotide exchange factor 7-like (LOC102594227), mRNA	Solanum tuberosum	971554063	XM_006349425	1	1	760	813	1117	1872	2578	93.5	29.3	92.8	92.8	0
	SV5_02C07	PREDICTED: Solanum pennellii F-box protein GID2 (LOC107015670), mRNA	Solanum pennellii	970020506	XM_015216001	1	1	743	836	165	925	1055	88.9	72.1	88.5	88.5	0
	SV5_02C08	PREDICTED: Solanum tuberosum thioredoxin M3, chloroplastic-like (LOC102589431), transcript variant X1, mRNA	Solanum tuberosum	971548738	XM_006346342	1	1	520	854	128	645	988	60.9	52.4	92.3	92.3	0
	SV5_02C09	PREDICTED: Solanum pennellii F-box protein At2g27310 (LOC107004080), mRNA	Solanum pennellii	970061848	XM_015202309	1	13	722	841	19	733	1166	84.4	61.3	86.6	86.6	0
	SV5_02C10	No hit found
	SV5_02C11	PREDICTED: Cucumis sativus rRNA methyltransferase 1, mitochondrial (LOC101214849), mRNA	Cucumis sativus	778678662	XM_004134124	1	5	276	890	261	532	1138	30.6	23.9	75	75	1e-46
	SV5_02C12	Solanum tuberosum chaperonin-60 beta subunit (LOC102577525), mRNA	Solanum tuberosum	568215536	NM_001288168	1	24	595	775	965	1535	2078	73.8	27.5	98.8	98.8	0
	SV5_02D05	PREDICTED: Solanum tuberosum probable cinnamyl alcohol dehydrogenase 1 (LOC102602480), mRNA	Solanum tuberosum	971548667	XM_006346299	1	1	659	723	740	1394	1394	91.2	47	96.1	96.1	0
	SV5_02D07	Solanum lycopersicum protein response to dessication 2 (RD2), mRNA	Solanum lycopersicum	1040460924	NM_001328642	1	1	473	826	174	647	1047	57.3	45.3	88.6	88.6	4e-178
	SV5_02D10	Solanum tuberosum pyruvate kinase (PK), mRNA	Solanum tuberosum	568215309	NM_001288156	1	84	637	828	1	554	2000	66.9	27.7	97.3	97.3	0
	SV5_02D12	PREDICTED: Solanum tuberosum factor of DNA methylation 4 (LOC102596562), mRNA	Solanum tuberosum	971556504	XM_006350711	1	1	615	832	1959	2574	2833	73.9	21.7	98.7	98.7	0
	SV5_02E10	PREDICTED: Solanum tuberosum sufE-like protein 1, chloroplastic/mitochondrial (LOC102601124), transcript variant X7, mRNA	Solanum tuberosum	971546166	XM_006344844	1	1	384	819	35	423	1565	46.9	24.9	90	90	6e-151
	SV5_02E12	PREDICTED: Solanum tuberosum two-component response regulator-like APRR5 (LOC102589008), mRNA	Solanum tuberosum	971550841	XM_006347454	1	1	740	841	1606	2348	2717	88	27.4	96.9	96.9	0
	SV5_02F01	Solanum lycopersicum ubiquitin (ubi3), mRNA	Solanum lycopersicum	1077201370	NM_001346406	1	1	283	876	13	295	674	32.3	42	94.4	94.4	2e-120
	SV5_02F03	No hit found
	SV5_02F04	PREDICTED: Solanum tuberosum U-box domain-containing protein 44-like (LOC102593068), mRNA	Solanum tuberosum	971537027	XM_006339685	1	1	179	834	3020	3198	3896	21.5	4.6	91.1	91.1	4e-65
	SV5_02F05	Salmo salar TAO kinase 3 (taok3), mRNA	Salmo salar	291190044	NM_001173604	1	187	239	240	4301	4353	4355	22.1	1.2	90.6	90.6	8e-10
	SV5_02F07	No hit found
	SV5_02F08	No hit found
	SV5_02F10	PREDICTED: Solanum lycopersicum 3-oxoacyl-[acyl-carrier-protein] reductase FabG-like (LOC101247770), mRNA	Solanum lycopersicum	1104638189	XM_004249271	1	1	140	901	297	434	1123	15.5	12.3	87.1	87.1	1e-39
	SV5_02F12	No hit found
	SV5_02G01	PREDICTED: Jatropha curcas coiled-coil domain-containing protein 136 (LOC105632679), transcript variant X2, mRNA	Jatropha curcas	1173818473	XM_012215125	1	317	479	717	287	449	1534	22.7	10.6	72.4	72.4	1e-14
	SV5_02G02	PREDICTED: Solanum tuberosum protein DETOXIFICATION 43-like (LOC102592318), mRNA	Solanum tuberosum	971547166	XM_006345391	1	3	191	886	1617	1799	1944	21.3	9.4	85.2	85.2	8e-49
	SV5_02G05	PREDICTED: Solanum tuberosum homeobox-leucine zipper protein ANTHOCYANINLESS 2 (LOC102587855), mRNA	Solanum tuberosum	971536571	XM_006339395	1	1	589	607	2828	3414	3597	97	16.3	96.3	96.3	0
	SV5_02G06	No hit found
	SV5_02G09	PREDICTED: Solanum tuberosum F-box/LRR-repeat protein 3 (LOC102589968), mRNA	Solanum tuberosum	971579604	XM_006363549	1	1	721	831	107	830	2692	86.8	26.9	95.5	95.5	0
	SV5_02G10	PREDICTED: Nicotiana tomentosiformis DTW domain-containing protein 2 (LOC104101617), mRNA	Nicotiana tomentosiformis	1083875635	XM_009609100	1	6	226	818	218	438	1139	27	19.4	89.6	89.6	5e-76
	SV5_02G11	PREDICTED: Solanum tuberosum F-box protein At2g17036 (LOC102583252), mRNA	Solanum tuberosum	971539087	XM_006340739	1	1	541	864	576	1114	2242	62.6	24	96.1	96.1	0
	SV5_02G12	PREDICTED: Solanum tuberosum short-chain dehydrogenase/reductase 2b-like (LOC102588739), mRNA	Solanum tuberosum	971538138	XM_006340210	1	1	597	808	49	646	1240	73.9	48.2	96.5	96.5	0
	SV5_02H01	No hit found
	SV5_02H04	PREDICTED: Solanum tuberosum PGR5-like protein 1B, chloroplastic (LOC102584115), mRNA	Solanum tuberosum	971570338	XM_006358321	1	28	376	866	218	566	1412	40.3	24.7	93.4	93.4	3e-149
	SV5_02H05	PREDICTED: Solanum tuberosum transportin-1 (LOC102595091), transcript variant X2, mRNA	Solanum tuberosum	971581342	XM_006364442	1	1	839	844	1483	2325	3533	99.4	23.9	96.3	96.3	0
	SV5_02H07	PREDICTED: Solanum tuberosum protein translation factor SUI1 homolog (LOC102587179), mRNA	Solanum tuberosum	971559404	XM_006352430	1	1	691	707	75	786	786	97.7	90.6	95.2	95.2	0
	SV5_02H08	PREDICTED: Solanum tuberosum SEC12-like protein 1 (LOC102586665), mRNA	Solanum tuberosum	971573972	XM_006360442	1	1	440	839	657	1095	1668	52.4	26.3	91.4	91.4	0
	SV5_02H09	PREDICTED: Solanum tuberosum acetyl-coenzyme A synthetase, chloroplastic/glyoxysomal-like (LOC102581384), mRNA	Solanum tuberosum	971545462	XM_006344473	1	14	571	862	1298	1851	2470	64.7	22.4	95.5	95.5	0
	SV5_02H10	No hit found
	SV5_02H11	PREDICTED: Solanum tuberosum lysine histidine transporter-like 8 (LOC102585770), mRNA	Solanum tuberosum	971574680	XM_006360827	1	1	587	801	52	636	1725	73.3	33.9	92.3	92.3	0
	SV5_03A01	PREDICTED: Solanum tuberosum cytochrome P450 94C1-like (LOC102590366), mRNA	Solanum tuberosum	565348474	XM_006341176	1	303	819	832	1	542	1549	62.1	35	89.9	89.9	0
	SV5_03A02	No hit found
	SV5_03A04	PREDICTED: Solanum tuberosum ferredoxin, root R-B2-like (LOC102581844), transcript variant X2, mRNA	Solanum tuberosum	971547887	XM_015308073	1	113	734	832	3	621	714	74.8	86.7	92.9	92.9	0
	SV5_03A06	PREDICTED: Solanum tuberosum leucine-rich repeat extensin-like protein 3 (LOC102598743), partial mRNA	Solanum tuberosum	565374018	XM_006353500	1	1	386	402	2092	2491	2504	96	16	91.1	91.1	1e-161
	SV5_03A08	No hit found
	SV5_03A11	No hit found
	SV5_03A12	PREDICTED: Solanum tuberosum plant UBX domain-containing protein 4 (LOC102583198), mRNA	Solanum tuberosum	971551889	XM_006348103	1	1	840	850	119	967	1308	98.8	64.9	96	96	0
	SV5_03B02	PREDICTED: Herrania umbratica alpha-L-fucosidase 1-like (LOC110411858), mRNA	Herrania umbratica	1204892253	XM_021422196	1	305	542	824	2036	2273	2559	28.9	9.3	76.1	76.1	1e-39
	SV5_03B03	No hit found
	SV5_03B04	PREDICTED: Solanum pennellii probable disease resistance protein At1g61300 (LOC107005707), transcript variant X2, mRNA	Solanum pennellii	970065751	XM_015204350	1	1	628	825	1991	2618	3710	76.1	16.9	88.2	88.2	0
	SV5_03B05	PREDICTED: Solanum tuberosum cysteine proteinase inhibitor B (LOC102598989), mRNA	Solanum tuberosum	971571067	XM_006358728	1	1	615	630	87	697	697	97.6	87.7	95.6	95.6	0
	SV5_03B06	PREDICTED: Solanum tuberosum rac-like GTP-binding protein 5 (LOC102598995), mRNA	Solanum tuberosum	971572606	XM_006359634	1	1	721	842	373	1105	1207	85.6	60.7	96.2	96.2	0
	SV5_03B07	PREDICTED: Capsicum annuum defensin-like protein 183 (LOC107847280), mRNA	Capsicum annuum	1026095542	XM_016691470	1	24	258	330	133	364	408	71.2	56.9	81.9	81.9	2e-58
	SV5_03B08	PREDICTED: Solanum tuberosum S-adenosylmethionine synthase 3-like (LOC102586863), mRNA	Solanum tuberosum	971535937	XM_006339022	1	1	519	544	1111	1624	1624	95.4	31.7	96.4	96.4	0
	SV5_03B09	PREDICTED: Solanum tuberosum fasciclin-like arabinogalactan protein 1 (LOC107060124), mRNA	Solanum tuberosum	971546035	XM_015307582	1	96	838	857	1	745	804	86.7	92.7	94.9	94.9	0
	SV5_03B10	PREDICTED: Solanum tuberosum muscle M-line assembly protein unc-89 (LOC102605879), mRNA	Solanum tuberosum	971561307	XM_006353597	1	1	768	833	2524	3293	3453	92.2	22.3	95.3	95.3	0
	SV5_03B11	PREDICTED: Solanum tuberosum DEAD-box ATP-dependent RNA helicase 56-like (LOC102587835), mRNA	Solanum tuberosum	971561370	XM_006353629	1	1	689	841	34	721	1768	81.9	38.9	95.5	95.5	0
	SV5_03B12	PREDICTED: Sesamum indicum golgin subfamily A member 6-like protein 6 (LOC105161195), mRNA	Sesamum indicum	1173790360	XM_011078809	1	2	143	513	1439	1580	2067	27.7	6.9	83.8	83.8	2e-33
	SV5_03C04	PREDICTED: Solanum tuberosum signal peptide peptidase-like 2 (LOC102596175), mRNA	Solanum tuberosum	971544406	XM_006343910	1	1	522	847	888	1407	2133	61.6	24.4	93.3	93.3	0
	SV5_03C05	No hit found
	SV5_03C06	PREDICTED: Solanum tuberosum probable protein S-acyltransferase 14 (LOC102597951), mRNA	Solanum tuberosum	971551425	XM_006347807	1	1	744	816	531	1276	1597	91.2	46.7	96.8	96.8	0
	SV5_03C07	PREDICTED: Nicotiana tabacum ATPase family AAA domain-containing protein 1-A-like (LOC107810085), transcript variant X2, mRNA	Nicotiana tabacum	1025257699	XM_016634820	1	1	271	843	479	746	1100	32.2	24.4	83.9	83.9	3e-73
	SV5_03C08	PREDICTED: Solanum pennellii brefeldin A-inhibited guanine nucleotide-exchange protein 5 (LOC107007115), mRNA	Solanum pennellii	970067921	XM_015205589	1	1	652	833	4981	5632	6127	78.3	10.6	97.6	97.6	0
	SV5_03C09	PREDICTED: Solanum pennellii NAC transcription factor 56-like (LOC107024946), mRNA	Solanum pennellii	970039972	XM_015225856	1	1	408	860	85	492	522	47.4	78.2	95.3	95.3	0
	SV5_03C10	PREDICTED: Solanum tuberosum cyclin-dependent kinase F-4 (LOC102605817), transcript variant X4, mRNA	Solanum tuberosum	971575270	XM_015315188	1	1	643	852	589	1228	1628	75.5	39.3	93.8	93.8	0
	SV5_03C11	PREDICTED: Solanum tuberosum endoglucanase 18-like (LOC102581381), mRNA	Solanum tuberosum	971544354	XM_006343864	1	1	749	833	25	776	1681	89.9	44.7	94.3	94.3	0
	SV5_03C12	PREDICTED: Solanum tuberosum EG45-like domain containing protein (LOC107059924), mRNA	Solanum tuberosum	971543756	XM_015307026	1	14	240	870	68	303	396	26.1	59.6	72.5	72.5	1e-26
	SV5_03D01	PREDICTED: Solanum tuberosum copper chaperone for superoxide dismutase, chloroplastic/cytosolic (LOC102598129), transcript variant X1, mRNA	Solanum tuberosum	971579760	XM_006363638	1	1	802	835	23	829	1226	96.1	65.8	97	97	0
	SV5_03D02	Solanum tuberosum tubulin beta-2 chain-like (LOC102590108), mRNA	Solanum tuberosum	568214973	NM_001288277	1	1	723	821	857	1579	1611	88.1	44.9	93.5	93.5	0
	SV5_03D03	PREDICTED: Nicotiana tabacum aspartic proteinase CDR1-like (LOC107790605), mRNA	Nicotiana tabacum	1025153724	XM_016612556	1	2	359	835	624	978	1419	42.9	25	70.4	70.4	2e-36
	SV5_03D04	PREDICTED: Solanum tuberosum probable DNA-3-methyladenine glycosylase 2 (LOC102588134), mRNA	Solanum tuberosum	971549928	XM_006346889	1	1	536	552	1079	1574	1598	97.1	31	90.5	90.5	0
	SV5_03D05	PREDICTED: Nicotiana sylvestris monoacylglycerol lipase ABHD6 (LOC104240737), mRNA	Nicotiana sylvestris	698431044	XM_009795614	1	1	758	840	480	1238	1565	90.2	48.5	89.1	89.1	0
	SV5_03D06	PREDICTED: Solanum tuberosum DNA repair protein REV1 (LOC102599689), transcript variant X9, mRNA	Solanum tuberosum	971548660	XM_015308266	1	13	468	869	319	769	3581	52.5	12.6	90.8	90.8	1e-178
	SV5_03D07	PREDICTED: Daucus carota subsp. sativus anthocyanidin 3-O-glucosyltransferase 6-like (LOC108212148), mRNA	Daucus carota subsp. sativus	1040856781	XM_017383880	1	167	559	826	1714	2106	2625	47.6	15	76.7	76.7	2e-75
	SV5_03D08	Solanum tuberosum dihydroflavonol-4-reductase-like (LOC102587107), mRNA	Solanum tuberosum	568215327	NM_001288480	1	1	502	802	657	1159	1159	62.6	43.4	97.2	97.2	0
	SV5_03D10	PREDICTED: Solanum tuberosum RING-H2 finger protein ATL2 (LOC107063120), mRNA	Solanum tuberosum	971572872	XM_015314579	1	1	673	714	367	1024	1026	94.3	64.1	92.8	92.8	0
	SV5_03D12	PREDICTED: Solanum tuberosum ubiquitin-conjugating enzyme E2 22 (LOC102580115), transcript variant X1, mRNA	Solanum tuberosum	971536158	XM_006339174	1	3	715	835	106	821	1274	85.4	56.2	90.5	90.5	0
	SV5_03E01	PREDICTED: Capsicum annuum ribosomal RNA-processing protein 7 homolog A-like (LOC107855472), mRNA	Capsicum annuum	1026008430	XM_016700490	1	286	528	847	100	344	801	28.7	30.6	86.9	86.9	1e-78
	SV5_03E02	Solanum tuberosum N-carbamoylputrescine amidase-like (CPA), mRNA	Solanum tuberosum	568215203	NM_001288196	1	20	333	853	1	313	1228	36.8	25.5	90.5	90.5	5e-121
	SV5_03E03	PREDICTED: Solanum tuberosum bromodomain-containing protein DDB_G0280777 (LOC102592223), mRNA	Solanum tuberosum	971550974	XM_006347548	1	1	561	832	54	636	1839	67.4	31.7	92.8	92.8	0
	SV5_03E04	PREDICTED: Solanum tuberosum 25.3 kDa vesicle transport protein-like (LOC102583914), transcript variant X1, mRNA	Solanum tuberosum	971575481	XM_006361267	1	1	603	838	533	1129	1191	72	50.1	94.7	94.7	0
	SV5_03E07	PREDICTED: Solanum tuberosum pollen-specific leucine-rich repeat extensin-like protein 1 (LOC102589108), mRNA	Solanum tuberosum	971583811	XM_006365780	5	1	805	834	135	941	1424	96.5	56.7	81.2	85.3	0
	SV5_03E08	PREDICTED: Solanum pennellii calpain-type cysteine protease DEK1 (LOC107007103), transcript variant X2, mRNA	Solanum pennellii	970067885	XM_015205572	1	1	631	829	6150	6778	7091	76.1	8.9	94.5	94.5	0
	SV5_03E09	PREDICTED: Solanum tuberosum periodic tryptophan protein 2 homolog (LOC102587545), transcript variant X1, mRNA	Solanum tuberosum	971540570	XM_006341611	1	1	599	842	2510	3110	3318	71.1	18.1	96.5	96.5	0
	SV5_03E10	PREDICTED: Solanum pennellii UDP-N-acetylglucosamine transferase subunit ALG14 homolog (LOC107014684), mRNA	Solanum pennellii	970018081	XM_015214710	1	16	448	856	22	451	1118	50.6	38.5	86.6	86.6	5e-146
	SV5_03E12	PREDICTED: Solanum pennellii 3-oxoacyl-[acyl-carrier-protein] reductase FabG-like (LOC107032290), mRNA	Solanum pennellii	970055437	XM_015233879	1	1	327	858	337	662	1166	38.1	28	84.7	84.7	1e-103
	SV5_03F01	PREDICTED: Solanum tuberosum F-box/LRR-repeat protein 25-like (LOC102603085), transcript variant X1, mRNA	Solanum tuberosum	971562493	XM_015311744	2	1	689	825	898	1804	2073	83.5	36.6	91.8	92.6	0
	SV5_03F05	PREDICTED: Solanum tuberosum long chain acyl-CoA synthetase 6, peroxisomal-like (LOC102599103), mRNA	Solanum tuberosum	971572958	XM_006359871	1	1	602	852	1447	2048	2262	70.7	26.6	91.9	91.9	0
	SV5_03F06	PREDICTED: Solanum tuberosum zinc finger A20 and AN1 domain-containing stress-associated protein 8-like (LOC102583311), transcript variant X2, mRNA	Solanum tuberosum	971557224	XM_006351157	2	1	798	838	43	956	962	95.2	84.4	94.6	98.1	0
	SV5_03F08	PREDICTED: Nicotiana attenuata leucine-rich repeat receptor-like protein kinase PEPR2 (LOC109230250), mRNA	Nicotiana attenuata	1111125671	XM_019395770	1	51	353	819	1	273	705	37	38.7	77.3	77.3	2e-55
	SV5_03F09	No hit found
	SV5_03F10	No hit found
	SV5_03F12	No hit found
	SV5_03G03	PREDICTED: Solanum tuberosum histidine decarboxylase-like (LOC102582616), mRNA	Solanum tuberosum	971582605	XM_006365106	1	266	392	831	112	238	1616	15.3	7.9	81.1	81.1	1e-27
	SV5_03G06	PREDICTED: Solanum pennellii NAC domain-containing protein 92-like (LOC107021868), mRNA	Solanum pennellii	970033543	XM_015222587	1	200	674	833	21	496	1436	57	33.2	90.6	90.6	0
	SV5_03G08	PREDICTED: Nicotiana attenuata leucine-rich repeat receptor-like protein kinase PEPR2 (LOC109230250), mRNA	Nicotiana attenuata	1111125671	XM_019395770	1	51	353	856	1	273	705	35.4	38.7	75.3	75.3	2e-50
	SV5_03G09	PREDICTED: Solanum tuberosum shaggy-related protein kinase epsilon (LOC102578618), transcript variant X3, mRNA	Solanum tuberosum	971580366	XM_015303723	2	1	785	848	60	904	1738	92.6	45.3	94.2	96.8	0
	SV5_03G10	PREDICTED: Solanum tuberosum protein STRICTOSIDINE SYNTHASE-LIKE 6-like (LOC102588958), mRNA	Solanum tuberosum	971539110	XM_006340757	1	5	734	843	822	1548	1611	86.6	45.1	96.3	96.3	0
	SV5_03H02	PREDICTED: Solanum tuberosum casein kinase II subunit alpha-like (LOC102590078), mRNA	Solanum tuberosum	971581155	XM_006364355	1	4	191	821	560	747	1722	22.9	10.9	93.1	93.1	1e-71
	SV5_03H03	PREDICTED: Solanum lycopersicum protein BOLA4, chloroplastic/mitochondrial (LOC101268264), transcript variant X2, mRNA	Solanum lycopersicum	1104614936	XM_010320003	1	1	501	837	39	539	832	59.9	60.2	95.2	95.2	0
	SV5_03H04	PREDICTED: Solanum pennellii 3-ketoacyl-CoA synthase 10 (LOC107028580), mRNA	Solanum pennellii	970047326	XM_015229701	1	1	514	533	1350	1868	1890	96.4	27.5	95.4	95.4	0
	SV5_03H07	PREDICTED: Solanum tuberosum protein YLS9-like (LOC102581750), mRNA	Solanum tuberosum	971552433	XM_006348416	1	1	589	605	311	900	1069	97.4	55.2	96.4	96.4	0
	SV5_03H09	PREDICTED: Solanum tuberosum protein EXORDIUM-like (LOC102579389), mRNA	Solanum tuberosum	971579019	XM_006363210	1	1	659	848	24	685	1161	77.7	57	92.9	92.9	0
	SV5_03H10	PREDICTED: Solanum tuberosum ras-related protein Rab11D (LOC102588781), mRNA	Solanum tuberosum	971549522	XM_006346679	1	3	663	836	47	706	986	79.1	66.9	98.3	98.3	0
	SV5_03H11	PREDICTED: Solanum tuberosum B3 domain-containing protein At5g42700-like (LOC102593459), transcript variant X2, mRNA	Solanum tuberosum	971548754	XM_006346355	1	1	814	819	39	860	1336	99.4	61.5	94.8	94.8	0
	SV5_03H12	No hit found
	SV5_04A01	PREDICTED: Solanum tuberosum alpha-1,3-mannosyl-glycoprotein 2-beta-N-acetylglucosaminyltransferase (LOC102596963), transcript variant X1, mRNA	Solanum tuberosum	971581025	XM_006364289	1	3	305	499	34	336	1853	60.7	16.4	98.7	98.7	8e-147
	SV5_04A02	PREDICTED: Solanum tuberosum signal recognition particle 9 kDa protein (LOC102597552), mRNA	Solanum tuberosum	971554664	XM_006349729	1	10	632	846	62	681	806	73.6	76.9	96.6	96.6	0
	SV5_04A04	No hit found
	SV5_04A05	PREDICTED: Solanum lycopersicum RING-variant domain-containing protein (LOC101243912), transcript variant X1, mRNA	Solanum lycopersicum	1104630072	XM_010326380	1	40	817	830	100	865	1332	93.7	57.5	93.1	93.1	0
	SV5_04A06	PREDICTED: Solanum tuberosum calmodulin (LOC102599353), mRNA	Solanum tuberosum	971581777	XM_006364690	1	1	196	341	30	228	905	57.5	22	97.5	97.5	3e-87
	SV5_04A07	PREDICTED: Solanum tuberosum calmodulin (LOC102599353), mRNA	Solanum tuberosum	971581777	XM_006364690	1	1	197	342	30	228	905	57.6	22	98	98	2e-89
	SV5_04A08	PREDICTED: Solanum tuberosum probable 26S proteasome complex subunit sem1-1 (LOC102591989), mRNA	Solanum tuberosum	971546407	XM_006344981	1	3	494	849	74	555	570	58	84.6	84.2	84.2	3e-148
	SV5_04A09	PREDICTED: Solanum tuberosum eukaryotic peptide chain release factor GTP-binding subunit ERF3A-like (LOC102584824), transcript variant X4, mRNA	Solanum tuberosum	971583012	XM_015304423	1	1	813	832	1227	2037	2065	97.7	39.3	98.3	98.3	0
	SV5_04A11	PREDICTED: Solanum tuberosum WEB family protein At3g02930, chloroplastic-like (LOC102587049), mRNA	Solanum tuberosum	971550951	XM_006347531	1	1	733	748	2743	3475	3665	98	20	99.1	99.1	0
	SV5_04A12	PREDICTED: Solanum tuberosum ATP phosphoribosyltransferase 2, chloroplastic (LOC102596899), mRNA	Solanum tuberosum	971553829	XM_006349283	1	1	374	608	145	518	1730	61.5	21.6	99.7	99.7	0
	SV5_04B02	PREDICTED: Manihot esculenta 2-hydroxy-6-oxononadienedioate/2-hydroxy-6-oxononatrienedioate hydrolase-like (LOC110602668), transcript variant X4, mRNA	Manihot esculenta	1216231053	XM_021740461	1	288	380	818	1155	1247	1841	11.4	5.1	81.7	81.7	1e-14
	SV5_04B04	PREDICTED: Solanum tuberosum switch-associated protein 70 (LOC102588442), mRNA	Solanum tuberosum	971581861	XM_006364745	1	1	828	839	104	933	1931	98.7	43	96	96	0
	SV5_04B06	PREDICTED: Solanum tuberosum pectinesterase 2-like (LOC102582228), mRNA	Solanum tuberosum	971570019	XM_006358152	1	35	807	809	1	780	1027	95.6	76	97.2	97.2	0
	SV5_04B07	PREDICTED: Solanum tuberosum pectinesterase 2-like (LOC102582228), mRNA	Solanum tuberosum	971570019	XM_006358152	1	35	821	821	1	793	1027	95.9	77.2	97.6	97.6	0
	SV5_04B08	Solanum tuberosum 60S ribosomal protein L12-like (LOC102600463), mRNA	Solanum tuberosum	568815621	NM_001288671	1	1	555	643	147	687	708	86.3	76.4	95.3	95.3	0
	SV5_04B09	Medicago truncatula DUF1685 family protein mRNA	Medicago truncatula	922329898	XM_003629758	1	101	438	798	476	804	1016	42.4	32.4	73.4	73.4	1e-45
	SV5_04B11	PREDICTED: Solanum tuberosum acyl carrier protein 2, mitochondrial-like (LOC102587604), mRNA	Solanum tuberosum	971555417	XM_006350159	1	366	796	852	323	770	820	50.6	54.6	70.4	70.4	3e-60
	SV5_04B12	PREDICTED: Solanum tuberosum protein SPA1-RELATED 4-like (LOC102590416), transcript variant X2, misc_RNA	Solanum tuberosum	971552058	XR_367371	1	26	846	854	1111	1936	3340	96.1	24.7	97.2	97.2	0
	SV5_04C03	PREDICTED: Solanum tuberosum universal stress protein A-like protein (LOC102580875), mRNA	Solanum tuberosum	971559905	XM_006352750	1	151	415	431	499	783	821	61.5	34.7	91.9	91.9	9e-114
	SV5_04C04	No hit found
	SV5_04C05	PREDICTED: Nicotiana sylvestris high mobility group B protein 6 (LOC104238884), transcript variant X1, mRNA	Nicotiana sylvestris	698490376	XM_009793381	1	20	641	800	35	651	757	77.8	81.5	81.4	81.4	1e-171
	SV5_04C06	PREDICTED: Solanum tuberosum nucleolar protein 56-like (LOC102580709), mRNA	Solanum tuberosum	971545930	XM_006344707	1	1	713	729	1189	1902	1916	97.8	37.3	99	99	0
	SV5_04C08	PREDICTED: Solanum tuberosum peptidyl-prolyl cis-trans isomerase CYP59 (LOC102582851), mRNA	Solanum tuberosum	971548141	XM_006345983	1	1	819	837	808	1631	2114	97.9	39	96.8	96.8	0
	SV5_04C09	PREDICTED: Solanum tuberosum CBL-interacting serine/threonine-protein kinase 7-like (LOC102586013), mRNA	Solanum tuberosum	971577078	XM_006362108	1	10	580	876	553	1115	1695	65.2	33.2	89.3	89.3	0
	SV5_04C10	PREDICTED: Solanum tuberosum CBL-interacting serine/threonine-protein kinase 7-like (LOC102586013), mRNA	Solanum tuberosum	971577078	XM_006362108	1	3	732	859	551	1271	1695	85	42.5	90.8	90.8	0
	SV5_04C11	PREDICTED: Solanum tuberosum protein SPA1-RELATED 4-like (LOC102590416), transcript variant X2, misc_RNA	Solanum tuberosum	971552058	XR_367371	1	27	731	848	1111	1807	3340	83.1	20.9	87.5	87.5	0
	SV5_04C12	PREDICTED: Solanum tuberosum protein SPA1-RELATED 4-like (LOC102590416), transcript variant X2, misc_RNA	Solanum tuberosum	971552058	XR_367371	1	26	848	850	1111	1934	3340	96.8	24.7	97.1	97.1	0
	SV5_04D01	PREDICTED: Solanum tuberosum proline dehydrogenase 2, mitochondrial-like (LOC102588726), mRNA	Solanum tuberosum	971534664	XM_006338234	1	1	625	837	213	829	1841	74.7	33.5	89.6	89.6	0
	SV5_04D02	PREDICTED: Sesamum indicum raucaffricine-O-beta-D-glucosidase-like (LOC105179784), mRNA	Sesamum indicum	1173754020	XM_020691431	1	56	249	844	1	193	945	23	20.4	68	68	6e-12
	SV5_04D04	PREDICTED: Solanum tuberosum ATP synthase gamma chain, chloroplastic (LOC102596547), mRNA	Solanum tuberosum	971551832	XM_006348055	1	1	837	837	42	857	1639	100	49.8	93	93	0
	SV5_04D05	PREDICTED: Solanum pennellii BTB/POZ domain-containing protein At2g13690 (LOC107004583), mRNA	Solanum pennellii	970062815	XM_015202830	1	1	792	826	1092	1885	2193	95.9	36.2	93.7	93.7	0
	SV5_04D06	PREDICTED: Solanum tuberosum GDT1-like protein 2, chloroplastic (LOC102592395), mRNA	Solanum tuberosum	971539284	XM_006340857	1	1	480	499	1193	1673	1673	96.2	28.8	98.8	98.8	0
	SV5_04D07	PREDICTED: Solanum tuberosum GDT1-like protein 2, chloroplastic (LOC102592395), mRNA	Solanum tuberosum	971539284	XM_006340857	1	1	480	499	1193	1673	1673	96.2	28.8	98.8	98.8	0
	SV5_04D08	PREDICTED: Solanum pennellii probable carboxylesterase 1 (LOC107005408), mRNA	Solanum pennellii	970001790	XM_015203996	1	6	547	825	64	605	691	65.7	78.4	93.7	93.7	0
	SV5_04D10	No hit found
	SV5_04D12	No hit found
	SV5_04E02	PREDICTED: Solanum tuberosum coatomer subunit zeta-2-like (LOC102591694), mRNA	Solanum tuberosum	971565056	XM_006355537	1	1	534	807	54	585	977	66.2	54.5	92.1	92.1	0
	SV5_04E03	PREDICTED: Ipomoea nil CRM-domain containing factor CFM3, chloroplastic/mitochondrial (LOC109165157), mRNA	Ipomoea nil	1109289554	XM_019313806	1	366	668	834	394	692	1219	36.3	24.5	74.3	74.3	1e-45
	SV5_04E04	PREDICTED: Solanum tuberosum synaptotagmin-1-like (LOC102597682), mRNA	Solanum tuberosum	565387834	XM_006359631	1	1	664	843	375	1036	1962	78.8	33.7	94.6	94.6	0
	SV5_04E05	No hit found
	SV5_04E10	No hit found
	SV5_04E11	PREDICTED: Capsicum annuum pyrimidine-specific ribonucleoside hydrolase RihA-like (LOC107842165), transcript variant X2, mRNA	Capsicum annuum	1026018569	XM_016685928	1	6	419	636	2366	2779	3226	65.1	12.8	83.3	83.3	5e-119
	SV5_04F01	PREDICTED: Solanum tuberosum protein RER1A-like (LOC102585739), mRNA	Solanum tuberosum	971563618	XM_006354784	1	2	712	731	301	1014	1018	97.3	70.1	98	98	0
	SV5_04F02	PREDICTED: Solanum tuberosum trihelix transcription factor GT-2-like (LOC102598800), transcript variant X4, mRNA	Solanum tuberosum	971580634	XM_015303795	1	4	197	209	2368	2563	2598	92.8	7.5	97.5	97.5	7e-86
	SV5_04F03	PREDICTED: Nicotiana attenuata phosphatidylinositol/phosphatidylcholine transfer protein SFH9 (LOC109232110), transcript variant X2, mRNA	Nicotiana attenuata	1111133340	XM_019397771	1	3	648	667	2326	2970	3046	96.9	21.2	81.8	81.8	5e-176
	SV5_04F04	PREDICTED: Nicotiana tabacum alkylated DNA repair protein alkB homolog 8-like (LOC107782177), transcript variant X2, mRNA	Nicotiana tabacum	1025098867	XM_016603031	1	6	543	841	2451	2988	3755	64	14.3	93.7	93.7	0
	SV5_04F05	PREDICTED: Gossypium hirsutum hyccin-like (LOC107942279), mRNA	Gossypium hirsutum	1028983690	XM_016875946	1	38	585	819	1136	580	1827	66.9	30.5	67.3	67.3	2e-36
	SV5_04F06	No hit found
	SV5_04F07	No hit found
	SV5_04F08	PREDICTED: Capsicum annuum mannosyl-oligosaccharide 1,2-alpha-mannosidase MNS3 (LOC107859093), transcript variant X2, mRNA	Capsicum annuum	1026026402	XM_016703986	1	1	628	826	1511	2135	2646	76	23.6	95.1	95.1	0
	SV5_04F10	PREDICTED: Solanum tuberosum short-chain dehydrogenase TIC 32, chloroplastic (LOC102583799), mRNA	Solanum tuberosum	971539484	XM_006340990	1	26	325	872	130	425	1218	34.4	24.3	87	87	6e-101
	SV5_04F11	PREDICTED: Solanum lycopersicum midasin (LOC101253931), mRNA	Solanum lycopersicum	1104561470	XM_004229110	1	1	814	854	1821	2632	2984	95.3	27.2	86.8	86.8	0
	SV5_04F12	PREDICTED: Solanum tuberosum proteinase inhibitor type-2-like (LOC102579244), mRNA	Solanum tuberosum	971569244	XM_006357754	1	3	568	585	40	611	611	96.8	93.6	94.9	94.9	0
	SV5_04G01	PREDICTED: Gossypium hirsutum DNA-directed RNA polymerase subunit alpha (LOC107931890), mRNA	Gossypium hirsutum	1028951887	XM_016863844	1	1	764	764	508	1265	5182	100	14.6	84.8	84.8	0
	SV5_04G02	PREDICTED: Solanum tuberosum extensin-2-like (LOC102605153), mRNA	Solanum tuberosum	971578237	XM_006362755	24	8	786	816	109	1525	1685	95.5	84.1	84.6	90.8	0
	SV5_04G04	PREDICTED: Solanum tuberosum PITH domain-containing protein At3g04780 (LOC102588235), mRNA	Solanum tuberosum	971551199	XM_006347700	1	1	723	762	38	761	943	94.9	76.8	92.1	92.1	0
	SV5_04G05	PREDICTED: Solanum tuberosum PITH domain-containing protein At3g04780 (LOC102588235), mRNA	Solanum tuberosum	971551199	XM_006347700	1	1	755	771	38	788	943	97.9	79.6	96.3	96.3	0
	SV5_04G06	Solanum lycopersicum Hop-interacting protein THI105 (LOC101055607), mRNA	Solanum lycopersicum	525314276	NM_001279312	1	10	542	754	2	534	534	70.7	99.8	96.6	96.6	0
	SV5_04G07	Solanum lycopersicum Hop-interacting protein THI105 (LOC101055607), mRNA	Solanum lycopersicum	525314276	NM_001279312	1	10	545	813	1	534	534	65.9	100	95.5	95.5	0
	SV5_04G08	PREDICTED: Solanum tuberosum ankyrin repeat domain-containing protein 2B-like (LOC102589953), mRNA	Solanum tuberosum	565349683	XM_006341757	1	1	476	809	860	1335	1460	58.8	32.6	94.1	94.1	0
	SV5_04G09	PREDICTED: Solanum tuberosum stress-induced-phosphoprotein 1 (LOC102592737), mRNA	Solanum tuberosum	971574463	XM_006360685	2	16	791	855	358	841	1531	55.8	31.6	87.9	99.1	6e-107
	SV5_04G11	No hit found
	SV5_04G12	No hit found
	SV5_04H01	PREDICTED: Solanum tuberosum ATP phosphoribosyltransferase 2, chloroplastic (LOC102596899), mRNA	Solanum tuberosum	971553829	XM_006349283	1	1	373	845	145	517	1730	44.1	21.6	99.5	99.5	0
	SV5_04H02	PREDICTED: Solanum tuberosum serine carboxypeptidase-like 11 (LOC102585638), mRNA	Solanum tuberosum	971567445	XM_006356788	1	1	807	808	63	871	1693	99.9	47.8	96.3	96.3	0
	SV5_04H03	PREDICTED: Solanum tuberosum methylcrotonoyl-CoA carboxylase subunit alpha, mitochondrial (LOC102596438), transcript variant X2, mRNA	Solanum tuberosum	971554473	XM_006349645	1	1	784	834	1470	2255	2672	94	29.4	97	97	0
	SV5_04H07	PREDICTED: Solanum tuberosum adenylate kinase isoenzyme 6 homolog (LOC102604903), mRNA	Solanum tuberosum	971538366	XM_006340336	1	3	309	821	47	353	757	37.4	40.6	79.2	79.2	1e-77
	SV5_04H08	PREDICTED: Solanum tuberosum protein RRP6-like 2 (LOC102603216), mRNA	Solanum tuberosum	971535609	XM_006338829	1	1	529	554	2364	2891	2975	95.5	17.8	98.3	98.3	0
	SV5_04H09	PREDICTED: Solanum tuberosum bZIP transcription factor 53-like (LOC102591302), mRNA	Solanum tuberosum	971576796	XM_006361975	1	228	788	842	1	560	1077	66.6	52	87.8	87.8	0
	SV5_04H10	PREDICTED: Solanum tuberosum L-type lectin-domain containing receptor kinase VIII.2 (LOC102588980), mRNA	Solanum tuberosum	971578639	XM_006363025	1	1	499	518	1110	1607	1614	96.3	30.9	97.8	97.8	0
	SV5_04H11	PREDICTED: Solanum tuberosum ATP synthase subunit d, mitochondrial-like (LOC102603904), mRNA	Solanum tuberosum	971538369	XM_006340333	1	1	346	365	522	871	923	94.8	37.9	96.6	96.6	5e-160
	SV5_04H12	PREDICTED: Solanum tuberosum mitochondrial outer membrane protein porin 2 (LOC102596232), mRNA	Solanum tuberosum	971556232	XM_006350551	1	2	845	847	106	947	1292	99.7	65.2	92.1	92.1	0
	SV5_05A02	PREDICTED: Solanum tuberosum probable glutathione S-transferase (LOC102602024), mRNA	Solanum tuberosum	971581042	XM_006364304	1	1	751	752	44	797	1008	99.9	74.8	97	97	0
	SV5_05A03	PREDICTED: Solanum tuberosum probable NAD(P)H dehydrogenase (quinone) FQR1-like 2 (LOC102579633), mRNA	Solanum tuberosum	565403078	XM_006366931	1	20	629	629	2	620	708	97	87.4	93.9	93.9	0
	SV5_05A04	PREDICTED: Solanum tuberosum probable NAD(P)H dehydrogenase (quinone) FQR1-like 2 (LOC102579633), mRNA	Solanum tuberosum	565403078	XM_006366931	1	20	611	611	2	597	708	96.9	84.2	77.1	77.1	9e-135
	SV5_05A12	PREDICTED: Nicotiana sylvestris gibberellin-regulated protein 5-like (LOC104214870), mRNA	Nicotiana sylvestris	698532136	XM_009764595	1	147	366	516	131	351	420	42.6	52.6	76.1	76.1	8e-33
	SV5_05B01	No hit found
	SV5_05B02	No hit found
	SV5_05B03	PREDICTED: Solanum tuberosum spermine synthase (LOC102582757), transcript variant X2, mRNA	Solanum tuberosum	971556181	XM_015310143	1	4	735	738	27	767	1452	99.2	51	96.1	96.1	0
	SV5_05B05	No hit found
	SV5_05B07	PREDICTED: Solanum tuberosum protein YLS9-like (LOC102584448), mRNA	Solanum tuberosum	971536054	XM_006339100	1	3	715	716	253	965	996	99.6	71.6	97.2	97.2	0
	SV5_05B08	PREDICTED: Solanum tuberosum actin-depolymerizing factor 2-like (LOC102598836), mRNA	Solanum tuberosum	971587594	XM_006367726	1	1	687	688	72	763	929	99.9	74.5	97.4	97.4	0
	SV5_05B09	PREDICTED: Musa acuminata subsp. malaccensis MAP7 domain-containing protein 2-like (LOC103997473), transcript variant X2, mRNA	Musa acuminata subsp. malaccensis	1091786643	XM_009418705	1	360	547	732	486	673	1272	25.7	14.8	76.4	76.4	2e-23
	SV5_05B10	No hit found
	SV5_05B11	No hit found
	SV5_05B12	No hit found
	SV5_05C04	PREDICTED: Solanum tuberosum probable 1-acyl-sn-glycerol-3-phosphate acyltransferase 5 (LOC102595519), mRNA	Solanum tuberosum	971583242	XM_006365446	1	6	645	645	104	743	1551	99.2	41.3	99.4	99.4	0
	SV5_05C05	PREDICTED: Solanum tuberosum inactive poly [ADP-ribose] polymerase RCD1 (LOC102584854), mRNA	Solanum tuberosum	971560064	XM_006352843	1	1	536	537	2005	2540	2832	99.8	18.9	99.3	99.3	0
	SV5_05C06	PREDICTED: Solanum lycopersicum protein SRC2-like (LOC101256625), mRNA	Solanum lycopersicum	1104560597	XM_004229266	1	1	783	807	395	1155	1195	97	63.7	84	84	0
	SV5_05C07	PREDICTED: Nicotiana tomentosiformis scarecrow-like protein 14 (LOC104102073), transcript variant X2, mRNA	Nicotiana tomentosiformis	1083876632	XM_009609679	1	109	248	407	3748	3607	3757	34.4	3.8	74.7	74.7	5e-15
	SV5_05C08	PREDICTED: Solanum tuberosum cell division control protein 2 homolog A-like (LOC102598342), mRNA	Solanum tuberosum	971541976	XM_006342452	1	1	719	719	62	779	1374	100	52.3	98.9	98.9	0
	SV5_05C09	PREDICTED: Solanum tuberosum mediator of RNA polymerase II transcription subunit 20a-like (LOC102597436), mRNA	Solanum tuberosum	971561147	XM_006353497	1	8	778	783	34	809	1088	98.5	71.3	97	97	0
	SV5_05C10	PREDICTED: Solanum tuberosum probable signal peptidase complex subunit 2 (LOC102581003), mRNA	Solanum tuberosum	971571517	XM_006358969	1	5	722	726	88	816	818	98.9	89.1	96.8	96.8	0
	SV5_05D01	PREDICTED: Ipomoea nil YTH domain-containing protein 1 (LOC109188983), mRNA	Ipomoea nil	1109241055	XM_019339659	1	4	257	730	425	676	1204	34.8	20.9	78.9	78.9	2e-49
	SV5_05D03	PREDICTED: Solanum tuberosum ubiquitin-conjugating enzyme E2 10-like (LOC102579292), mRNA	Solanum tuberosum	971547375	XM_006345508	1	1	461	483	380	840	840	95.5	54.9	96.5	96.5	0
	SV5_05D04	PREDICTED: Solanum tuberosum mannose-6-phosphate isomerase 2 (LOC102590805), mRNA	Solanum tuberosum	971569319	XM_006357790	1	1	712	723	161	878	1724	98.5	41.7	98.2	98.2	0
	SV5_05D05	No hit found
	SV5_05D06	PREDICTED: Solanum tuberosum histone H1 (LOC102586395), mRNA	Solanum tuberosum	971557918	XM_006351574	1	1	800	800	67	860	1260	100	63	93.1	93.1	0
	SV5_05D07	PREDICTED: Solanum tuberosum short-chain-enoyl-CoA hydratase (LOC102592794), mRNA	Solanum tuberosum	971585491	XM_006366674	1	1	496	496	204	698	1178	100	42	93.6	93.6	0
	SV5_05D08	PREDICTED: Solanum tuberosum short-chain-enoyl-CoA hydratase (LOC102592794), mRNA	Solanum tuberosum	971585491	XM_006366674	1	1	405	405	204	607	1178	100	34.3	91.1	91.1	9e-164
	SV5_05D10	PREDICTED: Solanum lycopersicum mRNA turnover protein 4 homolog (LOC101262055), mRNA	Solanum lycopersicum	1104594838	XM_004230471	2	6	380	380	721	1004	1052	98.7	27	90.9	91.1	1e-104
	SV5_05D11	PREDICTED: Solanum tuberosum protein GrpE (LOC102605233), transcript variant X2, mRNA	Solanum tuberosum	971536146	XM_015310165	1	1	771	777	34	807	1158	99.2	66.8	96.7	96.7	0
	SV5_05D12	PREDICTED: Solanum tuberosum electron transfer flavoprotein subunit beta, mitochondrial (LOC102593918), mRNA	Solanum tuberosum	971562980	XM_006354441	1	1	699	699	69	766	1250	100	55.8	98.9	98.9	0
	SV5_05E01	PREDICTED: Solanum tuberosum dolichyl-diphosphooligosaccharide--protein glycosyltransferase subunit 2-like (LOC102590155), mRNA	Solanum tuberosum	971574288	XM_006360602	1	1	736	736	1241	1979	2480	100	29.8	98.2	98.2	0
	SV5_05E02	PREDICTED: Solanum tuberosum DNA-directed RNA polymerases II and V subunit 6B-like (LOC102584130), mRNA	Solanum tuberosum	971539485	XM_006340991	1	1	614	614	41	653	826	100	74.2	98.5	98.5	0
	SV5_05E03	PREDICTED: Solanum tuberosum protein TIC 22-like, chloroplastic (LOC102588619), mRNA	Solanum tuberosum	971571115	XM_006358700	1	1	649	649	49	695	1088	100	59.5	97.4	97.4	0
	SV5_05E05	PREDICTED: Solanum tuberosum vacuolar protein 8 (LOC102594085), mRNA	Solanum tuberosum	971580338	XM_006363906	1	1	738	738	1277	2016	2131	100	34.7	97.2	97.2	0
	SV5_05E07	PREDICTED: Solanum tuberosum RING-H2 finger protein ATL64-like (LOC102594380), mRNA	Solanum tuberosum	971536596	XM_006339418	1	1	731	733	53	789	1566	99.7	47.1	96.5	96.5	0
	SV5_05E08	No hit found
	SV5_05E09	PREDICTED: Solanum tuberosum probable rRNA-processing protein EBP2 homolog (LOC102583550), transcript variant X1, mRNA	Solanum tuberosum	971562299	XM_015311676	1	1	469	469	47	515	1103	100	42.5	98.1	98.1	0
	SV5_05E11	PREDICTED: Solanum tuberosum transcription factor HY5 (LOC102588526), mRNA	Solanum tuberosum	971576223	XM_006361661	1	1	786	786	75	862	1026	100	76.8	96.5	96.5	0
	SV5_05E12	Solanum tuberosum glucan endo-1,3-beta-glucosidase 8-like (LOC102596324), mRNA	Solanum tuberosum	972777062	NM_001318642	1	1	682	682	561	1241	1410	100	48.3	98.7	98.7	0
	SV5_05F01	PREDICTED: Solanum lycopersicum myb family transcription factor EFM-like (LOC101255362), mRNA	Solanum lycopersicum	723670426	XM_004233591	1	2	695	695	6	706	1470	99.9	47.7	91.6	91.6	0
	SV5_05F02	No hit found
	SV5_05F04	No hit found
	SV5_05F05	PREDICTED: Solanum tuberosum calpain-type cysteine protease DEK1 (LOC102597953), transcript variant X2, mRNA	Solanum tuberosum	971587143	XM_006367532	1	1	544	544	5670	6214	7293	100	7.5	98.4	98.4	0
	SV5_05F06	PREDICTED: Solanum tuberosum transcription factor MYB1R1-like (LOC102602470), mRNA	Solanum tuberosum	971546322	XM_006344925	2	6	766	780	595	1292	1318	87.3	52.5	91.2	97.3	0
	SV5_05F08	Populus trichocarpa lipid-binding serum glycoprotein (POPTR_0014s15890g) mRNA, complete cds	Populus trichocarpa	566204512	XM_002321123	1	214	483	688	880	1149	1713	39.2	15.8	70.9	70.9	4e-25
	SV5_05F11	PREDICTED: Solanum tuberosum chlorophyll(ide) b reductase NOL, chloroplastic (LOC102594861), mRNA	Solanum tuberosum	971549284	XM_006346631	1	1	589	589	701	1290	1338	100	44.1	99.2	99.2	0
	SV5_05F12	Medicago truncatula PPR containing plant-like protein mRNA	Medicago truncatula	922330871	XM_003628638	1	2	108	706	1938	2044	2184	15.2	4.9	79.4	79.4	8e-16
	SV5_05G01	No hit found
	SV5_05G02	PREDICTED: Solanum tuberosum brefeldin A-inhibited guanine nucleotide-exchange protein 2-like (LOC102582128), mRNA	Solanum tuberosum	971536534	XM_006339379	1	1	414	414	5032	5445	5967	100	6.9	96.6	96.6	0
	SV5_05G03	PREDICTED: Solanum tuberosum UDP-glycosyltransferase 86A1-like (LOC102578982), mRNA	Solanum tuberosum	971587356	XM_006367624	1	1	367	367	107	473	1671	100	22	98.1	98.1	5e-179
	SV5_05G05	PREDICTED: Capsicum annuum COBRA-like protein 6 (LOC107839901), mRNA	Capsicum annuum	1026079616	XM_016683559	1	1	100	317	1392	1490	1639	31.6	6	86	86	4e-22
	SV5_05G07	No hit found
	SV5_05G08	PREDICTED: Solanum tuberosum protein CURVATURE THYLAKOID 1A, chloroplastic-like (LOC102578764), mRNA	Solanum tuberosum	971585285	XM_006366577	1	4	667	667	85	747	961	99.6	69	97	97	0
	SV5_05G09	Solanum lycopersicum auxin efflux facilitator SlPIN4 (PIN4), mRNA	Solanum lycopersicum	350535241	NM_001247255	1	1	475	829	1488	1962	1962	57.3	24.2	98.7	98.7	0
	SV5_05G10	PREDICTED: Solanum pennellii protein argonaute PNH1-like (LOC107005329), mRNA	Solanum pennellii	970064803	XM_015203893	1	1	472	472	1920	2391	3435	100	13.7	96.8	96.8	0
	SV5_05G11	PREDICTED: Solanum tuberosum probable prefoldin subunit 3 (LOC102579992), mRNA	Solanum tuberosum	971565249	XM_006355671	1	1	600	601	292	892	937	99.8	64.1	98	98	0
	SV5_05G12	PREDICTED: Solanum tuberosum TMV resistance protein N-like (LOC102600749), transcript variant X3, mRNA	Solanum tuberosum	971574779	XM_006360860	3	1	725	728	2923	3671	3671	99.6	20.4	84.1	85.6	0
	SV5_05H02	No hit found
	SV5_05H04	No hit found
	SV5_05H05	PREDICTED: Capsicum annuum periodic tryptophan protein 1 homolog (LOC107867994), mRNA	Capsicum annuum	1026014406	XM_016714528	1	1	793	794	1355	2143	2474	99.9	31.9	88.7	88.7	0
	SV5_05H06	PREDICTED: Solanum tuberosum protein YLS9-like (LOC102584448), mRNA	Solanum tuberosum	971536054	XM_006339100	1	12	520	732	257	758	996	69.5	50.4	79.4	79.4	2e-132
	SV5_05H08	PREDICTED: Solanum lycopersicum glycosyltransferase 6-like (LOC101266283), mRNA	Solanum lycopersicum	1104611353	XM_004231891	1	1	421	421	1469	1889	2108	100	20	95	95	0
	SV5_05H11	PREDICTED: Solanum tuberosum probable sugar phosphate/phosphate translocator At3g17430 (LOC102581604), transcript variant X2, mRNA	Solanum tuberosum	971579253	XM_015303431	1	2	323	323	852	1173	1408	99.7	22.9	98.5	98.5	3e-156
	SV5_05H12	No hit found
	SV5_06A02	PREDICTED: Solanum tuberosum 2-alkenal reductase (NADP(+)-dependent)-like (LOC102597808), mRNA	Solanum tuberosum	971541845	XM_006342364	1	1	737	737	78	815	1331	100	55.5	97.8	97.8	0
	SV5_06A04	Solanum tuberosum auxin-responsive protein IAA14-like (IAA2), mRNA	Solanum tuberosum	568215231	NM_001288102	1	70	703	780	1	642	642	81.3	100	97.4	97.4	0
	SV5_06A05	PREDICTED: Solanum tuberosum ATP-dependent zinc metalloprotease FTSH 4, mitochondrial-like (LOC102582577), transcript variant X3, mRNA	Solanum tuberosum	971538061	XM_015315353	1	1	521	522	2149	2669	2728	99.8	19.1	96.4	96.4	0
	SV5_06A06	PREDICTED: Solanum pennellii syntaxin-51-like (LOC107026524), transcript variant X1, mRNA	Solanum pennellii	970043212	XM_015227521	1	1	719	719	186	912	944	100	77	95.9	95.9	0
	SV5_06A07	No hit found
	SV5_06A08	PREDICTED: Solanum tuberosum phosphatidylinositol-glycan biosynthesis class X protein (LOC102580422), mRNA	Solanum tuberosum	971560045	XM_006352829	1	17	815	821	4	808	1072	97.3	75.1	96	96	0
	SV5_06A11	PREDICTED: Solanum tuberosum CBL-interacting serine/threonine-protein kinase 11 (LOC102601836), mRNA	Solanum tuberosum	971556650	XM_006350814	1	1	756	758	53	808	1597	99.7	47.3	97.8	97.8	0
	SV5_06B02	No hit found
	SV5_06B03	PREDICTED: Solanum tuberosum AAA-ATPase At3g28600-like (LOC102598548), mRNA	Solanum tuberosum	565342728	XM_006338431	1	5	595	782	1017	1604	1604	75.6	36.7	96.5	96.5	0
	SV5_06B08	PREDICTED: Solanum tuberosum pumilio homolog 24 (LOC102600058), mRNA	Solanum tuberosum	971562548	XM_006354233	1	11	641	646	97	726	2357	97.7	26.7	97.5	97.5	0
	SV5_06B09	PREDICTED: Solanum tuberosum soluble inorganic pyrophosphatase 6, chloroplastic-like (LOC102600433), mRNA	Solanum tuberosum	971576767	XM_006361917	1	1	778	782	152	934	1279	99.5	61.2	98	98	0
	SV5_06B10	PREDICTED: Solanum tuberosum myb-related protein 3R-1-like (LOC102586430), transcript variant X4, mRNA	Solanum tuberosum	971538120	XM_006340204	1	5	570	821	2672	3237	3684	68.9	15.4	96.8	96.8	0
	SV5_06C01	PREDICTED: Solanum tuberosum lysine histidine transporter-like 8 (LOC102585770), mRNA	Solanum tuberosum	971574680	XM_006360827	1	4	671	671	1	669	1725	99.6	38.8	94.8	94.8	0
	SV5_06C03	PREDICTED: Solanum tuberosum protein LIGHT-DEPENDENT SHORT HYPOCOTYLS 10-like (LOC102584680), mRNA	Solanum tuberosum	971573217	XM_006359982	1	1	403	403	579	981	990	100	40.7	96.5	96.5	0
	SV5_06C04	PREDICTED: Solanum tuberosum probable purine permease 4 (LOC102582539), mRNA	Solanum tuberosum	971559378	XM_006352586	1	1	377	377	512	887	1059	100	35.5	95.2	95.2	1e-167
	SV5_06C05	PREDICTED: Solanum tuberosum GATA transcription factor 21 (LOC102595859), mRNA	Solanum tuberosum	971549022	XM_006346503	1	1	770	771	94	869	1248	99.9	62.2	96.4	96.4	0
	SV5_06C06	PREDICTED: Solanum tuberosum protein TIC 40, chloroplastic (LOC102603856), mRNA	Solanum tuberosum	971555654	XM_006350279	1	1	536	552	1346	1868	1868	97.1	28	95.2	95.2	0
	SV5_06C07	PREDICTED: Solanum tuberosum xyloglucan galactosyltransferase KATAMARI1-like (LOC102586643), mRNA	Solanum tuberosum	971569540	XM_006357928	1	1	469	681	996	1464	1464	68.9	32	96.2	96.2	0
	SV5_06C08	PREDICTED: Solanum tuberosum pre-mRNA-processing factor 39 (LOC102585073), transcript variant X2, mRNA	Solanum tuberosum	971565517	XM_006355824	1	1	478	537	2539	3017	3017	89	15.9	95.8	95.8	0
	SV5_06C09	PREDICTED: Solanum tuberosum HMG-Y-related protein A-like (LOC102584819), mRNA	Solanum tuberosum	971581516	XM_006364571	2	17	682	685	72	946	987	97.2	86.6	92.9	96.5	0
	SV5_06D04	PREDICTED: Solanum tuberosum tetraspanin-10 (LOC102588180), mRNA	Solanum tuberosum	971571275	XM_006358836	1	1	747	747	140	887	1252	100	59.7	96.8	96.8	0
	SV5_06D05	No hit found
	SV5_06D07	PREDICTED: Solanum tuberosum probable acyl-activating enzyme 6 (LOC102599391), mRNA	Solanum tuberosum	971555977	XM_006350392	1	6	582	582	68	645	1966	99.1	29.4	98.8	98.8	0
	SV5_06D08	PREDICTED: Solanum tuberosum DEAD-box ATP-dependent RNA helicase 36 (LOC102589238), mRNA	Solanum tuberosum	971559538	XM_006352525	1	1	613	613	102	723	1820	100	34.2	94.4	94.4	0
	SV5_06D09	PREDICTED: Solanum tuberosum probable LRR receptor-like serine/threonine-protein kinase At4g36180 (LOC102580235), mRNA	Solanum tuberosum	971538949	XM_006340647	1	1	613	613	1586	2198	3837	100	16	95.8	95.8	0
	SV5_06D12	PREDICTED: Solanum tuberosum probable receptor-like serine/threonine-protein kinase At4g34500 (LOC102584374), mRNA	Solanum tuberosum	971582512	XM_006365035	1	8	642	642	77	712	1845	98.9	34.5	98.6	98.6	0
	SV5_06E01	Solanum tuberosum syntaxin-like protein (LOC102577569), mRNA	Solanum tuberosum	568215315	NM_001288293	1	1	716	716	539	1252	1351	100	52.9	97.1	97.1	0
	SV5_06E02	PREDICTED: Solanum tuberosum ganglioside-induced differentiation-associated protein 2-like (LOC102586010), mRNA	Solanum tuberosum	971541318	XM_006342033	1	1	765	765	46	819	1028	100	75.3	97.2	97.2	0
	SV5_06E03	PREDICTED: Solanum tuberosum dof zinc finger protein DOF3.4-like (LOC102597980), partial mRNA	Solanum tuberosum	971563607	XM_015312060	1	2	605	616	63	665	665	98.1	90.7	98.7	98.7	0
	SV5_06E05	No hit found
	SV5_06E10	PREDICTED: Solanum tuberosum probable WRKY transcription factor 53 (LOC102586959), mRNA	Solanum tuberosum	971559010	XM_006352191	1	19	743	743	52	795	1620	97.6	45.9	93	93	0
	SV5_06F01	PREDICTED: Solanum tuberosum dof zinc finger protein DOF2.1-like (LOC102603828), mRNA	Solanum tuberosum	971583627	XM_006365683	1	1	742	745	676	1417	1477	99.6	50.2	97.8	97.8	0
	SV5_06F02	PREDICTED: Solanum tuberosum sorting nexin 1 (LOC102594053), transcript variant X2, mRNA	Solanum tuberosum	971539542	XM_006341020	1	1	812	812	34	854	1591	100	51.6	96	96	0
	SV5_06F03	PREDICTED: Solanum tuberosum transcription factor MYB86-like (LOC102586930), mRNA	Solanum tuberosum	971550730	XM_006347370	1	22	798	799	188	970	1372	97.3	57.1	97.5	97.5	0
	SV5_06F06	Medicago truncatula lipase mRNA	Medicago truncatula	922401204	XM_013612285	1	86	560	572	316	801	1574	83	30.9	68.2	68.2	2e-42
	SV5_06F07	PREDICTED: Solanum tuberosum tryptophan synthase beta chain 1 (LOC102588810), mRNA	Solanum tuberosum	971559411	XM_006352435	1	22	621	621	434	1033	1582	96.6	37.9	97.8	97.8	0
	SV5_06F08	PREDICTED: Solanum tuberosum transcription factor GTE4 (LOC102587679), transcript variant X4, mRNA	Solanum tuberosum	971580562	XM_015303776	1	1	659	740	1625	2281	2283	89.1	28.8	98.6	98.6	0
	SV5_06F09	PREDICTED: Solanum tuberosum zinc finger protein JACKDAW-like (LOC102590954), transcript variant X2, mRNA	Solanum tuberosum	971576384	XM_015315478	1	12	727	727	106	820	1782	98.5	40.1	95.8	95.8	0
	SV5_06F11	PREDICTED: Solanum tuberosum LOB domain-containing protein 40-like (LOC102606392), mRNA	Solanum tuberosum	971544738	XM_006344075	1	5	557	557	203	743	1133	99.3	47.8	94.4	94.4	0
	SV5_06F12	PREDICTED: Solanum tuberosum stellacyanin (LOC102597789), mRNA	Solanum tuberosum	971572754	XM_006359708	1	1	510	513	233	742	810	99.4	63	98.4	98.4	0
	SV5_06G02	PREDICTED: Solanum pennellii ganglioside-induced differentiation-associated protein 2-like (LOC107015528), mRNA	Solanum pennellii	970020193	XM_015215838	1	1	372	372	27	396	1053	100	35.1	92.5	92.5	9e-151
	SV5_06G03	No hit found
	SV5_06G04	PREDICTED: Solanum tuberosum protein RDM1-like (LOC102587972), mRNA	Solanum tuberosum	971537435	XM_015313669	1	39	709	709	332	1005	1099	94.6	61.3	98.2	98.2	0
	SV5_06G05	Solanum tuberosum calcium-dependent protein kinase 3 (LOC102577907), mRNA	Solanum tuberosum	568214586	NM_001288527	1	71	714	714	1443	2087	2345	90.2	27.5	97.7	97.7	0
	SV5_06G06	PREDICTED: Solanum tuberosum CMP-sialic acid transporter 5 (LOC102603309), mRNA	Solanum tuberosum	971564969	XM_006355490	2	1	395	776	650	969	1689	43.3	19	97.9	100	6e-81
	SV5_06G07	No hit found
	SV5_06G09	PREDICTED: Solanum tuberosum protein PXR1 (LOC102593646), transcript variant X2, mRNA	Solanum tuberosum	971544893	XM_006344122	1	6	671	671	13	679	754	99.3	88.5	97.2	97.2	0
	SV5_06G10	PREDICTED: Solanum tuberosum probable methyltransferase PMT3 (LOC102586628), mRNA	Solanum tuberosum	971562959	XM_006354418	1	1	662	662	1280	1941	2490	100	26.6	97.9	97.9	0
	SV5_06G12	PREDICTED: Solanum lycopersicum zinc finger CCCH domain-containing protein 31 (LOC101251616), mRNA	Solanum lycopersicum	1104563409	XM_004229303	1	20	97	420	643	566	2111	18.6	3.7	80.8	80.8	4e-10
	SV5_06H01	PREDICTED: Solanum tuberosum transcription repressor MYB5-like (LOC102601520), mRNA	Solanum tuberosum	565375414	XM_006354163	1	1	642	730	269	918	918	88	70.8	96	96	0
	SV5_06H03	PREDICTED: Solanum tuberosum protein TIC 40, chloroplastic (LOC102603856), mRNA	Solanum tuberosum	971555654	XM_006350279	1	5	659	732	244	899	1868	89.5	35.1	99.1	99.1	0
	SV5_06H04	PREDICTED: Solanum tuberosum 2-keto-3-deoxy-L-rhamnonate aldolase-like (LOC102578228), mRNA	Solanum tuberosum	971558970	XM_006352166	1	1	660	660	54	714	1306	100	50.6	97.1	97.1	0
	SV5_06H06	PREDICTED: Solanum tuberosum protein transport protein SEC31 homolog B (LOC102598807), mRNA	Solanum tuberosum	971547058	XM_006345330	1	1	688	688	3322	4024	4063	100	17.3	95.6	95.6	0
	SV5_06H07	PREDICTED: Solanum tuberosum DEAD-box ATP-dependent RNA helicase 36 (LOC102589238), mRNA	Solanum tuberosum	971559538	XM_006352525	1	1	550	551	102	660	1820	99.8	30.7	92.5	92.5	0
	SV5_06H08	PREDICTED: Solanum pennellii truncated basic helix-loop-helix protein A (LOC107029254), transcript variant X1, mRNA	Solanum pennellii	970049215	XM_015230635	1	1	384	384	2104	2491	2624	100	14.8	89.1	89.1	2e-141
	SV5_06H11	PREDICTED: Solanum tuberosum probable xyloglucan endotransglucosylase/hydrolase protein 23 (LOC102598758), mRNA	Solanum tuberosum	971570113	XM_006358199	1	1	722	722	57	778	1083	100	66.7	95	95	0
	SV5_06H12	PREDICTED: Solanum tuberosum nucleobase-ascorbate transporter 7 (LOC102578566), mRNA	Solanum tuberosum	971565627	XM_006355885	1	1	341	341	1777	2117	2270	100	15	99.7	99.7	2e-171
	SV5_07A02	No hit found
	SV5_07A08	PREDICTED: Solanum lycopersicum pentatricopeptide repeat-containing protein At1g55890, mitochondrial-like (LOC101250372), mRNA	Solanum lycopersicum	1104613195	XM_010319354	1	1	409	422	978	1386	1387	96.9	29.5	98	98	0
	SV5_07A10	PREDICTED: Solanum tuberosum probable splicing factor, arginine/serine-rich 7 (LOC102586243), mRNA	Solanum tuberosum	971545818	XM_015307529	1	6	400	745	47	438	1050	53	37.3	98.2	98.2	0
	SV5_07B01	PREDICTED: Solanum tuberosum aquaporin PIP1-1 (LOC102581374), mRNA	Solanum tuberosum	971578509	XM_006362925	1	1	360	366	786	1139	1139	98.4	31.1	94.8	94.8	2e-160
	SV5_07B03	No hit found
	SV5_07B04	PREDICTED: Solanum tuberosum L-type lectin-domain containing receptor kinase IX.1-like (LOC102589852), mRNA	Solanum tuberosum	971580302	XM_006363899	1	1	296	349	2156	2451	2451	84.8	12.1	96.6	96.6	5e-135
	SV5_07B06	PREDICTED: Solanum tuberosum bifunctional dihydrofolate reductase-thymidylate synthase-like (LOC102593228), transcript variant X3, mRNA	Solanum tuberosum	971582506	XM_015304290	1	1	437	438	1806	2233	2281	99.8	18.8	95.7	95.7	0
	SV5_07B09	PREDICTED: Solanum tuberosum eukaryotic translation initiation factor 3 subunit K (LOC102585284), mRNA	Solanum tuberosum	971561465	XM_006353701	1	5	362	364	722	1064	1163	98.4	29.5	93.6	93.6	5e-154
	SV5_07B10	PREDICTED: Solanum pennellii heavy metal-associated isoprenylated plant protein 26-like (LOC107003172), mRNA	Solanum pennellii	970001165	XM_015201451	1	1	576	766	5	575	838	75.2	68.1	92.9	92.9	0
	SV5_07B12	PREDICTED: Solanum tuberosum lysine--tRNA ligase (LOC102596211), transcript variant X2, mRNA	Solanum tuberosum	971550488	XM_015308761	1	1	633	645	1307	1939	1939	98.1	32.7	98.7	98.7	0
	SV5_07C01	PREDICTED: Solanum tuberosum LOB domain-containing protein 15 (LOC102578598), mRNA	Solanum tuberosum	971575377	XM_006361257	1	1	286	362	689	992	992	79	30.7	83.9	83.9	6e-96
	SV5_07C02	PREDICTED: Solanum tuberosum E3 SUMO-protein ligase MMS21 (LOC102598833), mRNA	Solanum tuberosum	971552090	XM_006348215	1	1	426	590	645	1088	1088	72.2	40.8	94.6	94.6	0
	SV5_07C05	PREDICTED: Solanum tuberosum dynein assembly factor with WDR repeat domains 1-like (LOC102586150), transcript variant X2, mRNA	Solanum tuberosum	971550063	XM_015308652	1	13	690	690	1091	1770	2005	98.3	33.9	97.7	97.7	0
	SV5_07C07	PREDICTED: Solanum tuberosum chaperone protein dnaJ 20, chloroplastic-like (LOC102605695), mRNA	Solanum tuberosum	971574803	XM_006360871	1	1	685	731	57	741	745	93.7	92	96.5	96.5	0
	SV5_07C09	PREDICTED: Nicotiana attenuata leucine-rich repeat receptor-like protein kinase PEPR2 (LOC109230250), mRNA	Nicotiana attenuata	1111125671	XM_019395770	1	27	302	342	1	273	705	80.7	38.7	67.8	67.8	1e-15
	SV5_07C11	PREDICTED: Solanum tuberosum peroxidase 42-like (LOC102596217), mRNA	Solanum tuberosum	565362766	XM_006348054	1	1	343	345	82	422	1294	99.4	26.4	93.3	93.3	3e-144
	SV5_07C12	PREDICTED: Solanum tuberosum peroxidase 42-like (LOC102596217), mRNA	Solanum tuberosum	565362766	XM_006348054	1	6	314	365	87	392	1294	84.7	23.7	91.3	91.3	2e-120
	SV5_07D01	PREDICTED: Solanum lycopersicum arabinogalactan peptide 13 (LOC104645726), mRNA	Solanum lycopersicum	1104541918	XM_010318017	1	12	416	419	43	435	447	96.7	87.9	89.7	89.7	3e-151
	SV5_07D02	PREDICTED: Solanum tuberosum transmembrane emp24 domain-containing protein p24delta7 (LOC102602030), mRNA	Solanum tuberosum	971582813	XM_006365240	1	1	436	437	521	956	1012	99.8	43.1	98.6	98.6	0
	SV5_07D03	PREDICTED: Solanum lycopersicum universal stress protein PHOS34 (LOC101265561), mRNA	Solanum lycopersicum	1104629321	XM_004244130	1	7	300	300	151	444	1248	98	23.6	90.1	90.1	3e-112
	SV5_07D04	PREDICTED: Solanum pennellii ankyrin repeat and zinc finger domain-containing protein 1 (LOC107022333), mRNA	Solanum pennellii	969995375	XM_015223232	1	1	663	746	1576	2238	2503	88.9	26.5	93.5	93.5	0
	SV5_07D05	PREDICTED: Solanum tuberosum sphingoid long-chain bases kinase 1 (LOC102585935), mRNA	Solanum tuberosum	565361851	XM_006347605	1	1	773	773	1762	2537	2902	100	26.7	98.2	98.2	0
	SV5_07D06	PREDICTED: Nicotiana sylvestris serine/threonine-protein kinase pakA-like (LOC104216817), transcript variant X2, mRNA	Nicotiana sylvestris	698538797	XM_009766949	1	1	135	135	3843	3976	4541	100	3	92.6	92.6	5e-47
	SV5_07D07	PREDICTED: Solanum tuberosum protein OBERON 3-like (LOC102595260), mRNA	Solanum tuberosum	971534445	XM_006338103	1	1	311	311	2064	2371	2399	100	12.8	96.5	96.5	4e-141
	SV5_07D10	PREDICTED: Solanum tuberosum phosphoribosylamine--glycine ligase (LOC102587923), mRNA	Solanum tuberosum	971553788	XM_006349256	1	5	605	606	1626	2225	2306	99.2	26	97	97	0
	SV5_07E01	PREDICTED: Solanum tuberosum peptidyl-prolyl cis-trans isomerase Pin1-like (LOC102579091), mRNA	Solanum tuberosum	971585120	XM_006366505	1	1	711	712	68	777	914	99.9	77.7	96.1	96.1	0
	SV5_07E04	PREDICTED: Solanum tuberosum F-box/kelch-repeat protein At3g23880-like (LOC102585877), mRNA	Solanum tuberosum	971573699	XM_006360291	2	4	580	610	15	1623	1668	94.6	33.5	86.3	88.2	6e-105
	SV5_07E11	PREDICTED: Solanum tuberosum amidase 1 (LOC102584904), mRNA	Solanum tuberosum	971579718	XM_015303552	1	1	753	754	865	106	1494	99.9	50.9	95.8	95.8	0
	SV5_07F04	PREDICTED: Glycine max transmembrane protein 214-A (LOC100795617), mRNA	Glycine max	955308647	XM_003519286	1	3	115	344	1735	1847	2294	32.9	4.9	73	73	6e-07
	SV5_07F05	PREDICTED: Solanum tuberosum signal recognition particle 19 kDa protein (LOC102601905), mRNA	Solanum tuberosum	971544221	XM_006343757	1	1	629	633	90	715	771	99.4	81.2	97.1	97.1	0
	SV5_07F06	Populus trichocarpa T-complex protein 11 (POPTR_0013s11000g) mRNA, complete cds	Populus trichocarpa	566200590	XM_006376152	1	140	312	636	3452	3624	4142	27.2	4.2	73.6	73.6	2e-17
	SV5_07F07	PREDICTED: Solanum pennellii endoglucanase 2-like (LOC107011321), transcript variant X2, mRNA	Solanum pennellii	970010705	XM_015210766	1	295	784	784	498	11	2440	62.5	20	88.6	88.6	1e-178
	SV5_07F08	PREDICTED: Solanum tuberosum E3 ubiquitin-protein ligase RNF182-like (LOC102586535), transcript variant X1, mRNA	Solanum tuberosum	971572465	XM_006359519	1	1	652	657	92	749	1718	99.2	38.3	97.7	97.7	0
	SV5_07F09	PREDICTED: Solanum tuberosum pectinesterase 2-like (LOC102582228), mRNA	Solanum tuberosum	971570019	XM_006358152	1	37	784	784	1	757	1027	95.4	73.7	96.4	96.4	0
	SV5_07F11	PREDICTED: Solanum tuberosum E3 ubiquitin-protein ligase RLIM-like (LOC102603878), transcript variant X3, mRNA	Solanum tuberosum	971564214	XM_006355124	1	1	713	714	473	1185	1898	99.9	37.6	98.3	98.3	0
	SV5_07G02	PREDICTED: Vigna radiata var. radiata nitrate regulatory gene2 protein (LOC106768401), mRNA	Vigna radiata var. radiata	1255155050	XM_014653546	1	2	338	597	2536	2875	3056	56.5	11.1	68.6	68.6	4e-25
	SV5_07G04	PREDICTED: Solanum tuberosum auxin-responsive protein IAA13 (LOC102585970), mRNA	Solanum tuberosum	971565519	XM_006355826	1	3	741	744	412	1151	1624	99.3	45.6	96.8	96.8	0
	SV5_07G08	PREDICTED: Solanum tuberosum sphingoid long-chain bases kinase 1 (LOC102585935), mRNA	Solanum tuberosum	565361851	XM_006347605	1	1	404	404	1762	2164	2902	100	13.9	96.3	96.3	0
	SV5_07G09	Solanum lycopersicum protein mago nashi homolog (LOC101268456), mRNA	Solanum lycopersicum	631790809	NM_001291909	1	12	213	213	1	202	456	94.8	44.3	91.1	91.1	1e-76
	SV5_07G12	PREDICTED: Solanum lycopersicum exocyst complex component 6 (LOC101267887), mRNA	Solanum lycopersicum	1104620586	XM_004238325	1	1	297	489	21	316	1383	60.7	21.4	95.3	95.3	6e-129
	SV5_07H01	PREDICTED: Solanum tuberosum auxin-responsive protein IAA20-like (LOC102583661), mRNA	Solanum tuberosum	971570176	XM_006358234	1	5	382	464	394	769	769	81.5	48.9	97.6	97.6	6e-180
	SV5_07H02	PREDICTED: Solanum tuberosum E3 ubiquitin-protein ligase ATL6-like (LOC102578856), mRNA	Solanum tuberosum	971545333	XM_006344398	1	1	756	756	359	1114	1792	100	42.2	98.4	98.4	0
	SV5_07H04	PREDICTED: Solanum tuberosum casein kinase I-like (LOC102584304), mRNA	Solanum tuberosum	971562952	XM_006354410	1	5	795	800	1236	2032	2347	98.9	34	96.2	96.2	0
	SV5_07H06	PREDICTED: Solanum tuberosum 2-methyl-6-phytyl-1,4-hydroquinone methyltransferase, chloroplastic-like (LOC102592709), mRNA	Solanum tuberosum	971565827	XM_006355979	1	1	766	766	56	825	1518	100	50.7	97.4	97.4	0
	SV5_07H07	PREDICTED: Carica papaya zinc finger transcription factor YY1 (LOC110807813), transcript variant X2, mRNA	Carica papaya	1227905118	XM_022033073	1	172	521	521	44	393	1410	67.2	24.8	80.4	80.4	8e-84
	SV5_07H08	No hit found
	SV5_07H09	No hit found
	SV5_07H10	PREDICTED: Solanum tuberosum chaperone protein dnaJ 50 (LOC102583196), mRNA	Solanum tuberosum	971551768	XM_006348012	1	8	543	545	811	1347	1380	98.4	38.9	94.8	94.8	0
	SV5_07H12	PREDICTED: Solanum tuberosum cold-regulated 413 inner membrane protein 2, chloroplastic (LOC102590681), mRNA	Solanum tuberosum	971565053	XM_006355534	1	2	826	829	156	996	1115	99.5	75.4	96.9	96.9	0
	SV5_08A01	PREDICTED: Solanum tuberosum protein DEFECTIVE IN MERISTEM SILENCING 3-like (LOC102601162), transcript variant X7, mRNA	Solanum tuberosum	971556130	XM_015310132	2	1	572	633	1621	2324	2413	90.4	24	77.2	88.2	1e-88
	SV5_08A03	PREDICTED: Solanum tuberosum probable ADP-ribosylation factor GTPase-activating protein AGD5 (LOC102586337), mRNA	Solanum tuberosum	971573332	XM_006360068	1	1	741	741	1055	1797	1867	100	39.8	97.2	97.2	0
	SV5_08A04	PREDICTED: Solanum tuberosum peroxidase 43-like (LOC102591916), mRNA	Solanum tuberosum	971558046	XM_006351752	1	53	776	781	1	737	1154	92.7	63.9	95.8	95.8	0
	SV5_08A05	PREDICTED: Solanum tuberosum tetraspanin-10 (LOC102588180), mRNA	Solanum tuberosum	971571275	XM_006358836	1	4	384	385	862	1239	1252	99	30.2	96.9	96.9	4e-175
	SV5_08A06	PREDICTED: Juglans regia probable serine/threonine-protein kinase tsuA (LOC108999882), partial mRNA	Juglans regia	1098851122	XM_018976766	2	213	687	794	213	741	756	43.7	47.9	75.4	85.5	4e-39
	SV5_08A09	PREDICTED: Ipomoea nil ACT domain-containing protein ACR1 (LOC109168926), transcript variant X1, mRNA	Ipomoea nil	1109297285	XM_019317789	1	69	223	502	125	285	3125	30.9	5.2	76.4	76.4	1e-23
	SV5_08A11	PREDICTED: Solanum tuberosum protein NLP6-like (LOC102601351), mRNA	Solanum tuberosum	971544220	XM_006343755	1	10	665	718	2808	3443	3447	91.4	18.5	93.6	93.6	0
	SV5_08A12	PREDICTED: Solanum tuberosum 50S ribosomal protein L18, chloroplastic (LOC102595549), mRNA	Solanum tuberosum	971554768	XM_006349811	1	1	599	600	112	709	709	99.8	84.3	98.3	98.3	0
	SV5_08B03	PREDICTED: Solanum tuberosum mitochondrial inner membrane protein OXA1-like (LOC102585616), mRNA	Solanum tuberosum	565371311	XM_006352187	1	18	836	836	114	939	1788	98	46.2	96.7	96.7	0
	SV5_08B04	PREDICTED: Solanum tuberosum ADP,ATP carrier protein 1, mitochondrial-like (LOC102604516), mRNA	Solanum tuberosum	971586915	XM_006367418	1	3	730	736	219	952	1719	98.9	42.7	97.3	97.3	0
	SV5_08B06	PREDICTED: Solanum tuberosum tyramine N-feruloyltransferase 4/11-like (LOC102579407), mRNA	Solanum tuberosum	971582474	XM_006365023	1	1	511	579	401	913	946	88.3	54.2	93.8	93.8	0
	SV5_08B08	PREDICTED: Solanum pennellii eukaryotic translation initiation factor 5A-4 (LOC107007310), mRNA	Solanum pennellii	970068477	XM_015205880	1	1	254	255	555	810	816	99.6	31.4	93	93	8e-99
	SV5_08B10	PREDICTED: Solanum tuberosum protoheme IX farnesyltransferase, mitochondrial (LOC102605323), transcript variant X2, mRNA	Solanum tuberosum	971563177	XM_015311942	1	1	655	657	649	1303	1548	99.7	42.3	97.7	97.7	0
	SV5_08B11	PREDICTED: Solanum tuberosum glycerophosphodiester phosphodiesterase GDPD1, chloroplastic-like (LOC102585312), mRNA	Solanum tuberosum	971535257	XM_006338661	1	1	686	686	19	701	1472	100	46.4	96.2	96.2	0
	SV5_08C02	Solanum tuberosum NADH nitrate reductase (NR3), mRNA	Solanum tuberosum	568215522	NM_001288022	1	1	463	487	2501	2962	3162	95.1	14.6	97.8	97.8	0
	SV5_08C07	PREDICTED: Solanum tuberosum cell differentiation protein RCD1 homolog (LOC102586245), mRNA	Solanum tuberosum	971546082	XM_006344800	1	3	673	673	49	718	1150	99.7	58.3	96.9	96.9	0
	SV5_08C08	Solanum tuberosum MYBST1 protein (MYBST1), mRNA	Solanum tuberosum	568214376	NM_001288078	1	1	590	590	8	599	1465	100	40.4	98.1	98.1	0
	SV5_08C11	PREDICTED: Solanum tuberosum protein BONZAI 1-like (LOC102579047), transcript variant X1, mRNA	Solanum tuberosum	971540291	XM_006341410	1	1	371	373	1658	2031	2122	99.5	17.6	97.9	97.9	5e-179
	SV5_08D04	PREDICTED: Solanum pennellii protein no-on-transient A-like (LOC107002883), mRNA	Solanum pennellii	970059637	XM_015201079	1	4	299	319	1126	1436	1476	92.8	21.1	84.2	84.2	8e-94
	SV5_08D06	PREDICTED: Solanum tuberosum 40S ribosomal protein S18 (LOC102586955), mRNA	Solanum tuberosum	971556815	XM_006350925	1	3	767	768	26	793	797	99.6	96.4	96.9	96.9	0
	SV5_08D08	PREDICTED: Solanum tuberosum probable cadmium/zinc-transporting ATPase HMA1, chloroplastic (LOC102602884), mRNA	Solanum tuberosum	971537201	XM_006339783	1	5	732	732	1433	2161	3075	99.5	23.7	98.2	98.2	0
	SV5_08D09	PREDICTED: Solanum tuberosum methylthioribose kinase (LOC102601472), mRNA	Solanum tuberosum	971548662	XM_006346296	1	6	608	608	850	1451	1644	99.2	36.6	97.4	97.4	0
	SV5_08D10	PREDICTED: Solanum lycopersicum 37S ribosomal protein S9, mitochondrial (LOC101256335), mRNA	Solanum lycopersicum	1104637802	XM_004249216	1	49	225	227	1510	1682	1716	78	10.1	77.8	77.8	6e-30
	SV5_08D11	PREDICTED: Solanum tuberosum casein kinase II subunit alpha-like (LOC102590078), mRNA	Solanum tuberosum	971581155	XM_006364355	2	1	757	777	1161	1627	1722	59.6	27.1	95.5	99.2	3e-141
	SV5_08D12	PREDICTED: Solanum tuberosum subtilisin-like protease SBT1.6 (LOC102593529), mRNA	Solanum tuberosum	971572595	XM_006359618	1	1	434	435	2054	2487	2773	99.8	15.7	97.5	97.5	0
	SV5_08E03	PREDICTED: Solanum tuberosum topless-related protein 4 (LOC102602466), transcript variant X1, mRNA	Solanum tuberosum	971580739	XM_006364160	1	1	754	756	3157	3911	3917	99.7	19.3	96.2	96.2	0
	SV5_08E04	PREDICTED: Solanum tuberosum acyl-protein thioesterase 2 (LOC102582628), transcript variant X1, mRNA	Solanum tuberosum	971585707	XM_006366802	1	1	615	617	178	792	1152	99.7	53.4	96.4	96.4	0
	SV5_08E05	PREDICTED: Solanum tuberosum transcription factor MYC2-like (LOC102597494), mRNA	Solanum tuberosum	971576999	XM_006362063	1	6	765	765	100	865	1713	99.4	44.7	95.7	95.7	0
	SV5_08E06	PREDICTED: Solanum tuberosum serine/arginine-rich splicing factor RS2Z32-like (LOC102594094), transcript variant X3, mRNA	Solanum tuberosum	971547944	XM_006345847	2	1	526	526	36	793	1467	100	35.9	98.1	98.2	0
	SV5_08E08	PREDICTED: Solanum tuberosum rRNA-processing protein FCF1 homolog (LOC102602793), mRNA	Solanum tuberosum	971542785	XM_006342967	1	1	833	842	34	882	1069	98.9	79.4	94.9	94.9	0
	SV5_08E10	PREDICTED: Solanum tuberosum expansin-A8 (LOC102577497), mRNA	Solanum tuberosum	971571034	XM_006358689	1	9	508	509	551	1048	1160	98.2	42.9	97.8	97.8	0
	SV5_08E11	PREDICTED: Solanum tuberosum cytochrome b5-like (LOC102605483), mRNA	Solanum tuberosum	971576868	XM_006362008	2	1	606	609	49	532	532	80.5	91	95.9	97.1	0
	SV5_08E12	No hit found
	SV5_08F02	PREDICTED: Solanum tuberosum nephrocystin-3-like (LOC102599779), mRNA	Solanum tuberosum	971544213	XM_006343750	1	1	772	772	1301	2076	2232	100	34.8	96.9	96.9	0
	SV5_08F05	PREDICTED: Solanum tuberosum 1,4-dihydroxy-2-naphthoyl-CoA synthase, peroxisomal (LOC102586636), mRNA	Solanum tuberosum	971566514	XM_006356363	1	1	545	545	865	1409	1497	100	36.4	98.5	98.5	0
	SV5_08F09	PREDICTED: Solanum tuberosum auxin-responsive protein IAA4-like (LOC102592864), mRNA	Solanum tuberosum	971577096	XM_006362132	1	1	653	653	54	704	1222	100	53.3	92.4	92.4	0
	SV5_08F10	No hit found
	SV5_08F12	PREDICTED: Solanum tuberosum copper transporter 1-like (LOC107062627), mRNA	Solanum tuberosum	971568839	XM_015313493	1	1	691	754	7	698	698	91.6	99.1	95.2	95.2	0
	SV5_08G03	Solanum tuberosum peptidyl-prolyl cis-trans isomerase FKBP15-1-like (LOC102581304), mRNA	Solanum tuberosum	568215674	NM_001288006	1	17	466	739	1	450	450	60.9	100	99.3	99.3	0
	SV5_08G04	PREDICTED: Solanum tuberosum probable 26S proteasome complex subunit sem1-1 (LOC102591989), mRNA	Solanum tuberosum	971546407	XM_006344981	1	6	506	506	42	539	570	99	87.4	98	98	0
	SV5_08G05	PREDICTED: Solanum tuberosum probable LRR receptor-like serine/threonine-protein kinase At4g37250 (LOC102604948), mRNA	Solanum tuberosum	971548677	XM_006346306	1	6	835	835	1231	2074	2711	99.4	31.1	95.5	95.5	0
	SV5_08G12	PREDICTED: Solanum tuberosum homocysteine S-methyltransferase 2 (LOC102595885), transcript variant X2, mRNA	Solanum tuberosum	971554471	XM_006349644	1	1	718	718	842	1558	1729	100	41.5	98.5	98.5	0
	SV5_08H03	PREDICTED: Solanum tuberosum probable steroid-binding protein 3 (LOC102583872), mRNA	Solanum tuberosum	565371966	XM_006352509	1	1	376	463	89	465	569	81.2	66.3	98.7	98.7	0
	SV5_08H05	PREDICTED: Solanum tuberosum protein SLOW GREEN 1, chloroplastic (LOC102590982), mRNA	Solanum tuberosum	971547532	XM_015307989	1	1	345	346	1092	1444	1485	99.7	23.8	87.9	87.9	3e-125
	SV5_08H06	PREDICTED: Solanum tuberosum protein SLOW GREEN 1, chloroplastic (LOC102590982), mRNA	Solanum tuberosum	971547532	XM_015307989	1	1	344	345	1092	1444	1485	99.7	23.8	95.5	95.5	3e-157
	SV5_08H07	PREDICTED: Solanum tuberosum 40S ribosomal protein S3-2-like (LOC102599656), mRNA	Solanum tuberosum	971541721	XM_006342295	1	1	302	302	690	985	990	100	29.9	96.4	96.4	1e-135
	SV5_08H08	PREDICTED: Solanum tuberosum RING-box protein 1a-like (LOC102583049), mRNA	Solanum tuberosum	565356828	XM_006345203	1	1	644	645	9	652	663	99.8	97.1	97.7	97.7	0
	SV5_08H10	PREDICTED: Solanum tuberosum protein trichome birefringence-like 6 (LOC102598625), mRNA	Solanum tuberosum	971553590	XM_006349121	1	6	654	656	1159	1807	1922	98.9	33.8	99.4	99.4	0
	SV5_08H12	PREDICTED: Solanum pennellii RING-H2 finger protein ATL8-like (LOC107009171), mRNA	Solanum pennellii	970006174	XM_015208450	1	2	176	588	686	875	935	29.8	20.3	81.6	81.6	1e-43
	SV5_09A02	PREDICTED: Solanum tuberosum histone H2B.1-like (LOC102593129), mRNA	Solanum tuberosum	971550319	XM_015308712	1	1	394	394	13	405	595	100	66.1	97.2	97.2	0
	SV5_09A03	No hit found
	SV5_09A04	PREDICTED: Solanum tuberosum shaggy-related protein kinase eta-like (LOC102581305), mRNA	Solanum tuberosum	971586297	XM_006367074	1	7	795	795	204	997	1848	99.3	43	96.9	96.9	0
	SV5_09A05	PREDICTED: Solanum tuberosum sm-like protein LSM7 (LOC102580345), mRNA	Solanum tuberosum	971539604	XM_006341065	1	20	625	730	62	663	767	83	78.5	90.5	90.5	0
	SV5_09A08	PREDICTED: Solanum tuberosum importin subunit alpha-2-like (LOC102605051), mRNA	Solanum tuberosum	971547440	XM_006345572	1	1	384	408	1858	2241	2241	94.1	17.1	99	99	0
	SV5_09A11	PREDICTED: Solanum tuberosum ankyrin repeat domain-containing protein 2B-like (LOC102589953), mRNA	Solanum tuberosum	565349683	XM_006341757	1	6	842	842	619	1459	1460	99.4	57.6	96.6	96.6	0
	SV5_09B01	Solanum tuberosum transcription initiation factor TFIID subunit 12b-like (PPS7), mRNA	Solanum tuberosum	568214630	NM_001288381	1	1	769	774	1667	2436	2456	99.4	31.4	98.1	98.1	0
	SV5_09B02	PREDICTED: Solanum tuberosum ycf3-interacting protein 1, chloroplastic-like (LOC102597753), transcript variant X2, mRNA	Solanum tuberosum	971559573	XM_015310996	1	3	447	525	35	490	998	84.8	45.7	93.4	93.4	0
	SV5_09B03	PREDICTED: Vitis vinifera probable serine/threonine-protein kinase dyrk1 (LOC100241044), mRNA	Vitis vinifera	1105482771	XM_002269242	2	5	491	714	213	744	1148	66.3	40.7	74.8	81.1	6e-55
	SV5_09B05	Morus notabilis Pentatricopeptide repeat-containing protein partial mRNA	Morus notabilis	703120801	XM_010103880	1	1	197	420	2470	2666	2688	46.9	7.3	76.1	76.1	1e-30
	SV5_09B07	PREDICTED: Solanum tuberosum probable LRR receptor-like serine/threonine-protein kinase At1g14390 (LOC102600955), mRNA	Solanum tuberosum	971568238	XM_015313335	1	1	760	760	193	957	2701	100	28.3	97.7	97.7	0
	SV5_09B11	PREDICTED: Solanum tuberosum paladin (LOC102603371), transcript variant X1, mRNA	Solanum tuberosum	971583124	XM_006365388	1	1	454	458	4042	4494	4497	99.1	10.1	97.8	97.8	0
	SV5_09C02	No hit found
	SV5_09C04	PREDICTED: Solanum tuberosum protein yippee-like At4g27745 (LOC102578552), transcript variant X2, mRNA	Solanum tuberosum	971558973	XM_015310846	2	1	457	457	277	653	1444	83.2	26.1	93.5	96.2	1e-125
	SV5_09C05	PREDICTED: Solanum tuberosum mitochondrial outer membrane import complex protein METAXIN (LOC102592956), mRNA	Solanum tuberosum	971571587	XM_006359001	1	12	303	304	105	393	1490	96.1	19.4	88.4	88.4	3e-99
	SV5_09C06	PREDICTED: Solanum tuberosum mitochondrial outer membrane import complex protein METAXIN (LOC102592956), mRNA	Solanum tuberosum	971571587	XM_006359001	1	1	753	756	97	853	1490	99.6	50.8	97.6	97.6	0
	SV5_09C08	PREDICTED: Solanum tuberosum probable glycosyltransferase At5g03795 (LOC102600203), mRNA	Solanum tuberosum	971572759	XM_006359713	1	6	669	671	1670	2336	2342	99	28.5	97.6	97.6	0
	SV5_09C09	PREDICTED: Solanum tuberosum R3H and coiled-coil domain-containing protein 1 (LOC102595388), transcript variant X2, mRNA	Solanum tuberosum	971575044	XM_015315132	1	1	677	677	17	693	1342	100	50.5	98.8	98.8	0
	SV5_09C11	PREDICTED: Solanum tuberosum neurofilament medium polypeptide-like (LOC102594870), mRNA	Solanum tuberosum	971550989	XM_006347554	2	6	702	702	32	1008	1424	99.3	50.4	94.8	96.2	0
	SV5_09C12	PREDICTED: Solanum tuberosum paladin (LOC102603371), transcript variant X1, mRNA	Solanum tuberosum	971583124	XM_006365388	1	1	455	459	4042	4494	4497	99.1	10.1	93.4	93.4	0
	SV5_09D01	PREDICTED: Solanum tuberosum protein SRC2-like (LOC102606266), transcript variant X2, mRNA	Solanum tuberosum	971542389	XM_006342727	2	1	779	779	193	908	1230	94.9	58.2	94.3	95.1	0
	SV5_09D06	PREDICTED: Solanum tuberosum actin-depolymerizing factor 1 (LOC102585767), mRNA	Solanum tuberosum	971539490	XM_006340995	1	5	378	382	44	414	786	97.9	47.2	93.6	93.6	7e-159
	SV5_09D07	Solanum tuberosum ras-related protein RABD2a (LOC102602373), mRNA	Solanum tuberosum	972779519	NM_001318677	1	2	807	855	44	854	980	94.3	82.8	95.2	95.2	0
	SV5_09D11	No hit found
	SV5_09D12	No hit found
	SV5_09E01	PREDICTED: Solanum tuberosum probable pectinesterase 53 (LOC102604086), mRNA	Solanum tuberosum	971561068	XM_006353516	1	379	782	782	412	814	1327	51.7	30.4	97.5	97.5	0
	SV5_09E02	PREDICTED: Solanum pennellii protein EFR3 homolog (LOC107004673), transcript variant X3, mRNA	Solanum pennellii	970063080	XM_015202969	1	10	743	743	2162	2894	3194	98.8	23	95.9	95.9	0
	SV5_09E05	No hit found
	SV5_09E06	PREDICTED: Solanum tuberosum probable indole-3-acetic acid-amido synthetase GH3.1 (LOC102604728), mRNA	Solanum tuberosum	971586406	XM_006367128	2	2	565	620	3	468	2019	75.5	23.1	98.5	99.1	7e-174
	SV5_09E08	PREDICTED: Solanum lycopersicum protein EXECUTER 2, chloroplastic (LOC101253794), transcript variant X1, mRNA	Solanum lycopersicum	1104624857	XM_010324252	1	4	674	800	1308	1977	2166	83.9	30.9	96.4	96.4	0
	SV5_09E09	Solanum tuberosum phosphoglucomutase, cytoplasmic-like (LOC102579912), mRNA	Solanum tuberosum	568215468	NM_001288404	1	1	483	497	1410	1892	1902	97.2	25.4	98.8	98.8	0
	SV5_09E10	PREDICTED: Solanum tuberosum protein C2-DOMAIN ABA-RELATED 4-like (LOC102596160), mRNA	Solanum tuberosum	971540372	XM_006341463	1	1	730	730	67	802	835	100	88.1	96.8	96.8	0
	SV5_09E12	PREDICTED: Solanum pennellii E3 ubiquitin-protein ligase CHFR (LOC107012180), transcript variant X1, mRNA	Solanum pennellii	970012957	XM_015211947	1	6	620	620	495	1108	1670	99.2	36.8	98.5	98.5	0
	SV5_09F01	PREDICTED: Solanum tuberosum myosin-12 (LOC102586997), transcript variant X5, mRNA	Solanum tuberosum	971571705	XM_006359063	3	109	550	721	1664	1402	5153	38.7	5.1	98.6	100	1e-44
	SV5_09F03	PREDICTED: Solanum tuberosum protein disulfide-isomerase-like (LOC102598658), mRNA	Solanum tuberosum	971534456	XM_006338112	1	1	778	784	53	832	1708	99.2	45.7	98.1	98.1	0
	SV5_09F04	PREDICTED: Solanum tuberosum zinc finger protein CONSTANS-LIKE 4-like (LOC102578495), mRNA	Solanum tuberosum	971541875	XM_006342391	1	4	678	685	721	1377	1384	98.5	47.5	93.2	93.2	0
	SV5_09F06	PREDICTED: Solanum tuberosum protein trichome birefringence-like 43 (LOC102592576), transcript variant X2, mRNA	Solanum tuberosum	971552978	XM_006348865	1	4	674	674	27	700	987	99.6	68.3	97.6	97.6	0
	SV5_09F07	PREDICTED: Nicotiana tabacum myb-like protein X (LOC107763811), mRNA	Nicotiana tabacum	1025404083	XM_016582305	1	5	713	757	655	1371	1396	93.7	51.4	83.9	83.9	0
	SV5_09F08	PREDICTED: Solanum tuberosum rRNA-processing protein CGR1 (LOC102588941), mRNA	Solanum tuberosum	971535271	XM_006338672	1	1	543	544	330	877	877	99.8	62.5	95.7	95.7	0
	SV5_09F09	PREDICTED: Solanum tuberosum peptidyl-prolyl cis-trans isomerase FKBP53 (LOC102579636), mRNA	Solanum tuberosum	971551753	XM_006348004	1	1	828	845	14	861	1910	98	44.4	92.9	92.9	0
	SV5_09F11	PREDICTED: Solanum tuberosum inactive leucine-rich repeat receptor-like serine/threonine-protein kinase At1g60630 (LOC102605578), mRNA	Solanum tuberosum	971574591	XM_006360806	5	1	666	667	658	1626	3610	99.9	26.8	87.7	97.2	0
	SV5_09F12	PREDICTED: Helianthus annuus ribosome biogenesis protein NOP53-like (LOC110886190), mRNA	Helianthus annuus	1228868554	XM_022133956	1	3	297	616	899	1193	1401	47.9	21.1	78	78	3e-59
	SV5_09G01	PREDICTED: Solanum tuberosum geraniol 8-hydroxylase-like (LOC102597148), mRNA	Solanum tuberosum	565388963	XM_006360174	1	1	430	547	1053	1482	1482	78.6	29	98.6	98.6	0
	SV5_09G03	PREDICTED: Solanum tuberosum 60S ribosomal protein L18-2 (LOC102585572), mRNA	Solanum tuberosum	971545815	XM_006344632	1	5	427	427	58	479	816	99.1	51.7	95.5	95.5	0
	SV5_09G05	No hit found
	SV5_09G07	PREDICTED: Solanum tuberosum ketol-acid reductoisomerase, chloroplastic-like (LOC102601054), mRNA	Solanum tuberosum	971555092	XM_006349969	1	1	743	802	1327	2069	2192	92.6	33.9	89.7	89.7	0
	SV5_09G09	PREDICTED: Solanum tuberosum UDP-glucuronate 4-epimerase 5 (LOC102581503), mRNA	Solanum tuberosum	565396235	XM_006363675	1	1	680	680	626	1307	1854	100	36.8	97.5	97.5	0
	SV5_09G10	PREDICTED: Solanum tuberosum UDP-glucuronate 4-epimerase 5 (LOC102581503), mRNA	Solanum tuberosum	565396235	XM_006363675	1	1	666	670	629	1294	1854	99.4	35.9	95.5	95.5	0
	SV5_09G12	PREDICTED: Solanum tuberosum 30S ribosomal protein S13, chloroplastic (LOC102582667), mRNA	Solanum tuberosum	971565644	XM_006355898	1	6	688	689	79	761	794	99.1	86	98.5	98.5	0
	SV5_09H03	PREDICTED: Solanum tuberosum dual specificity protein phosphatase 1 (LOC102596040), transcript variant X7, misc_RNA	Solanum tuberosum	971536474	XR_001474105	1	8	687	845	25	647	753	80.5	82.7	88.9	88.9	0
	SV5_09H04	Solanum tuberosum cyclin-dependent kinase inhibitor 4-like (LOC102588247), mRNA	Solanum tuberosum	972777171	NM_001318590	1	4	342	342	327	663	711	99.1	47.4	91.2	91.2	7e-133
	SV5_09H05	PREDICTED: Solanum tuberosum LOB domain-containing protein 40-like (LOC102606392), mRNA	Solanum tuberosum	971544738	XM_006344075	1	5	783	809	61	834	1133	96.3	68.3	95.3	95.3	0
	SV5_09H07	PREDICTED: Solanum tuberosum transcription factor ILR3-like (LOC102584960), mRNA	Solanum tuberosum	971559399	XM_006352424	1	4	823	824	65	897	1071	99.5	77.8	94.1	94.1	0
	SV5_09H08	PREDICTED: Solanum tuberosum biotin carboxyl carrier protein of acetyl-CoA carboxylase (LOC102606445), mRNA	Solanum tuberosum	971560928	XM_006353352	1	6	769	769	155	916	1455	99.4	52.4	95.9	95.9	0
	SV5_09H09	PREDICTED: Solanum tuberosum eukaryotic translation initiation factor 3 subunit D (LOC102588135), mRNA	Solanum tuberosum	971550072	XM_006346966	1	6	401	401	821	1215	2124	98.8	18.6	94.2	94.2	2e-171
	SV5_09H11	PREDICTED: Solanum tuberosum interferon-related developmental regulator 2 (LOC102599441), mRNA	Solanum tuberosum	971576887	XM_006361992	1	8	466	471	76	531	1866	97.5	24.4	94.8	94.8	0
	SV5_09H12	PREDICTED: Solanum tuberosum stress-induced-phosphoprotein 1 (LOC102592737), mRNA	Solanum tuberosum	971574463	XM_006360685	1	1	768	768	52	822	1531	100	50.4	98.3	98.3	0
	SV5_10A05	PREDICTED: Nicotiana tabacum myb-like protein X (LOC107825593), mRNA	Nicotiana tabacum	1025339917	XM_016652467	1	1	225	263	904	1128	1751	85.6	12.9	83.6	83.6	7e-62
	SV5_10A07	No hit found
	SV5_10A08	PREDICTED: Solanum lycopersicum small ubiquitin-related modifier 2-like (LOC104649407), mRNA	Solanum lycopersicum	1104633879	XM_010328527	1	33	531	565	45	531	551	88.3	88.4	85.4	85.4	2e-160
	SV5_10A09	PREDICTED: Solanum tuberosum probable xyloglucan endotransglucosylase/hydrolase protein 28 (LOC102599785), mRNA	Solanum tuberosum	971580513	XM_006363998	1	1	647	647	62	711	1496	100	43.5	98	98	0
	SV5_10A10	Solanum tuberosum tRNA(adenine(34)) deaminase, chloroplastic-like (LOC102600480), mRNA	Solanum tuberosum	568215676	NM_001287933	1	24	818	823	1	806	852	96.6	94.6	96.3	96.3	0
	SV5_10A12	PREDICTED: Solanum tuberosum UDP-galactose/UDP-glucose transporter 4-like (LOC102596365), transcript variant X1, mRNA	Solanum tuberosum	971536602	XM_006339424	1	1	678	678	25	715	1658	100	41.7	95.4	95.4	0
	SV5_10B04	No hit found
	SV5_10B05	PREDICTED: Solanum tuberosum CBL-interacting serine/threonine-protein kinase 14-like (LOC102598999), mRNA	Solanum tuberosum	971574187	XM_006360549	1	3	690	690	703	1392	1805	99.7	38.2	99	99	0
	SV5_10B09	PREDICTED: Solanum pennellii probable 2-oxoglutarate-dependent dioxygenase At3g49630 (LOC107008701), transcript variant X2, mRNA	Solanum pennellii	970004997	XM_015207840	1	1	734	734	260	993	1385	100	53	95	95	0
	SV5_10B10	Solanum lycopersicum S-protein homologue (sph1), mRNA	Solanum lycopersicum	949474726	NM_001247033	1	19	311	447	100	392	530	65.6	55.3	67.7	67.7	7e-14
	SV5_10B11	PREDICTED: Solanum tuberosum tetrahydrocannabinolic acid synthase-like (LOC102593914), mRNA	Solanum tuberosum	565373005	XM_006353014	1	18	631	631	2	616	1599	97.3	38.5	97.6	97.6	0
	SV5_10B12	PREDICTED: Solanum tuberosum homeobox-leucine zipper protein ATHB-14 (LOC102601513), transcript variant X2, mRNA	Solanum tuberosum	971560265	XM_006352957	1	1	671	671	2013	2684	2994	100	22.4	99.1	99.1	0
	SV5_10C06	PREDICTED: Solanum tuberosum ADP-ribosylation factor-like protein 8A (LOC102592088), mRNA	Solanum tuberosum	971579965	XM_006363761	1	1	748	757	89	837	920	98.8	81.4	97.7	97.7	0
	SV5_10C10	PREDICTED: Nicotiana attenuata eukaryotic translation initiation factor 3 subunit M-like (LOC109215192), mRNA	Nicotiana attenuata	1111055810	XM_019379209	3	153	653	726	724	1298	1612	58.4	26.4	85.5	86.7	1e-52
	SV5_10C11	PREDICTED: Solanum tuberosum rRNA-processing protein FYV7 (LOC102579327), mRNA	Solanum tuberosum	971559900	XM_006352745	1	1	690	708	134	812	1011	97.5	67.2	96.4	96.4	0
	SV5_10C12	PREDICTED: Solanum tuberosum 40S ribosomal protein S17-like (LOC102581235), mRNA	Solanum tuberosum	971536044	XM_006339091	1	377	755	755	107	486	789	50.2	48.2	97.9	97.9	0
	SV5_10D04	PREDICTED: Solanum tuberosum DNA (cytosine-5)-methyltransferase CMT2-like (LOC102589952), mRNA	Solanum tuberosum	971575284	XM_006361219	1	3	787	799	2711	3498	3503	98.3	22.5	96.5	96.5	0
	SV5_10D09	PREDICTED: Solanum tuberosum ras-related protein RABA2a-like (LOC102604566), mRNA	Solanum tuberosum	971537344	XM_006339869	1	1	775	775	105	879	1109	100	69.9	97.8	97.8	0
	SV5_10D10	PREDICTED: Solanum tuberosum regulatory-associated protein of TOR 1-like (LOC102586700), mRNA	Solanum tuberosum	971585722	XM_006366815	1	6	339	340	4506	4837	4850	98.2	6.9	98.5	98.5	5e-160
	SV5_10D12	PREDICTED: Solanum tuberosum auxin-responsive protein SAUR32 (LOC102596817), mRNA	Solanum tuberosum	971537045	XM_006339696	1	1	428	545	197	614	614	78.5	68.1	95.1	95.1	0
	SV5_10E04	PREDICTED: Nicotiana tabacum basic transcription factor 3-like (LOC107764413), transcript variant X1, misc_RNA	Nicotiana tabacum	1025406704	XR_001643235	1	350	485	571	1423	1273	1837	23.8	8.2	80.8	80.8	9e-33
	SV5_10E09	No hit found
	SV5_10E12	PREDICTED: Solanum tuberosum ankyrin-1-like (LOC102580178), transcript variant X3, mRNA	Solanum tuberosum	971551172	XM_006347675	1	2	157	411	1012	1167	1696	38	9.2	98.7	98.7	8e-70
	SV5_10F01	PREDICTED: Solanum tuberosum cytochrome P450 734A1-like (LOC102599333), mRNA	Solanum tuberosum	971577213	XM_006362230	1	9	617	618	1296	1904	1925	98.5	31.6	98.9	98.9	0
	SV5_10F02	PREDICTED: Solanum tuberosum probable flavin-containing monooxygenase 1 (LOC102605500), mRNA	Solanum tuberosum	971581352	XM_006364471	1	5	771	838	903	1671	1745	91.5	44.1	95.1	95.1	0
	SV5_10F06	PREDICTED: Solanum tuberosum guanylate-binding protein 1-like (LOC102585771), mRNA	Solanum tuberosum	971574882	XM_006360979	1	5	568	568	2330	2893	3804	99.3	14.8	98.1	98.1	0
	SV5_10F07	PREDICTED: Solanum tuberosum probable dolichyl-diphosphooligosaccharide--protein glycosyltransferase subunit 3B (LOC102592417), mRNA	Solanum tuberosum	971543475	XM_006343236	1	3	786	786	48	835	1323	99.8	59.6	95.2	95.2	0
	SV5_10F08	Solanum tuberosum protein SRC2 homolog (LOC102596739), mRNA	Solanum tuberosum	972778312	NM_001318645	1	156	743	743	1	591	759	79.1	77.9	98.5	98.5	0
	SV5_10F11	No hit found
	SV5_10F12	PREDICTED: Solanum tuberosum protein TRI1-like (LOC107063144), mRNA	Solanum tuberosum	971573029	XM_015314610	1	3	555	555	1	554	847	99.6	65.4	98.6	98.6	0
	SV5_10G01	PREDICTED: Nicotiana tomentosiformis protein TAP1-like (LOC104120587), mRNA	Nicotiana tomentosiformis	1083869626	XM_009632385	1	40	334	486	20	335	453	60.7	69.8	73.7	73.7	5e-48
	SV5_10G02	No hit found
	SV5_10G03	PREDICTED: Solanum pennellii F-box protein At5g03100-like (LOC107026888), mRNA	Solanum pennellii	970044153	XM_015227998	1	1	448	448	443	894	1650	100	27.4	88.1	88.1	2e-160
	SV5_10G05	PREDICTED: Solanum tuberosum omega-6 fatty acid desaturase, chloroplastic (LOC102590621), mRNA	Solanum tuberosum	971543918	XM_006343597	1	1	578	578	71	647	1929	100	29.9	98.3	98.3	0
	SV5_10G07	PREDICTED: Solanum pennellii protein polybromo-1-like (LOC107020408), mRNA	Solanum pennellii	970029857	XM_015220756	1	1	617	620	128	732	1249	99.5	48.4	95	95	0
	SV5_10G08	PREDICTED: Solanum tuberosum binding partner of ACD11 1-like (LOC102581105), mRNA	Solanum tuberosum	971560046	XM_006352831	1	12	704	704	123	816	1274	98.4	54.5	97.6	97.6	0
	SV5_10G11	PREDICTED: Solanum tuberosum LRR receptor-like serine/threonine-protein kinase ERL1 (LOC102603167), mRNA	Solanum tuberosum	971551727	XM_006347989	1	1	565	565	1821	2386	3540	100	16	97	97	0
	SV5_10G12	PREDICTED: Solanum tuberosum IRK-interacting protein (LOC102585334), mRNA	Solanum tuberosum	971539095	XM_006340746	1	1	467	493	358	821	1706	94.7	27.2	95.1	95.1	0
	SV5_10H02	PREDICTED: Solanum tuberosum protein NRT1/ PTR FAMILY 4.3 (LOC102603731), mRNA	Solanum tuberosum	971553726	XM_006349216	1	1	720	720	32	754	2251	100	32.1	98.1	98.1	0
	SV5_10H03	PREDICTED: Solanum tuberosum leucoanthocyanidin reductase-like (LOC102594738), mRNA	Solanum tuberosum	565393818	XM_006362506	1	1	386	600	617	1002	1002	64.3	38.5	98.5	98.5	0
	SV5_10H08	PREDICTED: Solanum tuberosum 50S ribosomal protein L7/L12 (LOC102598332), transcript variant X1, mRNA	Solanum tuberosum	971539553	XM_015305994	1	1	290	290	762	1058	1170	100	25.4	95.6	95.6	8e-131
	SV5_10H12	No hit found
	SV5_11A01	PREDICTED: Solanum tuberosum transcription initiation factor TFIID subunit 4b-like (LOC102579610), transcript variant X3, mRNA	Solanum tuberosum	971580219	XM_015303680	2	274	427	820	267	347	3317	18.8	2.4	95	95.1	5e-25
	SV5_11A02	PREDICTED: Solanum tuberosum citrate synthase, mitochondrial (LOC102595372), transcript variant X2, mRNA	Solanum tuberosum	971571710	XM_015314281	1	1	762	762	568	1331	1895	100	40.3	99	99	0
	SV5_11A03	PREDICTED: Solanum tuberosum oleosin 18.2 kDa-like (LOC102604271), mRNA	Solanum tuberosum	971545213	XM_006344389	1	1	620	647	199	826	826	95.8	76	96.7	96.7	0
	SV5_11A06	No hit found
	SV5_11A07	PREDICTED: Solanum tuberosum ABC transporter G family member 3-like (LOC102589437), mRNA	Solanum tuberosum	971550305	XM_006347134	1	1	212	212	2012	2223	2519	100	8.4	92	92	4e-83
	SV5_11A08	PREDICTED: Solanum tuberosum transcription factor MYC2-like (LOC102590233), mRNA	Solanum tuberosum	971568747	XM_006357490	1	3	171	180	12	190	1623	93.9	11	89.4	89.4	1e-62
	SV5_11A10	Solanum tuberosum short-chain type dehydrogenase/reductase-like (LOC102591690), mRNA	Solanum tuberosum	972779863	NM_001318611	1	1	556	561	60	617	1065	99.1	52.4	96.2	96.2	0
	SV5_11A11	PREDICTED: Solanum tuberosum guanine nucleotide-binding protein-like NSN1 (LOC102593978), mRNA	Solanum tuberosum	971580871	XM_006364204	1	1	326	546	1732	2054	2054	59.7	15.7	94.8	94.8	3e-140
	SV5_11A12	PREDICTED: Solanum tuberosum glutamine--fructose-6-phosphate aminotransferase [isomerizing] 2 (LOC102601127), transcript variant X2, misc_RNA	Solanum tuberosum	971547068	XR_367157	1	4	483	483	12	489	2384	99.4	20.1	94.4	94.4	0
	SV5_11B01	PREDICTED: Solanum tuberosum calcium-dependent protein kinase 13 (LOC102590767), mRNA	Solanum tuberosum	971587001	XM_006367453	1	1	705	705	345	1046	2183	100	32.2	97.2	97.2	0
	SV5_11B02	PREDICTED: Solanum tuberosum oleosin 5-like (LOC102598628), mRNA	Solanum tuberosum	971554988	XM_006349962	1	1	190	190	257	445	783	100	24.1	88.4	88.4	4e-63
	SV5_11B03	PREDICTED: Solanum pennellii synaptotagmin-5-like (LOC107007923), transcript variant X3, mRNA	Solanum pennellii	970002991	XM_015206774	1	2	199	201	264	459	1929	98.5	10.2	88.4	88.4	8e-66
	SV5_11B04	PREDICTED: Solanum tuberosum SAGA-associated factor 73-like (LOC102603949), mRNA	Solanum tuberosum	971550254	XM_006347102	1	1	821	822	22	854	887	99.9	93.9	95.8	95.8	0
	SV5_11B05	No hit found
	SV5_11B06	PREDICTED: Solanum tuberosum peroxisomal membrane protein 11C-like (LOC102580568), mRNA	Solanum tuberosum	971540666	XM_006341669	1	9	594	594	156	737	1276	98.7	45.6	95.7	95.7	0
	SV5_11B08	No hit found
	SV5_11B10	PREDICTED: Solanum pennellii mitochondrial pyruvate carrier 4 (LOC107004616), mRNA	Solanum pennellii	970062931	XM_015202892	1	1	410	413	32	442	587	99.3	70	95.6	95.6	0
	SV5_11B11	Solanum tuberosum multiprotein bridging factor 1 (LOC102577581), mRNA	Solanum tuberosum	568215686	NM_001288322	1	1	581	644	35	617	621	90.2	93.9	98	98	0
	SV5_11B12	No hit found
	SV5_11C01	PREDICTED: Solanum tuberosum bidirectional sugar transporter SWEET1 (LOC102600613), mRNA	Solanum tuberosum	971566304	XM_006356244	1	6	314	314	361	666	1118	98.4	27.4	92.9	92.9	9e-125
	SV5_11C03	PREDICTED: Solanum tuberosum DIS3-like exonuclease 2 (LOC102589561), mRNA	Solanum tuberosum	971558345	XM_006351826	1	1	275	275	3256	3528	4000	100	6.8	88.8	88.8	1e-96
	SV5_11C05	PREDICTED: Solanum tuberosum xyloglucan endotransglucosylase/hydrolase 2 (LOC102588287), mRNA	Solanum tuberosum	971571163	XM_006358699	1	12	781	781	39	811	1080	98.6	71.6	97.2	97.2	0
	SV5_11C06	No hit found
	SV5_11C07	PREDICTED: Solanum tuberosum F-box protein At4g00755-like (LOC102591497), transcript variant X2, mRNA	Solanum tuberosum	971536578	XM_015311419	1	12	546	548	284	808	1374	97.6	38.2	86.2	86.2	0
	SV5_11C08	PREDICTED: Solanum pennellii probable prolyl 4-hydroxylase 4 (LOC107021637), mRNA	Solanum pennellii	970033033	XM_015222338	1	1	193	204	305	494	1142	94.6	16.6	73.6	73.6	6e-29
	SV5_11D01	PREDICTED: Solanum tuberosum probable pectinesterase/pectinesterase inhibitor 34 (LOC102598997), mRNA	Solanum tuberosum	971573465	XM_006360101	1	1	510	546	1667	2168	2170	93.4	23.1	92.2	92.2	0
	SV5_11D02	No hit found
	SV5_11D03	No hit found
	SV5_11D04	No hit found
	SV5_11D06	PREDICTED: Solanum tuberosum transcription factor MYC2-like (LOC102597494), mRNA	Solanum tuberosum	971576999	XM_006362063	1	9	319	319	100	403	1713	97.5	17.8	93.6	93.6	3e-130
	SV5_11D07	PREDICTED: Solanum lycopersicum T-complex protein 1 subunit beta (LOC101249146), mRNA	Solanum lycopersicum	1104639646	XM_004251057	1	8	757	757	607	1358	2069	99.1	36.4	97.6	97.6	0
	SV5_11D08	PREDICTED: Solanum lycopersicum heavy metal-associated isoprenylated plant protein 3 (LOC101262648), mRNA	Solanum lycopersicum	1104635636	XM_004246580	1	1	553	553	84	651	1565	100	36.3	92.8	92.8	0
	SV5_11D09	PREDICTED: Solanum tuberosum heterogeneous nuclear ribonucleoprotein 1-like (LOC102600167), mRNA	Solanum tuberosum	971559455	XM_006352471	1	3	779	779	1243	2020	2370	99.7	32.8	97.7	97.7	0
	SV5_11D10	PREDICTED: Solanum tuberosum glycerol-3-phosphate acyltransferase 5-like (LOC102586407), mRNA	Solanum tuberosum	565378614	XM_006355688	1	1	202	202	571	771	1851	100	10.9	95.5	95.5	6e-86
	SV5_11D12	PREDICTED: Solanum tuberosum probable WRKY transcription factor 40 (LOC102590949), mRNA	Solanum tuberosum	971540033	XM_006341622	1	6	742	766	34	781	1463	96.2	51.1	95.5	95.5	0
	SV5_11E01	PREDICTED: Solanum pennellii 25.3 kDa vesicle transport protein-like (LOC107012159), mRNA	Solanum pennellii	970012913	XM_015211923	1	1	345	345	67	411	1213	100	28.4	91	91	1e-135
	SV5_11E02	PREDICTED: Solanum tuberosum zeatin O-glucosyltransferase-like (LOC102598732), mRNA	Solanum tuberosum	971555322	XM_006350108	1	1	747	747	522	1266	1802	100	41.3	97.6	97.6	0
	SV5_11E03	PREDICTED: Solanum tuberosum DIS3-like exonuclease 2 (LOC102589561), mRNA	Solanum tuberosum	971558345	XM_006351826	1	1	250	252	3256	3504	4000	99.2	6.2	95.2	95.2	2e-107
	SV5_11E04	PREDICTED: Solanum tuberosum 40S ribosomal protein S25 (LOC102584409), mRNA	Solanum tuberosum	971554299	XM_006349529	1	1	243	243	55	297	606	100	40.1	97.1	97.1	2e-112
	SV5_11F01	PREDICTED: Solanum tuberosum probable pectinesterase 53 (LOC102598330), mRNA	Solanum tuberosum	971539329	XM_006340875	1	1	732	734	43	776	1320	99.7	55.6	98	98	0
	SV5_11F02	PREDICTED: Solanum tuberosum protein RAFTIN 1B-like (LOC102586038), transcript variant X2, mRNA	Solanum tuberosum	971549504	XM_015308494	2	2	767	767	54	735	1043	99.9	65.4	95.7	96.2	0
	SV5_11F03	PREDICTED: Solanum tuberosum E3 ubiquitin-protein ligase RNF6 (LOC102579041), mRNA	Solanum tuberosum	971573695	XM_006360271	1	1	527	527	1623	2149	2740	100	19.2	96.4	96.4	0
	SV5_11F04	PREDICTED: Solanum tuberosum tyrosine aminotransferase-like (LOC102584172), mRNA	Solanum tuberosum	971552981	XM_006348756	1	1	163	163	144	306	1446	100	11.3	91.4	91.4	2e-59
	SV5_11F05	PREDICTED: Solanum lycopersicum embryogenesis-associated protein EMB8-like (LOC101258906), mRNA	Solanum lycopersicum	1104593937	XM_004231282	1	2	147	147	1159	1304	2055	99.3	7.1	98	98	8e-64
	SV5_11F06	PREDICTED: Solanum tuberosum ribosomal RNA large subunit methyltransferase I (LOC102602589), transcript variant X2, mRNA	Solanum tuberosum	971548091	XM_006345956	1	1	334	335	543	875	1543	99.7	21.6	94.6	94.6	6e-146
	SV5_11F07	PREDICTED: Solanum tuberosum nitrogen regulatory protein P-II homolog (LOC102592708), mRNA	Solanum tuberosum	971565440	XM_006355768	1	1	164	164	80	242	1050	100	15.5	94.5	94.5	7e-65
	SV5_11F08	No hit found
	SV5_11F11	PREDICTED: Solanum tuberosum protein indeterminate-domain 2-like (LOC102584809), mRNA	Solanum tuberosum	971578746	XM_006363082	1	4	762	762	394	1159	2555	99.6	30	97	97	0
	SV5_11G01	PREDICTED: Solanum tuberosum magnesium transporter MRS2-I-like (LOC102584523), transcript variant X1, mRNA	Solanum tuberosum	971557906	XM_006351568	1	5	765	812	804	1578	1604	93.7	48.3	96.1	96.1	0
	SV5_11G06	PREDICTED: Solanum tuberosum auxin-responsive protein IAA27-like (LOC102595402), mRNA	Solanum tuberosum	971542895	XM_006343029	1	1	347	348	93	438	1331	99.7	26	96.9	96.9	1e-161
	SV5_11G08	No hit found
	SV5_11G09	PREDICTED: Solanum lycopersicum glycosyltransferase 6-like (LOC101266283), mRNA	Solanum lycopersicum	1104611353	XM_004231891	1	15	238	239	707	930	2108	93.7	10.6	91.5	91.5	2e-86
	SV5_11G11	PREDICTED: Solanum pennellii protein ASPARTIC PROTEASE IN GUARD CELL 2-like (LOC107006023), mRNA	Solanum pennellii	970066319	XM_015204660	1	1	177	177	1211	1387	1571	100	11.3	89.8	89.8	5e-61
	SV5_11G12	PREDICTED: Solanum tuberosum melanoma-associated antigen G1 (LOC102592338), transcript variant X2, mRNA	Solanum tuberosum	971587701	XM_015305692	1	1	431	450	66	487	1111	95.8	38	94.4	94.4	0
	SV5_11H01	PREDICTED: Solanum tuberosum protein DETOXIFICATION 43-like (LOC102592318), mRNA	Solanum tuberosum	971547166	XM_006345391	1	1	487	487	652	1138	1944	100	25.1	99.2	99.2	0
	SV5_11H03	PREDICTED: Solanum tuberosum probable CCR4-associated factor 1 homolog 11 (LOC102587385), mRNA	Solanum tuberosum	971552456	XM_006348432	1	6	535	535	530	1059	1070	99.1	49.5	99.1	99.1	0
	SV5_11H04	PREDICTED: Nicotiana sylvestris protein TAP1-like (LOC104222480), mRNA	Nicotiana sylvestris	698561008	XM_009773707	1	194	303	421	232	340	920	26.1	11.9	88.2	88.2	1e-28
	SV5_11H05	PREDICTED: Solanum tuberosum T-complex protein 1 subunit theta (LOC102597293), transcript variant X2, mRNA	Solanum tuberosum	971547051	XM_015307853	1	6	204	206	1098	1294	2041	96.6	9.7	83.4	83.4	7e-54
	SV5_11H06	No hit found
	SV5_11H07	PREDICTED: Solanum tuberosum plastid division protein PDV2 (LOC102591324), mRNA	Solanum tuberosum	971583223	XM_006365432	1	6	448	449	702	1145	1239	98.7	35.8	98.9	98.9	0
	SV5_11H10	PREDICTED: Solanum tuberosum riboflavin synthase (LOC102598979), mRNA	Solanum tuberosum	971568746	XM_006357431	2	7	687	753	341	1089	1089	90.4	63.7	97.4	98	0
	SV5_11H11	PREDICTED: Solanum tuberosum UDP-N-acetylglucosamine/UDP-glucose/GDP-mannose transporter (LOC102599349), mRNA	Solanum tuberosum	971580902	XM_006364219	1	1	732	733	901	1625	1625	99.9	44.6	92.9	92.9	0
	SV5_11H12	PREDICTED: Carica papaya protein TolB (LOC110820605), mRNA	Carica papaya	1227898495	XM_022050126	1	68	729	729	125	789	1073	90.8	62	67.7	67.7	3e-52
	SV5_34A01	No hit found
	SV5_34A02	PREDICTED: Solanum pennellii endoplasmic reticulum metallopeptidase 1 (LOC107018141), mRNA	Solanum pennellii	970025409	XM_015218531	1	1	603	858	2064	2668	3056	70.3	19.8	93.7	93.7	0
	SV5_34A04	PREDICTED: Solanum tuberosum zinc finger CCCH domain-containing protein 3 (LOC102594308), mRNA	Solanum tuberosum	971545991	XM_006344748	1	5	422	877	221	638	904	47.7	46.2	100	100	0
	SV5_34A08	PREDICTED: Solanum tuberosum NASP-related protein sim3 (LOC102603212), transcript variant X1, mRNA	Solanum tuberosum	971534611	XM_006338192	1	1	854	866	49	909	1783	98.6	48.3	94.4	94.4	0
	SV5_34A12	No hit found
	SV5_34B02	PREDICTED: Solanum tuberosum non-specific lipid-transfer protein-like (LOC107062859), mRNA	Solanum tuberosum	971570768	XM_015314022	1	11	358	532	1	348	348	65.4	100	98.6	98.6	1e-169
	SV5_34B07	PREDICTED: Solanum tuberosum probable purine permease 9 (LOC102595916), mRNA	Solanum tuberosum	971565071	XM_006355550	1	7	725	889	8	715	1334	80.9	53.1	87.7	87.7	0
	SV5_34B08	PREDICTED: Capsicum annuum elastin-like (LOC107857956), mRNA	Capsicum annuum	1026023689	XM_016702718	1	86	312	878	36	247	342	25.9	62	68.2	68.2	1e-15
	SV5_34B10	PREDICTED: Solanum tuberosum subtilisin-like protease SBT1.7 (LOC102595699), misc_RNA	Solanum tuberosum	971571213	XR_001474931	1	37	528	871	1	491	2372	56.5	20.7	92.7	92.7	0
	SV5_34B11	PREDICTED: Nicotiana attenuata histidine kinase 4-like (LOC109222503), partial mRNA	Nicotiana attenuata	1111057059	XM_019386852	1	5	534	882	356	886	1004	60.1	52.9	94.7	94.7	0
	SV5_34B12	PREDICTED: Solanum tuberosum protein-lysine N-methyltransferase N6AMT2 (LOC102593842), mRNA	Solanum tuberosum	971536105	XM_006339130	1	3	864	886	25	894	987	97.3	88.2	95	95	0
	SV5_34C01	PREDICTED: Solanum tuberosum non-lysosomal glucosylceramidase-like (LOC102582522), mRNA	Solanum tuberosum	971553764	XM_006349240	1	4	487	870	888	1371	3157	55.6	15.3	98.1	98.1	0
	SV5_34C02	PREDICTED: Solanum tuberosum outer envelope protein 61 (LOC102583678), transcript variant X1, mRNA	Solanum tuberosum	971574996	XM_006361054	1	12	247	926	99	334	2404	25.5	9.8	91.5	91.5	1e-90
	SV5_34C03	Solanum lycopersicum protein Aucsia-1 (SlAucsia-1), mRNA	Solanum lycopersicum	959092410	NM_001317402	1	1	263	263	236	517	518	100	54.4	89	89	8e-99
	SV5_34C05	PREDICTED: Solanum tuberosum casein kinase I-like (LOC102578304), mRNA	Solanum tuberosum	971583910	XM_006365829	1	1	248	268	1965	2212	2212	92.5	11.2	98.8	98.8	2e-118
	SV5_34C06	PREDICTED: Solanum tuberosum protein TAP1-like (LOC102581611), mRNA	Solanum tuberosum	565396993	XM_006364027	2	2	593	651	26	488	525	57.6	72	80.6	82.1	4e-70
	SV5_34C08	PREDICTED: Solanum tuberosum zinc finger CCCH domain-containing protein 19 (LOC102598651), transcript variant X3, mRNA	Solanum tuberosum	971566443	XM_006356322	1	1	626	830	4694	5316	5670	75.4	11	91.4	91.4	0
	SV5_34C09	No hit found
	SV5_34D02	Solanum tuberosum heterogeneous nuclear ribonucleoprotein A2 homolog 1-like (LOC102603011), mRNA	Solanum tuberosum	568214680	NM_001287847	1	11	752	860	8	746	1824	86.3	40.5	91.3	91.3	0
	SV5_34D03	PREDICTED: Solanum tuberosum tyrosine aminotransferase-like (LOC102584172), mRNA	Solanum tuberosum	971552981	XM_006348756	1	14	834	862	4	832	1446	95.2	57.3	94	94	0
	SV5_34D06	PREDICTED: Solanum tuberosum E3 ubiquitin ligase BIG BROTHER-like (LOC102597766), transcript variant X1, mRNA	Solanum tuberosum	971566438	XM_006356317	1	1	783	852	80	871	1274	91.9	62.2	95.6	95.6	0
	SV5_34D07	No hit found
	SV5_34D08	No hit found
	SV5_34D09	PREDICTED: Solanum tuberosum serine carboxypeptidase-like 11 (LOC102585638), mRNA	Solanum tuberosum	971567445	XM_006356788	1	2	841	881	622	1474	1693	95.4	50.4	93.9	93.9	0
	SV5_34D11	PREDICTED: Solanum tuberosum ATP synthase subunit beta, mitochondrial-like (LOC102599894), mRNA	Solanum tuberosum	971544923	XM_006344141	1	6	360	870	1315	1665	2146	40.8	16.4	91	91	7e-138
	SV5_34D12	PREDICTED: Nicotiana attenuata transcription factor IIIB 90 kDa subunit (LOC109206735), transcript variant X1, mRNA	Nicotiana attenuata	1111036537	XM_019369590	1	4	662	839	138	790	983	78.6	66.4	83.3	83.3	0
	SV5_34E02	PREDICTED: Solanum tuberosum F-box protein At1g47056-like (LOC102605238), mRNA	Solanum tuberosum	971537207	XM_006339790	1	1	664	847	138	799	2125	78.4	31.2	91.3	91.3	0
	SV5_34E03	PREDICTED: Nicotiana attenuata ribonuclease P protein subunit p25-like protein (LOC109210832), mRNA	Nicotiana attenuata	1111045586	XM_019374303	7	1	727	844	249	741	1212	85.9	40.7	90.7	92.6	0
	SV5_34E04	PREDICTED: Solanum tuberosum luminal-binding protein (LOC102598457), mRNA	Solanum tuberosum	971544211	XM_006343748	1	1	651	855	34	684	2332	76.1	27.9	88.7	88.7	0
	SV5_34E07	PREDICTED: Solanum tuberosum U4/U6 small nuclear ribonucleoprotein Prp31 (LOC102587736), mRNA	Solanum tuberosum	971564724	XM_006355359	1	1	452	863	56	504	1861	52.4	24.1	91.8	91.8	0
	SV5_34E08	PREDICTED: Solanum tuberosum chitinase-like protein 1 (LOC102595303), mRNA	Solanum tuberosum	971581599	XM_006364599	1	1	203	896	69	270	1361	22.7	14.8	91.3	91.3	1e-70
	SV5_34E09	PREDICTED: Nelumbo nucifera MICOS complex subunit mic25a-like (LOC104602262), transcript variant X3, mRNA	Nelumbo nucifera	1102771129	XM_010265883	1	267	616	880	890	540	1127	39.8	31.1	73.5	73.5	4e-52
	SV5_34E11	PREDICTED: Solanum tuberosum pathogenesis-related protein STH-2-like (LOC102582578), mRNA	Solanum tuberosum	971539253	XM_006340827	1	2	399	895	11	414	829	44.5	48.7	86.4	86.4	6e-139
	SV5_34F01	Solanum tuberosum adenylate kinase family-like protein (LOC102577898), mRNA	Solanum tuberosum	568215472	NM_001288499	1	16	818	839	17	825	1119	95.7	72.3	94.7	94.7	0
	SV5_34F02	PREDICTED: Solanum tuberosum thiol-disulfide oxidoreductase LTO1 (LOC102581146), mRNA	Solanum tuberosum	971539084	XM_006340732	1	5	734	874	537	1268	1555	83.5	47.1	97	97	0
	SV5_34F03	PREDICTED: Solanum tuberosum delta-1-pyrroline-5-carboxylate synthase (LOC102582423), mRNA	Solanum tuberosum	971564403	XM_006355200	1	4	744	869	1512	2254	2454	85.3	30.3	94.8	94.8	0
	SV5_34F05	PREDICTED: Solanum tuberosum translocon-associated protein subunit alpha-like (LOC102584880), mRNA	Solanum tuberosum	971572608	XM_006359591	1	1	863	863	249	1119	1162	100	75	94.2	94.2	0
	SV5_34F06	PREDICTED: Solanum tuberosum disease resistance protein RGA2-like (LOC102593005), misc_RNA	Solanum tuberosum	971585732	XR_001472387	1	1	633	855	1611	2240	2257	74	27.9	87.6	87.6	0
	SV5_34F08	PREDICTED: Solanum tuberosum nucleoid-associated protein At4g30620, chloroplastic-like (LOC102593509), mRNA	Solanum tuberosum	971567910	XM_006357025	1	2	715	788	1	712	748	90.6	95.2	95.6	95.6	0
	SV5_34F12	PREDICTED: Solanum tuberosum translocon-associated protein subunit alpha-like (LOC102584880), mRNA	Solanum tuberosum	971572608	XM_006359591	1	6	842	871	122	972	1162	96.1	73.2	93.5	93.5	0
	SV5_34G01	PREDICTED: Solanum lycopersicum WPP domain-associated protein (LOC101257854), mRNA	Solanum lycopersicum	460383938	XM_004237625	1	196	432	765	2197	2433	2571	31	9.2	97.9	97.9	4e-109
	SV5_34G02	PREDICTED: Solanum tuberosum protein argonaute 4 (LOC102604021), mRNA	Solanum tuberosum	565394184	XM_006362679	1	1	638	843	1495	2128	3123	75.7	20.3	93.6	93.6	0
	SV5_34G03	PREDICTED: Solanum pennellii protein TIC 214 (LOC107001271), mRNA	Solanum pennellii	970056528	XM_015199385	1	3	865	869	1625	2518	4125	99.3	21.7	84.3	84.3	0
	SV5_34G04	PREDICTED: Solanum tuberosum butyrate--CoA ligase AAE11, peroxisomal-like (LOC102590201), mRNA	Solanum tuberosum	971551916	XM_006348124	1	4	733	824	169	907	2026	88.6	36.5	94.2	94.2	0
	SV5_34G05	PREDICTED: Spinacia oleracea WD repeat-containing protein DDB_G0290555 (LOC110787488), mRNA	Spinacia oleracea	1226796992	XM_021992113	1	28	551	849	145	689	840	61.7	64.9	67	67	2e-37
	SV5_34G06	PREDICTED: Solanum tuberosum chitinase-like protein 1 (LOC102595303), mRNA	Solanum tuberosum	971581599	XM_006364599	1	1	374	886	119	489	1361	42.2	27.3	90.6	90.6	8e-144
	SV5_34G07	PREDICTED: Solanum tuberosum DNA-directed RNA polymerases I, II, and III subunit RPABC5 (LOC102596451), mRNA	Solanum tuberosum	971559689	XM_006352624	1	1	482	497	68	548	559	97	86.1	99	99	0
	SV5_34G08	PREDICTED: Solanum tuberosum potassium transporter 7 (LOC102582759), mRNA	Solanum tuberosum	971558208	XM_006351724	1	1	692	820	2428	3120	3413	84.4	20.3	96.4	96.4	0
	SV5_34G10	PREDICTED: Nicotiana tabacum rho GTPase-activating protein gacQ-like (LOC107810482), mRNA	Nicotiana tabacum	1025259541	XM_016635271	1	6	257	752	702	953	1053	33.5	23.9	89.1	89.1	3e-85
	SV5_34G11	PREDICTED: Solanum tuberosum protein indeterminate-domain 7-like (LOC102585450), transcript variant X1, mRNA	Solanum tuberosum	971542699	XM_006342913	1	1	792	801	1707	2510	2577	98.9	31.2	96.5	96.5	0
	SV5_34G12	PREDICTED: Solanum tuberosum ubiquitin-activating enzyme E1 2-like (LOC102600735), mRNA	Solanum tuberosum	971572387	XM_006359489	1	1	534	551	3200	3734	3747	96.9	14.3	97.6	97.6	0
	SV5_34H02	PREDICTED: Solanum tuberosum 60S ribosomal protein L23 (LOC102598879), mRNA	Solanum tuberosum	971570418	XM_006358359	1	10	163	188	524	684	716	81.9	22.5	87.3	87.3	5e-49
	SV5_34H04	PREDICTED: Solanum tuberosum NADH dehydrogenase [ubiquinone] 1 alpha subcomplex subunit 6-like (LOC102587609), mRNA	Solanum tuberosum	971556817	XM_006350927	1	1	367	384	422	791	791	95.6	46.8	97.6	97.6	3e-176
	SV5_34H06	PREDICTED: Solanum tuberosum 26S proteasome non-ATPase regulatory subunit 13 homolog B (LOC102598387), mRNA	Solanum tuberosum	971588296	XM_006367967	1	1	272	296	1253	1524	1524	91.9	17.9	96.3	96.3	1e-122
	SV5_34H07	PREDICTED: Solanum tuberosum protein LHY (LOC102601616), transcript variant X1, mRNA	Solanum tuberosum	971559593	XM_015310999	1	1	830	833	807	1638	2831	99.6	29.4	96.3	96.3	0
	SV5_34H08	PREDICTED: Solanum tuberosum protein GAST1 (LOC102596260), mRNA	Solanum tuberosum	971534701	XM_006338257	1	1	664	686	40	701	706	96.8	93.8	97.6	97.6	0
	SV5_34H10	PREDICTED: Solanum lycopersicum transcription factor VOZ1 (LOC101266385), transcript variant X1, mRNA	Solanum lycopersicum	1104609110	XM_004232884	1	1	834	882	678	1516	1858	94.6	45.2	94.9	94.9	0
	SV5_34H11	PREDICTED: Solanum tuberosum plasminogen activator inhibitor 1 RNA-binding protein-like (LOC102590612), mRNA	Solanum tuberosum	971577580	XM_006362410	1	1	615	852	33	655	1535	72.2	40.6	94.1	94.1	0
	SV5_35A02	PREDICTED: Solanum tuberosum ubiquitin-conjugating enzyme E2 2-like (LOC102593648), mRNA	Solanum tuberosum	971545278	XM_006344355	1	115	841	872	167	902	910	83.4	80.9	93.8	93.8	0
	SV5_35A03	Solanum tuberosum 40S ribosomal protein S5 (LOC102597496), mRNA	Solanum tuberosum	972778785	NM_001318648	1	54	702	848	1	650	660	76.5	98.5	92.5	92.5	0
	SV5_35A04	PREDICTED: Solanum tuberosum 14-3-3 protein 7 (LOC102581950), mRNA	Solanum tuberosum	971581980	XM_006364800	1	1	706	854	224	926	1027	82.7	68.5	93.8	93.8	0
	SV5_35A05	PREDICTED: Solanum tuberosum B-cell receptor-associated protein 31-like (LOC102606435), mRNA	Solanum tuberosum	971556006	XM_006350413	1	1	767	850	29	804	1119	90.2	69.4	93.2	93.2	0
	SV5_35A06	PREDICTED: Solanum tuberosum luminal-binding protein (LOC102598457), mRNA	Solanum tuberosum	971544211	XM_006343748	1	4	739	896	12	745	2332	82.1	31.5	92.9	92.9	0
	SV5_35A07	PREDICTED: Solanum tuberosum sarcoplasmic reticulum histidine-rich calcium-binding protein (LOC102600559), transcript variant X2, mRNA	Solanum tuberosum	971544926	XM_006344144	1	8	724	879	28	739	1394	81.6	51.1	89.6	89.6	0
	SV5_35A09	PREDICTED: Solanum tuberosum acetyl-CoA acetyltransferase, cytosolic 1 (LOC102597222), mRNA	Solanum tuberosum	971555473	XM_006350189	1	1	476	855	56	524	1637	55.7	28.7	89.5	89.5	5e-178
	SV5_35A12	PREDICTED: Solanum lycopersicum Golgi to ER traffic protein 4 homolog (LOC101255862), mRNA	Solanum lycopersicum	1104642530	XM_010315681	1	29	498	883	54	520	1466	53.2	31.9	83.9	83.9	6e-145
	SV5_35B01	PREDICTED: Solanum tuberosum ras-related protein RABA1d (LOC102599414), mRNA	Solanum tuberosum	971569892	XM_006358048	1	1	822	836	165	993	1104	98.3	75.1	94.9	94.9	0
	SV5_35B04	PREDICTED: Solanum tuberosum protein Asterix (LOC102578671), mRNA	Solanum tuberosum	971563463	XM_006354696	1	1	579	594	39	615	716	97.5	80.6	96.9	96.9	0
	SV5_35B06	PREDICTED: Solanum tuberosum probable small nuclear ribonucleoprotein G (LOC102582252), mRNA	Solanum tuberosum	971575675	XM_006361423	1	1	431	436	27	457	582	98.9	74.1	98.8	98.8	0
	SV5_35B08	PREDICTED: Solanum tuberosum cyprosin-like (LOC102582495), mRNA	Solanum tuberosum	971580709	XM_006364102	1	1	809	810	67	875	1874	99.9	43.2	92.4	92.4	0
	SV5_35B09	PREDICTED: Solanum tuberosum actin-7 (LOC102584969), mRNA	Solanum tuberosum	971564121	XM_006355076	1	1	775	860	26	796	1716	90.1	44.9	91.5	91.5	0
	SV5_35B11	PREDICTED: Solanum tuberosum 60S ribosomal protein L26-1-like (LOC102596561), mRNA	Solanum tuberosum	971556233	XM_006350552	1	7	657	677	33	683	700	96.2	93	98.9	98.9	0
	SV5_35B12	Solanum tuberosum cystathionine gamma-synthase 1, chloroplastic-like (LOC102601571), mRNA	Solanum tuberosum	1111745811	NM_001318674	1	10	841	879	838	1672	1853	94.7	45.1	94.8	94.8	0
	SV5_35C01	PREDICTED: Solanum tuberosum protein HUA2-LIKE 2 (LOC102590909), mRNA	Solanum tuberosum	971565532	XM_006355841	1	3	654	857	4938	5579	5762	76.1	11.1	92	92	0
	SV5_35C02	PREDICTED: Solanum tuberosum protein REVEILLE 6 (LOC102586661), mRNA	Solanum tuberosum	971573441	XM_015314727	1	6	859	883	81	938	1567	96.7	54.8	94.5	94.5	0
	SV5_35C03	No hit found
	SV5_35C05	Glycine max glyoxalase GLYI-21 (GMGLYI-21), transcript variant 2, mRNA	Glycine max	1220273969	NM_001353886	1	64	562	868	146	641	1186	57.5	41.8	78.8	78.8	7e-113
	SV5_35C07	PREDICTED: Solanum tuberosum V-type proton ATPase subunit e1-like (LOC102598805), mRNA	Solanum tuberosum	971581650	XM_006364611	1	1	553	844	45	586	592	65.5	91.6	92.8	92.8	0
	SV5_35C08	PREDICTED: Solanum pennellii basic 7S globulin-like (LOC107029834), mRNA	Solanum pennellii	970000158	XM_015231284	1	1	723	841	574	1289	1461	86	49	91.3	91.3	0
	SV5_35C09	PREDICTED: Solanum tuberosum far upstream element-binding protein 2 (LOC102578344), mRNA	Solanum tuberosum	971564512	XM_006355265	1	1	830	859	1114	1948	2258	96.6	37	94.5	94.5	0
	SV5_35C10	PREDICTED: Solanum tuberosum PHD finger protein ING2 (LOC102586676), mRNA	Solanum tuberosum	971577194	XM_006362196	1	1	528	544	634	1180	1202	97.1	45.5	92	92	0
	SV5_35C11	PREDICTED: Solanum tuberosum aspartic proteinase CDR1-like (LOC107058219), mRNA	Solanum tuberosum	971580123	XM_015303657	1	3	862	862	1	865	1401	99.8	61.7	95.4	95.4	0
	SV5_35C12	Solanum tuberosum transcription factor MYB44-like (LOC102582421), mRNA	Solanum tuberosum	972778523	NM_001318562	1	6	844	850	1	848	1022	98.7	83	95.8	95.8	0
	SV5_35D01	PREDICTED: Helianthus annuus protein TolB-like (LOC110878781), mRNA	Helianthus annuus	1228852318	XM_022127141	1	63	192	857	234	363	2447	15.2	5.3	74.2	74.2	3e-10
	SV5_35D04	PREDICTED: Solanum tuberosum LOB domain-containing protein 40-like (LOC102606392), mRNA	Solanum tuberosum	971544738	XM_006344075	1	1	728	864	272	991	1133	84.3	63.6	89.6	89.6	0
	SV5_35D07	Solanum tuberosum D-type cyclin family 3 subgroup 2 (CYCD3.2), mRNA	Solanum tuberosum	568214823	NM_001288346	1	173	819	822	1	652	1086	78.7	60	95.4	95.4	0
	SV5_35D08	PREDICTED: Solanum tuberosum dynamin-related protein 1E-like (LOC102579249), mRNA	Solanum tuberosum	971570753	XM_006358543	1	1	600	620	1502	2102	2206	96.8	27.2	98.7	98.7	0
	SV5_35D11	PREDICTED: Solanum tuberosum scarecrow-like protein 21 (LOC102578160), mRNA	Solanum tuberosum	971573338	XM_006360044	1	1	784	846	1243	2033	2207	92.7	35.8	94.4	94.4	0
	SV5_35D12	PREDICTED: Solanum tuberosum vacuolar-sorting receptor 1-like (LOC102594404), transcript variant X2, mRNA	Solanum tuberosum	971577315	XM_006362287	1	1	514	835	42	555	2530	61.6	20.3	92.5	92.5	0
	SV5_35E02	PREDICTED: Solanum tuberosum vacuolar protein sorting-associated protein 32 homolog 2-like (LOC102581914), mRNA	Solanum tuberosum	971538081	XM_006340188	1	5	438	488	701	1132	1132	88.9	38.2	97.5	97.5	0
	SV5_35E03	PREDICTED: Solanum tuberosum vesicle-associated membrane protein 721 (LOC102602618), mRNA	Solanum tuberosum	971559725	XM_006352640	1	1	843	858	59	907	1021	98.3	83.2	97.1	97.1	0
	SV5_35E04	PREDICTED: Solanum tuberosum dnaJ protein ERDJ2A-like (LOC102600763), transcript variant X4, mRNA	Solanum tuberosum	971577955	XM_006362596	1	6	873	877	674	1546	2136	99	40.9	95.2	95.2	0
	SV5_35E05	Medicago truncatula plant/F10M23-360 protein mRNA	Medicago truncatula	922361265	XM_003613369	1	219	772	883	255	812	2529	62.7	22.1	70.7	70.7	7e-62
	SV5_35E07	PREDICTED: Solanum tuberosum vacuolar-processing enzyme-like (LOC102603642), mRNA	Solanum tuberosum	565377720	XM_006355256	1	5	659	850	1	651	1386	77.1	47	90.9	90.9	0
	SV5_35E08	PREDICTED: Solanum tuberosum probable xyloglucan endotransglucosylase/hydrolase protein 8 (LOC102584396), mRNA	Solanum tuberosum	971551772	XM_006348016	1	1	812	860	347	1159	1496	94.4	54.3	95.6	95.6	0
	SV5_35E10	PREDICTED: Helianthus annuus amyloid beta A4 precursor protein-binding family B member 1-interacting protein (LOC110930240), mRNA	Helianthus annuus	1228788751	XM_022173514	1	19	260	562	169	404	699	43.1	33.8	71	71	2e-23
	SV5_35E11	PREDICTED: Solanum tuberosum neurofilament heavy polypeptide (LOC102598684), mRNA	Solanum tuberosum	971541257	XM_006341992	1	1	693	710	396	1087	1088	97.6	63.6	95.3	95.3	0
	SV5_35E12	PREDICTED: Solanum tuberosum acyl carrier protein 1, mitochondrial (LOC102585513), mRNA	Solanum tuberosum	971563233	XM_006354574	1	6	277	291	368	638	754	93.5	35.9	98.2	98.2	2e-127
	SV5_35F01	PREDICTED: Solanum pennellii repetitive proline-rich cell wall protein 2-like (LOC107010555), transcript variant X2, mRNA	Solanum pennellii	970008902	XM_015209845	5	7	684	842	1	758	877	80.5	86.4	77.6	84.7	1e-159
	SV5_35F02	PREDICTED: Solanum tuberosum vacuolar-processing enzyme-like (LOC102603642), mRNA	Solanum tuberosum	565377720	XM_006355256	1	43	474	876	1	429	1386	49.3	31	91.2	91.2	4e-172
	SV5_35F03	PREDICTED: Solanum tuberosum filament-like plant protein 7 (LOC102582910), transcript variant X2, mRNA	Solanum tuberosum	971537231	XM_006339810	1	1	312	881	2261	2571	3756	35.4	8.3	90.4	90.4	5e-121
	SV5_35F05	PREDICTED: Solanum tuberosum remorin-like (LOC102585991), mRNA	Solanum tuberosum	971536710	XM_006339482	1	1	685	717	258	950	950	95.5	73	96	96	0
	SV5_35F07	No hit found
	SV5_35F10	PREDICTED: Nicotiana tabacum coatomer subunit beta-1-like (LOC107794750), partial mRNA	Nicotiana tabacum	1025180843	XM_016617273	1	7	468	872	226	687	687	53	67.3	92	92	0
	SV5_35F11	PREDICTED: Solanum tuberosum probable WRKY transcription factor 2 (LOC102583544), mRNA	Solanum tuberosum	971559522	XM_006352508	1	4	731	880	1533	2259	2266	82.7	32.1	94.9	94.9	0
	SV5_35F12	PREDICTED: Solanum tuberosum lysosomal Pro-X carboxypeptidase-like (LOC102578651), mRNA	Solanum tuberosum	971553357	XM_006349066	1	5	506	521	1157	1655	1655	96.4	30.2	97	97	0
	SV5_35G02	No hit found
	SV5_35G03	PREDICTED: Solanum tuberosum non-specific lipid-transfer protein-like (LOC102586739), mRNA	Solanum tuberosum	565380662	XM_006356653	1	24	500	620	19	506	506	76.9	96.4	81.5	81.5	3e-128
	SV5_35G04	PREDICTED: Solanum tuberosum pyruvate kinase isozyme A, chloroplastic-like (LOC102604947), mRNA	Solanum tuberosum	971548524	XM_006346215	1	6	856	877	157	1019	2174	97	39.7	90.9	90.9	0
	SV5_35G07	PREDICTED: Solanum tuberosum chlorophyll a-b binding protein 7, chloroplastic (LOC102594790), mRNA	Solanum tuberosum	971559429	XM_006352454	1	13	831	866	37	854	1074	94.6	76.2	92.2	92.2	0
	SV5_35G08	PREDICTED: Solanum pennellii 40S ribosomal protein S8-like (LOC107031438), mRNA	Solanum pennellii	970053336	XM_015232821	1	1	726	831	98	815	1095	87.4	65.6	94.2	94.2	0
	SV5_35G09	PREDICTED: Solanum tuberosum histone H3.3 (LOC102587619), mRNA	Solanum tuberosum	971560619	XM_015311251	1	1	682	836	13	697	733	81.6	93.5	93.8	93.8	0
	SV5_35G10	PREDICTED: Solanum tuberosum pyrophosphate--fructose 6-phosphate 1-phosphotransferase subunit alpha (LOC102601673), mRNA	Solanum tuberosum	971541992	XM_006342462	1	3	841	866	57	898	2226	96.9	37.8	95.8	95.8	0
	SV5_35G11	PREDICTED: Solanum tuberosum pollen-specific protein C13-like (LOC102594254), mRNA	Solanum tuberosum	971564587	XM_006355311	1	1	735	844	103	839	877	87.1	84	96.3	96.3	0
	SV5_35G12	PREDICTED: Capsicum annuum chitin-binding lectin 1-like (LOC107877185), mRNA	Capsicum annuum	1026069888	XM_016723897	2	124	276	401	325	626	876	38.2	29.7	73.9	77.9	8e-13
	SV5_35H03	PREDICTED: Solanum tuberosum probable purine permease 9 (LOC102595916), mRNA	Solanum tuberosum	971565071	XM_006355550	1	10	856	884	5	852	1334	95.8	63.6	89.5	89.5	0
	SV5_35H04	PREDICTED: Solanum tuberosum aspartate aminotransferase, cytoplasmic (LOC102579446), mRNA	Solanum tuberosum	971558823	XM_006352098	1	1	523	543	1052	1574	1584	96.3	33	97.9	97.9	0
	SV5_35H06	PREDICTED: Solanum tuberosum glycine cleavage system H protein 2, mitochondrial (LOC102590851), mRNA	Solanum tuberosum	971582405	XM_006364978	1	1	719	863	48	765	924	83.3	77.7	95.1	95.1	0
	SV5_35H07	PREDICTED: Solanum tuberosum 12S seed storage protein CRD-like (LOC102600491), mRNA	Solanum tuberosum	971553867	XM_006349369	1	1	830	833	249	1077	1318	99.6	62.9	92.1	92.1	0
	SV5_35H08	PREDICTED: Solanum tuberosum aspartic proteinase CDR1-like (LOC107058219), mRNA	Solanum tuberosum	971580123	XM_015303657	1	29	860	863	1	839	1401	96.4	59.9	96.7	96.7	0
	SV5_35H09	PREDICTED: Solanum lycopersicum anti-sigma-I factor RsgI6-like (LOC101260730), mRNA	Solanum lycopersicum	723702352	XM_004239985	1	6	575	591	1220	1790	1796	96.5	31.8	96.5	96.5	0
	SV5_35H10	PREDICTED: Solanum tuberosum coatomer subunit beta-1-like (LOC102585088), transcript variant X2, mRNA	Solanum tuberosum	971536056	XM_006339103	1	1	642	860	191	828	3310	74.7	19.3	89.4	89.4	0
	SV5_35H11	PREDICTED: Solanum tuberosum accelerated cell death 11 (LOC102591244), transcript variant X1, mRNA	Solanum tuberosum	971560216	XM_006352928	1	8	673	695	263	934	1130	95.8	59.5	97	97	0
	SV5_35H12	PREDICTED: Solanum tuberosum BOI-related E3 ubiquitin-protein ligase 1-like (LOC102589416), transcript variant X1, mRNA	Solanum tuberosum	971545254	XM_015307376	2	1	873	874	26	971	1494	99.9	58.6	96.8	97.7	0
	SV5_36A01	PREDICTED: Solanum tuberosum coatomer subunit zeta-2-like (LOC102591694), mRNA	Solanum tuberosum	971565056	XM_006355537	1	1	836	853	89	944	977	98	87.6	95.6	95.6	0
	SV5_36A02	PREDICTED: Solanum tuberosum nuclear pore complex protein NUP58 (LOC102598416), transcript variant X2, mRNA	Solanum tuberosum	971534595	XM_006338177	2	34	847	855	204	1561	2265	95.2	36.7	97.1	98	0
	SV5_36A03	PREDICTED: Nicotiana sylvestris non-specific lipid-transfer protein 2-like (LOC104227199), mRNA	Nicotiana sylvestris	698581964	XM_009779392	1	47	353	507	66	374	501	60.6	61.7	74.3	74.3	3e-44
	SV5_36A04	PREDICTED: Solanum tuberosum MFP1 attachment factor 1 (LOC102580394), mRNA	Solanum tuberosum	971586800	XM_006367355	1	4	808	822	35	850	864	97.9	94.4	92.7	92.7	0
	SV5_36A05	PREDICTED: Solanum tuberosum probable prolyl 4-hydroxylase 10 (LOC102605813), mRNA	Solanum tuberosum	971539063	XM_006340722	1	6	852	881	66	922	1281	96.1	66.9	92.8	92.8	0
	SV5_36A06	PREDICTED: Solanum tuberosum probable vacuolar amino acid transporter YPQ2 (LOC102581565), mRNA	Solanum tuberosum	971534643	XM_006338212	1	1	854	867	126	987	1609	98.5	53.6	94.8	94.8	0
	SV5_36A07	PREDICTED: Solanum tuberosum cleavage stimulating factor 64 (LOC102593956), mRNA	Solanum tuberosum	565349245	XM_006341544	1	1	849	861	608	1463	1730	98.6	49.5	96.2	96.2	0
	SV5_36A09	PREDICTED: Solanum tuberosum potassium transporter 2 (LOC102587694), transcript variant X3, mRNA	Solanum tuberosum	971584054	XM_006365922	1	44	811	875	95	865	2682	87.8	28.8	93.8	93.8	0
	SV5_36A11	PREDICTED: Solanum tuberosum histone H3.3 (LOC102587619), mRNA	Solanum tuberosum	971560619	XM_015311251	1	2	719	732	19	733	733	98.1	97.5	97.2	97.2	0
	SV5_36A12	PREDICTED: Solanum tuberosum serine/threonine-protein phosphatase PP1-like (LOC102594341), mRNA	Solanum tuberosum	971556332	XM_006350625	1	7	870	888	163	1031	1605	97.3	54.1	96.8	96.8	0
	SV5_36B01	PREDICTED: Solanum tuberosum actin-related protein 2/3 complex subunit 5A (LOC102592678), mRNA	Solanum tuberosum	971551541	XM_006347880	1	1	687	872	141	832	851	78.8	81.3	96.3	96.3	0
	SV5_36B02	PREDICTED: Solanum tuberosum copper transporter 1-like (LOC107062627), mRNA	Solanum tuberosum	971568839	XM_015313493	1	5	643	850	1	637	698	75.2	91.3	94.1	94.1	0
	SV5_36B03	PREDICTED: Solanum tuberosum cysteine-rich repeat secretory protein 3-like (LOC102599080), mRNA	Solanum tuberosum	971562894	XM_006354367	1	273	478	486	2515	2719	3252	42.4	6.3	90.3	90.3	2e-71
	SV5_36B04	PREDICTED: Solanum tuberosum 60S ribosomal protein L32-1 (LOC102588702), transcript variant X1, mRNA	Solanum tuberosum	971560204	XM_006352920	1	6	590	906	13	590	595	64.6	97.1	95.2	95.2	0
	SV5_36B05	PREDICTED: Solanum tuberosum protein COBRA-like (LOC102600020), mRNA	Solanum tuberosum	971583453	XM_006365596	1	2	869	871	121	998	1922	99.7	45.7	95.3	95.3	0
	SV5_36B06	Solanum lycopersicum ripening regulated protein DDTFR5 (DDTFR5), mRNA	Solanum lycopersicum	856116687	NM_001279088	1	2	670	795	118	786	786	84.2	85.1	96.7	96.7	0
	SV5_36B07	PREDICTED: Solanum tuberosum 40S ribosomal protein SA-like (LOC102601481), transcript variant X1, mRNA	Solanum tuberosum	971550654	XM_006347326	1	1	849	849	147	997	1284	100	66.3	96.7	96.7	0
	SV5_36B08	Solanum tuberosum plasma membrane ATPase 4-like (PHA2), mRNA	Solanum tuberosum	568214506	NM_001287919	1	1	842	842	3055	2235	3146	100	26.1	94.6	94.6	0
	SV5_36B09	PREDICTED: Solanum tuberosum 60S ribosomal protein L30-like (LOC102583223), mRNA	Solanum tuberosum	971562042	XM_006353968	1	4	663	681	43	697	732	96.9	89.5	97.6	97.6	0
	SV5_36B12	PREDICTED: Solanum tuberosum 20 kDa chaperonin, chloroplastic-like (LOC102594350), mRNA	Solanum tuberosum	971561505	XM_006353728	1	5	227	244	910	1132	1160	91.4	19.2	96.9	96.9	2e-99
	SV5_36C01	PREDICTED: Nicotiana tomentosiformis F-box only protein 21 (LOC104111108), transcript variant X5, mRNA	Nicotiana tomentosiformis	1083892431	XM_018775922	1	187	520	846	133	450	1056	39.5	30.1	75.2	75.2	6e-63
	SV5_36C02	PREDICTED: Solanum tuberosum 50S ribosomal protein L6, chloroplastic (LOC102601925), mRNA	Solanum tuberosum	971583765	XM_006365746	1	1	415	431	509	923	949	96.3	43.7	99	99	0
	SV5_36C04	PREDICTED: Nicotiana attenuata receptor homology region, transmembrane domain- and RING domain-containing protein 2-like (LOC109206562), transcript variant X2, misc_RNA	Nicotiana attenuata	1111036189	XR_002064887	1	496	592	592	1962	2058	2194	16.4	4.4	93.8	93.8	3e-32
	SV5_36C05	PREDICTED: Solanum tuberosum RNA polymerase sigma factor sigE, chloroplastic/mitochondrial (LOC102586954), mRNA	Solanum tuberosum	971556195	XM_006350520	1	1	839	851	59	919	2076	98.6	41.5	94.2	94.2	0
	SV5_36C06	PREDICTED: Solanum tuberosum 40S ribosomal protein S11 (LOC102593885), mRNA	Solanum tuberosum	971549183	XM_006346572	1	1	615	631	95	710	760	97.5	81.1	96.3	96.3	0
	SV5_36C07	Solanum tuberosum cation transport regulator-like protein 2-like (LOC102603766), mRNA	Solanum tuberosum	568215432	NM_001288534	1	4	768	868	2	771	1008	88.1	76.4	95.7	95.7	0
	SV5_36C08	PREDICTED: Solanum tuberosum cytosolic purine 5'-nucleotidase (LOC102597093), transcript variant X2, mRNA	Solanum tuberosum	971554776	XM_015309772	1	1	635	652	1311	1942	1942	97.4	32.5	96.9	96.9	0
	SV5_36C11	PREDICTED: Capsicum annuum vicilin-like seed storage protein At2g18540 (LOC107864410), mRNA	Capsicum annuum	1026040372	XM_016710763	4	11	178	490	151	624	1161	34.3	28.7	92.9	94.7	5e-61
	SV5_36C12	PREDICTED: Nicotiana attenuata ATG8-interacting protein 2-like (LOC109240475), mRNA	Nicotiana attenuata	1111073540	XM_019407423	1	5	793	862	224	991	1179	91.5	65.1	73.1	73.1	3e-123
	SV5_36D01	PREDICTED: Solanum tuberosum small EDRK-rich factor 2 (LOC102603841), mRNA	Solanum tuberosum	971585679	XM_006366781	1	1	442	459	96	529	634	96.3	68.5	95.7	95.7	0
	SV5_36D02	PREDICTED: Solanum tuberosum fiber protein Fb11 (LOC102587205), mRNA	Solanum tuberosum	971536986	XM_006339665	1	1	463	491	36	501	508	94.3	91.7	95.5	95.5	0
	SV5_36D04	PREDICTED: Solanum pennellii F-box protein GID2 (LOC107015670), mRNA	Solanum pennellii	970020506	XM_015216001	1	3	783	811	217	998	1055	96.3	74.1	91	91	0
	SV5_36D07	Solanum tuberosum pyruvate kinase (PK), mRNA	Solanum tuberosum	568215309	NM_001288156	1	8	840	841	1	838	2000	99.1	41.9	96.6	96.6	0
	SV5_36D08	PREDICTED: Solanum tuberosum Shaggy-like protein kinase NtK-1 (LOC102577438), transcript variant X1, mRNA	Solanum tuberosum	971545644	XM_006344749	1	1	862	874	24	890	1752	98.6	49.5	97.4	97.4	0
	SV5_36D09	PREDICTED: Solanum tuberosum kelch domain-containing protein 3-like (LOC102586792), mRNA	Solanum tuberosum	971546517	XM_006345050	1	4	839	896	374	1214	2248	93.3	37.4	96	96	0
	SV5_36D10	PREDICTED: Solanum tuberosum ferritin (LOC102577492), transcript variant X1, mRNA	Solanum tuberosum	971565095	XM_006355581	1	6	785	878	169	957	997	88.8	79.1	95.9	95.9	0
	SV5_36D11	PREDICTED: Solanum tuberosum coronatine-insensitive protein 1 (LOC102584101), mRNA	Solanum tuberosum	971565127	XM_006355594	1	7	819	885	115	936	2312	91.9	35.6	94.4	94.4	0
	SV5_36D12	PREDICTED: Solanum tuberosum histidine biosynthesis bifunctional protein hisIE, chloroplastic (LOC107061051), transcript variant X1, mRNA	Solanum tuberosum	971554854	XM_015309790	2	10	873	876	34	1970	2344	98.6	41.4	96.2	96.6	0
	SV5_36E01	PREDICTED: Solanum tuberosum B3 domain-containing protein At1g49475-like (LOC107057849), mRNA	Solanum tuberosum	971577221	XM_015302906	1	4	459	885	272	727	744	51.5	61.3	96.5	96.5	0
	SV5_36E02	PREDICTED: Solanum tuberosum aldose 1-epimerase (LOC102593955), mRNA	Solanum tuberosum	971540359	XM_006341456	1	1	868	871	39	915	1302	99.7	67.4	95.6	95.6	0
	SV5_36E03	PREDICTED: Solanum tuberosum histone deacetylase 19 (LOC102606021), mRNA	Solanum tuberosum	971573697	XM_006360267	1	6	856	883	188	1043	1741	96.4	49.2	95.8	95.8	0
	SV5_36E04	PREDICTED: Solanum tuberosum protein trichome birefringence-like 42 (LOC102594004), mRNA	Solanum tuberosum	971553023	XM_006348786	1	6	750	901	112	852	1768	82.7	41.9	89.4	89.4	0
	SV5_36E06	PREDICTED: Solanum lycopersicum DUF724 domain-containing protein 2-like (LOC104644445), mRNA	Solanum lycopersicum	1104639227	XM_019210878	2	28	572	862	1	327	1386	63.2	23.6	90.3	91.5	5e-127
	SV5_36E07	PREDICTED: Solanum tuberosum protein TRANSPORT INHIBITOR RESPONSE 1-like (LOC102583018), mRNA	Solanum tuberosum	971572183	XM_006359370	1	1	839	879	63	899	2380	95.5	35.2	94.1	94.1	0
	SV5_36E08	PREDICTED: Solanum tuberosum L-Ala-D/L-amino acid epimerase (LOC102583148), mRNA	Solanum tuberosum	971540431	XM_006341511	1	1	825	868	206	1034	1775	95.1	46.7	95.3	95.3	0
	SV5_36E09	PREDICTED: Solanum pennellii caffeoyl-CoA O-methyltransferase 6 (LOC107010763), mRNA	Solanum pennellii	969996981	XM_015210049	1	22	788	895	1	771	905	85.7	85.2	94.7	94.7	0
	SV5_36E10	PREDICTED: Solanum tuberosum protein argonaute 1-like (LOC102595869), mRNA	Solanum tuberosum	971550639	XM_006347309	1	1	712	894	2702	3412	3548	79.6	20	93.9	93.9	0
	SV5_36E12	PREDICTED: Solanum tuberosum probable receptor-like protein kinase At5g47070 (LOC102592330), mRNA	Solanum tuberosum	971586180	XM_006367035	1	81	851	887	24	778	1209	86.9	62.5	89.9	89.9	0
	SV5_36F02	PREDICTED: Solanum lycopersicum YqaJ-like viral recombinase domain-containing protein (LOC101251830), transcript variant X2, mRNA	Solanum lycopersicum	723738719	XM_010313865	1	258	856	877	266	868	1692	68.3	35.6	93.9	93.9	0
	SV5_36F03	PREDICTED: Solanum tuberosum 3-hydroxyisobutyryl-CoA hydrolase-like protein 2, mitochondrial (LOC102591947), mRNA	Solanum tuberosum	971535694	XM_006338870	1	5	877	877	37	965	1752	99.5	53	89	89	0
	SV5_36F06	PREDICTED: Solanum tuberosum 60S ribosomal protein L18-2 (LOC102604004), mRNA	Solanum tuberosum	971572948	XM_006359795	1	1	759	803	139	902	902	94.5	84.7	97.3	97.3	0
	SV5_36F07	PREDICTED: Solanum tuberosum R3H domain-containing protein 2 (LOC102580050), mRNA	Solanum tuberosum	565398436	XM_006364719	1	1	825	843	52	878	1515	97.9	54.6	95.7	95.7	0
	SV5_36F08	No hit found
	SV5_36F09	PREDICTED: Solanum tuberosum RNA-binding protein 39 (LOC102604200), mRNA	Solanum tuberosum	971557011	XM_006351051	1	291	628	854	735	1072	2143	39.6	15.8	85.9	85.9	1e-110
	SV5_36F10	PREDICTED: Solanum tuberosum bifunctional 3-dehydroquinate dehydratase/shikimate dehydrogenase, chloroplastic-like (LOC102578356), mRNA	Solanum tuberosum	971535621	XM_006338839	1	6	722	732	1274	1989	2004	98	35.7	98.5	98.5	0
	SV5_36F11	Medicago truncatula alpha/beta-hydrolase superfamily protein mRNA	Medicago truncatula	922376547	XM_003603604	1	73	422	839	1025	1380	1967	41.7	18.1	69	69	6e-31
	SV5_36G01	PREDICTED: Solanum tuberosum BTB/POZ domain-containing protein At3g22104 (LOC102603675), mRNA	Solanum tuberosum	971574138	XM_006360487	1	37	658	873	2029	1397	2144	71.3	29.5	83.7	83.7	0
	SV5_36G02	PREDICTED: Solanum tuberosum L-allo-threonine aldolase-related protein (LOC102577840), transcript variant X2, mRNA	Solanum tuberosum	971575532	XM_006361359	1	2	393	414	1159	1551	1551	94.7	25.3	97.7	97.7	0
	SV5_36G04	PREDICTED: Nicotiana sylvestris calcium-transporting ATPase 12, plasma membrane-type-like (LOC104237351), mRNA	Nicotiana sylvestris	698486079	XM_009791488	1	2	441	897	1261	1698	5853	49.1	7.5	77	77	3e-85
	SV5_36G05	PREDICTED: Solanum tuberosum origin of replication complex subunit 1A-like (LOC102601110), mRNA	Solanum tuberosum	971543385	XM_006343176	1	4	866	876	696	1576	3169	98.5	27.8	94	94	0
	SV5_36G06	PREDICTED: Solanum tuberosum NADH--cytochrome b5 reductase 1 (LOC102598093), transcript variant X1, mRNA	Solanum tuberosum	971536119	XM_006339144	1	1	390	416	792	1181	1389	93.8	28.1	97.7	97.7	0
	SV5_36G08	Solanum tuberosum homeobox protein knotted-1-like LET12 (LOC102592058), mRNA	Solanum tuberosum	972777104	NM_001318614	1	1	842	863	169	1017	1821	97.6	46.6	93.8	93.8	0
	SV5_36G09	Solanum tuberosum alcohol dehydrogenase class III-like protein (LOC102577476), mRNA	Solanum tuberosum	568215209	NM_001288031	1	35	778	865	10	755	1418	86	52.6	95.3	95.3	0
	SV5_36G10	PREDICTED: Solanum pennellii DNA-directed RNA polymerase II subunit RPB1-like (LOC107022671), mRNA	Solanum pennellii	970034849	XM_015223269	13	3	395	434	212	1236	1236	90.6	82.9	82.6	88.9	6e-141
	SV5_36G12	PREDICTED: Nicotiana tabacum neuron navigator 1-like (LOC107795236), mRNA	Nicotiana tabacum	1025183001	XM_016617831	1	4	373	593	747	1109	1110	62.4	32.7	80.6	80.6	2e-86
	SV5_36H02	PREDICTED: Solanum tuberosum ribulose bisphosphate carboxylase/oxygenase activase, chloroplastic (LOC102596435), mRNA	Solanum tuberosum	565365600	XM_006349431	1	1	795	809	999	1777	1780	98.3	43.8	94	94	0
	SV5_36H03	No hit found
	SV5_36H05	Solanum tuberosum 14-3-3 protein 1 (35G), mRNA	Solanum tuberosum	972780229	NM_001318540	1	5	859	878	8	864	958	97.4	89.5	95	95	0
	SV5_36H08	PREDICTED: Nicotiana tabacum stress response protein nst1-like (LOC107784518), transcript variant X1, mRNA	Nicotiana tabacum	1025109559	XM_016605661	1	1	778	795	2477	3251	3253	97.9	23.8	87.8	87.8	0
	SV5_36H09	PREDICTED: Theobroma cacao ARM REPEAT PROTEIN INTERACTING WITH ABF2 (LOC18603987), mRNA	Theobroma cacao	1063480621	XM_018118436	1	5	673	879	1325	1998	2298	76.1	29.3	71.7	71.7	2e-93
	SV5_36H11	PREDICTED: Solanum tuberosum histone H4 (LOC102590298), mRNA	Solanum tuberosum	971583578	XM_006365649	1	3	323	906	84	403	480	35.4	66.7	88.5	88.5	5e-115
	SV5_36H12	PREDICTED: Nicotiana tomentosiformis programmed cell death protein 4-like (LOC104106343), mRNA	Nicotiana tomentosiformis	1083884094	XM_009614869	1	7	783	859	1049	1843	2801	90.5	28.4	86.8	86.8	0
	SV5_37A01	PREDICTED: Solanum tuberosum pyruvate dehydrogenase E1 component subunit beta-1, mitochondrial-like (LOC102588566), mRNA	Solanum tuberosum	971550609	XM_015308793	1	1	828	829	142	971	1574	99.9	52.7	96.5	96.5	0
	SV5_37A03	PREDICTED: Solanum tuberosum pyruvate dehydrogenase E1 component subunit beta-1, mitochondrial (LOC102602262), mRNA	Solanum tuberosum	971585797	XM_006366847	1	1	820	824	785	1628	1750	99.5	48.2	95.6	95.6	0
	SV5_37A04	PREDICTED: Solanum tuberosum 50S ribosomal protein L15 (LOC102588688), mRNA	Solanum tuberosum	971551910	XM_006348119	1	1	798	800	52	850	1203	99.8	66.4	98.6	98.6	0
	SV5_37A05	Solanum tuberosum heat shock 70 kDa protein, mitochondrial (LOC102582209), mRNA	Solanum tuberosum	972780698	NM_001318560	1	1	743	788	1657	2406	2418	94.3	31	94.7	94.7	0
	SV5_37A06	PREDICTED: Solanum tuberosum glycerophosphodiester phosphodiesterase GDPDL3-like (LOC102588873), mRNA	Solanum tuberosum	971546029	XM_015307579	1	80	467	604	1	352	2345	64.2	15	82.7	82.7	9e-116
	SV5_37A08	PREDICTED: Solanum tuberosum aminoacylase-1 (LOC102593106), transcript variant X2, mRNA	Solanum tuberosum	971581032	XM_015303899	1	1	418	787	727	1144	1500	53.1	27.9	99.8	99.8	0
	SV5_37A12	PREDICTED: Solanum tuberosum alpha-L-arabinofuranosidase 1-like (LOC102581676), mRNA	Solanum tuberosum	971536166	XM_006339178	1	1	819	843	158	981	2430	97.2	33.9	96.4	96.4	0
	SV5_37B01	PREDICTED: Solanum tuberosum germin-like protein subfamily 1 member 13 (LOC102591147), mRNA	Solanum tuberosum	971562973	XM_006354432	1	1	760	776	73	838	958	97.9	80	98.3	98.3	0
	SV5_37B02	PREDICTED: Solanum tuberosum histone H3.3 (LOC102587619), mRNA	Solanum tuberosum	971560619	XM_015311251	1	1	727	743	11	733	733	97.9	98.6	96	96	0
	SV5_37B03	PREDICTED: Solanum tuberosum dolichyl-diphosphooligosaccharide--protein glycosyltransferase subunit 2-like (LOC102590155), mRNA	Solanum tuberosum	971574288	XM_006360602	1	1	818	818	1568	2391	2480	100	33.2	97.9	97.9	0
	SV5_37B05	PREDICTED: Solanum tuberosum CBL-interacting serine/threonine-protein kinase 11 (LOC102601836), mRNA	Solanum tuberosum	971556650	XM_006350814	1	6	810	837	81	893	1597	96.2	50.9	96.1	96.1	0
	SV5_37B07	PREDICTED: Solanum lycopersicum GRF1-interacting factor 2-like (LOC101246804), mRNA	Solanum lycopersicum	1104614303	XM_004234964	1	1	811	811	18	835	956	100	85.6	96.2	96.2	0
	SV5_37B09	No hit found
	SV5_37B11	PREDICTED: Solanum tuberosum heat stress transcription factor A-8 (LOC102594276), mRNA	Solanum tuberosum	971537578	XM_006339949	1	1	827	838	210	1039	1538	98.7	54	98.6	98.6	0
	SV5_37C01	No hit found
	SV5_37C03	No hit found
	SV5_37C04	Medicago truncatula PLATZ transcription factor family protein mRNA	Medicago truncatula	922361140	XM_003612837	1	100	603	824	227	742	1890	61.2	27.3	79.7	79.7	2e-125
	SV5_37C05	PREDICTED: Solanum tuberosum transmembrane 9 superfamily member 9 (LOC102587236), mRNA	Solanum tuberosum	971543910	XM_006343586	1	1	553	827	1481	2032	2360	66.9	23.4	98.7	98.7	0
	SV5_37C06	PREDICTED: Solanum tuberosum UPF0392 protein RCOM_0530710 (LOC102585641), mRNA	Solanum tuberosum	971568254	XM_006357160	1	1	831	831	169	1010	2462	100	34.2	93.1	93.1	0
	SV5_37C07	PREDICTED: Solanum pennellii xanthine dehydrogenase 1-like (LOC107004608), mRNA	Solanum pennellii	970062898	XM_015202874	1	1	414	507	3770	4186	4220	81.7	9.9	95.2	95.2	0
	SV5_37C08	PREDICTED: Solanum tuberosum histone H2B.3-like (LOC102602475), mRNA	Solanum tuberosum	971547856	XM_006345784	1	2	616	634	33	649	655	97	94.2	98.7	98.7	0
	SV5_37C11	PREDICTED: Capsicum annuum DNA-directed RNA polymerase III subunit RPC6-like (LOC107864545), transcript variant X9, misc_RNA	Capsicum annuum	1026040746	XR_001672661	1	308	707	857	330	726	1151	46.7	34.5	73.6	73.6	5e-57
	SV5_37C12	PREDICTED: Solanum tuberosum L-cysteine desulfhydrase (LOC102586162), transcript variant X1, mRNA	Solanum tuberosum	971553522	XM_006349084	1	1	527	536	1149	1675	1711	98.3	30.8	96.8	96.8	0
	SV5_37D01	PREDICTED: Solanum tuberosum protein YIPF1 homolog (LOC102580575), mRNA	Solanum tuberosum	971576476	XM_006361790	1	1	840	840	103	945	1247	100	67.6	96.3	96.3	0
	SV5_37D02	PREDICTED: Solanum tuberosum peptide methionine sulfoxide reductase B5-like (LOC102595309), mRNA	Solanum tuberosum	971582762	XM_006365221	1	1	522	600	117	646	646	87	82	92.8	92.8	0
	SV5_37D03	PREDICTED: Brassica napus protein TIC 214-like (LOC111206736), misc_RNA	Brassica napus	1249786595	XR_002658990	1	1	800	800	5636	6435	14334	100	5.6	98	98	0
	SV5_37D04	PREDICTED: Solanum tuberosum 40S ribosomal protein S11-like (LOC102585207), mRNA	Solanum tuberosum	971574992	XM_006361059	1	1	621	640	178	800	800	97	77.9	98.9	98.9	0
	SV5_37D06	PREDICTED: Nicotiana tabacum ER lumen protein-retaining receptor-like (LOC107771715), mRNA	Nicotiana tabacum	1025046972	XM_016591159	1	1	422	836	231	652	1310	50.5	32.2	92.2	92.2	1e-172
	SV5_37D07	PREDICTED: Solanum tuberosum zinc finger protein 622-like (LOC102580246), mRNA	Solanum tuberosum	971541882	XM_006342397	1	1	574	610	886	1460	1460	94.1	39.4	97.4	97.4	0
	SV5_37D08	Solanum tuberosum mitochondrial import receptor subunit TOM20-like (TOM20), mRNA	Solanum tuberosum	568215319	NM_001288206	1	29	810	810	1	786	866	96.5	90.8	97.8	97.8	0
	SV5_37D09	PREDICTED: Solanum tuberosum fasciclin-like arabinogalactan protein 1 (LOC102582955), mRNA	Solanum tuberosum	971548269	XM_006346071	1	1	826	826	168	1003	1742	100	48	94.4	94.4	0
	SV5_37D11	No hit found
	SV5_37D12	PREDICTED: Nelumbo nucifera lysine-specific demethylase JMJ18 (LOC104600888), mRNA	Nelumbo nucifera	1102769134	XM_010264040	1	182	286	576	1139	1243	4977	18.2	2.1	78.1	78.1	3e-13
	SV5_37E01	PREDICTED: Solanum tuberosum 50S ribosomal protein L6, chloroplastic (LOC102601925), mRNA	Solanum tuberosum	971583765	XM_006365746	1	1	415	431	509	923	949	96.3	43.7	99.3	99.3	0
	SV5_37E03	PREDICTED: Solanum tuberosum 60S ribosomal protein L13a-4-like (LOC102580700), mRNA	Solanum tuberosum	971544139	XM_015307108	1	45	756	822	170	881	882	86.6	80.7	95.7	95.7	0
	SV5_37E04	PREDICTED: Solanum tuberosum FKBP12-interacting protein of 37 kDa (LOC102602351), mRNA	Solanum tuberosum	971545315	XM_006344383	1	1	806	808	76	885	1599	99.8	50.7	98.2	98.2	0
	SV5_37E05	PREDICTED: Solanum tuberosum vacuolar fusion protein CCZ1 homolog (LOC102584348), transcript variant X2, mRNA	Solanum tuberosum	971576626	XM_006361875	1	3	684	702	1276	1957	2040	97.2	33.4	96.5	96.5	0
	SV5_37E06	PREDICTED: Solanum tuberosum copper methylamine oxidase-like (LOC102584319), mRNA	Solanum tuberosum	971568850	XM_006357547	1	1	860	861	1559	2421	2849	99.9	30.3	95.5	95.5	0
	SV5_37E07	No hit found
	SV5_37E09	PREDICTED: Solanum tuberosum protein ASPARTIC PROTEASE IN GUARD CELL 2-like (LOC102601674), mRNA	Solanum tuberosum	971576988	XM_006362075	1	1	820	829	159	985	1672	98.9	49.5	96	96	0
	SV5_37E10	PREDICTED: Solanum tuberosum 60S ribosomal protein L38-like (LOC102598237), mRNA	Solanum tuberosum	971576206	XM_006361608	1	10	422	439	42	454	520	94.1	79.4	96.1	96.1	0
	SV5_37E11	PREDICTED: Solanum tuberosum DNA-directed RNA polymerase V subunit 7-like (LOC102584688), transcript variant X2, mRNA	Solanum tuberosum	971540314	XM_015306205	2	1	748	764	28	901	1113	97.9	67.2	95.9	97.9	0
	SV5_37E12	PREDICTED: Solanum lycopersicum BURP domain-containing protein 5-like (LOC101251851), mRNA	Solanum lycopersicum	1104607942	XM_004233930	1	1	652	669	393	1053	1089	97.5	60.7	91.4	91.4	0
	SV5_37F01	PREDICTED: Solanum tuberosum transcription elongation factor 1 homolog (LOC102587866), transcript variant X1, mRNA	Solanum tuberosum	971574892	XM_006360986	1	1	607	624	25	635	671	97.3	91.1	97.7	97.7	0
	SV5_37F03	PREDICTED: Solanum tuberosum eukaryotic translation initiation factor 3 subunit E (LOC102606100), mRNA	Solanum tuberosum	971557325	XM_006351229	1	1	822	822	80	902	1664	100	49.5	98.2	98.2	0
	SV5_37F04	PREDICTED: Solanum pennellii S-adenosylmethionine decarboxylase proenzyme (LOC107019800), mRNA	Solanum pennellii	970028662	XM_015220172	1	6	720	872	873	1585	1851	82	38.5	96.1	96.1	0
	SV5_37F05	PREDICTED: Solanum tuberosum zinc finger A20 and AN1 domain-containing stress-associated protein 8-like (LOC102597066), mRNA	Solanum tuberosum	971547185	XM_006345405	1	1	775	845	51	822	1057	91.7	73	94.5	94.5	0
	SV5_37F06	Populus trichocarpa lipid-binding serum glycoprotein (POPTR_0014s15890g) mRNA, complete cds	Populus trichocarpa	566204512	XM_002321123	1	2	238	825	913	1149	1713	28.7	13.8	71.4	71.4	3e-22
	SV5_37F07	PREDICTED: Solanum tuberosum thionin-like protein 2 (LOC102602014), mRNA	Solanum tuberosum	971542982	XM_006343049	1	5	626	727	7	621	621	85.6	99	95.3	95.3	0
	SV5_37F08	PREDICTED: Solanum tuberosum F-box protein PP2-A15-like (LOC102596267), mRNA	Solanum tuberosum	971535720	XM_006338884	1	1	846	849	89	935	1846	99.7	45.9	96.1	96.1	0
	SV5_37F09	PREDICTED: Solanum tuberosum protein ABIL2-like (LOC102602911), mRNA	Solanum tuberosum	565353823	XM_006343760	1	5	493	516	924	1412	1412	94.8	34.6	96.7	96.7	0
	SV5_37F10	Solanum tuberosum plasma membrane ATPase 1-like (PHA1), mRNA	Solanum tuberosum	568215323	NM_001287932	1	1	756	850	338	1093	3162	88.9	23.9	93.8	93.8	0
	SV5_37G01	PREDICTED: Solanum tuberosum 40S ribosomal protein S15a-1 (LOC102588930), transcript variant X2, mRNA	Solanum tuberosum	971567211	XM_006356661	2	1	733	771	47	693	752	83.7	85.6	95.8	100	0
	SV5_37G03	PREDICTED: Solanum tuberosum transcription elongation factor 1 homolog (LOC102585461), mRNA	Solanum tuberosum	971580991	XM_006364261	1	1	518	536	87	611	646	96.6	81.3	96.6	96.6	0
	SV5_37G04	PREDICTED: Solanum tuberosum probable aquaporin TIP1-1 (LOC102591890), mRNA	Solanum tuberosum	565360902	XM_006347141	1	1	441	843	352	790	1340	52.3	32.8	89.8	89.8	1e-166
	SV5_37G06	No hit found
	SV5_37G07	Solanum tuberosum rab GDP dissociation inhibitor alpha-like (LOC102586912), mRNA	Solanum tuberosum	568215347	NM_001287931	1	1	824	826	711	1540	1651	99.8	50.3	97	97	0
	SV5_37G08	PREDICTED: Solanum tuberosum pyruvate kinase isozyme A, chloroplastic-like (LOC102604947), mRNA	Solanum tuberosum	971548524	XM_006346215	1	15	824	844	934	1753	2174	96	37.7	96.8	96.8	0
	SV5_37G10	PREDICTED: Solanum tuberosum deoxyhypusine synthase (LOC102602600), mRNA	Solanum tuberosum	971551856	XM_006348074	1	1	804	871	12	801	1564	92.3	50.5	88.2	88.2	0
	SV5_37G11	PREDICTED: Solanum tuberosum 40S ribosomal protein S20-2 (LOC102584651), mRNA	Solanum tuberosum	971564414	XM_006355206	1	3	590	607	27	615	676	96.9	87.1	99.2	99.2	0
	SV5_37G12	No hit found
	SV5_37H01	PREDICTED: Solanum pennellii kinesin-like protein NACK2 (LOC107007838), transcript variant X4, mRNA	Solanum pennellii	970002746	XM_015206642	1	1	667	683	2628	3296	3296	97.7	20.3	94.8	94.8	0
	SV5_37H03	No hit found
	SV5_37H04	PREDICTED: Solanum tuberosum probable receptor-like protein kinase At5g15080 (LOC102598978), mRNA	Solanum tuberosum	971568178	XM_006357201	1	1	844	847	687	1535	2311	99.7	36.7	97.3	97.3	0
	SV5_37H05	PREDICTED: Solanum tuberosum 60S acidic ribosomal protein P1-like (LOC102585385), mRNA	Solanum tuberosum	971553918	XM_006349335	1	1	453	479	216	684	684	94.6	68.6	94.9	94.9	0
	SV5_37H06	Medicago truncatula plant/F18G18-200 protein mRNA	Medicago truncatula	922395262	XM_003588663	1	217	796	827	245	822	1717	70.1	33.7	71.5	71.5	3e-73
	SV5_37H07	No hit found
	SV5_37H09	No hit found
	SV5_37H10	PREDICTED: Solanum tuberosum ethylene-responsive transcription factor ERF017 (LOC102579405), mRNA	Solanum tuberosum	971546743	XM_006345192	2	1	839	840	27	873	1058	99.9	80.1	94.8	95.7	0
	SV5_37H11	PREDICTED: Solanum pennellii oral cancer-overexpressed protein 1 homolog (LOC107024538), mRNA	Solanum pennellii	970039357	XM_015225529	1	1	174	191	575	726	796	91.1	19.1	79.9	79.9	4e-38
	SV5_37H12	PREDICTED: Solanum tuberosum CBL-interacting serine/threonine-protein kinase 6 (LOC102593683), mRNA	Solanum tuberosum	971555188	XM_006350033	3	1	766	783	1131	2083	2107	97.8	44.3	96.3	98.8	0
	SV5_38A01	PREDICTED: Solanum tuberosum protein SPA1-RELATED 2 (LOC102597285), transcript variant X3, mRNA	Solanum tuberosum	971544305	XM_006343826	1	1	835	842	1666	2500	3845	99.2	21.7	91.7	91.7	0
	SV5_38A03	PREDICTED: Solanum tuberosum RNA-binding protein BRN1 (LOC102593664), mRNA	Solanum tuberosum	971584741	XM_006366313	1	1	754	839	812	1569	1787	89.9	42.4	95	95	0
	SV5_38A04	Solanum tuberosum protein SRC2 homolog (LOC102596739), mRNA	Solanum tuberosum	972778312	NM_001318645	1	96	760	876	1	667	759	75.9	87.9	94.3	94.3	0
	SV5_38A06	PREDICTED: Solanum tuberosum rapid alkalinization factor (LOC102600777), mRNA	Solanum tuberosum	971545758	XM_006344594	1	4	775	791	39	806	821	97.6	93.5	96.4	96.4	0
	SV5_38A07	PREDICTED: Solanum tuberosum E3 ubiquitin ligase BIG BROTHER-like (LOC102597766), transcript variant X2, mRNA	Solanum tuberosum	971566439	XM_006356318	1	1	790	859	244	1034	1366	92	57.9	93.2	93.2	0
	SV5_38A08	No hit found
	SV5_38A09	No hit found
	SV5_38A10	PREDICTED: Solanum pennellii prohibitin-1, mitochondrial (LOC107002321), mRNA	Solanum pennellii	970058176	XM_015200290	1	12	876	880	119	1005	1290	98.3	68.8	92.5	92.5	0
	SV5_38A11	PREDICTED: Solanum tuberosum probable aldo-keto reductase 1 (LOC102597286), mRNA	Solanum tuberosum	971579360	XM_006363405	1	1	619	860	140	757	1180	72	52.4	96.9	96.9	0
	SV5_38A12	PREDICTED: Solanum tuberosum L-ascorbate peroxidase 3, peroxisomal (APX), mRNA	Solanum tuberosum	971572609	XM_006359630	1	1	869	871	127	1002	1189	99.8	73.7	96	96	0
	SV5_38B01	PREDICTED: Solanum tuberosum protein TONNEAU 1a-like (LOC102606356), mRNA	Solanum tuberosum	971572034	XM_006359278	1	17	867	867	58	911	1200	98.2	71.2	92.8	92.8	0
	SV5_38B03	Medicago truncatula 50S ribosomal protein L2 mRNA	Medicago truncatula	922374975	XM_003599534	1	3	493	879	684	1183	1187	55.9	42.1	90	90	0
	SV5_38B04	Medicago truncatula 50S ribosomal protein L2 mRNA	Medicago truncatula	922374975	XM_003599534	1	3	493	872	684	1183	1187	56.3	42.1	90	90	0
	SV5_38B05	PREDICTED: Solanum tuberosum afadin- and alpha-actinin-binding protein-like (LOC102590371), mRNA	Solanum tuberosum	971575918	XM_006361516	1	1	635	638	130	761	1728	99.5	36.6	98	98	0
	SV5_38B06	PREDICTED: Solanum tuberosum ubiquitin carboxyl-terminal hydrolase 13-like (LOC102596058), transcript variant X2, mRNA	Solanum tuberosum	971575070	XM_015315137	1	1	671	846	592	1259	3731	79.3	17.9	92.9	92.9	0
	SV5_38B07	PREDICTED: Solanum tuberosum thioredoxin M3, chloroplastic-like (LOC102589431), transcript variant X2, mRNA	Solanum tuberosum	971548739	XM_006346343	1	1	536	559	411	953	984	95.9	55.2	96.7	96.7	0
	SV5_38B08	PREDICTED: Solanum tuberosum 40S ribosomal protein S16-like (LOC102601557), mRNA	Solanum tuberosum	971540874	XM_006341788	1	1	552	567	21	572	621	97.4	88.9	98.7	98.7	0
	SV5_38B09	PREDICTED: Prunus avium probable E3 ubiquitin-protein ligase LUL4 (LOC110750445), mRNA	Prunus avium	1220041371	XM_021950787	1	59	461	654	124	532	2224	61.6	18.4	73.6	73.6	5e-62
	SV5_38B11	PREDICTED: Solanum tuberosum probable 6-phosphogluconolactonase 4, chloroplastic (LOC102586717), mRNA	Solanum tuberosum	971556056	XM_006350431	1	6	880	888	128	1011	1319	98.5	67	95.7	95.7	0
	SV5_38C01	PREDICTED: Solanum tuberosum RHOMBOID-like protein 2 (LOC102580896), mRNA	Solanum tuberosum	971571238	XM_006358814	1	6	873	878	26	898	1250	98.9	69.8	95.9	95.9	0
	SV5_38C02	PREDICTED: Solanum tuberosum GDP-Man:Man(3)GlcNAc(2)-PP-Dol alpha-1,2-mannosyltransferase (LOC102586948), mRNA	Solanum tuberosum	971554033	XM_006349404	1	1	818	842	92	909	1624	97.2	50.4	95.5	95.5	0
	SV5_38C03	PREDICTED: Solanum tuberosum protein LHY (LOC102601616), transcript variant X1, mRNA	Solanum tuberosum	971559593	XM_015310999	1	4	758	858	809	1561	2831	88	26.6	93.8	93.8	0
	SV5_38C04	PREDICTED: Solanum tuberosum tetratricopeptide repeat protein 1 (LOC102592083), mRNA	Solanum tuberosum	971543830	XM_006343511	1	2	862	879	25	893	1102	98	78.9	93.9	93.9	0
	SV5_38C05	PREDICTED: Solanum lycopersicum probable methyltransferase PMT20 (LOC101246361), transcript variant X2, mRNA	Solanum lycopersicum	1104630915	XM_004244376	1	5	755	872	492	1247	2960	86.1	25.5	88.8	88.8	0
	SV5_38C06	PREDICTED: Solanum tuberosum peptidyl-prolyl cis-trans isomerase CYP21-4-like (LOC102582418), mRNA	Solanum tuberosum	971562792	XM_006354323	1	1	826	848	54	897	1250	97.4	67.5	92.7	92.7	0
	SV5_38C07	PREDICTED: Solanum pennellii non-specific lipid-transfer protein C, cotyledon-specific isoform-like (LOC107001925), mRNA	Solanum pennellii	970057427	XM_015199878	1	1	173	201	320	495	563	86.1	31.3	89.2	89.2	6e-55
	SV5_38C09	PREDICTED: Solanum pennellii epidermis-specific secreted glycoprotein EP1-like (LOC107024664), mRNA	Solanum pennellii	970039607	XM_015225655	1	8	775	877	106	876	1723	87.6	44.8	93.9	93.9	0
	SV5_38C11	PREDICTED: Solanum tuberosum fatty acid amide hydrolase-like (LOC102604577), transcript variant X2, mRNA	Solanum tuberosum	971576765	XM_015302784	1	1	170	365	1821	1990	2291	46.6	7.4	98.2	98.2	2e-76
	SV5_38C12	PREDICTED: Solanum tuberosum protein MOR1 (LOC102605395), transcript variant X2, mRNA	Solanum tuberosum	971550144	XM_015308669	1	1	858	860	5176	6041	6723	99.8	12.9	96.7	96.7	0
	SV5_38D01	PREDICTED: Solanum tuberosum copper chaperone for superoxide dismutase, chloroplastic/cytosolic (LOC102598129), transcript variant X1, mRNA	Solanum tuberosum	971579760	XM_006363638	1	5	801	867	125	928	1226	91.9	65.6	96.8	96.8	0
	SV5_38D02	PREDICTED: Solanum tuberosum pre-mRNA-splicing factor 18 (LOC102588693), mRNA	Solanum tuberosum	971554432	XM_006349620	1	9	878	879	80	955	1584	99	55.3	93.4	93.4	0
	SV5_38D03	PREDICTED: Solanum pennellii shaggy-related protein kinase NtK-1 (LOC107005969), transcript variant X1, mRNA	Solanum pennellii	970001926	XM_015204612	1	6	814	878	76	890	1748	92.1	46.6	92.7	92.7	0
	SV5_38D05	PREDICTED: Solanum tuberosum probable nucleolar protein 5-2 (LOC102585448), mRNA	Solanum tuberosum	971577050	XM_015302861	1	1	775	858	44	821	2051	90.3	37.9	91.8	91.8	0
	SV5_38D06	PREDICTED: Malus x domestica protein FAM179B-like (LOC103442268), mRNA	Malus domestica	1039892535	XM_008381041	1	1	397	606	706	1105	1435	65.5	27.9	76.4	76.4	2e-74
	SV5_38D07	PREDICTED: Solanum tuberosum nuclear pore complex protein NUP160 (LOC102596358), transcript variant X5, mRNA	Solanum tuberosum	971570482	XM_015313952	1	1	499	517	3910	4408	4422	96.5	11.3	99.2	99.2	0
	SV5_38D08	No hit found
	SV5_38D09	No hit found
	SV5_38D10	PREDICTED: Nicotiana tabacum 2-pyrone-4,6-dicarbaxylate hydrolase-like (LOC107790742), transcript variant X4, mRNA	Nicotiana tabacum	1025154630	XM_016612702	1	4	734	870	43	784	1148	84	64.6	85.5	85.5	0
	SV5_38D12	Solanum tuberosum mitochondrial formate dehydrogenase precursor (LOC102577429), mRNA	Solanum tuberosum	568313039	NM_001287898	1	1	484	697	773	1254	1254	69.4	38.4	98.6	98.6	0
	SV5_38E02	Solanum tuberosum SRE1A protein (SRE1A), mRNA	Solanum tuberosum	568214926	NM_001288258	1	16	762	866	1	790	2060	86.3	38.4	86	86	0
	SV5_38E03	PREDICTED: Solanum tuberosum dual specificity protein phosphatase 1 (LOC102596040), transcript variant X2, mRNA	Solanum tuberosum	971536465	XM_015311169	1	130	516	853	46	445	945	45.4	42.3	96.3	96.3	0
	SV5_38E04	PREDICTED: Solanum tuberosum protein SCAR1 (LOC102591859), transcript variant X3, mRNA	Solanum tuberosum	971577441	XM_015302968	1	1	802	849	3197	4003	4003	94.5	20.2	97	97	0
	SV5_38E05	PREDICTED: Solanum tuberosum protein kinase and PP2C-like domain-containing protein (LOC102578572), transcript variant X4, mRNA	Solanum tuberosum	971533969	XM_006337898	1	1	699	865	1215	1907	1907	80.8	36.3	98	98	0
	SV5_38E06	PREDICTED: Solanum tuberosum V-type proton ATPase subunit B2 (LOC102593980), transcript variant X2, mRNA	Solanum tuberosum	971581356	XM_006364438	1	1	831	857	37	865	2135	97	38.8	96.6	96.6	0
	SV5_38E07	PREDICTED: Nicotiana tabacum 2-pyrone-4,6-dicarbaxylate hydrolase-like (LOC107790742), transcript variant X4, mRNA	Nicotiana tabacum	1025154630	XM_016612702	1	20	822	877	63	878	1148	91.6	71.1	85.5	85.5	0
	SV5_38E08	PREDICTED: Solanum tuberosum L-Ala-D/L-amino acid epimerase (LOC102583148), mRNA	Solanum tuberosum	971540431	XM_006341511	1	1	787	863	119	906	1775	91.2	44.4	93.5	93.5	0
	SV5_38E09	PREDICTED: Solanum pennellii NADH dehydrogenase [ubiquinone] iron-sulfur protein 8, mitochondrial (LOC107032093), mRNA	Solanum pennellii	970055016	XM_015233672	1	6	783	879	93	871	1047	88.5	74.4	94.6	94.6	0
	SV5_38E10	No hit found
	SV5_38E11	PREDICTED: Solanum tuberosum flowering-promoting factor 1-like protein 3 (LOC102578498), mRNA	Solanum tuberosum	971542478	XM_006342729	1	1	497	513	66	562	563	96.9	88.3	99.2	99.2	0
	SV5_38E12	PREDICTED: Solanum tuberosum oleosin 5-like (LOC102602310), mRNA	Solanum tuberosum	971535402	XM_006338533	1	6	638	676	47	661	665	93.6	92.5	93.1	93.1	0
	SV5_38F01	PREDICTED: Solanum tuberosum vesicle transport v-SNARE 12 (LOC102585718), transcript variant X2, mRNA	Solanum tuberosum	971552915	XM_006348686	1	4	448	461	560	1003	1003	96.5	44.3	99.1	99.1	0
	SV5_38F02	PREDICTED: Solanum tuberosum protein disulfide isomerase-like 5-4 (LOC102606188), mRNA	Solanum tuberosum	971584148	XM_006365977	1	5	610	854	863	1462	1850	71	32.4	85.8	85.8	0
	SV5_38F03	Solanum tuberosum betaine aldehyde dehydrogenase, chloroplastic (LOC102581509), mRNA	Solanum tuberosum	972777941	NM_001318558	1	6	852	874	29	867	1790	96.9	46.9	93.9	93.9	0
	SV5_38F04	PREDICTED: Solanum tuberosum probable glutathione S-transferase parC (LOC102580173), transcript variant X1, mRNA	Solanum tuberosum	971585539	XM_006366717	1	1	443	574	363	817	923	77.2	49.3	95.4	95.4	0
	SV5_38F05	PREDICTED: Solanum tuberosum 50S ribosomal protein L3-2, chloroplastic-like (LOC102579491), mRNA	Solanum tuberosum	971540144	XM_006341326	1	1	810	870	138	944	1398	93.1	57.7	92.4	92.4	0
	SV5_38F06	PREDICTED: Solanum tuberosum probable DNA-3-methyladenine glycosylase 2 (LOC102594175), transcript variant X2, mRNA	Solanum tuberosum	971541119	XM_006341889	1	1	593	866	606	1198	1509	68.5	39.3	94.8	94.8	0
	SV5_38F07	PREDICTED: Solanum lycopersicum nodulin-related protein 1 (LOC101249727), mRNA	Solanum lycopersicum	723698622	XM_004239026	1	1	217	242	512	702	728	89.7	26.2	79.6	79.6	2e-49
	SV5_38F08	PREDICTED: Solanum tuberosum probable rRNA-processing protein EBP2 homolog (LOC102583550), transcript variant X2, mRNA	Solanum tuberosum	971562301	XM_006354112	1	1	772	861	75	869	1082	89.7	73.5	92	92	0
	SV5_38F09	PREDICTED: Solanum pennellii BTB/POZ and TAZ domain-containing protein 4 (LOC107009351), mRNA	Solanum pennellii	970006592	XM_015208668	1	5	751	886	21	772	1705	84.3	44.1	83.1	83.1	0
	SV5_38F10	PREDICTED: Solanum tuberosum protein disulfide isomerase-like 5-4 (LOC102606188), mRNA	Solanum tuberosum	971584148	XM_006365977	1	4	675	857	862	1535	1850	78.4	36.4	95.7	95.7	0
	SV5_38F11	No hit found
	SV5_38F12	Solanum tuberosum ubiquitin-conjugating enzyme E2 7-like (LOC102588776), mRNA	Solanum tuberosum	568215038	NM_001288134	1	6	786	877	3	786	820	89.1	95.6	95.9	95.9	0
	SV5_38G01	No hit found
	SV5_38G02	PREDICTED: Solanum tuberosum fasciclin-like arabinogalactan protein 9 (LOC102589996), mRNA	Solanum tuberosum	971553009	XM_006348774	1	1	818	863	115	934	1060	94.8	77.4	94.8	94.8	0
	SV5_38G03	PREDICTED: Solanum tuberosum rab3 GTPase-activating protein catalytic subunit (LOC102605619), mRNA	Solanum tuberosum	971548362	XM_006346141	1	1	849	853	955	1808	2285	99.5	37.4	95	95	0
	SV5_38G04	No hit found
	SV5_38G05	PREDICTED: Solanum tuberosum ubiquinol oxidase 4, chloroplastic/chromoplastic (LOC102605095), mRNA	Solanum tuberosum	971559246	XM_006352320	1	1	858	859	364	1229	1548	99.9	55.9	96.2	96.2	0
	SV5_38G07	PREDICTED: Solanum pennellii vesicle transport v-SNARE 11-like (LOC107015257), mRNA	Solanum pennellii	970019505	XM_015215473	1	15	791	870	39	812	1079	89.3	71.7	91.7	91.7	0
	SV5_38G08	PREDICTED: Solanum tuberosum mitogen-activated protein kinase kinase kinase YODA-like (LOC102600645), transcript variant X2, mRNA	Solanum tuberosum	971542118	XM_006342547	5	1	739	840	135	1158	3236	88	26.4	82.3	93	0
	SV5_38G09	PREDICTED: Solanum tuberosum serine hydroxymethyltransferase 4 (LOC102580488), mRNA	Solanum tuberosum	971583168	XM_006365402	1	5	832	891	876	1702	1766	92.9	46.8	92.5	92.5	0
	SV5_38G11	PREDICTED: Solanum tuberosum MACPF domain-containing protein At4g24290-like (LOC102605807), mRNA	Solanum tuberosum	971537650	XM_006339979	1	2	846	861	315	1166	2390	98.1	35.7	95	95	0
	SV5_38G12	PREDICTED: Solanum tuberosum eukaryotic translation initiation factor 3 subunit I-like (LOC102592807), mRNA	Solanum tuberosum	971557131	XM_006351104	1	8	876	884	68	942	1337	98.3	65.5	95.8	95.8	0
	SV5_38H01	PREDICTED: Solanum tuberosum calmodulin-binding protein 25-like (LOC107061384), mRNA	Solanum tuberosum	971536286	XM_015310559	1	115	779	869	1	668	672	76.5	99.4	94.3	94.3	0
	SV5_38H04	PREDICTED: Solanum tuberosum 60S ribosomal protein L37-2 (LOC102578677), mRNA	Solanum tuberosum	971566024	XM_006356094	1	1	554	570	53	606	655	97.2	84.6	97.1	97.1	0
	SV5_38H05	No hit found
	SV5_38H06	PREDICTED: Solanum tuberosum protein DJ-1 homolog D (LOC102591897), mRNA	Solanum tuberosum	971551921	XM_006348127	2	1	806	852	53	1079	1360	94.6	75.5	85.1	94.3	0
	SV5_38H07	PREDICTED: Solanum tuberosum chaperone protein ClpB3, chloroplastic (LOC102592268), mRNA	Solanum tuberosum	971534832	XM_006338326	1	1	817	828	2243	3061	3337	98.7	24.5	96.8	96.8	0
	SV5_38H09	PREDICTED: Solanum tuberosum protein CWC15 homolog (LOC102578553), mRNA	Solanum tuberosum	565371931	XM_006352492	1	4	882	882	44	930	1041	99.7	85.2	93.3	93.3	0
	SV5_38H10	PREDICTED: Solanum tuberosum Shaggy-like protein kinase NtK-1 (LOC102577438), transcript variant X1, mRNA	Solanum tuberosum	971545644	XM_006344749	1	1	852	865	45	908	1752	98.5	49.3	95	95	0
	SV5_38H11	PREDICTED: Solanum tuberosum calmodulin-binding protein 25-like (LOC107061384), mRNA	Solanum tuberosum	971536286	XM_015310559	1	117	756	879	1	640	672	72.8	95.2	93.3	93.3	0
	SV5_39A02	PREDICTED: Solanum tuberosum probable receptor-like serine/threonine-protein kinase At4g34500 (LOC102584374), mRNA	Solanum tuberosum	971582512	XM_006365035	1	6	665	882	77	729	1845	74.8	35.4	92	92	0
	SV5_39A04	PREDICTED: Solanum tuberosum probable 3-hydroxyisobutyrate dehydrogenase-like 1, mitochondrial (LOC102592544), mRNA	Solanum tuberosum	971545714	XM_006344567	1	4	804	873	27	837	1294	91.8	62.7	96.1	96.1	0
	SV5_39A05	PREDICTED: Solanum tuberosum nucleolin 1 (LOC102599812), mRNA	Solanum tuberosum	971586650	XM_006367267	1	1	835	857	781	1617	2256	97.4	37.1	94.8	94.8	0
	SV5_39A07	Solanum tuberosum translocase of chloroplast 34-like (LOC102585579), mRNA	Solanum tuberosum	568214612	NM_001288503	1	11	824	847	1	819	1129	96.1	72.5	97	97	0
	SV5_39A10	PREDICTED: Solanum tuberosum 60S ribosomal protein L23 (LOC102587469), mRNA	Solanum tuberosum	971581456	XM_006364499	1	662	756	878	1	99	627	10.8	15.8	81.8	81.8	1e-13
	SV5_39A11	PREDICTED: Solanum tuberosum auxin-responsive protein SAUR32 (LOC102596817), mRNA	Solanum tuberosum	971537045	XM_006339696	1	1	618	748	6	614	614	82.6	99.2	94.2	94.2	0
	SV5_39A12	PREDICTED: Solanum tuberosum F-box/LRR-repeat protein 4 (LOC102605788), mRNA	Solanum tuberosum	971567131	XM_006356625	1	10	876	882	1114	1983	2318	98.3	37.5	95	95	0
	SV5_39B01	PREDICTED: Solanum tuberosum probable sarcosine oxidase (LOC102581785), mRNA	Solanum tuberosum	971567988	XM_006356992	1	1	687	847	532	1216	1446	81.1	47.4	95.2	95.2	0
	SV5_39B02	PREDICTED: Solanum tuberosum calreticulin (LOC102603479), mRNA	Solanum tuberosum	971545907	XM_006344690	1	1	820	863	708	1529	1597	95	51.5	94.8	94.8	0
	SV5_39B03	PREDICTED: Solanum lycopersicum histone H4 (LOC101248209), mRNA	Solanum lycopersicum	1104625767	XM_004241430	1	7	462	486	42	524	530	93.8	91.1	86.2	86.2	5e-162
	SV5_39B04	PREDICTED: Capsicum annuum cold-regulated 413 plasma membrane protein 2 (LOC107858687), mRNA	Capsicum annuum	1026025263	XM_016703444	1	2	591	900	114	701	971	65.6	60.6	91.4	91.4	0
	SV5_39B05	PREDICTED: Solanum tuberosum probable serine/threonine-protein kinase At4g35230 (LOC102604642), mRNA	Solanum tuberosum	971563174	XM_006354547	1	2	534	557	1532	2064	2113	95.7	25.2	97	97	0
	SV5_39B06	PREDICTED: Solanum tuberosum DEAD-box ATP-dependent RNA helicase 56-like (LOC102587835), mRNA	Solanum tuberosum	971561370	XM_006353629	1	1	829	849	32	854	1768	97.6	46.6	93	93	0
	SV5_39B09	PREDICTED: Solanum tuberosum probable LRR receptor-like serine/threonine-protein kinase At2g16250 (LOC102593423), mRNA	Solanum tuberosum	971542087	XM_006342522	1	8	620	900	1186	1785	3133	68.1	19.2	87.6	87.6	0
	SV5_39C01	PREDICTED: Capsicum annuum conserved oligomeric Golgi complex subunit 3-like (LOC107853554), mRNA	Capsicum annuum	1026004410	XM_016698545	1	2	599	858	58	653	768	69.7	77.6	94	94	0
	SV5_39C05	PREDICTED: Solanum tuberosum protein EARLY FLOWERING 3 (LOC102597046), mRNA	Solanum tuberosum	971541962	XM_006342448	1	1	851	852	293	1152	2835	99.9	30.3	93.5	93.5	0
	SV5_39C06	Solanum lycopersicum regulator of gene silencing (LOC543942), mRNA	Solanum lycopersicum	938403208	NM_001247641	1	90	531	622	269	710	788	71.1	56.1	86.7	86.7	2e-149
	SV5_39C07	PREDICTED: Solanum tuberosum proteasome subunit beta type-3-A (LOC102599420), mRNA	Solanum tuberosum	971572016	XM_006359254	1	1	793	844	53	843	1093	94	72.4	95.9	95.9	0
	SV5_39C08	PREDICTED: Solanum tuberosum pentatricopeptide repeat-containing protein At4g02820, mitochondrial-like (LOC102586806), mRNA	Solanum tuberosum	971584309	XM_006366065	1	1	862	868	693	1565	1969	99.3	44.3	95.2	95.2	0
	SV5_39C09	PREDICTED: Solanum tuberosum non-specific lipid-transfer protein 4.1-like (LOC102585969), mRNA	Solanum tuberosum	565378105	XM_006355441	1	8	397	414	368	761	799	94.2	49.3	97.5	97.5	0
	SV5_39C10	PREDICTED: Solanum tuberosum 40S ribosomal protein S3-2-like (LOC102599656), mRNA	Solanum tuberosum	971541721	XM_006342295	1	5	672	881	77	744	990	75.8	67.5	94.2	94.2	0
	SV5_39C11	PREDICTED: Solanum pennellii neutral ceramidase-like (LOC107014399), transcript variant X3, mRNA	Solanum pennellii	970017295	XM_015214291	1	61	768	868	288	999	2927	81.6	24.3	91.9	91.9	0
	SV5_39C12	PREDICTED: Solanum tuberosum probable magnesium transporter NIPA8 (LOC102580280), mRNA	Solanum tuberosum	971584946	XM_006366438	1	26	867	880	314	1174	1667	95.7	51.7	91.9	91.9	0
	SV5_39D02	PREDICTED: Solanum tuberosum gibberellin-regulated protein 1-like (LOC102588973), mRNA	Solanum tuberosum	971542295	XM_006342508	1	1	448	470	43	494	494	95.3	91.5	97.4	97.4	0
	SV5_39D03	PREDICTED: Solanum tuberosum small heat shock protein, chloroplastic-like (LOC102598867), mRNA	Solanum tuberosum	971564808	XM_006355396	1	1	794	860	95	892	1012	92.3	78.9	93.4	93.4	0
	SV5_39D05	PREDICTED: Solanum tuberosum tubulin alpha chain-like (LOC102587420), mRNA	Solanum tuberosum	971534931	XM_006338398	1	1	770	854	743	1523	1611	90.2	48.5	93.2	93.2	0
	SV5_39D06	Morus notabilis 50S ribosomal protein L2 partial mRNA	Morus notabilis	703153742	XM_010112457	1	1	383	446	220	603	603	85.9	63.7	97.7	97.7	0
	SV5_39D07	PREDICTED: Nicotiana sylvestris zinc finger BED domain-containing protein DAYSLEEPER-like (LOC104213756), transcript variant X1, mRNA	Nicotiana sylvestris	698529571	XM_009763299	6	1	840	843	253	950	2800	99.6	24.9	84.8	86.7	0
	SV5_39D08	PREDICTED: Juglans regia condensin-2 complex subunit G2-like (LOC108979646), partial mRNA	Juglans regia	1098800239	XM_018950357	1	1	477	860	591	1067	1230	55.5	38.8	69.9	69.9	2e-50
	SV5_39D10	PREDICTED: Solanum lycopersicum 3-oxoacyl-[acyl-carrier-protein] reductase FabG (LOC101255178), mRNA	Solanum lycopersicum	1104644438	XM_010316012	1	102	805	877	40	745	982	80.3	71.9	93.8	93.8	0
	SV5_39D11	PREDICTED: Solanum lycopersicum subtilisin-like protease SBT1.7 (LOC101255047), mRNA	Solanum lycopersicum	1104611432	XM_004231854	1	4	645	882	934	1570	2684	72.8	23.7	91.9	91.9	0
	SV5_39D12	PREDICTED: Solanum tuberosum 60S ribosomal protein L4-1-like (LOC102604998), transcript variant X3, mRNA	Solanum tuberosum	971535886	XM_006338994	1	6	328	345	1092	1463	1537	93.6	24.2	84.1	84.1	1e-117
	SV5_39E01	PREDICTED: Solanum tuberosum double-stranded RNA-binding protein 2-like (LOC102585580), mRNA	Solanum tuberosum	971547788	XM_006345734	4	2	843	852	1083	1860	1981	98.8	39.3	92.7	96.4	0
	SV5_39E03	PREDICTED: Solanum tuberosum sm-like protein LSM7 (LOC102580345), mRNA	Solanum tuberosum	971539604	XM_006341065	1	2	700	716	66	763	767	97.6	91	97.6	97.6	0
	SV5_39E04	PREDICTED: Solanum tuberosum UPF0057 membrane protein At4g30660-like (LOC102583169), mRNA	Solanum tuberosum	971543895	XM_006343574	1	6	499	518	29	523	547	95.4	90.5	97.2	97.2	0
	SV5_39E06	PREDICTED: Solanum tuberosum argininosuccinate synthase, chloroplastic (LOC102596102), mRNA	Solanum tuberosum	971552812	XM_006348626	1	1	842	846	709	1559	1816	99.5	46.9	95.5	95.5	0
	SV5_39E07	PREDICTED: Solanum tuberosum protein CHROMATIN REMODELING 24 (LOC102599573), transcript variant X3, mRNA	Solanum tuberosum	971547013	XM_015307847	1	1	639	855	956	1587	3803	74.7	16.6	88.6	88.6	0
	SV5_39E09	PREDICTED: Solanum tuberosum squamosa promoter-binding protein 1-like (LOC102581816), mRNA	Solanum tuberosum	971574925	XM_006360967	1	246	847	888	847	237	1664	67.8	36.7	92.3	92.3	0
	SV5_39E10	PREDICTED: Solanum tuberosum triosephosphate isomerase, chloroplastic (LOC102583463), mRNA	Solanum tuberosum	971572602	XM_006359586	1	1	814	881	105	926	1433	92.4	57.4	96.2	96.2	0
	SV5_39E11	No hit found
	SV5_39E12	Solanum pennellii GDP-mannose 3,5-epimerase 2 (LOC107031214), mRNA	Solanum pennellii	1020738677	NM_001323467	1	6	795	874	332	1125	1151	90.4	69	96.6	96.6	0
	SV5_39F01	PREDICTED: Solanum tuberosum UDP-glucuronic acid decarboxylase 6-like (LOC102589759), transcript variant X2, mRNA	Solanum tuberosum	971583571	XM_006365648	1	1	237	255	979	1215	1215	92.9	19.5	97.9	97.9	5e-108
	SV5_39F02	No hit found
	SV5_39F03	PREDICTED: Solanum lycopersicum gamma-glutamylcyclotransferase 2-1 (LOC101258241), mRNA	Solanum lycopersicum	1104643679	XM_004253019	1	6	513	865	454	961	1206	58.7	42.1	92.5	92.5	0
	SV5_39F05	PREDICTED: Solanum pennellii proteasome subunit beta type-1 (LOC107011679), mRNA	Solanum pennellii	970011654	XM_015211263	1	1	757	847	52	809	1050	89.4	72.2	96.6	96.6	0
	SV5_39F06	PREDICTED: Solanum tuberosum subtilisin-like protease SBT3.3 (LOC102594584), mRNA	Solanum tuberosum	971561260	XM_006353563	1	1	367	393	304	670	673	93.4	54.5	96.7	96.7	8e-171
	SV5_39F08	Solanum tuberosum glucan endo-1,3-beta-glucosidase 13-like (LOC102578898), mRNA	Solanum tuberosum	568214881	NM_001288434	1	1	549	862	942	1484	1491	63.7	36.4	90.9	90.9	0
	SV5_39F11	PREDICTED: Solanum tuberosum 60S ribosomal protein L32-1-like (LOC102603686), mRNA	Solanum tuberosum	971577623	XM_006362448	1	5	690	705	73	759	759	97.3	90.5	98	98	0
	SV5_39G01	PREDICTED: Solanum tuberosum protein argonaute 4-like (LOC102593796), mRNA	Solanum tuberosum	565361899	XM_006347628	1	2	827	865	1450	2281	2955	95.5	28.2	93.8	93.8	0
	SV5_39G03	PREDICTED: Solanum tuberosum probable 3-hydroxyisobutyrate dehydrogenase-like 1, mitochondrial (LOC102592544), mRNA	Solanum tuberosum	971545714	XM_006344567	1	6	824	871	27	849	1294	94	63.6	91.7	91.7	0
	SV5_39G04	PREDICTED: Solanum tuberosum copper transport protein CCH-like (LOC102587395), mRNA	Solanum tuberosum	971557927	XM_006351577	1	5	717	730	51	745	847	97.7	82.1	91.1	91.1	0
	SV5_39G05	PREDICTED: Solanum tuberosum fasciclin-like arabinogalactan protein 7 (LOC102600999), mRNA	Solanum tuberosum	971578573	XM_006362975	1	1	366	383	706	1072	1120	95.6	32.8	98.9	98.9	1e-180
	SV5_39G06	PREDICTED: Solanum tuberosum protein disulfide-isomerase-like (LOC102598658), mRNA	Solanum tuberosum	971534456	XM_006338112	1	1	799	859	30	829	1708	93	46.8	97.6	97.6	0
	SV5_39G07	PREDICTED: Solanum tuberosum isoflavone 2'-hydroxylase-like (LOC102580069), mRNA	Solanum tuberosum	971586804	XM_006367354	1	1	817	859	8	825	1641	95.1	49.9	92.3	92.3	0
	SV5_39G08	PREDICTED: Solanum tuberosum lysosomal Pro-X carboxypeptidase-like (LOC102578651), mRNA	Solanum tuberosum	971553357	XM_006349066	1	1	785	822	126	916	1655	95.5	47.8	97.5	97.5	0
	SV5_39G09	PREDICTED: Solanum tuberosum alpha-aminoadipic semialdehyde synthase-like (LOC102586908), transcript variant X1, mRNA	Solanum tuberosum	971545499	XM_006344491	1	10	453	905	1472	1905	3622	49.1	12	85.1	85.1	7e-138
	SV5_39G11	PREDICTED: Solanum tuberosum RNA-binding protein 26-like (LOC102591817), transcript variant X2, mRNA	Solanum tuberosum	971562337	XM_015311687	3	5	775	878	98	869	931	87.8	82.9	92.7	95	0
	SV5_39G12	Solanum tuberosum 60S ribosomal protein L12-like (LOC102600463), mRNA	Solanum tuberosum	568815621	NM_001288671	1	5	537	884	9	539	708	60.3	75	91.6	91.6	0
	SV5_39H01	Solanum tuberosum 40S ribosomal protein S6-1-like (LOC102584897), mRNA	Solanum tuberosum	568214953	NM_001288025	1	12	763	858	2	758	1032	87.7	73.4	95	95	0
	SV5_39H02	PREDICTED: Solanum tuberosum subtilisin-like protease SBT1.7 (LOC102579454), mRNA	Solanum tuberosum	971564993	XM_006355504	1	3	845	846	1289	2134	2453	99.7	34.5	95	95	0
	SV5_39H03	Populus trichocarpa glutaredoxin family protein (POPTR_0006s04010g) mRNA, complete cds	Populus trichocarpa	566174369	XM_002308863	2	113	686	868	671	1122	1574	41.2	22.8	76.3	85.9	1e-34
	SV5_39H04	No hit found
	SV5_39H06	No hit found
	SV5_39H08	PREDICTED: Solanum lycopersicum universal stress protein PHOS32 (LOC101261951), mRNA	Solanum lycopersicum	1104559907	XM_004228958	1	1	775	821	104	891	892	94.4	88.3	92.3	92.3	0
	SV5_39H09	Solanum tuberosum peptidyl-prolyl cis-trans isomerase-like (LOC102586427), mRNA	Solanum tuberosum	568815699	NM_001288676	1	30	545	782	1	516	516	66	100	98.1	98.1	0
	SV5_39H10	PREDICTED: Solanum tuberosum proteinase inhibitor type-2-like (LOC102579244), mRNA	Solanum tuberosum	971569244	XM_006357754	1	1	566	583	39	611	611	97.1	93.8	97.4	97.4	0
	SV5_39H11	PREDICTED: Solanum tuberosum cellulose synthase-like protein D3 (LOC102588915), transcript variant X2, mRNA	Solanum tuberosum	971560091	XM_015311119	1	1	790	862	2907	3695	3852	91.7	20.5	96.1	96.1	0
	SV5_39H12	PREDICTED: Solanum tuberosum serine/threonine-protein kinase 16 (LOC102601581), mRNA	Solanum tuberosum	971546929	XM_006345285	1	10	864	870	1	860	1424	98.3	60.4	96.5	96.5	0
	SV5_40A01	PREDICTED: Solanum tuberosum succinyl-CoA ligase [ADP-forming] subunit alpha-2, mitochondrial (LOC102594891), mRNA	Solanum tuberosum	971555786	XM_006350317	1	1	768	861	56	823	1399	89.2	54.9	95.1	95.1	0
	SV5_40A02	PREDICTED: Solanum tuberosum cinnamoyl-CoA reductase 1-like (LOC102584718), transcript variant X1, mRNA	Solanum tuberosum	971583398	XM_006365561	1	1	830	855	5	847	1304	97.1	64.7	92	92	0
	SV5_40A04	PREDICTED: Solanum tuberosum histone-lysine N-methyltransferase family member SUVH9-like (LOC102578708), mRNA	Solanum tuberosum	971539218	XM_006340815	1	3	842	879	1774	2618	2901	95.6	29.1	95.5	95.5	0
	SV5_40A05	PREDICTED: Solanum tuberosum ELMO domain-containing protein A-like (LOC102605961), transcript variant X1, mRNA	Solanum tuberosum	971551599	XM_006347921	1	1	815	841	200	1030	1695	96.9	49	93.4	93.4	0
	SV5_40A06	Solanum tuberosum peptidyl-prolyl cis-trans isomerase-like (LOC102586427), mRNA	Solanum tuberosum	568815699	NM_001288676	1	20	535	762	1	516	516	67.7	100	98.1	98.1	0
	SV5_40A07	PREDICTED: Solanum tuberosum cellulose synthase-like protein E1 (LOC102580721), mRNA	Solanum tuberosum	971548257	XM_006346064	1	65	821	850	2179	2941	2996	89.1	25.5	94.4	94.4	0
	SV5_40A08	PREDICTED: Solanum tuberosum reticulon-like protein B5 (LOC102588292), mRNA	Solanum tuberosum	971536865	XM_006339578	1	1	799	869	182	986	1359	91.9	59.2	91.4	91.4	0
	SV5_40A09	PREDICTED: Solanum tuberosum guanylate kinase 2, chloroplastic/mitochondrial (LOC102580296), mRNA	Solanum tuberosum	971556787	XM_006350905	1	1	743	756	510	1260	1332	98.3	56.4	95.5	95.5	0
	SV5_40A10	PREDICTED: Solanum tuberosum polyubiquitin (LOC102599865), mRNA	Solanum tuberosum	971573297	XM_006360024	8	1	813	832	97	1619	1647	97.7	92.5	86.7	95.9	0
	SV5_40A11	PREDICTED: Solanum pennellii repetitive proline-rich cell wall protein 2-like (LOC107010555), transcript variant X1, mRNA	Solanum pennellii	970008900	XM_015209843	8	2	825	863	16	936	955	89.6	95.6	77.8	85.1	2e-169
	SV5_40A12	Solanum tuberosum BRASSINOSTEROID INSENSITIVE 1-associated receptor kinase 1-like (LOC102578817), mRNA	Solanum tuberosum	972780936	NM_001318548	1	1	533	868	134	666	666	61.4	80	99.6	99.6	0
	SV5_40B03	PREDICTED: Solanum tuberosum induced stolen tip protein TUB8 (LOC102595237), mRNA	Solanum tuberosum	971559208	XM_015310911	1	5	752	828	39	789	881	90.3	85.2	93.8	93.8	0
	SV5_40B05	PREDICTED: Nicotiana attenuata casein kinase 1-like protein HD16 (LOC109213864), mRNA	Nicotiana attenuata	1111052955	XM_019377703	1	2	799	848	1138	1939	2848	94.1	28.2	93.5	93.5	0
	SV5_40B08	No hit found
	SV5_40B09	PREDICTED: Solanum lycopersicum DUF724 domain-containing protein 2-like (LOC104644445), mRNA	Solanum lycopersicum	1104639227	XM_019210878	2	32	576	884	1	327	1386	61.7	23.6	90.3	91.5	5e-127
	SV5_40B10	PREDICTED: Solanum tuberosum small heat shock protein, chloroplastic-like (LOC102598867), mRNA	Solanum tuberosum	971564808	XM_006355396	1	1	837	871	95	941	1012	96.1	83.7	93.6	93.6	0
	SV5_40B11	No hit found
	SV5_40B12	PREDICTED: Solanum tuberosum elongation factor 2-like (LOC102589228), partial mRNA	Solanum tuberosum	565405363	XM_006368007	1	6	820	883	1557	2376	2451	92.3	33.5	95.1	95.1	0
	SV5_40C01	PREDICTED: Solanum tuberosum 60S ribosomal protein L7a-2-like (LOC102579458), mRNA	Solanum tuberosum	971566873	XM_006356472	1	1	744	863	47	792	1058	86.2	70.5	90.1	90.1	0
	SV5_40C02	PREDICTED: Solanum tuberosum NF-kappa-B-activating protein (LOC102600204), mRNA	Solanum tuberosum	971538201	XM_006340236	1	2	862	862	332	1206	1828	99.9	47.9	93.8	93.8	0
	SV5_40C03	Solanum lycopersicum 25S ribosomal RNA (LOC108175346), ribosomal RNA	Solanum lycopersicum	1040064780	NR_137326	1	1	759	849	2205	2963	3380	89.4	22.5	92.5	92.5	0
	SV5_40C04	PREDICTED: Solanum tuberosum probable ethanolamine kinase (LOC102589881), mRNA	Solanum tuberosum	971586995	XM_006367450	1	340	867	867	830	1378	1558	60.9	35.2	88.9	88.9	0
	SV5_40C05	PREDICTED: Solanum tuberosum vesicle-associated protein 1-2-like (LOC102587055), mRNA	Solanum tuberosum	971587098	XM_006367505	1	1	818	842	43	868	1189	97.2	69.5	94.7	94.7	0
	SV5_40C06	PREDICTED: Solanum tuberosum chlorophyll a-b binding protein 7, chloroplastic (LOC102594790), mRNA	Solanum tuberosum	971559429	XM_006352454	1	11	846	866	29	867	1074	96.5	78.1	96.8	96.8	0
	SV5_40C07	PREDICTED: Solanum tuberosum scarecrow-like protein 1 (LOC102601859), transcript variant X3, mRNA	Solanum tuberosum	971566313	XM_006356250	1	1	830	864	478	1303	2237	96.1	36.9	91.7	91.7	0
	SV5_40C08	PREDICTED: Solanum tuberosum protein STRUBBELIG-RECEPTOR FAMILY 3 (LOC102604626), transcript variant X2, mRNA	Solanum tuberosum	971555104	XM_015309861	1	1	861	862	699	1555	2429	99.9	35.3	93.1	93.1	0
	SV5_40C09	PREDICTED: Solanum tuberosum probable CCR4-associated factor 1 homolog 9 (LOC102578270), mRNA	Solanum tuberosum	971575049	XM_006361037	1	1	710	772	88	808	1188	92	60.7	92.2	92.2	0
	SV5_40C10	PREDICTED: Solanum tuberosum alpha-L-arabinofuranosidase 1-like (LOC102584490), mRNA	Solanum tuberosum	565398468	XM_006364735	1	7	423	491	1597	2013	2013	84.9	20.7	96.6	96.6	0
	SV5_40C11	PREDICTED: Solanum tuberosum chaperonin CPN60-2, mitochondrial (LOC102582102), mRNA	Solanum tuberosum	971565254	XM_006355676	1	6	854	877	965	1816	2098	96.8	40.6	93	93	0
	SV5_40C12	PREDICTED: Solanum tuberosum phytochrome-associated serine/threonine-protein phosphatase 3 (LOC102600476), mRNA	Solanum tuberosum	971550652	XM_006347323	1	6	568	583	988	1550	1600	96.6	35.2	99.1	99.1	0
	SV5_40D01	PREDICTED: Solanum lycopersicum mitochondrial outer membrane protein porin 2-like (LOC101260681), transcript variant X2, mRNA	Solanum lycopersicum	1104611378	XM_010317714	2	1	756	783	479	1131	1198	83.9	54.5	94.7	97.8	0
	SV5_40D02	PREDICTED: Solanum tuberosum N-alpha-acetyltransferase 25, NatB auxiliary subunit (LOC102582714), transcript variant X2, mRNA	Solanum tuberosum	971545642	XM_006344546	1	1	835	843	2318	3159	3349	99.1	25.1	92.5	92.5	0
	SV5_40D03	PREDICTED: Solanum tuberosum 40S ribosomal protein S12-like (LOC102582055), mRNA	Solanum tuberosum	971549121	XM_006346542	1	1	712	727	102	811	811	97.9	87.6	95.1	95.1	0
	SV5_40D04	No hit found
	SV5_40D05	PREDICTED: Solanum tuberosum non-specific lipid-transfer protein-like (LOC102586739), mRNA	Solanum tuberosum	565380662	XM_006356653	1	24	500	615	19	506	506	77.6	96.4	81.5	81.5	1e-127
	SV5_40D07	No hit found
	SV5_40D08	PREDICTED: Solanum pennellii polyubiquitin-like (LOC107002193), mRNA	Solanum pennellii	970057854	XM_015200112	8	2	814	831	102	1615	1739	97.8	87.1	84.2	92.1	0
	SV5_40D09	PREDICTED: Solanum tuberosum UDP-glucuronic acid decarboxylase 6-like (LOC102589759), transcript variant X2, mRNA	Solanum tuberosum	971583571	XM_006365648	1	12	244	262	984	1215	1215	88.9	19.1	98.3	98.3	2e-107
	SV5_40D10	Solanum tuberosum expansin-like protein precursor (EXLA1), mRNA	Solanum tuberosum	568214879	NM_001288420	1	6	548	608	308	849	881	89.3	61.5	97.2	97.2	0
	SV5_40D12	Solanum tuberosum 40S ribosomal protein S9-2-like (LOC102594083), mRNA	Solanum tuberosum	568214563	NM_001287939	1	202	794	872	594	1	594	68	100	97.1	97.1	0
	SV5_40E01	Solanum tuberosum 60S acidic ribosomal protein P0-like (LOC102578519), mRNA	Solanum tuberosum	568214632	NM_001288083	1	33	848	850	7	833	1253	96	66	91.9	91.9	0
	SV5_40E03	PREDICTED: Solanum tuberosum alpha-L-arabinofuranosidase 1-like (LOC102584490), mRNA	Solanum tuberosum	565398468	XM_006364735	1	1	722	855	366	1085	2013	84.4	35.8	90.6	90.6	0
	SV5_40E04	PREDICTED: Solanum tuberosum translation initiation factor IF-1, chloroplastic (LOC102587284), mRNA	Solanum tuberosum	971554865	XM_006349868	1	6	785	871	91	877	1050	89.6	75	93.3	93.3	0
	SV5_40E05	PREDICTED: Solanum tuberosum zinc finger protein ZAT11-like (LOC102584363), mRNA	Solanum tuberosum	971579094	XM_006363301	1	69	562	672	108	595	701	73.5	69.6	93.7	93.7	0
	SV5_40E06	Solanum tuberosum pleiotropic drug resistance protein 1-like (PDR4), mRNA	Solanum tuberosum	568215032	NM_001288427	1	64	492	843	3772	4200	4272	50.9	10	98.1	98.1	0
	SV5_40E07	Solanum tuberosum glucan endo-1,3-beta-glucosidase 13-like (LOC102578898), mRNA	Solanum tuberosum	568214881	NM_001288434	1	1	553	848	942	1489	1491	65.2	36.8	93.9	93.9	0
	SV5_40E08	PREDICTED: Solanum tuberosum 60S ribosomal protein L15 (LOC102577484), mRNA	Solanum tuberosum	971566858	XM_006356459	1	56	829	847	78	855	911	91.4	85.4	91.8	91.8	0
	SV5_40E09	PREDICTED: Solanum tuberosum enolase-like (LOC102595943), transcript variant X1, mRNA	Solanum tuberosum	971539365	XM_006341110	1	5	839	889	64	903	1673	93.9	50.2	90.7	90.7	0
	SV5_40E10	PREDICTED: Solanum tuberosum DDB1- and CUL4-associated factor 13 (LOC102585720), transcript variant X1, mRNA	Solanum tuberosum	971552991	XM_006348760	1	4	850	890	8	858	1888	95.2	45.1	92.9	92.9	0
	SV5_40E11	PREDICTED: Solanum tuberosum glutathione S-transferase (LOC102583107), mRNA	Solanum tuberosum	971565404	XM_006355737	1	22	84	87	981	919	1013	72.4	6.2	88.9	88.9	3e-14
	SV5_40F02	PREDICTED: Solanum tuberosum NAC domain-containing protein 78-like (LOC107063498), mRNA	Solanum tuberosum	971576150	XM_015315417	1	1	757	865	75	837	1614	87.5	47.3	95.7	95.7	0
	SV5_40F03	PREDICTED: Solanum tuberosum UBP1-associated protein 2B-like (LOC102601647), mRNA	Solanum tuberosum	565344219	XM_006339153	1	1	112	717	33	144	1628	15.6	6.9	95.5	95.5	2e-41
	SV5_40F04	PREDICTED: Solanum pennellii glucose-1-phosphate adenylyltransferase small subunit, chloroplastic/amyloplastic (LOC107025921), mRNA	Solanum pennellii	970041601	XM_015226708	1	6	783	859	988	1769	1918	90.6	40.8	95.5	95.5	0
	SV5_40F08	PREDICTED: Solanum lycopersicum dirigent protein 18-like (LOC101266404), mRNA	Solanum lycopersicum	1104642036	XM_004252961	1	158	325	875	166	327	2126	19.2	7.6	70.4	70.4	4e-08
	SV5_40F10	PREDICTED: Solanum tuberosum protein trichome birefringence-like 39 (LOC102593679), mRNA	Solanum tuberosum	971553022	XM_006348785	1	6	864	871	323	1197	1522	98.6	57.5	93.3	93.3	0
	SV5_40F12	PREDICTED: Solanum tuberosum tetraspanin-19 (LOC102598654), mRNA	Solanum tuberosum	971568705	XM_006357430	1	3	792	893	91	881	1257	88.5	62.9	87.8	87.8	0
	SV5_40G01	PREDICTED: Solanum lycopersicum zinc finger protein 385B-like (LOC101246788), mRNA	Solanum lycopersicum	723677006	XM_004233328	1	1	810	866	79	891	1537	93.5	52.9	89.9	89.9	0
	SV5_40G02	PREDICTED: Solanum tuberosum auxin response factor 5 (LOC102590158), mRNA	Solanum tuberosum	971541225	XM_006341964	1	1	684	842	405	1101	3689	81.2	18.9	91.4	91.4	0
	SV5_40G03	PREDICTED: Solanum pennellii subtilisin-like protease SBT1.7 (LOC107027315), mRNA	Solanum pennellii	970045103	XM_015228490	1	1	755	829	31	784	2304	91.1	32.7	90.5	90.5	0
	SV5_40G05	PREDICTED: Solanum tuberosum cellulose synthase A catalytic subunit 1 [UDP-forming] (LOC102577573), mRNA	Solanum tuberosum	971576218	XM_006361662	1	7	745	875	58	801	3732	84.5	19.9	90.6	90.6	0
	SV5_40G06	PREDICTED: Solanum tuberosum fatty acid amide hydrolase-like (LOC102602671), transcript variant X1, mRNA	Solanum tuberosum	971576751	XM_006361924	1	4	853	853	1	853	2221	99.7	38.4	96.5	96.5	0
	SV5_40G07	PREDICTED: Solanum tuberosum transmembrane emp24 domain-containing protein p24beta3-like (LOC102593710), mRNA	Solanum tuberosum	971565830	XM_006355982	1	2	854	854	78	935	1082	99.9	79.3	93.2	93.2	0
	SV5_40G08	PREDICTED: Solanum tuberosum probable alkaline/neutral invertase B (LOC102582797), transcript variant X1, mRNA	Solanum tuberosum	971572652	XM_006359584	2	1	824	828	123	1097	2222	99.5	37.3	95.7	99.5	0
	SV5_40G09	PREDICTED: Ipomoea nil sporulation-specific protein 15 (LOC109164679), transcript variant X1, mRNA	Ipomoea nil	1109201600	XM_019313213	1	223	701	875	215	707	1244	54.7	39.6	69.6	69.6	4e-46
	SV5_40G10	PREDICTED: Solanum tuberosum haloacid dehalogenase-like hydrolase domain-containing protein 3 (LOC102596295), mRNA	Solanum tuberosum	971578823	XM_006363117	1	5	833	889	26	860	1179	93.3	70.8	92.6	92.6	0
	SV5_40G11	PREDICTED: Solanum lycopersicum 40S ribosomal protein S8 (LOC101264059), mRNA	Solanum lycopersicum	1104634725	XM_004246995	1	1	298	317	673	989	1089	94	29.1	86.5	86.5	1e-103
	SV5_40H01	PREDICTED: Solanum tuberosum tobamovirus multiplication protein 2A (LOC102598662), transcript variant X1, mRNA	Solanum tuberosum	971570716	XM_006358515	1	6	858	873	107	966	1429	97.7	60.2	92.5	92.5	0
	SV5_40H03	PREDICTED: Solanum tuberosum BI1-like protein (LOC102605126), mRNA	Solanum tuberosum	971536505	XM_006339363	1	3	303	322	861	1162	1162	93.5	26	96.4	96.4	1e-135
	SV5_40H05	PREDICTED: Solanum tuberosum early nodulin-like protein 1 (LOC102578427), mRNA	Solanum tuberosum	971586906	XM_015305443	1	78	752	768	1	706	725	87.9	97.4	91.8	91.8	0
	SV5_40H06	PREDICTED: Solanum tuberosum protein HUA2-LIKE 2 (LOC102590909), mRNA	Solanum tuberosum	971565532	XM_006355841	1	1	826	855	4904	5735	5762	96.6	14.4	94.8	94.8	0
	SV5_40H09	PREDICTED: Solanum tuberosum KH domain-containing protein At4g18375-like (LOC102583330), transcript variant X3, mRNA	Solanum tuberosum	971564695	XM_015312354	1	20	756	896	130	860	2370	82.3	30.8	91.2	91.2	0
	SV5_40H11	PREDICTED: Solanum pennellii vacuolar protein sorting-associated protein 52 A-like (LOC107011354), transcript variant X3, mRNA	Solanum pennellii	970010805	XM_015210820	1	1	784	836	1508	2293	2465	93.8	31.9	97.8	97.8	0
	SV5_40H12	PREDICTED: Solanum tuberosum gibberellin-regulated protein 3-like (LOC102602866), mRNA	Solanum tuberosum	971565695	XM_015312608	1	300	629	648	256	588	595	50.9	56	97.3	97.3	2e-155
	SV5_41A01	PREDICTED: Solanum tuberosum aldehyde dehydrogenase family 2 member C4-like (LOC102591575), mRNA	Solanum tuberosum	971561012	XM_006353392	1	1	841	859	873	1720	1776	97.9	47.8	94.3	94.3	0
	SV5_41A02	PREDICTED: Solanum tuberosum zinc finger protein ZAT11-like (LOC102584043), mRNA	Solanum tuberosum	971579096	XM_006363300	1	1	599	867	18	602	679	69.1	86.2	94.7	94.7	0
	SV5_41A03	PREDICTED: Solanum tuberosum endonuclease 2 (LOC102603473), mRNA	Solanum tuberosum	971544733	XM_006344067	1	1	584	602	468	1051	1081	97	54	97.4	97.4	0
	SV5_41A04	No hit found
	SV5_41A05	PREDICTED: Solanum tuberosum endonuclease MutS2 (LOC102596642), mRNA	Solanum tuberosum	971550107	XM_006346993	1	8	536	559	2392	2918	2928	94.6	18	96	96	0
	SV5_41A06	PREDICTED: Solanum pennellii plastidic glucose transporter 4 (LOC107011167), transcript variant X2, mRNA	Solanum pennellii	970010296	XM_015210551	1	1	628	865	1042	1666	2054	72.6	30.4	91.3	91.3	0
	SV5_41A07	PREDICTED: Solanum tuberosum pyruvate kinase 2, cytosolic (LOC102593181), mRNA	Solanum tuberosum	971535962	XM_006339041	1	1	834	860	599	1440	2160	97	39	93.1	93.1	0
	SV5_41A08	PREDICTED: Solanum lycopersicum protein BPS1, chloroplastic (LOC101256224), mRNA	Solanum lycopersicum	1104637689	XM_004248008	1	1	801	858	134	939	1392	93.4	57.9	93.3	93.3	0
	SV5_41A09	PREDICTED: Solanum tuberosum 50S ribosomal protein L21, mitochondrial (LOC102590994), mRNA	Solanum tuberosum	971550080	XM_006346975	1	8	872	872	123	999	1264	99.2	69.4	95	95	0
	SV5_41A11	PREDICTED: Solanum tuberosum sugar transporter ERD6-like 16 (LOC102582786), mRNA	Solanum tuberosum	971570440	XM_006358470	1	18	227	898	34	241	1743	23.4	11.9	93.3	93.3	6e-82
	SV5_41A12	PREDICTED: Solanum tuberosum protein ULTRAPETALA 1-like (LOC102578246), transcript variant X2, mRNA	Solanum tuberosum	971568749	XM_015313463	1	6	805	879	141	941	1080	91	74.2	93.7	93.7	0
	SV5_41B02	No hit found
	SV5_41B04	PREDICTED: Solanum tuberosum NAC domain-containing protein 91 (LOC102605066), mRNA	Solanum tuberosum	971550542	XM_006347254	1	4	494	513	1694	2184	2283	95.7	21.5	96.3	96.3	0
	SV5_41B05	Solanum lycopersicum ACT domain-containing protein (LOC101267668), mRNA	Solanum lycopersicum	820948166	NM_001308186	1	2	802	857	177	980	1010	93.5	79.6	95.4	95.4	0
	SV5_41B06	Solanum tuberosum ubiquitin-conjugating enzyme E2 36-like (LOC102604957), mRNA	Solanum tuberosum	568215442	NM_001288282	1	1	315	317	413	726	726	99.4	43.3	98.4	98.4	2e-151
	SV5_41B07	PREDICTED: Solanum tuberosum formin-like protein 5 (LOC102592703), mRNA	Solanum tuberosum	971563527	XM_006354741	1	1	847	850	805	1656	2035	99.7	41.9	97.8	97.8	0
	SV5_41B08	PREDICTED: Solanum tuberosum probable WRKY transcription factor 17 (LOC102582592), mRNA	Solanum tuberosum	971541891	XM_006342404	1	1	748	825	43	781	1160	90.7	63.7	92.8	92.8	0
	SV5_41B10	PREDICTED: Solanum tuberosum dolichyl-diphosphooligosaccharide--protein glycosyltransferase subunit STT3B (LOC102599835), mRNA	Solanum tuberosum	971561821	XM_006353876	1	1	740	859	1717	2459	2678	86.2	27.7	95.7	95.7	0
	SV5_41B12	PREDICTED: Solanum tuberosum subtilisin-like protease SBT1.7 (LOC102580470), mRNA	Solanum tuberosum	971541759	XM_006342325	1	1	611	739	1891	2484	2504	82.7	23.7	96.2	96.2	0
	SV5_41C02	Solanum tuberosum NADH dehydrogenase [ubiquinone] iron-sulfur protein 8, mitochondrial-like (LOC102589342), mRNA	Solanum tuberosum	568384761	NM_001288285	1	1	708	772	20	729	876	91.7	81.1	95.2	95.2	0
	SV5_41C03	No hit found
	SV5_41C04	Solanum tuberosum translocon-associated protein subunit beta-like (LOC102586746), mRNA	Solanum tuberosum	568214767	NM_001288185	1	6	790	858	20	811	856	91.5	92.5	95.8	95.8	0
	SV5_41C05	PREDICTED: Solanum tuberosum probable glycerol-3-phosphate dehydrogenase [NAD(+)] 1, cytosolic (LOC102593283), mRNA	Solanum tuberosum	971569670	XM_006357943	1	1	846	860	1470	2318	2634	98.4	32.2	95.9	95.9	0
	SV5_41C06	PREDICTED: Solanum tuberosum acyl carrier protein 1, chloroplastic-like (LOC102588531), mRNA	Solanum tuberosum	971542309	XM_006342670	1	1	610	630	158	766	773	96.8	78.8	90.2	90.2	0
	SV5_41C07	PREDICTED: Solanum tuberosum very-long-chain (3R)-3-hydroxyacyl-CoA dehydratase PASTICCINO 2 (LOC102591777), mRNA	Solanum tuberosum	971549531	XM_006346688	1	8	684	856	257	935	1078	79.1	63	95.5	95.5	0
	SV5_41C08	PREDICTED: Solanum lycopersicum protein STRICTOSIDINE SYNTHASE-LIKE 3 (LOC101259120), mRNA	Solanum lycopersicum	1104640459	XM_004251166	1	1	586	867	827	1412	1632	67.6	35.9	94.2	94.2	0
	SV5_41C09	No hit found
	SV5_41C10	No hit found
	SV5_41C11	PREDICTED: Solanum tuberosum 60S ribosomal protein L22-3-like (LOC102600412), transcript variant X2, mRNA	Solanum tuberosum	971572918	XM_015314587	1	97	674	730	132	702	702	79.2	81.3	96	96	0
	SV5_41C12	No hit found
	SV5_41D03	PREDICTED: Solanum tuberosum succinyl-CoA ligase [ADP-forming] subunit beta, mitochondrial (LOC102577781), transcript variant X1, mRNA	Solanum tuberosum	971559774	XM_006352670	1	2	454	886	62	512	1487	51.1	30.3	94.3	94.3	0
	SV5_41D04	PREDICTED: Beta vulgaris subsp. vulgaris ARM REPEAT PROTEIN INTERACTING WITH ABF2 (LOC104897279), mRNA	Beta vulgaris subsp. vulgaris	1108943516	XM_010684130	1	61	351	867	685	978	2210	33.6	13.3	72.5	72.5	3e-34
	SV5_41D08	PREDICTED: Solanum tuberosum aspartokinase 2, chloroplastic-like (LOC102596625), transcript variant X2, mRNA	Solanum tuberosum	971580488	XM_006363989	1	1	720	757	1534	2256	2256	95.1	32.1	96.4	96.4	0
	SV5_41D09	Solanum tuberosum Erwinia induced protein 1 (EI1), mRNA	Solanum tuberosum	568214759	NM_001288550	1	1	420	593	635	1065	1065	70.8	40.5	96.3	96.3	0
	SV5_41D10	PREDICTED: Solanum tuberosum serine carboxypeptidase-like 20 (LOC102596886), mRNA	Solanum tuberosum	971585606	XM_006366768	1	6	843	887	8	849	1598	94.5	52.7	94.4	94.4	0
	SV5_41E01	PREDICTED: Solanum tuberosum 60S ribosomal protein L37-3 (LOC102586017), mRNA	Solanum tuberosum	971542850	XM_006343000	1	5	524	548	92	607	607	94.9	85	93.1	93.1	0
	SV5_41E02	PREDICTED: Solanum tuberosum probable prolyl 4-hydroxylase 4 (LOC102578911), mRNA	Solanum tuberosum	971567138	XM_006356630	1	1	680	852	181	852	1186	79.8	56.7	91.5	91.5	0
	SV5_41E05	No hit found
	SV5_41E08	No hit found
	SV5_41E10	PREDICTED: Solanum tuberosum UDP-galactose transporter 1 (LOC102593768), mRNA	Solanum tuberosum	971580195	XM_006363833	1	4	815	829	559	1380	1483	98	55.4	93.6	93.6	0
	SV5_41E11	PREDICTED: Solanum tuberosum PRA1 family protein B3-like (LOC102578666), mRNA	Solanum tuberosum	971560930	XM_006353354	1	1	746	862	76	821	1248	86.5	59.8	95.6	95.6	0
	SV5_41E12	PREDICTED: Solanum tuberosum cell differentiation protein RCD1 homolog (LOC102584251), mRNA	Solanum tuberosum	971580717	XM_006364108	1	6	524	552	938	1456	1456	94	35.7	98.5	98.5	0
	SV5_41F01	PREDICTED: Nicotiana tabacum serine-rich adhesin for platelets-like (LOC107804158), transcript variant X2, mRNA	Nicotiana tabacum	1025228486	XM_016627998	2	339	814	843	249	681	2153	50.4	20.1	79.5	81.7	4e-71
	SV5_41F03	PREDICTED: Solanum tuberosum nucleobase-ascorbate transporter 4 (LOC102580842), mRNA	Solanum tuberosum	971548539	XM_006346226	1	6	452	466	1424	1869	1888	95.9	23.6	97.3	97.3	0
	SV5_41F04	PREDICTED: Solanum tuberosum calcium-transporting ATPase 2, plasma membrane-type-like (LOC102589419), mRNA	Solanum tuberosum	971581142	XM_006364353	1	6	342	919	1652	1984	3950	36.7	8.4	83.1	83.1	3e-98
	SV5_41F05	PREDICTED: Solanum tuberosum pectinesterase inhibitor-like (LOC107059927), mRNA	Solanum tuberosum	971543764	XM_015307029	1	17	523	587	1	507	507	86.4	100	98	98	0
	SV5_41F06	PREDICTED: Solanum tuberosum protein TIC 62, chloroplastic (LOC102605419), transcript variant X1, mRNA	Solanum tuberosum	971554328	XM_015309661	4	1	603	621	1280	2404	2404	97.1	46.1	93.4	97.4	0
	SV5_41F09	PREDICTED: Nicotiana tabacum F-box/LRR-repeat protein At5g63520-like (LOC107782358), mRNA	Nicotiana tabacum	1025029204	XM_016603235	1	441	540	677	101	1	1669	14.8	6.1	76.5	76.5	3e-08
	SV5_41F10	PREDICTED: Solanum tuberosum alanine--glyoxylate aminotransferase 2 homolog 2, mitochondrial (LOC102589300), mRNA	Solanum tuberosum	971579605	XM_006363548	1	12	868	883	77	941	1803	97.1	48	95.3	95.3	0
	SV5_41F11	PREDICTED: Solanum pennellii activating signal cointegrator 1 complex subunit 3 (LOC107023087), transcript variant X2, mRNA	Solanum pennellii	970035575	XM_015223636	1	1	471	753	5899	6369	6681	62.6	7.1	98.7	98.7	0
	SV5_41G01	PREDICTED: Solanum tuberosum BOI-related E3 ubiquitin-protein ligase 1-like (LOC102579383), mRNA	Solanum tuberosum	971577824	XM_006362547	1	1	819	820	147	968	1286	99.9	63.9	93.2	93.2	0
	SV5_41G02	PREDICTED: Capsicum annuum 187-kDa microtubule-associated protein AIR9-like (LOC107858020), mRNA	Capsicum annuum	1026023767	XM_016702763	1	11	533	872	3270	3792	3937	60	13.3	93.5	93.5	0
	SV5_41G03	PREDICTED: Solanum tuberosum E3 ubiquitin-protein ligase RGLG1-like (LOC102579642), transcript variant X4, mRNA	Solanum tuberosum	971554539	XM_006349683	2	6	835	880	288	1044	1678	86.8	45.1	90.6	94	0
	SV5_41G05	No hit found
	SV5_41G07	PREDICTED: Solanum tuberosum protein DCL, chloroplastic-like (LOC102599571), mRNA	Solanum tuberosum	971581504	XM_006364533	1	2	609	860	48	650	817	70.7	73.8	91	91	0
	SV5_41G08	PREDICTED: Solanum tuberosum cytochrome b5-like (LOC102594935), mRNA	Solanum tuberosum	971537036	XM_006339691	1	1	611	629	86	696	793	97.1	77.1	98.4	98.4	0
	SV5_41G09	PREDICTED: Solanum tuberosum 4-diphosphocytidyl-2-C-methyl-D-erythritol kinase, chloroplastic/chromoplastic (LOC102601451), mRNA	Solanum tuberosum	971578103	XM_006362672	1	5	775	786	178	950	1665	98.1	46.4	96.1	96.1	0
	SV5_41G10	No hit found
	SV5_41G11	PREDICTED: Solanum tuberosum stem-specific protein TSJT1 (LOC102595083), mRNA	Solanum tuberosum	971579340	XM_006363398	1	1	688	704	429	1119	1143	97.7	60.5	98	98	0
	SV5_41G12	PREDICTED: Solanum tuberosum puromycin-sensitive aminopeptidase (LOC102592985), transcript variant X2, mRNA	Solanum tuberosum	971544396	XM_006343900	1	61	884	886	532	1366	3565	93	23.4	95.1	95.1	0
	SV5_41H01	PREDICTED: Solanum tuberosum pentatricopeptide repeat-containing protein At1g26460, mitochondrial (LOC102599918), mRNA	Solanum tuberosum	971552827	XM_006348639	1	1	773	854	55	828	2470	90.5	31.3	93.2	93.2	0
	SV5_41H02	PREDICTED: Solanum tuberosum tetraketide alpha-pyrone reductase 1-like (LOC102601283), transcript variant X2, mRNA	Solanum tuberosum	971560015	XM_006352805	1	2	822	839	29	851	1284	97.9	64.1	95.3	95.3	0
	SV5_41H04	PREDICTED: Solanum tuberosum mediator-associated protein 2-like (LOC102602442), mRNA	Solanum tuberosum	971539573	XM_006341046	1	3	442	459	677	1115	1146	95.9	38.3	98.2	98.2	0
	SV5_41H06	PREDICTED: Nicotiana sylvestris YLP motif-containing protein 1-like (LOC104225336), mRNA	Nicotiana sylvestris	698573441	XM_009777109	1	108	486	850	64	454	579	44.6	67.5	76.7	76.7	6e-69
	SV5_41H07	PREDICTED: Solanum lycopersicum glucomannan 4-beta-mannosyltransferase 2 (LOC101245618), mRNA	Solanum lycopersicum	723745266	XM_004250961	1	4	373	902	107	479	2125	41	17.6	89	89	7e-138
	SV5_41H09	No hit found
	SV5_41H10	PREDICTED: Solanum tuberosum catechol oxidase B, chloroplastic-like (PPO), mRNA	Solanum tuberosum	971564319	XM_006355177	1	1	267	304	1732	1999	1999	87.8	13.4	94.5	94.5	5e-115
	SV5_41H11	PREDICTED: Solanum tuberosum protein ULTRAPETALA 1-like (LOC102578246), transcript variant X2, mRNA	Solanum tuberosum	971568749	XM_015313463	1	1	821	859	141	969	1080	95.6	76.8	95.4	95.4	0
	SV5_41H12	PREDICTED: Nicotiana sylvestris MLO-like protein 1 (LOC104241228), transcript variant X2, mRNA	Nicotiana sylvestris	698496874	XM_009796149	1	608	761	789	1756	1607	1758	19.5	8.5	74.8	74.8	2e-12
	SV5_42A02	PREDICTED: Solanum tuberosum 8-hydroxygeraniol dehydrogenase-like (LOC102595339), mRNA	Solanum tuberosum	971560513	XM_006353082	1	64	798	836	280	1010	1298	87.9	56.3	92.5	92.5	0
	SV5_42A03	PREDICTED: Sesamum indicum protein CELLULOSE SYNTHASE INTERACTIVE 3 (LOC105155261), transcript variant X6, mRNA	Sesamum indicum	1173781333	XM_020691751	1	1	738	816	5939	6679	7152	90.4	10.4	77.1	77.1	2e-158
	SV5_42A05	PREDICTED: Solanum tuberosum sister chromatid cohesion 1 protein 3 (LOC102579304), mRNA	Solanum tuberosum	971584969	XM_006366435	1	1	822	823	1488	2295	2318	99.9	34.9	95.5	95.5	0
	SV5_42A06	Solanum tuberosum 40S ribosomal protein S10-like (LOC102604938), mRNA	Solanum tuberosum	568214460	NM_001288232	1	9	743	812	1	740	859	90.5	86.2	94.1	94.1	0
	SV5_42A07	PREDICTED: Solanum tuberosum homeobox-leucine zipper protein GLABRA 2 (LOC102591633), mRNA	Solanum tuberosum	971542871	XM_006343018	1	1	816	817	798	1616	2655	99.9	30.9	96	96	0
	SV5_42A08	PREDICTED: Solanum tuberosum protein ULTRAPETALA 1-like (LOC102578246), transcript variant X2, mRNA	Solanum tuberosum	971568749	XM_015313463	1	1	818	825	141	962	1080	99.2	76.1	97.5	97.5	0
	SV5_42A09	PREDICTED: Solanum tuberosum heat shock cognate 70 kDa protein 2-like (LOC102588449), mRNA	Solanum tuberosum	971583561	XM_006365643	1	1	818	824	94	911	2309	99.3	35.4	95	95	0
	SV5_42B01	No hit found
	SV5_42B02	PREDICTED: Solanum tuberosum protein CTR9 homolog (LOC102601563), mRNA	Solanum tuberosum	971541726	XM_006342301	1	1	439	457	3355	3793	3828	96.1	11.5	98.6	98.6	0
	SV5_42B03	PREDICTED: Solanum tuberosum calcium-binding protein CAST-like (LOC102577856), mRNA	Solanum tuberosum	971577338	XM_006362267	1	1	763	815	178	934	1069	93.6	70.8	93.9	93.9	0
	SV5_42B04	PREDICTED: Solanum tuberosum non-specific lipid-transfer protein 2 (LOC102597633), mRNA	Solanum tuberosum	971586765	XM_006367334	1	1	571	602	61	629	701	94.9	81.2	94.2	94.2	0
	SV5_42B05	PREDICTED: Solanum tuberosum villin-2 (LOC102603517), mRNA	Solanum tuberosum	971555357	XM_006350122	1	1	831	833	2562	3397	3862	99.8	21.7	97.4	97.4	0
	SV5_42B06	PREDICTED: Solanum tuberosum G2/mitotic-specific cyclin S13-7-like (LOC102581949), transcript variant X2, mRNA	Solanum tuberosum	971581831	XM_006364726	1	4	819	828	351	1172	1788	98.6	46	95.4	95.4	0
	SV5_42B07	No hit found
	SV5_42B08	No hit found
	SV5_42B09	No hit found
	SV5_42B12	PREDICTED: Solanum tuberosum probable ubiquitin conjugation factor E4 (LOC102595360), mRNA	Solanum tuberosum	971534847	XM_006338337	1	1	733	845	2056	2782	3573	86.8	20.4	89.7	89.7	0
	SV5_42C01	PREDICTED: Solanum tuberosum dual specificity tyrosine-phosphorylation-regulated kinase 1A (LOC102593889), transcript variant X4, mRNA	Solanum tuberosum	971550985	XM_015308871	1	2	759	794	2633	3394	3395	95.5	22.4	94.6	94.6	0
	SV5_42C02	PREDICTED: Solanum tuberosum syntaxin-32-like (LOC102584200), mRNA	Solanum tuberosum	971567012	XM_006356562	1	586	816	823	1054	1283	1708	28.1	13.5	92.3	92.3	7e-87
	SV5_42C04	PREDICTED: Solanum tuberosum ubiquitin-fold modifier 1 (LOC102590609), mRNA	Solanum tuberosum	971541934	XM_015306577	1	1	441	468	115	555	579	94.2	76.2	96.8	96.8	0
	SV5_42C05	PREDICTED: Solanum tuberosum 17.4 kDa class I heat shock protein-like (LOC102589396), mRNA	Solanum tuberosum	971574529	XM_006360760	1	1	220	247	508	735	831	89.1	27.4	88.5	88.5	5e-82
	SV5_42C06	PREDICTED: Solanum tuberosum protein DEHYDRATION-INDUCED 19 homolog 4-like (LOC102581198), mRNA	Solanum tuberosum	971554712	XM_006349766	1	1	813	835	208	1016	1132	97.4	71.5	93.6	93.6	0
	SV5_42C07	PREDICTED: Solanum tuberosum GDSL esterase/lipase At1g29670-like (LOC102585753), mRNA	Solanum tuberosum	971569906	XM_006358003	1	1	810	810	312	1121	1684	100	48.1	95.8	95.8	0
	SV5_42C08	PREDICTED: Solanum tuberosum 40S ribosomal protein S11 (LOC102584890), mRNA	Solanum tuberosum	971574991	XM_006361058	1	1	572	581	77	648	731	98.5	78.3	99.5	99.5	0
	SV5_42C09	PREDICTED: Solanum tuberosum RING-H2 finger protein ATL67-like (LOC102587647), mRNA	Solanum tuberosum	971536862	XM_006339576	1	1	814	816	262	1079	1150	99.8	71.1	97.1	97.1	0
	SV5_42C10	No hit found
	SV5_42C11	PREDICTED: Solanum tuberosum heat shock cognate 70 kDa protein 2-like (LOC102580808), mRNA	Solanum tuberosum	971539471	XM_006340980	1	16	88	837	589	516	2266	8.7	3.3	90.5	90.5	8e-17
	SV5_42C12	PREDICTED: Solanum tuberosum 30S ribosomal protein S17, chloroplastic (LOC102591306), mRNA	Solanum tuberosum	971542870	XM_006343017	1	3	477	851	55	529	664	55.8	71.5	96.4	96.4	0
	SV5_42D01	PREDICTED: Solanum tuberosum cytochrome c (LOC102582196), mRNA	Solanum tuberosum	971553763	XM_006349239	1	1	592	612	81	669	681	96.7	86.5	97.6	97.6	0
	SV5_42D02	PREDICTED: Solanum tuberosum phosphatidylcholine:diacylglycerol cholinephosphotransferase 1-like (LOC102602130), mRNA	Solanum tuberosum	971580786	XM_006364159	1	1	450	825	196	644	1410	54.6	31.8	91.3	91.3	0
	SV5_42D03	No hit found
	SV5_42D04	PREDICTED: Solanum tuberosum 24-methylenesterol C-methyltransferase 2-like (LOC102589166), mRNA	Solanum tuberosum	971574678	XM_006360831	1	1	470	565	979	1403	1403	83.2	30.3	87.5	87.5	1e-171
	SV5_42D05	PREDICTED: Solanum tuberosum 30S ribosomal protein S1 homolog A (LOC102580008), mRNA	Solanum tuberosum	971571516	XM_006358966	1	1	802	838	39	836	1747	95.7	45.7	94.5	94.5	0
	SV5_42D06	PREDICTED: Solanum tuberosum nucleoside diphosphate kinase 2, chloroplastic (LOC102594235), mRNA	Solanum tuberosum	971557667	XM_006351437	1	588	670	818	445	528	988	10.2	8.5	97.6	97.6	2e-29
	SV5_42D07	PREDICTED: Nicotiana sylvestris RNA-binding protein 8A-like (LOC104211074), mRNA	Nicotiana sylvestris	698523141	XM_009760073	1	59	658	794	104	703	979	75.6	61.3	93.2	93.2	0
	SV5_42D09	No hit found
	SV5_42D11	PREDICTED: Solanum tuberosum L-ascorbate peroxidase 1, cytosolic (APX), mRNA	Solanum tuberosum	971584308	XM_006366063	1	1	291	830	59	348	1061	35.1	27.3	91.4	91.4	1e-114
	SV5_42D12	PREDICTED: Solanum tuberosum nuclear transcription factor Y subunit B-6-like (LOC102605615), mRNA	Solanum tuberosum	971582701	XM_006365176	1	1	555	821	273	827	1111	67.6	50	96.6	96.6	0
	SV5_42E02	PREDICTED: Solanum tuberosum 60S ribosomal protein L22-3-like (LOC102600412), transcript variant X1, mRNA	Solanum tuberosum	971572917	XM_006359784	1	1	617	634	85	697	753	97.3	81.4	96.1	96.1	0
	SV5_42E04	PREDICTED: Solanum tuberosum cyclin-dependent kinase D-3-like (LOC102591981), mRNA	Solanum tuberosum	971544390	XM_006343896	1	1	798	798	252	1049	1906	100	41.9	98.3	98.3	0
	SV5_42E05	Medicago truncatula EEIG1/EHBP1 protein amino-terminal domain protein mRNA	Medicago truncatula	922409693	XM_003590251	1	2	195	888	1243	1436	2657	21.9	7.3	77.8	77.8	8e-36
	SV5_42E06	PREDICTED: Solanum tuberosum cationic amino acid transporter 9, chloroplastic (LOC102590581), mRNA	Solanum tuberosum	971572496	XM_006359524	1	1	794	821	124	920	2049	96.7	38.9	96.7	96.7	0
	SV5_42E07	PREDICTED: Solanum tuberosum peptidyl-tRNA hydrolase, mitochondrial (LOC102578257), transcript variant X2, mRNA	Solanum tuberosum	971537212	XM_006339795	1	24	782	801	38	792	1193	94.8	63.3	97.5	97.5	0
	SV5_42E09	Solanum lycopersicum salt responsive protein 2 (SRG2), mRNA	Solanum lycopersicum	914099007	NM_001247299	1	28	818	825	51	836	1733	95.9	45.4	90	90	0
	SV5_42E10	PREDICTED: Solanum lycopersicum serine/arginine-rich splicing factor SR45 (LOC101257116), transcript variant X2, mRNA	Solanum lycopersicum	1104637733	XM_010328924	1	1	837	840	24	874	1585	99.6	53.7	94	94	0
	SV5_42E11	PREDICTED: Solanum tuberosum calreticulin (LOC102603479), mRNA	Solanum tuberosum	971545907	XM_006344690	1	1	849	853	27	871	1597	99.5	52.9	93.9	93.9	0
	SV5_42E12	PREDICTED: Solanum tuberosum 60S ribosomal protein L24-like (LOC102592502), mRNA	Solanum tuberosum	971535960	XM_006339039	1	1	709	729	48	756	756	97.3	93.8	98.5	98.5	0
	SV5_42F01	PREDICTED: Solanum tuberosum mediator of RNA polymerase II transcription subunit 21 (LOC102592456), transcript variant X2, mRNA	Solanum tuberosum	971551811	XM_015309076	1	53	815	816	70	834	889	93.5	86.1	96.2	96.2	0
	SV5_42F02	PREDICTED: Solanum tuberosum auxin-responsive protein SAUR71 (LOC102579086), mRNA	Solanum tuberosum	971548119	XM_006345971	1	12	603	633	33	626	636	93.5	93.4	93.5	93.5	0
	SV5_42F03	PREDICTED: Solanum tuberosum ubiquitin-fold modifier-conjugating enzyme 1 (LOC102595850), mRNA	Solanum tuberosum	971582256	XM_006364908	1	1	781	794	109	886	944	98.4	82.4	96.2	96.2	0
	SV5_42F05	PREDICTED: Solanum tuberosum aconitate hydratase, cytoplasmic-like (LOC102587698), mRNA	Solanum tuberosum	971585161	XM_006366528	1	1	818	822	2321	3142	3554	99.5	23.1	94.9	94.9	0
	SV5_42F06	PREDICTED: Solanum tuberosum homeobox-leucine zipper protein HAT22-like (LOC102581277), mRNA	Solanum tuberosum	971579981	XM_006363727	1	1	819	819	108	935	1212	100	68.3	97	97	0
	SV5_42F07	PREDICTED: Solanum tuberosum probable isoaspartyl peptidase/L-asparaginase 2 (LOC102584425), mRNA	Solanum tuberosum	971563612	XM_006354780	1	1	754	816	34	786	1203	92.4	62.6	97.9	97.9	0
	SV5_42F08	PREDICTED: Solanum tuberosum 40S ribosomal protein S9-2 (LOC102584617), mRNA	Solanum tuberosum	971586813	XM_006367367	1	1	708	832	22	729	860	85.1	82.3	93.8	93.8	0
	SV5_42F09	PREDICTED: Solanum tuberosum sister-chromatid cohesion protein 3 (LOC102600186), mRNA	Solanum tuberosum	971534467	XM_006338117	1	1	832	835	1343	2184	3918	99.6	21.5	96.1	96.1	0
	SV5_42F10	PREDICTED: Solanum pennellii zinc finger protein 598-like (LOC107007850), mRNA	Solanum pennellii	970002776	XM_015206658	1	1	332	357	2802	3129	3260	93	10.1	92.8	92.8	9e-132
	SV5_42G01	Solanum lycopersicum regulator of gene silencing (LOC543942), mRNA	Solanum lycopersicum	938403208	NM_001247641	1	89	530	618	269	710	788	71.5	56.1	88.5	88.5	1e-158
	SV5_42G02	No hit found
	SV5_42G03	PREDICTED: Solanum tuberosum cold-regulated 413 plasma membrane protein 2-like (LOC102596410), mRNA	Solanum tuberosum	971545995	XM_006344753	1	7	812	829	202	1006	1167	97.2	69	93.7	93.7	0
	SV5_42G08	PREDICTED: Solanum tuberosum rho GDP-dissociation inhibitor 1-like (LOC102592903), mRNA	Solanum tuberosum	971586476	XM_006367164	1	1	800	831	103	907	1099	96.3	73.3	96.2	96.2	0
	SV5_42G09	PREDICTED: Solanum tuberosum dnaJ homolog subfamily B member 1 (LOC102587495), mRNA	Solanum tuberosum	971552999	XM_006348766	1	1	688	824	121	812	1540	83.5	44.9	92.6	92.6	0
	SV5_42G10	PREDICTED: Solanum lycopersicum myb-like protein D (LOC101255228), mRNA	Solanum lycopersicum	1104632706	XM_004245800	1	3	804	832	119	919	1149	96.4	69.7	83.5	83.5	0
	SV5_42G11	PREDICTED: Solanum pennellii fasciclin-like arabinogalactan protein 16 (LOC107002498), transcript variant X2, mRNA	Solanum pennellii	970058647	XM_015200546	1	3	509	837	10	500	1656	60.6	29.7	88.2	88.2	0
	SV5_42H03	PREDICTED: Solanum tuberosum probable inactive receptor kinase At5g58300 (LOC102579114), mRNA	Solanum tuberosum	971556665	XM_015310238	1	1	408	437	2143	2549	2561	93.4	15.9	99	99	0
	SV5_42H04	PREDICTED: Solanum tuberosum ABC transporter I family member 17-like (LOC102594394), mRNA	Solanum tuberosum	971540251	XM_006341371	1	1	815	818	320	1137	1511	99.6	54.1	97.1	97.1	0
	SV5_42H06	PREDICTED: Solanum tuberosum probable purine permease 4 (LOC102582539), mRNA	Solanum tuberosum	971559378	XM_006352586	1	1	703	782	287	986	1059	89.9	66.1	93.9	93.9	0
	SV5_42H07	No hit found
	SV5_42H09	PREDICTED: Solanum tuberosum F-box protein FBW2-like (LOC102593658), transcript variant X2, mRNA	Solanum tuberosum	971547041	XM_006345317	1	1	336	851	1000	1335	2198	39.5	15.3	93.2	93.2	1e-141
	SV5_42H12	PREDICTED: Nicotiana tabacum bidirectional sugar transporter SWEET16-like (LOC107818842), mRNA	Nicotiana tabacum	1025304954	XM_016644891	1	39	127	801	1863	1775	1907	11.1	4.7	85.4	85.4	6e-18
	SV5_43A01	PREDICTED: Solanum tuberosum 3-hydroxybutyryl-CoA dehydrogenase (LOC102593138), mRNA	Solanum tuberosum	971552067	XM_006348199	1	1	539	817	67	605	1129	66	47.7	93.7	93.7	0
	SV5_43A02	PREDICTED: Solanum tuberosum vacuolar-sorting receptor 1-like (LOC102594404), transcript variant X2, mRNA	Solanum tuberosum	971577315	XM_006362287	1	1	249	877	42	290	2530	28.4	9.8	92.8	92.8	5e-102
	SV5_43A03	PREDICTED: Solanum tuberosum protein IQ-DOMAIN 1-like (LOC102586784), mRNA	Solanum tuberosum	971544161	XM_006343713	1	3	809	809	895	1708	1879	99.8	43.3	96.8	96.8	0
	SV5_43A05	PREDICTED: Solanum tuberosum DNA polymerase delta catalytic subunit (LOC102604894), mRNA	Solanum tuberosum	971536144	XM_006339163	1	1	613	822	2569	3181	3794	74.6	16.2	95.3	95.3	0
	SV5_43A10	PREDICTED: Solanum tuberosum protein yippee-like (LOC102584743), transcript variant X4, mRNA	Solanum tuberosum	971554025	XM_006349399	1	4	532	829	65	593	754	63.8	70.2	97.7	97.7	0
	SV5_43A11	No hit found
	SV5_43A12	PREDICTED: Solanum tuberosum DNA oxidative demethylase ALKBH2 (LOC102597553), mRNA	Solanum tuberosum	971555475	XM_006350190	1	1	605	625	430	1033	1195	96.8	50.5	98	98	0
	SV5_43B01	PREDICTED: Solanum pennellii lysine-specific demethylase JMJ18 (LOC107018002), transcript variant X3, mRNA	Solanum pennellii	970025014	XM_015218332	1	1	575	595	3302	3879	3916	96.6	14.8	96.9	96.9	0
	SV5_43B02	PREDICTED: Solanum tuberosum UDP-glucuronate 4-epimerase 1-like (LOC102582872), mRNA	Solanum tuberosum	971555132	XM_006350000	1	1	707	820	90	795	1706	86.2	41.4	94.9	94.9	0
	SV5_43B04	PREDICTED: Solanum tuberosum von Willebrand factor A domain-containing protein DDB_G0286969-like (LOC102583156), transcript variant X2, mRNA	Solanum tuberosum	971541782	XM_015306540	1	1	330	727	2174	2499	2718	45.4	12	96.1	96.1	1e-146
	SV5_43B06	No hit found
	SV5_43B07	PREDICTED: Solanum tuberosum probable calcium-binding protein CML18 (LOC102598816), mRNA	Solanum tuberosum	971549857	XM_006346832	1	1	533	790	55	586	669	67.5	79.5	95.1	95.1	0
	SV5_43B08	PREDICTED: Solanum tuberosum EIN3-binding F-box protein 1-like (LOC102598259), mRNA	Solanum tuberosum	971546706	XM_006345165	1	1	669	737	505	1174	2797	90.8	24	95.4	95.4	0
	SV5_43B10	PREDICTED: Solanum tuberosum NADH dehydrogenase [ubiquinone] complex I, assembly factor 7 homolog (LOC102586949), mRNA	Solanum tuberosum	971554864	XM_006349867	1	22	488	805	573	1037	1928	58	24.1	96.2	96.2	0
	SV5_43B12	PREDICTED: Solanum tuberosum protein QUIRKY (LOC102594579), mRNA	Solanum tuberosum	971559038	XM_006352213	1	1	500	528	2906	3405	3422	94.7	14.6	99.2	99.2	0
	SV5_43C01	PREDICTED: Solanum tuberosum ferredoxin-thioredoxin reductase, variable chain-like (LOC102583051), mRNA	Solanum tuberosum	971547110	XM_006345364	1	1	586	826	93	676	846	70.9	69	90.5	90.5	0
	SV5_43C03	PREDICTED: Solanum pennellii protein transport protein Sec61 subunit alpha-like (LOC107011116), mRNA	Solanum pennellii	970010131	XM_015210476	1	1	742	825	978	1716	1860	89.9	39.7	93	93	0
	SV5_43C04	PREDICTED: Solanum tuberosum glyceraldehyde-3-phosphate dehydrogenase B, chloroplastic (LOC102605252), mRNA	Solanum tuberosum	971541387	XM_006342094	1	2	187	921	157	336	1641	20.2	11	87.1	87.1	8e-55
	SV5_43C05	PREDICTED: Solanum tuberosum lysophospholipid acyltransferase 1-like (LOC102606352), mRNA	Solanum tuberosum	971571244	XM_006358805	1	1	582	851	865	1442	1727	68.4	33.5	96.2	96.2	0
	SV5_43C07	PREDICTED: Solanum tuberosum protein RDM1-like (LOC102587972), mRNA	Solanum tuberosum	971537435	XM_015313669	1	12	753	830	332	1072	1099	89.4	67.4	98.1	98.1	0
	SV5_43C08	PREDICTED: Solanum pennellii zinc finger protein 36, C3H1 type-like 2 (LOC107032487), transcript variant X2, mRNA	Solanum pennellii	970055861	XM_015234091	1	1	400	841	784	1192	1364	47.6	30	93.4	93.4	1e-173
	SV5_43C10	PREDICTED: Hevea brasiliensis acidic leucine-rich nuclear phosphoprotein 32 family member E-like (LOC110672639), mRNA	Hevea brasiliensis	1216988280	XM_021835454	1	99	310	833	348	589	1018	25.5	23.8	67.8	67.8	6e-12
	SV5_43C12	PREDICTED: Solanum pennellii katanin p60 ATPase-containing subunit A-like 2 (LOC107011382), mRNA	Solanum pennellii	970010904	XM_015210864	1	17	684	800	270	936	1612	83.5	41.4	94.5	94.5	0
	SV5_43D01	PREDICTED: Solanum tuberosum programmed cell death 6-interacting protein (LOC102589109), transcript variant X1, mRNA	Solanum tuberosum	971584167	XM_006366008	1	1	641	769	56	699	1542	83.4	41.8	93.3	93.3	0
	SV5_43D03	PREDICTED: Solanum lycopersicum 60S ribosomal protein L23 (LOC101245201), transcript variant X2, mRNA	Solanum lycopersicum	1104634609	XM_010328334	1	166	470	780	13	316	675	39.1	45	93.8	93.8	1e-127
	SV5_43D04	PREDICTED: Solanum tuberosum peroxisomal 2,4-dienoyl-CoA reductase (LOC102605057), mRNA	Solanum tuberosum	971548116	XM_006345964	1	1	578	805	71	648	1240	71.8	46.6	96.2	96.2	0
	SV5_43D05	PREDICTED: Solanum tuberosum transmembrane 9 superfamily member 1 (LOC102600155), mRNA	Solanum tuberosum	971553840	XM_006349292	1	1	408	820	92	498	2331	49.8	17.5	96.1	96.1	0
	SV5_43D07	No hit found
	SV5_43D08	PREDICTED: Solanum tuberosum histone H2B.1-like (LOC102593129), mRNA	Solanum tuberosum	971550319	XM_015308712	1	1	485	800	15	499	595	60.6	81.5	96.7	96.7	0
	SV5_43D10	PREDICTED: Capsicum annuum probable acyl-activating enzyme 17, peroxisomal (LOC107867232), transcript variant X3, misc_RNA	Capsicum annuum	1026045359	XR_001673116	1	355	518	837	939	1102	1633	19.6	10	87.8	87.8	5e-51
	SV5_43D11	PREDICTED: Solanum tuberosum CLP protease regulatory subunit CLPX1, mitochondrial (LOC102602166), mRNA	Solanum tuberosum	971556138	XM_006350479	1	1	665	671	95	760	2248	99.1	29.6	96.3	96.3	0
	SV5_43D12	No hit found
	SV5_43E02	PREDICTED: Solanum lycopersicum serine protease SPPA, chloroplastic (LOC101265322), transcript variant X3, mRNA	Solanum lycopersicum	1104615778	XM_019213059	1	317	549	829	2462	2693	2927	28.1	7.9	88	88	3e-78
	SV5_43E04	PREDICTED: Solanum lycopersicum serine protease SPPA, chloroplastic (LOC101265322), transcript variant X3, mRNA	Solanum lycopersicum	1104615778	XM_019213059	1	317	595	808	2462	2741	2927	34.5	9.6	93.6	93.6	1e-114
	SV5_43E06	PREDICTED: Solanum lycopersicum non-specific lipid-transfer protein C, cotyledon-specific isoform-like (LOC101255633), mRNA	Solanum lycopersicum	1104636948	XM_004248006	1	1	355	829	1	359	610	42.8	58.9	87.2	87.2	1e-121
	SV5_43E07	PREDICTED: Solanum tuberosum peptidyl-prolyl cis-trans isomerase Pin1-like (LOC102599211), mRNA	Solanum tuberosum	971572634	XM_006359549	1	1	548	813	36	581	726	67.4	75.2	97.6	97.6	0
	SV5_43E08	PREDICTED: Solanum tuberosum ferredoxin, root R-B2-like (LOC102579702), mRNA	Solanum tuberosum	971575659	XM_006361416	1	1	493	822	105	596	866	60	56.8	92.9	92.9	0
	SV5_43E10	PREDICTED: Solanum tuberosum elongation factor 1-delta 1-like (LOC102593337), transcript variant X3, mRNA	Solanum tuberosum	971583432	XM_015304527	1	1	477	833	647	1120	1146	57.3	41.4	91.8	91.8	0
	SV5_43E12	PREDICTED: Solanum tuberosum fumarylacetoacetase-like (LOC102598851), mRNA	Solanum tuberosum	971559219	XM_006352301	1	5	210	880	37	245	1659	23.4	12.6	92.3	92.3	2e-80
	SV5_43F02	PREDICTED: Solanum tuberosum 26S proteasome non-ATPase regulatory subunit 11 homolog (LOC102584171), mRNA	Solanum tuberosum	971552905	XM_006348679	1	1	507	804	428	931	1668	63.1	30.2	96.3	96.3	0
	SV5_43F03	PREDICTED: Capsicum annuum myb-like protein X (LOC107878403), mRNA	Capsicum annuum	1026073117	XM_016725379	1	1	452	487	2512	2967	3044	92.8	15	78.8	78.8	4e-113
	SV5_43F04	PREDICTED: Solanum tuberosum probable NAD(P)H dehydrogenase (quinone) FQR1-like 1 (LOC102585783), mRNA	Solanum tuberosum	971578446	XM_006362859	1	1	569	789	49	617	953	72.1	59.7	97.4	97.4	0
	SV5_43F05	PREDICTED: Capsicum annuum 40S ribosomal protein S23 (LOC107873446), mRNA	Capsicum annuum	1026062822	XM_016720304	1	1	410	830	28	445	900	49.4	46.4	88.8	88.8	2e-151
	SV5_43F06	PREDICTED: Solanum lycopersicum probable mediator of RNA polymerase II transcription subunit 26b (LOC101248344), mRNA	Solanum lycopersicum	723738678	XM_004249273	1	14	606	816	1109	1699	2343	72.7	25.2	93.8	93.8	0
	SV5_43F07	PREDICTED: Solanum tuberosum GPN-loop GTPase 1 (LOC102589848), transcript variant X3, mRNA	Solanum tuberosum	971544385	XM_006343891	1	1	420	847	82	502	1611	49.6	26.1	93.8	93.8	0
	SV5_43F08	PREDICTED: Solanum tuberosum probable acyl-activating enzyme 17, peroxisomal (LOC102600331), transcript variant X2, mRNA	Solanum tuberosum	971546453	XM_006345007	1	1	396	841	2115	2505	2537	47.1	15.4	95	95	8e-175
	SV5_43F10	PREDICTED: Solanum tuberosum eukaryotic translation initiation factor 3 subunit I-like (LOC102592807), mRNA	Solanum tuberosum	971557131	XM_006351104	1	1	484	784	68	551	1337	61.7	36.2	96.1	96.1	0
	SV5_43F11	No hit found
	SV5_43G01	PREDICTED: Solanum tuberosum homogentisate phytyltransferase 1, chloroplastic (LOC102582366), mRNA	Solanum tuberosum	971545464	XM_006344477	1	18	641	815	80	700	1571	76.6	39.5	94.9	94.9	0
	SV5_43G02	PREDICTED: Solanum tuberosum fibrous sheath CABYR-binding protein (LOC102590263), transcript variant X1, mRNA	Solanum tuberosum	971540208	XM_015306180	4	119	738	815	94	894	1090	76.1	73.5	96.1	99	0
	SV5_43G03	PREDICTED: Solanum tuberosum vacuolar-sorting receptor 1-like (LOC102594404), transcript variant X1, mRNA	Solanum tuberosum	971577313	XM_015302932	1	1	200	870	2	200	2538	23	7.8	87.5	87.5	1e-65
	SV5_43G04	No hit found
	SV5_43G05	PREDICTED: Solanum tuberosum ARF guanine-nucleotide exchange factor GNOM (LOC102584509), transcript variant X6, mRNA	Solanum tuberosum	971552912	XM_015309340	1	1	469	841	2420	2887	4944	55.8	9.5	94	94	0
	SV5_43G07	PREDICTED: Solanum tuberosum alpha,alpha-trehalose-phosphate synthase [UDP-forming] 5 (LOC102605988), transcript variant X2, mRNA	Solanum tuberosum	971560036	XM_006352820	1	1	544	612	2559	3101	3230	88.9	16.8	96.9	96.9	0
	SV5_43G08	PREDICTED: Solanum tuberosum E3 ubiquitin-protein ligase RING1 (LOC102587426), mRNA	Solanum tuberosum	971570929	XM_006358637	1	1	211	862	41	251	1680	24.5	12.6	94.3	94.3	7e-87
	SV5_43G09	PREDICTED: Solanum tuberosum DNA mismatch repair protein MLH3 (LOC102597269), transcript variant X17, misc_RNA	Solanum tuberosum	971539170	XR_001472407	1	2	353	847	2512	2862	3673	41.6	9.6	93.2	93.2	9e-149
	SV5_43G10	PREDICTED: Solanum tuberosum protein YLS9-like (LOC102581750), mRNA	Solanum tuberosum	971552433	XM_006348416	2	1	587	710	119	860	1069	82.7	55.8	94.6	98.5	0
	SV5_43H01	PREDICTED: Solanum tuberosum phospholipase A1-Ibeta2, chloroplastic-like (LOC102590275), mRNA	Solanum tuberosum	971577638	XM_006362409	1	4	409	814	10	422	1845	49.9	22.4	91.3	91.3	7e-163
	SV5_43H02	No hit found
	SV5_43H04	PREDICTED: Solanum tuberosum 2,3-bisphosphoglycerate-dependent phosphoglycerate mutase-like (LOC102581345), transcript variant X2, mRNA	Solanum tuberosum	971571532	XM_006358970	1	5	138	814	474	595	1641	16.5	7.4	73.9	73.9	2e-10
	SV5_43H05	PREDICTED: Solanum tuberosum deoxyuridine 5'-triphosphate nucleotidohydrolase (LOC102604055), mRNA	Solanum tuberosum	971551275	XM_006347750	1	1	577	592	27	603	705	97.5	81.8	97.9	97.9	0
	SV5_43H06	PREDICTED: Solanum lycopersicum glycine cleavage system H protein 2, mitochondrial (LOC101258615), mRNA	Solanum lycopersicum	1104608488	XM_004233193	1	1	487	798	105	592	994	61	49.1	96.3	96.3	0
	SV5_43H08	PREDICTED: Solanum tuberosum calmodulin-7 (LOC102579473), mRNA	Solanum tuberosum	971536157	XM_006339172	1	1	303	387	383	686	858	78.3	35.4	91.5	91.5	5e-116
	SV5_43H10	PREDICTED: Solanum tuberosum nucleobase-ascorbate transporter 6-like (LOC102583671), mRNA	Solanum tuberosum	971537501	XM_006339927	1	1	422	844	473	893	1986	50	21.2	92.2	92.2	2e-176
	SV5_43H11	No hit found
	SV5_43H12	PREDICTED: Solanum tuberosum protein CREG1 (LOC102606236), mRNA	Solanum tuberosum	971534999	XM_006338455	1	1	422	823	59	480	1256	51.3	33.6	96.2	96.2	0
	SV5_44A01	PREDICTED: Solanum tuberosum ribosome biogenesis protein BOP1 homolog (LOC102596556), mRNA	Solanum tuberosum	971553828	XM_006349282	1	19	333	884	1706	2020	2862	35.6	11	93	93	5e-133
	SV5_44A04	PREDICTED: Solanum tuberosum arabinogalactan peptide 14-like (LOC102584353), mRNA	Solanum tuberosum	971577128	XM_006362188	1	3	255	859	31	292	490	29.5	53.5	88.6	88.6	8e-93
	SV5_44A06	PREDICTED: Solanum pennellii auxin-responsive protein IAA13 (LOC107031167), mRNA	Solanum pennellii	970052586	XM_015232421	1	1	496	798	568	1063	1614	62.2	30.7	97.2	97.2	0
	SV5_44A07	Solanum lycopersicum complex1_LYR-like protein (LOC101268635), mRNA	Solanum lycopersicum	1109452203	NM_001347595	1	97	547	817	37	483	1139	55.2	39.2	84.9	84.9	2e-143
	SV5_44A09	PREDICTED: Solanum tuberosum transcription factor GTE10-like (LOC102591138), transcript variant X2, mRNA	Solanum tuberosum	971557650	XM_015310507	1	1	542	832	1483	2022	3512	65.1	15.4	94.7	94.7	0
	SV5_44A11	PREDICTED: Solanum tuberosum 60S acidic ribosomal protein P0-like (LOC102586831), mRNA	Solanum tuberosum	565368390	XM_006350768	1	7	634	816	1	624	1176	77	53.1	92.7	92.7	0
	SV5_44A12	PREDICTED: Solanum tuberosum COP9 signalosome complex subunit 2-like (LOC102578848), mRNA	Solanum tuberosum	971578097	XM_006362689	1	15	223	858	4	203	1589	24.4	12.6	86.2	86.2	3e-66
	SV5_44B01	PREDICTED: Solanum tuberosum 60S ribosomal protein L38 (LOC102598365), mRNA	Solanum tuberosum	971547845	XM_006345771	1	1	444	467	69	508	508	95.1	86.6	97.8	97.8	0
	SV5_44B02	No hit found
	SV5_44B03	PREDICTED: Solanum tuberosum serine carboxypeptidase-like 13 (LOC102595831), transcript variant X2, misc_RNA	Solanum tuberosum	971543007	XR_001472964	1	3	528	859	212	731	1777	61.2	29.3	96.2	96.2	0
	SV5_44B04	PREDICTED: Solanum tuberosum serine carboxypeptidase-like 13 (LOC102595831), transcript variant X2, misc_RNA	Solanum tuberosum	971543007	XR_001472964	1	1	359	831	211	568	1777	43.2	20.2	93.3	93.3	1e-152
	SV5_44B05	Solanum tuberosum triosphosphate isomerase-like protein (LOC102577900), mRNA	Solanum tuberosum	568214963	NM_001288506	1	1	368	857	514	881	955	42.9	38.5	94.8	94.8	2e-164
	SV5_44B06	PREDICTED: Solanum tuberosum GRF1-interacting factor 2-like (LOC102582966), mRNA	Solanum tuberosum	971550816	XM_006347435	1	1	706	825	56	758	969	85.6	72.6	96.7	96.7	0
	SV5_44B09	PREDICTED: Solanum lycopersicum THO complex subunit 7A (LOC101254930), transcript variant X3, mRNA	Solanum lycopersicum	1104551922	XM_010315177	1	11	614	800	133	735	1238	75.5	48.7	93.9	93.9	0
	SV5_44B11	PREDICTED: Solanum tuberosum F-box protein SKP2A (LOC102579014), mRNA	Solanum tuberosum	971566343	XM_015312788	1	1	266	851	309	573	1561	31.3	17	97	97	5e-121
	SV5_44B12	PREDICTED: Solanum tuberosum 6-phosphogluconate dehydrogenase, decarboxylating 3-like (LOC102597505), transcript variant X2, mRNA	Solanum tuberosum	971579444	XM_006363490	1	1	558	832	642	1199	1814	67.1	30.8	93	93	0
	SV5_44C01	PREDICTED: Solanum tuberosum probable UDP-arabinopyranose mutase 5 (LOC102591845), mRNA	Solanum tuberosum	565346962	XM_006340442	1	1	291	867	490	780	1406	33.6	20.7	94.5	94.5	5e-127
	SV5_44C02	Solanum tuberosum eukaryotic translation initiation factor 4E-1-like (LOC102605001), mRNA	Solanum tuberosum	568215408	NM_001288408	1	78	515	821	1	438	666	53.4	65.8	96.6	96.6	0
	SV5_44C03	PREDICTED: Solanum tuberosum transcription factor BIM1 (LOC102579730), transcript variant X2, mRNA	Solanum tuberosum	971546484	XM_006345029	1	1	805	817	1333	2140	2483	98.5	32.5	95.4	95.4	0
	SV5_44C04	PREDICTED: Solanum tuberosum adenosine deaminase-like protein (LOC102596118), mRNA	Solanum tuberosum	971559567	XM_006352545	1	1	659	806	288	941	1484	81.8	44.1	94.3	94.3	0
	SV5_44C05	PREDICTED: Solanum pennellii peptide methionine sulfoxide reductase A5 (LOC107008833), mRNA	Solanum pennellii	970005342	XM_015208024	1	1	739	827	390	1130	1414	89.4	52.4	93.4	93.4	0
	SV5_44C06	PREDICTED: Solanum tuberosum heat shock protein 83-like (LOC102581810), misc_RNA	Solanum tuberosum	971573443	XR_368325	1	1	220	871	131	354	2580	25.3	8.7	84.8	84.8	3e-66
	SV5_44C07	No hit found
	SV5_44C08	PREDICTED: Solanum tuberosum threonine dehydratase biosynthetic, chloroplastic-like (LOC102592163), mRNA	Solanum tuberosum	971535959	XM_006339038	1	1	529	831	1806	2332	2368	63.7	22.3	91.3	91.3	0
	SV5_44C09	PREDICTED: Solanum tuberosum leucoanthocyanidin dioxygenase-like (LOC102582752), mRNA	Solanum tuberosum	971554016	XM_006349390	1	1	497	802	59	563	1688	62	29.9	95.3	95.3	0
	SV5_44C10	PREDICTED: Nicotiana attenuata F-box/FBD/LRR-repeat protein At3g26920-like (LOC109224597), transcript variant X3, misc_RNA	Nicotiana attenuata	1111076582	XR_002067733	1	7	407	827	672	1071	1778	48.5	22.5	78.1	78.1	3e-85
	SV5_44C11	No hit found
	SV5_44C12	PREDICTED: Solanum tuberosum 40S ribosomal protein S17 (LOC102583185), transcript variant X2, mRNA	Solanum tuberosum	971547892	XM_006345811	1	54	510	826	96	550	734	55.3	62	92.8	92.8	0
	SV5_44D01	PREDICTED: Solanum tuberosum ATP synthase subunit delta', mitochondrial (LOC102585919), mRNA	Solanum tuberosum	971582866	XM_006365274	1	1	498	797	35	532	983	62.5	50.7	97.6	97.6	0
	SV5_44D02	PREDICTED: Solanum tuberosum aspartic proteinase CDR1-like (LOC107058219), mRNA	Solanum tuberosum	971580123	XM_015303657	1	7	793	809	1	793	1401	97.3	56.6	95.4	95.4	0
	SV5_44D03	PREDICTED: Solanum tuberosum signal peptidase complex subunit 3B-like (LOC102584347), mRNA	Solanum tuberosum	971576532	XM_006361802	1	7	449	845	37	478	761	52.4	58.1	95.9	95.9	0
	SV5_44D04	PREDICTED: Solanum tuberosum vacuolar protein sorting-associated protein 2 homolog 2 (LOC102579000), mRNA	Solanum tuberosum	971560291	XM_006352971	1	1	723	824	17	741	1050	87.7	69.1	94.9	94.9	0
	SV5_44D05	PREDICTED: Solanum tuberosum protein ESKIMO 1-like (LOC102595587), mRNA	Solanum tuberosum	971535442	XM_006338764	1	2	716	819	212	939	1632	87.3	44.6	93.6	93.6	0
	SV5_44D06	PREDICTED: Solanum tuberosum DNA damage-binding protein 1 (LOC102579151), transcript variant X2, mRNA	Solanum tuberosum	971571623	XM_006359038	1	3	691	815	281	970	3548	84.5	19.5	95.5	95.5	0
	SV5_44D07	PREDICTED: Solanum tuberosum E3 ubiquitin-protein ligase RHA1B-like (LOC102588863), mRNA	Solanum tuberosum	971544378	XM_006343886	1	1	558	728	59	616	792	76.7	70.5	95.7	95.7	0
	SV5_44D08	PREDICTED: Capsicum annuum periodic tryptophan protein 1 homolog (LOC107867994), mRNA	Capsicum annuum	1026014406	XM_016714528	1	210	549	805	430	770	2474	42.2	13.8	87.7	87.7	3e-117
	SV5_44D09	PREDICTED: Solanum tuberosum subtilisin-like protease SBT2.5 (LOC102585115), transcript variant X1, mRNA	Solanum tuberosum	971576085	XM_006361573	1	1	362	847	2380	2741	3020	42.7	12	98.6	98.6	2e-177
	SV5_44D10	PREDICTED: Solanum tuberosum scarecrow-like protein 21 (LOC102582834), mRNA	Solanum tuberosum	971579405	XM_006363445	2	1	345	856	1491	2051	2219	40.3	16.5	93.4	100	2e-120
	SV5_44D12	PREDICTED: Solanum tuberosum eyes absent homolog 2 (LOC102592026), mRNA	Solanum tuberosum	971559973	XM_006352779	1	1	298	896	63	359	1369	33.3	21.7	93	93	3e-123
	SV5_44E01	No hit found
	SV5_44E02	PREDICTED: Solanum lycopersicum 5-methyltetrahydropteroyltriglutamate--homocysteine methyltransferase (ER69), transcript variant X1, mRNA	Solanum lycopersicum	723738872	XM_010313894	1	1	275	867	1535	1807	2617	31.7	10.4	93.5	93.5	2e-113
	SV5_44E03	PREDICTED: Solanum tuberosum DNA-directed RNA polymerases I, II, and III subunit RPABC5 (LOC102596451), mRNA	Solanum tuberosum	971559689	XM_006352624	1	1	516	535	34	548	559	96.5	92.1	98.8	98.8	0
	SV5_44E04	PREDICTED: Solanum tuberosum chromatin structure-remodeling complex protein SYD (LOC102584530), mRNA	Solanum tuberosum	971562421	XM_006354193	1	1	286	833	8608	8893	11160	34.3	2.6	90.6	90.6	1e-109
	SV5_44E06	PREDICTED: Solanum lycopersicum oleosin 16 kDa-like (LOC101245571), mRNA	Solanum lycopersicum	460399716	XM_004245335	1	32	454	704	1	423	423	60.1	100	94.1	94.1	0
	SV5_44E08	PREDICTED: Solanum tuberosum palmitoyl-acyl carrier protein thioesterase, chloroplastic-like (LOC102595208), mRNA	Solanum tuberosum	971550990	XM_006347555	1	1	827	841	137	977	1661	98.3	50.6	94.1	94.1	0
	SV5_44E09	Populus trichocarpa membrane family protein (POPTR_0006s14630g) mRNA, complete cds	Populus trichocarpa	566176442	XM_006381585	1	56	418	526	148	513	799	69	45.8	77.1	77.1	3e-70
	SV5_44E11	No hit found
	SV5_44E12	No hit found
	SV5_44F02	PREDICTED: Solanum tuberosum GDSL esterase/lipase At1g28590-like (LOC102592229), mRNA	Solanum tuberosum	971587577	XM_006367714	1	1	484	787	1	492	1444	61.5	34.1	91.7	91.7	0
	SV5_44F03	PREDICTED: Solanum tuberosum splicing factor 3B subunit 6-like protein (LOC102581420), mRNA	Solanum tuberosum	971552550	XM_006348500	1	3	484	833	3	481	727	57.9	65.9	88	88	8e-175
	SV5_44F04	PREDICTED: Solanum tuberosum protein trichome birefringence-like (LOC102598735), transcript variant X4, mRNA	Solanum tuberosum	971557466	XM_006351290	1	1	469	838	144	609	2626	56	17.8	92.8	92.8	0
	SV5_44F05	PREDICTED: Solanum tuberosum nifU-like protein 1, chloroplastic (LOC102593251), mRNA	Solanum tuberosum	971553560	XM_006349104	1	1	733	767	204	942	965	95.6	76.6	92.7	92.7	0
	SV5_44F06	PREDICTED: Solanum tuberosum 14 kDa zinc-binding protein (LOC102602314), mRNA	Solanum tuberosum	971536133	XM_006339155	1	4	480	512	161	637	749	93.2	63.7	98.1	98.1	0
	SV5_44F07	PREDICTED: Solanum tuberosum aspartic proteinase nepenthesin-1 (LOC102579167), mRNA	Solanum tuberosum	971575056	XM_006361040	1	1	490	851	62	548	1754	57.6	27.8	90.2	90.2	0
	SV5_44F08	PREDICTED: Solanum tuberosum S-adenosylmethionine decarboxylase proenzyme-like (LOC102595539), mRNA	Solanum tuberosum	971587017	XM_006367468	1	1	498	547	929	1423	1424	91	34.8	96.6	96.6	0
	SV5_44F09	PREDICTED: Solanum tuberosum protein NBR1 homolog (LOC102585254), mRNA	Solanum tuberosum	971550725	XM_006347366	1	1	466	839	819	1284	2645	55.5	17.6	96.6	96.6	0
	SV5_44F10	PREDICTED: Solanum tuberosum 11-beta-hydroxysteroid dehydrogenase-like 5 (LOC102592042), mRNA	Solanum tuberosum	971566807	XM_006356504	1	1	461	869	584	1040	1356	53.1	33.7	92.2	92.2	0
	SV5_44F11	PREDICTED: Solanum pennellii 60S ribosomal protein L29-2-like (LOC107018656), mRNA	Solanum pennellii	970026723	XM_015219192	1	1	390	418	39	425	433	93.3	89.4	93.1	93.1	5e-161
	SV5_44G02	PREDICTED: Solanum tuberosum pentatricopeptide repeat-containing protein At1g74750-like (LOC102591791), transcript variant X2, mRNA	Solanum tuberosum	971587416	XM_015305603	1	1	741	800	1461	2197	2836	92.6	26	95.6	95.6	0
	SV5_44G03	PREDICTED: Solanum tuberosum cytidine deaminase 1 (LOC102592443), mRNA	Solanum tuberosum	971549000	XM_006346493	1	1	781	809	52	836	1243	96.5	63.2	90.4	90.4	0
	SV5_44G04	PREDICTED: Solanum tuberosum transmembrane emp24 domain-containing protein p24delta3-like (LOC102581425), transcript variant X1, mRNA	Solanum tuberosum	971553893	XM_006349323	1	1	693	818	86	777	953	84.7	72.6	97.8	97.8	0
	SV5_44G06	PREDICTED: Solanum tuberosum apyrase 1-like (LOC102590497), mRNA	Solanum tuberosum	971580861	XM_006364197	1	2	476	819	638	1111	2141	58	22.1	97.1	97.1	0
	SV5_44G07	PREDICTED: Ipomoea nil desiccation-related protein At2g46140 (LOC109170236), transcript variant X2, mRNA	Ipomoea nil	1109300086	XM_019319257	1	5	547	806	108	624	1315	67.4	39.3	77.5	77.5	4e-122
	SV5_44G10	PREDICTED: Solanum tuberosum peroxidase 17 (LOC102590326), mRNA	Solanum tuberosum	971560625	XM_006353151	1	1	378	832	30	405	1267	45.4	29.7	89.7	89.7	3e-142
	SV5_44G11	PREDICTED: Vitis vinifera clathrin light chain 2 (LOC100248438), mRNA	Vitis vinifera	1104563607	XM_002269429	1	58	102	887	448	404	1818	5.1	2.5	93.3	93.3	4e-08
	SV5_44H01	PREDICTED: Solanum tuberosum protein CYPRO4 (LOC102598371), mRNA	Solanum tuberosum	971548772	XM_006346371	1	6	500	878	1323	1814	2306	56.4	21.3	91.7	91.7	0
	SV5_44H02	No hit found
	SV5_44H03	PREDICTED: Solanum tuberosum E3 ubiquitin-protein ligase RMA3-like (LOC102588289), transcript variant X1, mRNA	Solanum tuberosum	971571396	XM_006358919	1	1	731	878	103	832	1140	83.3	64	93.1	93.1	0
	SV5_44H04	PREDICTED: Solanum tuberosum la-related protein 1A (LOC102590409), mRNA	Solanum tuberosum	971550464	XM_006347208	1	1	400	400	2759	3150	3229	100	12.1	96	96	0
	SV5_44H05	PREDICTED: Solanum tuberosum 60S ribosomal protein L22-3 (LOC102582943), mRNA	Solanum tuberosum	971545810	XM_006344624	1	1	544	559	101	644	799	97.3	68.1	98.2	98.2	0
	SV5_44H06	PREDICTED: Solanum tuberosum cinnamoyl-CoA reductase 1-like (LOC102584718), transcript variant X3, mRNA	Solanum tuberosum	971583401	XM_015304518	1	1	568	860	463	1028	1177	66.1	48.1	97.2	97.2	0
	SV5_44H08	PREDICTED: Solanum tuberosum probable protein phosphatase 2C 63 (LOC102593119), mRNA	Solanum tuberosum	971548618	XM_006346267	1	1	603	875	822	1420	1633	68.9	36.7	97.5	97.5	0
	SV5_44H09	Solanum tuberosum actin-depolymerizing factor-like (LOC102588600), mRNA	Solanum tuberosum	568815665	NM_001288689	1	1	393	404	351	743	743	97.3	52.9	98	98	0
	SV5_44H10	PREDICTED: Ipomoea nil serine carboxypeptidase II-2 (LOC109184578), transcript variant X1, mRNA	Ipomoea nil	1109230779	XM_019334595	1	406	682	887	300	23	2268	31.2	12.3	70.7	70.7	2e-23
	SV5_44H11	PREDICTED: Solanum tuberosum phosphoinositide phospholipase C 4-like (LOC102596402), mRNA	Solanum tuberosum	971544514	XM_006343986	1	1	786	853	1332	2119	2255	92.2	34.9	95.3	95.3	0
	SV5_45A01	PREDICTED: Solanum tuberosum tubulin-folding cofactor A (LOC102586133), mRNA	Solanum tuberosum	971547000	XM_006345297	1	4	425	847	1	429	746	49.8	57.5	86.1	86.1	6e-145
	SV5_45A03	PREDICTED: Solanum tuberosum small ubiquitin-related modifier 1 (LOC102578468), mRNA	Solanum tuberosum	971569602	XM_006357902	1	5	514	552	75	579	579	92.4	87.2	92.8	92.8	0
	SV5_45A04	PREDICTED: Solanum tuberosum 2-keto-3-deoxy-L-rhamnonate aldolase-like (LOC102578228), mRNA	Solanum tuberosum	971558970	XM_006352166	1	9	495	891	550	1034	1306	54.7	37.1	93.8	93.8	0
	SV5_45A05	PREDICTED: Solanum tuberosum probable CCR4-associated factor 1 homolog 9 (LOC102578270), mRNA	Solanum tuberosum	971575049	XM_006361037	1	4	620	825	167	795	1188	74.8	53	94.3	94.3	0
	SV5_45A06	PREDICTED: Solanum pennellii protein argonaute 18-like (LOC107031797), transcript variant X1, mRNA	Solanum pennellii	970054248	XM_015233272	1	1	294	311	893	1153	1311	94.5	19.9	82.7	82.7	9e-87
	SV5_45A08	PREDICTED: Solanum tuberosum vicilin-like antimicrobial peptides 2-3 (LOC102598565), mRNA	Solanum tuberosum	971574505	XM_006360703	1	1	833	849	926	1774	1985	98.1	42.8	89.8	89.8	0
	SV5_45A09	PREDICTED: Solanum pennellii serine/threonine-protein kinase SRK2I (LOC107010318), mRNA	Solanum pennellii	970008443	XM_015209595	1	1	622	833	67	687	1809	74.7	34.3	94.4	94.4	0
	SV5_45A11	Solanum tuberosum pre-mRNA splicing factor-like protein (LOC102577891), mRNA	Solanum tuberosum	568214682	NM_001288479	1	23	450	832	1	427	1257	51.4	34	97.7	97.7	0
	SV5_45B02	No hit found
	SV5_45B03	PREDICTED: Solanum tuberosum staphylococcal-like nuclease CAN2 (LOC102604085), mRNA	Solanum tuberosum	971560913	XM_006353345	2	2	682	864	198	795	1449	70.1	41.3	94.7	98.8	0
	SV5_45B04	PREDICTED: Solanum tuberosum probable protein phosphatase 2C 8 (LOC102603453), mRNA	Solanum tuberosum	971540400	XM_006341486	1	1	248	869	838	1085	1543	28.5	16.1	96.4	96.4	4e-109
	SV5_45B05	PREDICTED: Solanum tuberosum CCR4-NOT transcription complex subunit 10-A (LOC102586645), mRNA	Solanum tuberosum	971570189	XM_006358243	1	1	755	755	2277	3028	3241	100	23.2	96.3	96.3	0
	SV5_45B06	PREDICTED: Solanum tuberosum F-box/kelch-repeat protein At1g74510-like (LOC102585689), transcript variant X2, mRNA	Solanum tuberosum	971545231	XM_006344331	1	1	398	848	1335	1731	2094	46.9	19	92.5	92.5	3e-167
	SV5_45B08	PREDICTED: Solanum pennellii ethylene-responsive transcription factor 5-like (LOC107018880), mRNA	Solanum pennellii	970027291	XM_015219466	2	1	555	816	751	1437	1530	65.9	35.3	91.3	93.5	0
	SV5_45B09	PREDICTED: Solanum tuberosum probable protein phosphatase 2C 25 (LOC102591678), mRNA	Solanum tuberosum	971556598	XM_006350783	1	9	669	851	758	1416	1547	77.7	42.6	95	95	0
	SV5_45B10	PREDICTED: Capsicum annuum transcriptional regulator ATRX homolog (LOC107845677), mRNA	Capsicum annuum	1026092865	XM_016690122	1	147	239	895	1137	1229	1316	10.4	7.1	79	79	1e-08
	SV5_45B11	PREDICTED: Solanum tuberosum flavonoid 3'-monooxygenase-like (LOC102594795), mRNA	Solanum tuberosum	971564878	XM_015312403	1	1	726	853	801	1524	1703	85.1	42.5	94.9	94.9	0
	SV5_45C01	PREDICTED: Solanum tuberosum WD repeat and HMG-box DNA-binding protein 1 (LOC102578746), mRNA	Solanum tuberosum	971546481	XM_006345026	1	6	319	513	2958	3273	3273	61.2	9.7	98.4	98.4	5e-150
	SV5_45C06	PREDICTED: Solanum pennellii toll-like receptor 3 (LOC107027029), transcript variant X2, mRNA	Solanum pennellii	970044508	XM_015228188	1	67	738	824	1	671	2469	81.6	27.2	92	92	0
	SV5_45C07	PREDICTED: Solanum tuberosum aspartic proteinase nepenthesin-1-like (LOC102583658), mRNA	Solanum tuberosum	971534257	XM_006338014	1	1	563	852	64	623	1681	66.1	33.3	96.3	96.3	0
	SV5_45C08	No hit found
	SV5_45C09	Medicago truncatula plant/F10M23-360 protein mRNA	Medicago truncatula	922361265	XM_003613369	1	215	655	867	255	700	2529	50.9	17.6	71.3	71.3	1e-53
	SV5_45C11	PREDICTED: Solanum tuberosum FAM10 family protein At4g22670 (LOC102586309), transcript variant X2, mRNA	Solanum tuberosum	971564874	XM_006355443	1	1	617	843	493	1109	1665	73.2	37.1	95.7	95.7	0
	SV5_45C12	Solanum tuberosum pre-mRNA splicing factor-like protein (LOC102577891), mRNA	Solanum tuberosum	568214682	NM_001288479	1	13	436	792	1	423	1257	53.5	33.7	98.1	98.1	0
	SV5_45D01	PREDICTED: Solanum tuberosum eukaryotic translation initiation factor 6-2 (LOC102585928), mRNA	Solanum tuberosum	971585294	XM_006366597	1	7	547	896	55	612	1092	60.4	51.1	92	92	0
	SV5_45D07	PREDICTED: Solanum tuberosum protein STRICTOSIDINE SYNTHASE-LIKE 6-like (LOC102588958), mRNA	Solanum tuberosum	971539110	XM_006340757	1	1	720	799	233	943	1611	90.1	44.1	93.1	93.1	0
	SV5_45D09	PREDICTED: Solanum lycopersicum probable protein S-acyltransferase 19 (LOC101254488), mRNA	Solanum lycopersicum	1104623197	XM_004239199	1	40	522	899	1748	2225	3154	53.7	15.2	91.5	91.5	0
	SV5_45D10	PREDICTED: Solanum tuberosum BTB/POZ and MATH domain-containing protein 4-like (LOC102588086), mRNA	Solanum tuberosum	971538281	XM_006340284	1	8	763	848	590	1359	1607	89.2	47.9	92	92	0
	SV5_45D11	PREDICTED: Solanum pennellii protein transport protein SEC13 homolog B (LOC107011415), mRNA	Solanum pennellii	970010996	XM_015210912	1	1	476	496	754	1230	1344	96	35.5	97.5	97.5	0
	SV5_45D12	No hit found
	SV5_45E01	PREDICTED: Solanum tuberosum protein bfr2-like (LOC102590329), transcript variant X1, mRNA	Solanum tuberosum	971562063	XM_006353990	1	8	509	862	112	613	890	58.2	56.4	99	99	0
	SV5_45E05	PREDICTED: Solanum tuberosum 40S ribosomal protein S3-3-like (LOC102580086), mRNA	Solanum tuberosum	565370007	XM_006351559	1	1	410	420	610	1014	1071	97.6	37.8	95.9	95.9	0
	SV5_45E06	No hit found
	SV5_45E07	PREDICTED: Solanum tuberosum pyruvate dehydrogenase E1 component subunit beta-3, chloroplastic (LOC102588815), transcript variant X2, mRNA	Solanum tuberosum	971563895	XM_015312135	1	1	607	831	891	1495	1664	73	36.4	94.1	94.1	0
	SV5_45E10	PREDICTED: Solanum tuberosum non-specific lipid-transfer protein-like (LOC107062859), mRNA	Solanum tuberosum	971570768	XM_015314022	1	6	277	464	78	348	348	58.6	77.9	98.2	98.2	3e-127
	SV5_45E12	PREDICTED: Solanum pennellii UDP-glucose 6-dehydrogenase 2 (LOC107009687), mRNA	Solanum pennellii	970007274	XM_015209031	1	1	514	856	82	599	1867	60.1	27.8	93.2	93.2	0
	SV5_45F02	PREDICTED: Solanum tuberosum myb-related protein 308-like (LOC102602711), mRNA	Solanum tuberosum	971585967	XM_006366918	1	1	281	298	753	1033	1117	94.3	25.2	99.6	99.6	6e-139
	SV5_45F05	PREDICTED: Solanum tuberosum probable NADH dehydrogenase [ubiquinone] 1 alpha subcomplex subunit 12 (LOC102605402), mRNA	Solanum tuberosum	971550911	XM_006347505	1	1	729	836	55	778	875	87.2	82.7	93.8	93.8	0
	SV5_45F07	PREDICTED: Solanum tuberosum NADH dehydrogenase [ubiquinone] 1 beta subcomplex subunit 10-A-like (LOC102600377), mRNA	Solanum tuberosum	971561529	XM_006353736	1	2	566	803	39	606	633	70.4	89.7	94.5	94.5	0
	SV5_45F08	PREDICTED: Capsicum annuum pyrophosphate--fructose 6-phosphate 1-phosphotransferase subunit beta (LOC107859631), mRNA	Capsicum annuum	1026027849	XM_016704689	1	1	631	841	967	1595	2001	75	31.4	93.5	93.5	0
	SV5_45F11	PREDICTED: Solanum tuberosum chlorophyll synthase, chloroplastic (LOC102580726), mRNA	Solanum tuberosum	971584705	XM_006366276	1	1	623	838	631	1249	1395	74.3	44.4	94.6	94.6	0
	SV5_45G01	Solanum lycopersicum PCI superfamily protein (LOC101244534), mRNA	Solanum lycopersicum	1098385813	NM_001346816	1	6	562	876	101	657	1721	63.6	32.4	93.7	93.7	0
	SV5_45G03	PREDICTED: Solanum lycopersicum probable disease resistance protein At1g61180 (LOC101267495), mRNA	Solanum lycopersicum	723750932	XM_004252291	1	1	400	866	1750	2149	2612	46.2	15.3	86.5	86.5	2e-131
	SV5_45G05	PREDICTED: Solanum lycopersicum growth hormone-regulated TBC protein 1-like (LOC101263918), mRNA	Solanum lycopersicum	1104629568	XM_004243453	1	1	759	838	133	892	1891	90.6	40.2	88	88	0
	SV5_45G07	PREDICTED: Solanum pennellii heat shock protein 90-6, mitochondrial (LOC107026217), mRNA	Solanum pennellii	970042411	XM_015227108	1	1	549	842	1468	2013	2776	65.2	19.7	95.3	95.3	0
	SV5_45G08	PREDICTED: Solanum tuberosum fasciclin-like arabinogalactan protein 16 (LOC102590244), mRNA	Solanum tuberosum	971536090	XM_006339119	1	6	280	910	997	1271	1864	30.2	14.8	87.7	87.7	3e-92
	SV5_45G09	PREDICTED: Solanum tuberosum CASP-like protein 2A1 (LOC102604389), mRNA	Solanum tuberosum	971585563	XM_006366705	1	5	602	854	203	799	936	70	63.8	95.3	95.3	0
	SV5_45G10	PREDICTED: Solanum tuberosum beta-glucuronosyltransferase GlcAT14B (LOC102598209), mRNA	Solanum tuberosum	565342726	XM_006338430	1	1	629	693	1143	1767	2090	90.8	29.9	94.9	94.9	0
	SV5_45H01	PREDICTED: Solanum tuberosum phosphatidylinositol 4-kinase gamma 4-like (LOC102583460), mRNA	Solanum tuberosum	971536972	XM_006339653	1	1	773	857	860	1624	2566	90.2	29.8	91.5	91.5	0
	SV5_45H02	PREDICTED: Solanum tuberosum proteasome subunit alpha type-3-like (LOC102581342), mRNA	Solanum tuberosum	971536165	XM_006339177	1	1	490	863	79	563	1120	56.8	43.3	92.2	92.2	0
	SV5_45H06	No hit found
	SV5_45H07	Solanum tuberosum metallocarboxypeptidase inhibitor precursor (LOC102577798), mRNA	Solanum tuberosum	568214975	NM_001288221	1	5	553	556	1	544	544	98.7	100	94.9	94.9	0
	SV5_45H08	PREDICTED: Solanum tuberosum protein SRC2-like (LOC102606266), transcript variant X2, mRNA	Solanum tuberosum	971542389	XM_006342727	1	1	646	829	199	850	1230	77.9	53	96.8	96.8	0
	SV5_45H09	PREDICTED: Capsicum annuum UDP-galactose/UDP-glucose transporter 4-like (LOC107872746), transcript variant X1, mRNA	Capsicum annuum	1026015692	XM_016719358	1	1	579	845	627	1205	1822	68.5	31.8	94.8	94.8	0
	SV5_45H10	PREDICTED: Solanum tuberosum glucosidase 2 subunit beta (LOC102601829), transcript variant X2, mRNA	Solanum tuberosum	971554678	XM_006349744	1	1	371	853	96	464	2467	43.5	15	93	93	3e-155
	SV5_45H11	PREDICTED: Solanum tuberosum E3 SUMO-protein ligase SIZ1 (LOC102600633), transcript variant X4, mRNA	Solanum tuberosum	971537903	XM_015314994	1	1	520	863	119	631	3472	60.3	14.8	91.6	91.6	0
	SV5_45H12	PREDICTED: Solanum tuberosum transcription factor HBI1 (LOC102588889), mRNA	Solanum tuberosum	971549942	XM_006346890	1	1	827	834	52	865	1342	99.2	60.7	93.9	93.9	0
	SV5_46A01	PREDICTED: Solanum tuberosum phosphatidylinositol/phosphatidylcholine transfer protein SFH9 (LOC102586852), transcript variant X2, mRNA	Solanum tuberosum	565380795	XM_006356716	1	1	614	825	1392	2000	2314	74.4	26.3	94.8	94.8	0
	SV5_46A02	PREDICTED: Solanum pennellii probable aquaporin PIP-type pTOM75 (LOC107007234), mRNA	Solanum pennellii	970068245	XM_015205762	1	1	153	921	134	279	1205	16.6	12.1	77.4	77.4	6e-19
	SV5_46A03	PREDICTED: Solanum tuberosum glycine-rich RNA-binding protein 6, mitochondrial (LOC102598320), mRNA	Solanum tuberosum	971535845	XM_006338976	1	1	603	808	94	690	703	74.6	84.9	94.9	94.9	0
	SV5_46A04	No hit found
	SV5_46A07	PREDICTED: Solanum tuberosum delta(8)-fatty-acid desaturase-like (LOC102596480), mRNA	Solanum tuberosum	971570827	XM_006358589	1	1	176	199	1648	1823	1865	88.4	9.4	97.7	97.7	3e-78
	SV5_46A08	PREDICTED: Solanum tuberosum oxalate--CoA ligase-like (LOC102593155), mRNA	Solanum tuberosum	565373470	XM_006353234	1	3	802	819	209	1013	2028	97.7	39.7	94.3	94.3	0
	SV5_46A09	PREDICTED: Solanum tuberosum probable inactive purple acid phosphatase 27 (LOC102585903), mRNA	Solanum tuberosum	971544159	XM_006343710	1	1	558	619	1469	2027	2027	90.2	27.6	97.9	97.9	0
	SV5_46B01	PREDICTED: Solanum tuberosum aspartic proteinase Asp1 (LOC102597566), mRNA	Solanum tuberosum	971563423	XM_006354668	1	1	794	840	116	913	2024	94.5	39.4	94.9	94.9	0
	SV5_46B02	PREDICTED: Solanum tuberosum transmembrane protein 147 (LOC102599990), mRNA	Solanum tuberosum	971542115	XM_006342544	1	1	265	878	78	345	1161	30.2	23.1	93.7	93.7	3e-111
	SV5_46B04	PREDICTED: Solanum tuberosum probable inactive purple acid phosphatase 1 (LOC102595766), mRNA	Solanum tuberosum	971552811	XM_006348625	1	1	352	846	506	856	2364	41.6	14.9	94.9	94.9	8e-156
	SV5_46B06	PREDICTED: Solanum tuberosum vacuolar protein sorting-associated protein 35A-like (LOC102583363), mRNA	Solanum tuberosum	971543189	XM_006343292	1	1	589	615	1981	2567	2809	95.8	20.9	96.1	96.1	0
	SV5_46B07	PREDICTED: Solanum tuberosum cytochrome P450 97B2, chloroplastic (LOC102594136), transcript variant X2, mRNA	Solanum tuberosum	971562833	XM_015311850	1	1	624	840	1262	1883	2010	74.3	31	95.8	95.8	0
	SV5_46B08	No hit found
	SV5_46B09	PREDICTED: Solanum tuberosum NADH dehydrogenase [ubiquinone] iron-sulfur protein 6, mitochondrial (LOC102580391), mRNA	Solanum tuberosum	971550925	XM_006347511	1	5	673	695	36	702	708	96.3	94.2	93.2	93.2	0
	SV5_46B10	PREDICTED: Solanum pennellii probable protein phosphatase 2C 60 (LOC107011149), transcript variant X2, mRNA	Solanum pennellii	970010245	XM_015210524	1	2	506	526	1093	1606	1608	96	32	93	93	0
	SV5_46B11	PREDICTED: Solanum tuberosum exosome complex component RRP41 (LOC102597680), transcript variant X2, mRNA	Solanum tuberosum	971536914	XM_006339609	3	3	624	647	436	1170	1176	96.1	52.6	97.1	100	0
	SV5_46B12	PREDICTED: Manihot esculenta transcription factor MafB-like (LOC110600960), mRNA	Manihot esculenta	1216303037	XM_021737914	1	288	465	873	359	536	1117	20.4	15.9	73.6	73.6	1e-20
	SV5_46C01	PREDICTED: Solanum tuberosum metallothionein-like protein type 2 (LOC102577779), mRNA	Solanum tuberosum	971556500	XM_006350707	1	1	339	362	210	549	557	93.7	61	98.2	98.2	3e-163
	SV5_46C02	PREDICTED: Solanum tuberosum prolyl endopeptidase (LOC102587227), transcript variant X2, mRNA	Solanum tuberosum	971541321	XM_006342038	1	1	301	908	642	935	2203	33.2	13.4	83.1	83.1	6e-82
	SV5_46C03	No hit found
	SV5_46C04	PREDICTED: Solanum tuberosum serine/threonine-protein kinase GRIK2-like (LOC102605033), transcript variant X4, misc_RNA	Solanum tuberosum	971543555	XR_366982	1	6	301	700	222	510	1332	42.3	21.7	69.8	69.8	3e-21
	SV5_46C05	PREDICTED: Solanum tuberosum probable inactive serine/threonine-protein kinase scy1 (LOC102584596), mRNA	Solanum tuberosum	971582864	XM_006365270	1	1	647	861	2117	2765	2879	75.2	22.5	94.9	94.9	0
	SV5_46C06	PREDICTED: Solanum tuberosum LOB domain-containing protein 15 (LOC102578598), mRNA	Solanum tuberosum	971575377	XM_006361257	1	1	772	852	164	926	992	90.6	76.9	93.1	93.1	0
	SV5_46C07	PREDICTED: Solanum tuberosum 39S ribosomal protein L41-A, mitochondrial (LOC102586898), transcript variant X2, mRNA	Solanum tuberosum	971579009	XM_006363234	1	102	567	585	103	570	741	79.7	63.2	98.1	98.1	0
	SV5_46C08	PREDICTED: Solanum tuberosum synaptotagmin-4-like (LOC102604563), transcript variant X1, mRNA	Solanum tuberosum	971536651	XM_006339449	1	1	804	830	29	842	1990	96.9	40.9	95.3	95.3	0
	SV5_46C09	PREDICTED: Solanum tuberosum polyubiquitin (LOC102599865), mRNA	Solanum tuberosum	971573297	XM_006360024	8	5	688	873	97	1536	1647	78.4	87.4	85.6	94.5	0
	SV5_46C11	PREDICTED: Solanum tuberosum ran-binding protein 1 homolog a-like (LOC102592691), mRNA	Solanum tuberosum	565368426	XM_006350786	1	1	367	442	530	896	1110	83	33.1	98.9	98.9	0
	SV5_46C12	PREDICTED: Solanum tuberosum class I heat shock protein-like (LOC102582967), mRNA	Solanum tuberosum	971585996	XM_006366940	1	5	615	630	124	735	735	97	83.3	98	98	0
	SV5_46D01	PREDICTED: Solanum tuberosum protein chromatin remodeling 35-like (LOC102588195), mRNA	Solanum tuberosum	971576753	XM_006361965	1	4	471	818	2476	2945	3151	57.2	14.9	96.2	96.2	0
	SV5_46D02	PREDICTED: Solanum tuberosum probable receptor-like serine/threonine-protein kinase At5g57670 (LOC102593456), mRNA	Solanum tuberosum	971583722	XM_006365728	1	1	788	827	70	862	1474	95.3	53.8	94.5	94.5	0
	SV5_46D03	PREDICTED: Solanum tuberosum fumarylacetoacetase-like (LOC102600793), mRNA	Solanum tuberosum	971549570	XM_006346714	1	1	456	843	176	631	1631	54.1	28	91.9	91.9	0
	SV5_46D04	PREDICTED: Solanum tuberosum pollen-specific leucine-rich repeat extensin-like protein 1 (LOC102589108), mRNA	Solanum tuberosum	971583811	XM_006365780	1	1	314	336	1109	1422	1424	93.5	22.1	98.4	98.4	2e-151
	SV5_46D05	PREDICTED: Solanum tuberosum cycloartenol-C-24-methyltransferase 1 (LOC102581721), mRNA	Solanum tuberosum	971547104	XM_006345360	1	68	547	891	111	586	1498	53.9	31.8	92.5	92.5	0
	SV5_46D06	PREDICTED: Solanum tuberosum L-ascorbate oxidase homolog (LOC102595490), mRNA	Solanum tuberosum	971573509	XM_006360170	1	1	773	850	774	1544	2501	90.9	30.8	93.8	93.8	0
	SV5_46D07	PREDICTED: Solanum tuberosum vignain-like (LOC102601167), mRNA	Solanum tuberosum	971557574	XM_006351378	1	1	762	825	422	1185	1470	92.4	52	95.2	95.2	0
	SV5_46D08	PREDICTED: Solanum tuberosum cytochrome P450 71A1-like (LOC102586451), mRNA	Solanum tuberosum	971579310	XM_006363383	1	1	553	852	80	630	1810	64.9	30.4	94.8	94.8	0
	SV5_46D09	PREDICTED: Capsicum annuum ubiquitin (LOC107871478), transcript variant X1, mRNA	Capsicum annuum	1026059017	XM_016718423	1	5	463	542	282	695	770	84.7	53.8	77.2	77.2	9e-96
	SV5_46D10	PREDICTED: Solanum lycopersicum 60S ribosomal protein L12-like (LOC101247691), mRNA	Solanum lycopersicum	1104640217	XM_004250885	1	1	607	832	56	682	816	73	76.8	89.8	89.8	0
	SV5_46D12	PREDICTED: Solanum tuberosum ADP-ribosylation factor-like protein 2 (LOC102596834), transcript variant X2, mRNA	Solanum tuberosum	971575956	XM_006361528	1	57	506	864	437	885	1276	52.1	35.2	94.5	94.5	0
	SV5_46E01	No hit found
	SV5_46E02	PREDICTED: Solanum tuberosum protein IQ-DOMAIN 1 (LOC102594459), transcript variant X2, mRNA	Solanum tuberosum	971557783	XM_006351522	1	1	298	310	1199	1496	1625	96.1	18.3	98.7	98.7	2e-144
	SV5_46E03	PREDICTED: Nicotiana tomentosiformis GDT1-like protein 2, chloroplastic (LOC104110321), transcript variant X2, mRNA	Nicotiana tomentosiformis	1083891096	XM_018775655	1	3	513	820	649	1159	1493	62.3	34.2	94.5	94.5	0
	SV5_46E04	PREDICTED: Solanum tuberosum flowering-promoting factor 1-like protein 3 (LOC102578498), mRNA	Solanum tuberosum	971542478	XM_006342729	1	1	551	573	13	563	563	96.2	97.9	99.3	99.3	0
	SV5_46E05	PREDICTED: Solanum tuberosum transcription factor MYB35-like (LOC102603892), mRNA	Solanum tuberosum	971570625	XM_006358454	1	4	749	887	671	1406	1788	84.1	41.2	93.2	93.2	0
	SV5_46E06	PREDICTED: Nicotiana attenuata ergosterol biosynthetic protein 28 (LOC109242154), mRNA	Nicotiana attenuata	1111026893	XM_019408988	1	1	474	671	103	573	775	70.6	60.8	90.3	90.3	0
	SV5_46E07	PREDICTED: Solanum tuberosum succinate dehydrogenase assembly factor 4, mitochondrial (LOC102580866), transcript variant X1, mRNA	Solanum tuberosum	971556172	XM_006350501	1	1	333	351	397	730	771	94.9	43.3	98.5	98.5	1e-161
	SV5_46E08	PREDICTED: Solanum tuberosum long chain base biosynthesis protein 1-like (LOC102598572), mRNA	Solanum tuberosum	971575514	XM_006361308	1	1	642	849	38	680	2044	75.6	31.5	90.4	90.4	0
	SV5_46E09	PREDICTED: Solanum tuberosum DNA-directed RNA polymerase II subunit RPB2 (LOC102592899), mRNA	Solanum tuberosum	971550087	XM_006346981	1	7	575	869	2857	3425	4141	65.5	13.7	93.9	93.9	0
	SV5_46E10	PREDICTED: Solanum tuberosum histone H1-like (LOC102591139), mRNA	Solanum tuberosum	971558752	XM_006352058	1	1	786	831	45	836	935	94.6	84.7	96.7	96.7	0
	SV5_46E11	PREDICTED: Solanum tuberosum CAAX prenyl protease 1 homolog (LOC102579900), mRNA	Solanum tuberosum	971536822	XM_006339553	1	1	247	263	1345	1589	1732	93.9	14.2	96.8	96.8	4e-109
	SV5_46E12	PREDICTED: Solanum tuberosum autophagy-related protein 8C-like (LOC102597736), transcript variant X2, mRNA	Solanum tuberosum	971551836	XM_006348061	2	5	761	834	23	843	915	90.8	82.8	93.5	97.1	0
	SV5_46F01	PREDICTED: Solanum tuberosum aldose 1-epimerase (LOC102593955), mRNA	Solanum tuberosum	971540359	XM_006341456	1	1	799	832	253	1053	1302	96	61.5	93.4	93.4	0
	SV5_46F02	PREDICTED: Solanum tuberosum probable protein phosphatase 2C 10 (LOC102581049), mRNA	Solanum tuberosum	971582006	XM_006364797	1	1	176	922	72	236	1670	19.1	9.9	83.1	83.1	2e-37
	SV5_46F03	PREDICTED: Solanum tuberosum non-specific lipid-transfer protein C, cotyledon-specific isoform-like (LOC107062858), mRNA	Solanum tuberosum	971570766	XM_015314021	1	20	350	599	6	336	339	55.3	97.6	98.2	98.2	3e-159
	SV5_46F04	PREDICTED: Solanum tuberosum protein trichome birefringence-like 41 (LOC102604720), mRNA	Solanum tuberosum	971549092	XM_006346524	1	4	450	663	71	505	1493	67.4	29.1	95.1	95.1	0
	SV5_46F05	PREDICTED: Solanum tuberosum TVP38/TMEM64 family membrane protein slr0305 (LOC102598424), mRNA	Solanum tuberosum	971536480	XM_006339343	1	5	635	868	259	885	1434	72.7	43.7	93.7	93.7	0
	SV5_46F06	PREDICTED: Solanum pennellii bifunctional epoxide hydrolase 2-like (LOC107020468), mRNA	Solanum pennellii	970030060	XM_015220843	1	1	682	856	507	1188	1400	79.7	48.7	92.1	92.1	0
	SV5_46F07	PREDICTED: Solanum tuberosum 60S ribosomal protein L22-3-like (LOC102600083), mRNA	Solanum tuberosum	971572914	XM_006359783	1	1	668	820	94	762	780	81.5	85.8	94.6	94.6	0
	SV5_46F08	PREDICTED: Solanum pennellii tubulin alpha-3 chain-like (LOC107028341), mRNA	Solanum pennellii	970046698	XM_015229371	1	1	288	321	1364	1652	1685	89.7	17.2	90.4	90.4	3e-106
	SV5_46F09	PREDICTED: Solanum tuberosum protein NETWORKED 1D-like (LOC102596901), mRNA	Solanum tuberosum	971554474	XM_006349646	1	73	576	825	5495	5998	6839	61.1	7.4	93.9	93.9	0
	SV5_46F10	PREDICTED: Solanum tuberosum thylakoid membrane protein TERC, chloroplastic (LOC102591196), transcript variant X1, mRNA	Solanum tuberosum	971579700	XM_006363620	1	6	455	894	98	545	1498	50.3	29.9	94	94	0
	SV5_46F11	PREDICTED: Solanum tuberosum histone deacetylase 19 (LOC102606021), mRNA	Solanum tuberosum	971573697	XM_006360267	1	1	601	834	188	783	1741	72.1	34.2	94.8	94.8	0
	SV5_46F12	PREDICTED: Capsicum annuum probable LL-diaminopimelate aminotransferase, chloroplastic (LOC107842973), transcript variant X14, mRNA	Capsicum annuum	1026086846	XM_016687080	1	159	288	518	253	382	1837	25.1	7.1	80	80	5e-23
	SV5_46G01	PREDICTED: Solanum tuberosum paladin (LOC102603371), transcript variant X2, misc_RNA	Solanum tuberosum	971583125	XR_001472142	1	1	672	839	2320	2984	4065	80.1	16.4	93.5	93.5	0
	SV5_46G02	No hit found
	SV5_46G03	No hit found
	SV5_46G04	No hit found
	SV5_46G05	PREDICTED: Nicotiana sylvestris mitochondrial dicarboxylate/tricarboxylate transporter DTC-like (LOC104243121), mRNA	Nicotiana sylvestris	698501765	XM_009798269	1	238	474	851	788	1026	1341	27.9	17.8	74.7	74.7	1e-32
	SV5_46G06	PREDICTED: Solanum tuberosum wee1-like protein kinase (LOC102601986), mRNA	Solanum tuberosum	971572220	XM_006359342	1	6	733	860	772	1497	1951	84.7	37.2	95.3	95.3	0
	SV5_46G07	PREDICTED: Solanum tuberosum protein YIPF1 homolog (LOC102580575), mRNA	Solanum tuberosum	971576476	XM_006361790	1	1	498	861	123	618	1247	57.8	39.8	95.2	95.2	0
	SV5_46G08	Solanum tuberosum sucrose synthase 2 (LOC102577712), mRNA	Solanum tuberosum	568215694	NM_001287982	1	1	749	806	1953	2701	2701	92.9	27.7	98.5	98.5	0
	SV5_46G09	PREDICTED: Sesamum indicum protein ALP1-like (LOC105166422), mRNA	Sesamum indicum	1173805916	XM_011085764	1	15	477	702	959	1415	1619	66	28.2	74.7	74.7	1e-77
	SV5_46G10	PREDICTED: Solanum tuberosum syntaxin-71-like (LOC102589069), transcript variant X1, mRNA	Solanum tuberosum	971537735	XM_015314509	1	1	106	895	997	891	1481	11.8	7.2	97.2	97.2	4e-40
	SV5_46G11	PREDICTED: Solanum pennellii scarecrow-like protein 22 (LOC107007772), mRNA	Solanum pennellii	970002554	XM_015206540	1	3	357	907	1836	2187	3015	39.1	11.7	93.2	93.2	1e-148
	SV5_46G12	PREDICTED: Solanum pennellii immediate early response 3-interacting protein 1-like (LOC107026998), mRNA	Solanum pennellii	970044440	XM_015228151	1	8	363	867	78	434	791	41.1	45.1	98.9	98.9	8e-175
	SV5_46H03	PREDICTED: Solanum tuberosum oxalate--CoA ligase-like (LOC102593155), mRNA	Solanum tuberosum	565373470	XM_006353234	1	1	463	842	1116	1574	2028	55	22.6	93.7	93.7	0
	SV5_46H05	PREDICTED: Solanum tuberosum V-type proton ATPase subunit E-like (LOC102589135), mRNA	Solanum tuberosum	971559015	XM_006352196	1	1	352	370	906	1255	1257	95.1	27.8	96	96	7e-159
	SV5_46H06	PREDICTED: Solanum tuberosum chlorophyll a-b binding protein CP26, chloroplastic (LOC102584316), mRNA	Solanum tuberosum	971568571	XM_006357393	1	1	677	868	25	698	1104	78	61.1	95.1	95.1	0
	SV5_46H07	PREDICTED: Solanum tuberosum ABSCISIC ACID-INSENSITIVE 5-like protein 7 (LOC102581652), transcript variant X3, misc_RNA	Solanum tuberosum	971558694	XR_001474007	1	1	627	833	102	725	1348	75.3	46.3	96	96	0
	SV5_46H08	PREDICTED: Solanum tuberosum transcription elongation factor 1 homolog (LOC102587866), transcript variant X1, mRNA	Solanum tuberosum	971574892	XM_006360986	1	3	556	575	82	635	671	96.4	82.6	98.7	98.7	0
	SV5_46H09	PREDICTED: Solanum pennellii transcription initiation factor IIF subunit beta (LOC107026450), mRNA	Solanum pennellii	970043005	XM_015227416	1	8	471	869	102	565	1279	53.4	36.3	93.3	93.3	0
	SV5_46H10	PREDICTED: Solanum tuberosum probable methyltransferase PMT13 (LOC102588181), mRNA	Solanum tuberosum	971536572	XM_006339396	1	1	549	570	1742	2290	2302	96.3	23.9	98.7	98.7	0
	SV5_46H11	PREDICTED: Solanum tuberosum probable LRR receptor-like serine/threonine-protein kinase At5g48740 (LOC102586519), mRNA	Solanum tuberosum	971567324	XM_006356714	1	5	757	875	673	1427	3003	86.1	25.1	92.2	92.2	0
	SV5_47A01	PREDICTED: Solanum tuberosum phospholipase D alpha 1-like (LOC102588687), transcript variant X3, mRNA	Solanum tuberosum	971586992	XM_006367447	1	1	591	827	761	1346	2981	71.5	19.7	92.2	92.2	0
	SV5_47A03	PREDICTED: Solanum tuberosum probable galacturonosyltransferase 14 (LOC102591597), mRNA	Solanum tuberosum	971534830	XM_006338324	1	1	594	796	2035	2642	2727	74.6	22.3	91.7	91.7	0
	SV5_47A04	PREDICTED: Solanum tuberosum nuclear/nucleolar GTPase 2-like (LOC102585048), mRNA	Solanum tuberosum	565363012	XM_006348175	1	1	574	785	809	1383	1920	73.1	30	93.7	93.7	0
	SV5_47A06	PREDICTED: Solanum tuberosum glutamine--tRNA ligase (LOC102580039), mRNA	Solanum tuberosum	971544783	XM_006344081	1	1	583	821	84	667	2770	71	21.1	94	94	0
	SV5_47A07	Solanum tuberosum 60S ribosomal protein L18a-like (LOC102602148), mRNA	Solanum tuberosum	568214745	NM_001288305	1	28	586	750	3	564	722	74.5	77.8	95.9	95.9	0
	SV5_47A08	PREDICTED: Solanum tuberosum shaggy-related protein kinase eta-like (LOC102581305), mRNA	Solanum tuberosum	971586297	XM_006367074	1	1	809	829	41	836	1848	97.6	43.1	91.4	91.4	0
	SV5_47A09	PREDICTED: Solanum tuberosum NAP1-related protein 2-like (LOC102586972), mRNA	Solanum tuberosum	971563501	XM_006354723	1	1	802	823	35	836	1050	97.5	76.4	96.8	96.8	0
	SV5_47A10	Capsicum annuum polyamine oxidase 1 (LOC107858653), mRNA	Capsicum annuum	1027852972	NM_001324749	1	3	514	839	974	1491	1491	61	34.7	95.4	95.4	0
	SV5_47A12	No hit found
	SV5_47B01	PREDICTED: Solanum tuberosum AP-1 complex subunit sigma-1 (LOC102603184), mRNA	Solanum tuberosum	565368966	XM_006351048	1	1	455	481	449	898	917	94.6	49.1	95	95	0
	SV5_47B03	PREDICTED: Solanum tuberosum ER membrane protein complex subunit 8/9 homolog (LOC102599477), mRNA	Solanum tuberosum	971585656	XM_006366771	1	1	803	812	23	824	1034	98.9	77.6	96.3	96.3	0
	SV5_47B04	PREDICTED: Solanum tuberosum D-amino-acid transaminase, chloroplastic (LOC102587211), transcript variant X2, mRNA	Solanum tuberosum	971538109	XM_015315453	1	1	613	764	336	947	1304	80.2	46.9	93	93	0
	SV5_47B05	PREDICTED: Solanum tuberosum transcription factor MYC2-like (LOC102597649), mRNA	Solanum tuberosum	971559999	XM_006352794	1	30	662	846	2500	1839	2601	74.8	25.5	88.1	88.1	0
	SV5_47B06	PREDICTED: Solanum pennellii 37S ribosomal protein S9, mitochondrial (LOC107002610), transcript variant X1, mRNA	Solanum pennellii	970058927	XM_015200695	1	27	110	168	1654	1739	1740	50	4.9	87.2	87.2	1e-17
	SV5_47B08	PREDICTED: Solanum pennellii coatomer subunit zeta-2-like (LOC107011003), mRNA	Solanum pennellii	970009777	XM_015210301	1	1	718	811	41	744	940	88.5	74.9	92.5	92.5	0
	SV5_47B10	No hit found
	SV5_47B11	PREDICTED: Solanum lycopersicum stromal processing peptidase, chloroplastic (LOC101262797), transcript variant X2, mRNA	Solanum lycopersicum	1104616520	XM_010320359	1	9	632	816	3247	3870	4393	76.5	14.2	91.8	91.8	0
	SV5_47B12	PREDICTED: Solanum tuberosum 2-oxoisovalerate dehydrogenase subunit alpha 1, mitochondrial-like (LOC102587414), mRNA	Solanum tuberosum	971567220	XM_006356655	1	1	608	701	160	762	1609	86.7	37.5	96.6	96.6	0
	SV5_47C01	Solanum tuberosum 1-aminocyclopropane-1-carboxylate synthase (STACS5), mRNA	Solanum tuberosum	568215143	NM_001288438	1	1	558	818	47	602	1918	68.2	29	95.4	95.4	0
	SV5_47C02	PREDICTED: Solanum lycopersicum xyloglucan endotransglucosylase/hydrolase protein 2-like (LOC104644557), mRNA	Solanum lycopersicum	723743189	XM_010314624	1	1	400	427	475	874	907	93.7	44.1	90.8	90.8	2e-154
	SV5_47C03	PREDICTED: Solanum tuberosum acid phosphatase 1-like (LOC102602290), mRNA	Solanum tuberosum	971562906	XM_006354378	1	2	784	809	124	922	1045	96.8	76.5	95.4	95.4	0
	SV5_47C04	PREDICTED: Solanum tuberosum DNA-directed RNA polymerases II and IV subunit 5A-like (LOC102597013), mRNA	Solanum tuberosum	971564933	XM_006355471	1	1	819	839	15	821	1095	97.6	73.7	92.5	92.5	0
	SV5_47C05	PREDICTED: Solanum tuberosum 60S ribosomal protein L32-1-like (LOC102603686), mRNA	Solanum tuberosum	971577623	XM_006362448	1	1	566	826	77	637	759	68.5	73.9	93.6	93.6	0
	SV5_47C06	PREDICTED: Solanum tuberosum phosphoenolpyruvate/phosphate translocator 1, chloroplastic (LOC102589095), mRNA	Solanum tuberosum	971545253	XM_006344341	1	1	661	802	300	955	1838	82.4	35.7	92.6	92.6	0
	SV5_47C07	PREDICTED: Sesamum indicum zinc finger CCCH domain-containing protein 44-like (LOC105171110), transcript variant X2, mRNA	Sesamum indicum	1173822825	XM_020696714	1	409	542	792	710	577	6480	16.9	2.1	77.6	77.6	1e-19
	SV5_47C08	PREDICTED: Solanum tuberosum WD repeat-containing protein 70 (LOC102585575), mRNA	Solanum tuberosum	971581430	XM_006364493	1	1	695	809	1262	1959	2492	85.9	28	94	94	0
	SV5_47C09	PREDICTED: Solanum tuberosum probable RNA-binding protein EIF1AD (LOC102585241), mRNA	Solanum tuberosum	971582890	XM_006365272	2	1	480	825	14	358	743	42.2	46.4	96.8	99.3	2e-132
	SV5_47C10	PREDICTED: Solanum tuberosum protein BPS1, chloroplastic-like (LOC102580552), transcript variant X2, mRNA	Solanum tuberosum	971536825	XM_015311998	1	1	554	805	353	900	1520	68.8	36.1	94.1	94.1	0
	SV5_47C11	PREDICTED: Solanum tuberosum peroxisomal fatty acid beta-oxidation multifunctional protein AIM1 (LOC102596014), mRNA	Solanum tuberosum	971561024	XM_006353403	1	1	792	840	748	1546	2601	94.3	30.7	94.4	94.4	0
	SV5_47D01	PREDICTED: Manihot esculenta late embryogenesis abundant protein At5g17165-like (LOC110623621), mRNA	Manihot esculenta	1216279513	XM_021768622	1	67	329	741	253	520	950	35.5	28.2	71.2	71.2	3e-22
	SV5_47D02	Arabidopsis thaliana S-adenosyl-L-methionine-dependent methyltransferases superfamily protein mRNA	Arabidopsis thaliana	42570469	NM_180259	1	238	471	798	287	516	1510	29.3	15.2	67.8	67.8	3e-09
	SV5_47D03	PREDICTED: Solanum tuberosum ACT domain-containing protein ACR10 (LOC102581329), transcript variant X1, mRNA	Solanum tuberosum	971562784	XM_006354319	1	1	681	867	347	1018	1724	78.6	39	90.5	90.5	0
	SV5_47D04	Solanum lycopersicum protein Aucsia-1 (SlAucsia-1), mRNA	Solanum lycopersicum	959092410	NM_001317402	1	1	486	486	10	512	518	100	97.1	88.1	88.1	0
	SV5_47D05	PREDICTED: Solanum tuberosum proteasome subunit beta type-5-like (LOC102582954), mRNA	Solanum tuberosum	971547778	XM_006345725	1	1	449	506	661	1107	1107	88.7	40.4	98	98	0
	SV5_47D06	Solanum tuberosum Why2 protein (LOC102577630), mRNA	Solanum tuberosum	568214845	NM_001288464	1	1	511	797	207	717	717	64.1	71.3	99.2	99.2	0
	SV5_47D08	PREDICTED: Solanum tuberosum alpha-ketoglutarate-dependent dioxygenase alkB homolog 6 (LOC102593743), mRNA	Solanum tuberosum	971540944	XM_006341822	1	1	510	790	235	744	1150	64.6	44.4	97.3	97.3	0
	SV5_47D09	PREDICTED: Solanum tuberosum mucin-1-like (LOC102596397), mRNA	Solanum tuberosum	971543546	XM_006343380	1	3	735	823	106	802	900	89.1	77.4	87.9	87.9	0
	SV5_47D10	Solanum tuberosum P23 tumor protein-like (LOC102577554), mRNA	Solanum tuberosum	568215189	NM_001288253	1	20	697	834	1	677	795	81.3	85.2	94.8	94.8	0
	SV5_47D11	PREDICTED: Solanum pennellii photosystem I reaction center subunit IV A, chloroplastic (LOC107023293), mRNA	Solanum pennellii	970036189	XM_015223937	1	1	309	861	218	521	718	35.9	42.3	85.1	85.1	1e-96
	SV5_47D12	PREDICTED: Solanum tuberosum 60S ribosomal protein L7-1 (LOC102600208), mRNA	Solanum tuberosum	971540108	XM_006341302	1	1	535	804	204	732	1077	66.5	49.1	94.6	94.6	0
	SV5_47E01	PREDICTED: Solanum tuberosum protein NETWORKED 1A-like (LOC102584464), mRNA	Solanum tuberosum	971574428	XM_015314978	1	1	648	810	4689	5332	6238	80	10.3	94.6	94.6	0
	SV5_47E02	PREDICTED: Solanum tuberosum histone H2A.1 (LOC102598032), mRNA	Solanum tuberosum	971545739	XM_006344585	1	10	435	822	26	452	669	51.8	63.8	94.9	94.9	0
	SV5_47E03	PREDICTED: Solanum tuberosum protein YLS3-like (LOC102592056), mRNA	Solanum tuberosum	971571760	XM_006359077	1	6	586	843	67	644	775	68.9	74.6	93.5	93.5	0
	SV5_47E05	PREDICTED: Solanum tuberosum dnaJ homolog subfamily B member 3 (LOC102596408), mRNA	Solanum tuberosum	971545856	XM_006344665	1	1	605	824	286	889	1001	73.4	60.3	96.5	96.5	0
	SV5_47E06	PREDICTED: Solanum tuberosum calnexin homolog 1 (LOC102601553), mRNA	Solanum tuberosum	971540275	XM_006341392	1	1	289	305	1618	1910	2051	94.8	14.3	95.3	95.3	1e-128
	SV5_47E08	PREDICTED: Solanum tuberosum alpha-ketoglutarate-dependent dioxygenase alkB homolog 6 (LOC102593743), mRNA	Solanum tuberosum	971540944	XM_006341822	1	1	511	797	235	744	1150	64.1	44.4	97.1	97.1	0
	SV5_47E09	PREDICTED: Solanum tuberosum actin-7-like (LOC102599168), mRNA	Solanum tuberosum	971556877	XM_006350963	1	2	572	820	28	596	1675	69.6	34	94.2	94.2	0
	SV5_47E10	PREDICTED: Solanum lycopersicum GTP-binding protein TypA/BipA homolog (LOC101257189), mRNA	Solanum lycopersicum	723715385	XM_004243348	1	1	744	836	871	1613	2333	89	31.9	94	94	0
	SV5_47E11	PREDICTED: Solanum tuberosum DEAD-box ATP-dependent RNA helicase 46-like (LOC102584978), transcript variant X2, mRNA	Solanum tuberosum	971533994	XM_015311854	2	1	406	889	2846	3306	4132	45.7	11.2	87	88.7	2e-150
	SV5_47F01	PREDICTED: Solanum tuberosum UDP-galactose transporter 1 (LOC102593768), mRNA	Solanum tuberosum	971580195	XM_006363833	1	1	362	823	82	439	1483	44	24.1	95.6	95.6	7e-163
	SV5_47F03	PREDICTED: Solanum pennellii dnaJ protein homolog (LOC107020317), mRNA	Solanum pennellii	970029564	XM_015220621	1	1	453	828	170	623	1614	54.7	28.1	93.6	93.6	0
	SV5_47F05	PREDICTED: Solanum lycopersicum polyadenylate-binding protein RBP47B' (LOC101251543), transcript variant X2, mRNA	Solanum lycopersicum	1104640595	XM_010314977	1	41	574	828	1446	919	1683	64.5	31.4	89.2	89.2	0
	SV5_47F06	PREDICTED: Solanum tuberosum protein trichome birefringence-like 42 (LOC102594004), mRNA	Solanum tuberosum	971553023	XM_006348786	1	1	261	851	834	1093	1768	30.7	14.7	93.1	93.1	7e-106
	SV5_47F09	PREDICTED: Solanum tuberosum autophagy-related protein 8C (LOC102578628), mRNA	Solanum tuberosum	971548369	XM_006346145	1	2	404	419	230	632	650	96.2	62	98.5	98.5	0
	SV5_47F10	PREDICTED: Solanum tuberosum outer envelope protein 64, chloroplastic (LOC102595493), mRNA	Solanum tuberosum	971540367	XM_006341461	1	1	532	561	1797	2321	2351	94.8	22.3	96.1	96.1	0
	SV5_47F11	PREDICTED: Solanum tuberosum probable serine protease EDA2 (LOC102591085), transcript variant X2, mRNA	Solanum tuberosum	971543227	XM_006343314	1	1	821	852	30	851	1814	96.4	45.3	96.4	96.4	0
	SV5_47F12	PREDICTED: Solanum tuberosum 60S ribosomal protein L7-1 (LOC102600208), mRNA	Solanum tuberosum	971540108	XM_006341302	1	1	636	716	204	838	1077	88.8	59	96.2	96.2	0
	SV5_47G02	No hit found
	SV5_47G03	Nicotiana tabacum GMP synthase [glutamine-hydrolyzing]-like (LOC107764380), mRNA	Nicotiana tabacum	1027857225	NM_001324843	1	1	244	828	1863	2107	2125	29.5	11.5	98.8	98.8	4e-115
	SV5_47G04	PREDICTED: Solanum tuberosum tubulin alpha chain (LOC102596467), mRNA	Solanum tuberosum	971567388	XM_006356736	1	1	496	844	47	537	1623	58.8	30.3	94.8	94.8	0
	SV5_47G05	PREDICTED: Solanum tuberosum probable serine protease EDA2 (LOC102591085), transcript variant X2, mRNA	Solanum tuberosum	971543227	XM_006343314	1	1	477	830	30	501	1814	57.5	26	91.4	91.4	0
	SV5_47G07	PREDICTED: Solanum tuberosum ARM REPEAT PROTEIN INTERACTING WITH ABF2-like (LOC102597434), transcript variant X1, mRNA	Solanum tuberosum	971559858	XM_006352714	1	1	655	802	1160	1816	2436	81.7	27	92.4	92.4	0
	SV5_47G10	PREDICTED: Solanum tuberosum protein NRT1/ PTR FAMILY 2.13 (LOC102595468), mRNA	Solanum tuberosum	565381804	XM_006357190	1	1	318	852	902	1218	2055	37.3	15.4	94.7	94.7	8e-137
	SV5_47G12	PREDICTED: Solanum pennellii post-GPI attachment to proteins factor 3-like (LOC107003025), mRNA	Solanum pennellii	970059999	XM_015201267	1	14	390	875	113	488	1543	43.1	24.4	85.7	85.7	3e-123
	SV5_47H02	PREDICTED: Solanum tuberosum valine--tRNA ligase, mitochondrial 1 (LOC102590606), mRNA	Solanum tuberosum	971576336	XM_006361742	1	1	548	647	2537	3082	3666	84.7	14.9	93.4	93.4	0
	SV5_47H03	PREDICTED: Solanum tuberosum phytoene dehydrogenase, chloroplastic/chromoplastic (LOC102577582), transcript variant X2, mRNA	Solanum tuberosum	971542562	XM_015306724	1	1	599	810	685	1281	2337	74	25.6	94.3	94.3	0
	SV5_47H04	PREDICTED: Solanum tuberosum protein NUCLEAR FUSION DEFECTIVE 2 (LOC102590289), mRNA	Solanum tuberosum	971546403	XM_006344976	1	1	627	797	192	821	881	78.7	71.5	94.6	94.6	0
	SV5_47H05	PREDICTED: Solanum tuberosum CTP synthase-like (LOC102597065), mRNA	Solanum tuberosum	971581911	XM_006364762	1	93	569	813	215	691	2409	58.7	19.8	89.4	89.4	0
	SV5_47H07	PREDICTED: Solanum tuberosum transcriptional activator FHA1-like (LOC102596119), mRNA	Solanum tuberosum	971559688	XM_006352623	1	1	409	858	87	494	1426	47.7	28.6	95.6	95.6	0
	SV5_47H08	PREDICTED: Solanum tuberosum heat shock cognate 70 kDa protein 2-like (LOC102588449), mRNA	Solanum tuberosum	971583561	XM_006365643	1	1	294	869	389	681	2309	33.8	12.7	92.5	92.5	2e-120
	SV5_47H09	PREDICTED: Solanum tuberosum 14 kDa zinc-binding protein (LOC102602314), mRNA	Solanum tuberosum	971536133	XM_006339155	1	1	371	428	267	637	749	86.7	49.5	97.8	97.8	2e-178
	SV5_47H10	PREDICTED: Solanum tuberosum fasciclin-like arabinogalactan protein 7 (LOC102600999), mRNA	Solanum tuberosum	971578573	XM_006362975	1	1	654	825	115	745	1120	79.3	56.3	86.6	86.6	0
	SV5_47H11	PREDICTED: Solanum tuberosum 2-oxoisovalerate dehydrogenase subunit alpha 1, mitochondrial-like (LOC102587414), mRNA	Solanum tuberosum	971567220	XM_006356655	1	19	453	811	160	554	1609	53.6	24.6	76.3	76.3	3e-66
	SV5_47H12	PREDICTED: Solanum tuberosum MFP1 attachment factor 1 (LOC102580394), mRNA	Solanum tuberosum	971586800	XM_006367355	1	1	589	824	79	664	864	71.5	67.8	93.4	93.4	0
	SV5_48A01	PREDICTED: Solanum tuberosum polycomb group protein EMBRYONIC FLOWER 2 (LOC102603577), transcript variant X4, mRNA	Solanum tuberosum	971576003	XM_015315377	1	1	290	873	1163	1452	2380	33.2	12.2	88.6	88.6	2e-106
	SV5_48A03	No hit found
	SV5_48A05	PREDICTED: Solanum tuberosum ubiquitin carboxyl-terminal hydrolase 12-like (LOC102586466), mRNA	Solanum tuberosum	971547900	XM_015308076	2	1	744	867	29	1566	1566	85.8	88	89.7	92.1	0
	SV5_48A06	PREDICTED: Solanum tuberosum 40S ribosomal protein S27-2 (LOC102599917), mRNA	Solanum tuberosum	971552513	XM_006348470	1	1	504	516	11	515	550	97.7	91.8	96.4	96.4	0
	SV5_48A08	PREDICTED: Solanum tuberosum DEAD-box ATP-dependent RNA helicase 46-like (LOC102584978), transcript variant X2, mRNA	Solanum tuberosum	971533994	XM_015311854	2	1	707	828	2846	3602	4132	85.4	18.3	91.4	93	0
	SV5_48A10	PREDICTED: Solanum tuberosum BAG family molecular chaperone regulator 7 (LOC102603495), mRNA	Solanum tuberosum	971584380	XM_006366109	1	4	808	886	638	1453	1622	90.9	50.3	89.7	89.7	0
	SV5_48A11	No hit found
	SV5_48B01	No hit found
	SV5_48B04	Morus notabilis RING finger protein B partial mRNA	Morus notabilis	703153913	XM_010112501	2	28	643	882	211	636	1407	48.1	30.1	81.9	82.3	7e-81
	SV5_48B07	PREDICTED: Solanum tuberosum sugar transporter ERD6-like 5 (LOC102581563), transcript variant X3, misc_RNA	Solanum tuberosum	971568429	XR_001474718	1	479	716	838	976	1217	1552	28.4	15.6	92.2	92.2	8e-93
	SV5_48B08	PREDICTED: Solanum tuberosum protein argonaute 4-like (LOC102593796), mRNA	Solanum tuberosum	565361899	XM_006347628	1	1	697	830	1326	2022	2955	84	23.6	95.9	95.9	0
	SV5_48B09	PREDICTED: Solanum tuberosum MAP3K epsilon protein kinase 1-like (LOC102580060), transcript variant X3, mRNA	Solanum tuberosum	971584682	XM_015304836	1	5	441	887	1213	1649	4381	49.3	10	99.5	99.5	0
	SV5_48B10	PREDICTED: Solanum lycopersicum serine carboxypeptidase-like 40 (LOC101259978), transcript variant X2, mRNA	Solanum lycopersicum	1104564155	XM_019215606	1	6	702	888	80	777	1670	78.5	41.8	92.6	92.6	0
	SV5_48B11	PREDICTED: Solanum tuberosum fibrous sheath CABYR-binding protein (LOC102604558), mRNA	Solanum tuberosum	971570523	XM_006358456	1	1	647	845	1912	2552	2740	76.6	23.4	90.3	90.3	0
	SV5_48B12	PREDICTED: Solanum tuberosum glycerol-3-phosphate dehydrogenase [NAD(+)] (LOC102595467), mRNA	Solanum tuberosum	971568084	XM_006357107	1	5	824	867	785	1607	1714	94.6	48	95.9	95.9	0
	SV5_48C03	PREDICTED: Solanum tuberosum UDP-glycosyltransferase 89A2-like (LOC102579535), mRNA	Solanum tuberosum	971552721	XM_006348575	1	1	729	811	922	1648	1648	89.9	44.1	92.6	92.6	0
	SV5_48C05	No hit found
	SV5_48C06	PREDICTED: Solanum tuberosum tetratricopeptide repeat protein SKI3 (LOC102592859), mRNA	Solanum tuberosum	971541447	XM_006342145	1	1	819	855	2542	3365	3845	95.8	21.4	97	97	0
	SV5_48C07	PREDICTED: Solanum tuberosum U5 small nuclear ribonucleoprotein 200 kDa helicase-like (LOC102592348), mRNA	Solanum tuberosum	971556599	XM_006350785	1	1	708	724	6290	7012	7012	97.8	10.3	95.3	95.3	0
	SV5_48C08	PREDICTED: Solanum tuberosum ethylene receptor 1 (LOC102588584), transcript variant X1, mRNA	Solanum tuberosum	971555028	XM_006349934	1	1	750	804	2043	2797	2797	93.3	27	97	97	0
	SV5_48C09	PREDICTED: Solanum tuberosum probable aquaporin TIP1-1 (LOC102591890), mRNA	Solanum tuberosum	565360902	XM_006347141	1	1	788	798	350	1135	1340	98.8	58.7	95.3	95.3	0
	SV5_48C11	PREDICTED: Solanum tuberosum lysine histidine transporter-like 8 (LOC102585770), mRNA	Solanum tuberosum	971574680	XM_006360827	1	12	800	803	1	789	1725	98.3	45.7	95.8	95.8	0
	SV5_48C12	PREDICTED: Solanum tuberosum 60S ribosomal protein L18-2 (LOC102585572), mRNA	Solanum tuberosum	971545815	XM_006344632	1	1	597	610	194	790	816	97.9	73.2	98.3	98.3	0
	SV5_48D01	PREDICTED: Solanum tuberosum vesicle-fusing ATPase (LOC102590007), mRNA	Solanum tuberosum	971558234	XM_006351747	1	1	827	827	348	1177	2646	100	31.4	98.3	98.3	0
	SV5_48D05	PREDICTED: Solanum tuberosum 3-ketoacyl-CoA synthase 10 (LOC102596949), mRNA	Solanum tuberosum	971575748	XM_006361463	1	1	666	869	33	696	1954	76.6	34	92.3	92.3	0
	SV5_48D06	PREDICTED: Solanum pennellii pheophytinase, chloroplastic (LOC107011124), mRNA	Solanum pennellii	970010153	XM_015210485	1	19	520	847	98	594	1403	59.3	35.4	91.2	91.2	0
	SV5_48D09	PREDICTED: Solanum tuberosum protein SPA1-RELATED 2 (LOC102597285), transcript variant X3, mRNA	Solanum tuberosum	971544305	XM_006343826	1	1	805	833	1761	2551	3845	96.6	20.6	91.9	91.9	0
	SV5_48D10	PREDICTED: Nicotiana tomentosiformis CLAVATA3/ESR (CLE)-related protein 41 (LOC104090545), mRNA	Nicotiana tomentosiformis	697170088	XM_009595666	2	71	278	484	33	294	318	43	76.4	75	76.2	6e-15
	SV5_48D11	PREDICTED: Solanum tuberosum REF/SRPP-like protein At1g67360 (LOC102591020), mRNA	Solanum tuberosum	565371180	XM_006352126	1	5	389	407	644	1019	1084	94.6	34.7	96.6	96.6	5e-180
	SV5_48D12	PREDICTED: Solanum tuberosum glutathionyl-hydroquinone reductase YqjG (LOC102599013), transcript variant X4, mRNA	Solanum tuberosum	971577820	XM_015303064	2	1	343	357	1074	1417	1417	96.1	24.3	92.3	97.1	5e-160
	SV5_48E02	PREDICTED: Solanum tuberosum ATPase family AAA domain-containing protein 1 (LOC102581640), transcript variant X4, mRNA	Solanum tuberosum	971586686	XM_006367297	1	1	812	814	39	847	1424	99.8	56.8	97.9	97.9	0
	SV5_48E04	PREDICTED: Solanum tuberosum cysteine proteinase inhibitor B (LOC102598989), mRNA	Solanum tuberosum	971571067	XM_006358728	1	29	638	654	89	697	697	93.3	87.4	95.3	95.3	0
	SV5_48E05	PREDICTED: Solanum tuberosum xyloglucan endotransglucosylase/hydrolase protein 15-like (LOC102605859), mRNA	Solanum tuberosum	971585562	XM_006366709	1	10	710	863	42	738	1065	81.2	65.5	94.3	94.3	0
	SV5_48E06	PREDICTED: Solanum tuberosum 1-aminocyclopropane-1-carboxylate oxidase-like (LOC102584835), mRNA	Solanum tuberosum	971551891	XM_006348108	1	1	557	855	752	1308	1309	65.2	42.6	98.4	98.4	0
	SV5_48E07	PREDICTED: Solanum tuberosum phosphatidylinositol 4-kinase gamma 4-like (LOC102583460), mRNA	Solanum tuberosum	971536972	XM_006339653	1	1	786	813	996	1780	2566	96.7	30.6	97.6	97.6	0
	SV5_48E08	No hit found
	SV5_48E09	Solanum tuberosum glucan endo-1,3-beta-glucosidase-like protein 3-like (LOC102593331), mRNA	Solanum tuberosum	568215724	NM_001287991	1	7	362	413	189	558	558	86.2	66.3	93.8	93.8	2e-159
	SV5_48E10	PREDICTED: Solanum tuberosum protein MID1-COMPLEMENTING ACTIVITY 1-like (LOC102601323), transcript variant X1, mRNA	Solanum tuberosum	971539043	XM_006340709	1	1	793	796	41	839	2034	99.6	39.3	93	93	0
	SV5_48E11	PREDICTED: Solanum tuberosum cycloeucalenol cycloisomerase (LOC102603067), transcript variant X1, mRNA	Solanum tuberosum	971554801	XM_006349833	1	3	722	867	171	878	1355	83	52.3	90.3	90.3	0
	SV5_48E12	PREDICTED: Solanum tuberosum probable polygalacturonase (LOC102592519), transcript variant X1, mRNA	Solanum tuberosum	971540225	XM_006341365	1	5	784	877	323	1098	2478	88.9	31.3	91	91	0
	SV5_48F01	PREDICTED: Solanum tuberosum protease Do-like 8, chloroplastic (LOC102604649), mRNA	Solanum tuberosum	971568144	XM_006357051	1	1	318	340	1395	1713	1713	93.5	18.6	99.4	99.4	3e-157
	SV5_48F02	PREDICTED: Solanum tuberosum protein POLLENLESS 3-LIKE 2 (LOC102597032), mRNA	Solanum tuberosum	971539030	XM_006340695	1	1	832	833	967	1807	1815	99.9	46.3	95.6	95.6	0
	SV5_48F03	PREDICTED: Solanum tuberosum eukaryotic translation initiation factor 3 subunit H (LOC102601497), transcript variant X1, mRNA	Solanum tuberosum	971554795	XM_006349828	1	6	591	867	26	611	1294	67.6	45.3	95.8	95.8	0
	SV5_48F04	PREDICTED: Solanum tuberosum optic atrophy 3 protein homolog (LOC102590653), mRNA	Solanum tuberosum	971553014	XM_006348776	1	6	804	861	170	953	991	92.8	79.1	90.6	90.6	0
	SV5_48F07	PREDICTED: Solanum lycopersicum universal stress protein PHOS32 (LOC101261951), mRNA	Solanum lycopersicum	1104559907	XM_004228958	1	1	697	836	106	813	892	83.4	79.4	90.4	90.4	0
	SV5_48F08	PREDICTED: Solanum tuberosum transcriptional corepressor LEUNIG_HOMOLOG-like (LOC102600272), transcript variant X1, mRNA	Solanum tuberosum	971559710	XM_006352634	1	1	682	860	51	727	2950	79.3	23	90	90	0
	SV5_48F10	PREDICTED: Solanum tuberosum histone H4 (LOC102590298), mRNA	Solanum tuberosum	971583578	XM_006365649	1	1	415	484	64	478	480	85.7	86.5	98.3	98.3	0
	SV5_48F11	Medicago truncatula maturase K domain protein mRNA	Medicago truncatula	922373228	XM_003606000	2	5	616	881	478	1091	2305	58	21.9	78.2	82.9	1e-89
	SV5_48F12	PREDICTED: Solanum tuberosum succinate dehydrogenase [ubiquinone] flavoprotein subunit 1, mitochondrial (LOC102604123), mRNA	Solanum tuberosum	565347174	XM_006340547	1	5	762	881	84	834	2486	86	30.2	94.2	94.2	0
	SV5_48G01	PREDICTED: Sesamum indicum probable serine/threonine-protein kinase DDB_G0282963 (LOC105175218), transcript variant X1, mRNA	Sesamum indicum	1173757305	XM_011097625	1	119	247	410	2535	2407	2589	31.5	5	72.9	72.9	4e-10
	SV5_48G02	PREDICTED: Solanum tuberosum 17.4 kDa class I heat shock protein-like (LOC102589396), mRNA	Solanum tuberosum	971574529	XM_006360760	1	1	660	735	119	787	831	89.8	80.5	90.3	90.3	0
	SV5_48G03	PREDICTED: Solanum tuberosum Golgi apparatus membrane protein-like protein ECHIDNA (LOC102598155), mRNA	Solanum tuberosum	971550495	XM_006347232	1	1	818	818	57	878	984	100	83.5	95.8	95.8	0
	SV5_48G04	Solanum tuberosum granule-bound starch synthase 2, chloroplastic/amyloplastic-like (LOC102583115), mRNA	Solanum tuberosum	568215281	NM_001288048	1	5	712	881	828	1529	2631	80.4	26.7	95.8	95.8	0
	SV5_48G05	PREDICTED: Solanum tuberosum ferredoxin, root R-B2-like (LOC102581844), transcript variant X2, mRNA	Solanum tuberosum	971547887	XM_015308073	1	65	752	764	3	700	714	90.1	97.8	92	92	0
	SV5_48G06	PREDICTED: Solanum tuberosum small nuclear ribonucleoprotein E-like (LOC102600833), mRNA	Solanum tuberosum	971561827	XM_006353879	1	1	251	269	430	680	743	93.3	33.8	97.2	97.2	2e-114
	SV5_48G07	PREDICTED: Solanum tuberosum sugar transporter ERD6-like 16 (LOC102582786), mRNA	Solanum tuberosum	971570440	XM_006358470	1	1	696	859	25	716	1743	81	39.7	91.3	91.3	0
	SV5_48G08	PREDICTED: Solanum pennellii centromere-associated protein E (LOC107014377), transcript variant X3, mRNA	Solanum pennellii	970017238	XM_015214261	1	3	748	830	590	1283	2166	89.9	32	85.3	85.3	0
	SV5_48G09	PREDICTED: Solanum tuberosum germin-like protein subfamily 1 member 13 (LOC102591147), mRNA	Solanum tuberosum	971562973	XM_006354432	1	5	699	888	73	768	958	78.3	72.7	94.4	94.4	0
	SV5_48G10	PREDICTED: Solanum tuberosum TMV resistance protein N-like (LOC102589283), mRNA	Solanum tuberosum	971574714	XM_015315050	1	6	637	682	4949	5586	5590	92.7	11.4	89.4	89.4	0
	SV5_48G11	No hit found
	SV5_48G12	PREDICTED: Nicotiana attenuata probable protein phosphatase 2C 25 (LOC109225192), mRNA	Nicotiana attenuata	1111102568	XM_019389780	1	5	635	856	84	686	1794	73.7	33.6	76.3	76.3	5e-133
	SV5_48H01	PREDICTED: Solanum tuberosum ras-related protein RABD1 (LOC102584742), mRNA	Solanum tuberosum	971553780	XM_006349246	1	1	812	813	62	887	913	99.9	90.5	96.4	96.4	0
	SV5_48H02	PREDICTED: Capsicum annuum 40S ribosomal protein S14-2-like (LOC107843266), transcript variant X2, mRNA	Capsicum annuum	1026087740	XM_016687534	1	2	722	856	104	815	1638	84.2	43.5	85.8	85.8	0
	SV5_48H03	PREDICTED: Nicotiana tabacum TMV resistance protein N-like (LOC107790182), transcript variant X2, mRNA	Nicotiana tabacum	1025148144	XM_016612083	3	11	687	880	2384	3830	4182	76.9	31.2	78.1	80.3	4e-172
	SV5_48H04	PREDICTED: Solanum tuberosum small nuclear ribonucleoprotein E-like (LOC102600833), mRNA	Solanum tuberosum	971561827	XM_006353879	1	1	539	553	66	604	743	97.5	72.5	98.5	98.5	0
	SV5_48H05	PREDICTED: Solanum tuberosum NADH--cytochrome b5 reductase 1 (LOC102598093), transcript variant X1, mRNA	Solanum tuberosum	971536119	XM_006339144	1	1	633	866	241	871	1389	73.1	45.4	96.1	96.1	0
	SV5_48H06	PREDICTED: Nicotiana attenuata ribonucleases P/MRP protein subunit POP1 (LOC109230718), transcript variant X2, mRNA	Nicotiana attenuata	1111127043	XM_019396124	1	1	708	855	881	1586	2414	82.8	29.3	84.7	84.7	0
	SV5_48H07	PREDICTED: Solanum tuberosum auxin response factor 1 (LOC102604408), transcript variant X1, mRNA	Solanum tuberosum	971553728	XM_006349218	1	1	689	836	38	728	3013	82.4	22.9	95.1	95.1	0
	SV5_48H08	PREDICTED: Solanum tuberosum 14 kDa zinc-binding protein (LOC102602314), mRNA	Solanum tuberosum	971536133	XM_006339155	1	1	549	568	76	624	749	96.7	73.3	98	98	0
	SV5_48H09	PREDICTED: Solanum tuberosum DEAD-box ATP-dependent RNA helicase 35 (LOC102582464), mRNA	Solanum tuberosum	971540175	XM_006341334	2	4	769	873	23	516	2103	56	23.5	88.1	98.9	4e-128
	SV5_48H10	PREDICTED: Solanum tuberosum transcription initiation factor TFIID subunit 4b-like (LOC102579610), transcript variant X3, mRNA	Solanum tuberosum	971580219	XM_015303680	1	231	309	872	269	347	3317	9.1	2.4	96.2	96.2	5e-26
	SV5_48H11	PREDICTED: Solanum tuberosum L-Ala-D/L-amino acid epimerase (LOC102583148), mRNA	Solanum tuberosum	971540431	XM_006341511	1	1	823	823	246	1066	1775	100	46.3	96.6	96.6	0
	SV5_48H12	PREDICTED: Solanum lycopersicum basic 7S globulin-like (LOC101246563), mRNA	Solanum lycopersicum	1104562158	XM_004229516	1	8	822	854	55	888	1527	95.4	54.6	93.7	93.7	0
	SV5_49A01	PREDICTED: Solanum tuberosum histone deacetylase complex subunit SAP18 (LOC102583352), mRNA	Solanum tuberosum	971574295	XM_006360580	1	10	395	899	76	451	808	42.9	46.5	81.6	81.6	5e-102
	SV5_49A02	PREDICTED: Solanum tuberosum dof zinc finger protein DOF4.6-like (LOC102578853), mRNA	Solanum tuberosum	971544199	XM_006343944	1	1	514	888	23	534	1708	57.9	30	94.6	94.6	0
	SV5_49A03	No hit found
	SV5_49A04	No hit found
	SV5_49A08	Solanum lycopersicum phosphosulfolactate synthase-related protein (PSR), mRNA	Solanum lycopersicum	350534449	NM_001247724	1	1	682	836	21	678	1295	81.6	50.8	88.3	88.3	0
	SV5_49A11	PREDICTED: Solanum tuberosum selenium-binding protein 2-like (LOC102600424), mRNA	Solanum tuberosum	971574782	XM_006360859	1	1	712	859	403	1116	1880	82.9	38	92.7	92.7	0
	SV5_49B01	PREDICTED: Daucus carota subsp. sativus stress response protein NST1 (LOC108210498), mRNA	Daucus carota subsp. sativus	1040851608	XM_017381818	1	22	257	713	673	908	1223	33.1	19.3	77.1	77.1	2e-42
	SV5_49B02	No hit found
	SV5_49B03	PREDICTED: Solanum tuberosum cytochrome b5 isoform E (LOC107061245), mRNA	Solanum tuberosum	971556062	XM_015310118	1	5	655	672	77	722	735	96.9	87.9	96.9	96.9	0
	SV5_49B08	PREDICTED: Nicotiana attenuata pre-mRNA-splicing ATP-dependent RNA helicase prp28 (LOC109206104), transcript variant X2, mRNA	Nicotiana attenuata	1111035186	XM_019368877	1	42	544	574	277	787	870	87.6	58.7	83.6	83.6	2e-148
	SV5_49B09	No hit found
	SV5_49B10	PREDICTED: Solanum tuberosum metal tolerance protein 4-like (LOC102582321), mRNA	Solanum tuberosum	971562292	XM_006354110	2	1	818	821	861	1499	1522	78.1	42	94.3	100	0
	SV5_49B11	PREDICTED: Solanum tuberosum NAC domain-containing protein 82-like (LOC102588497), transcript variant X2, mRNA	Solanum tuberosum	971564135	XM_006355086	1	4	750	878	697	1442	1904	85.1	39.2	94.3	94.3	0
	SV5_49B12	PREDICTED: Solanum tuberosum BTB/POZ and MATH domain-containing protein 4-like (LOC102588086), mRNA	Solanum tuberosum	971538281	XM_006340284	1	5	837	883	426	1269	1607	94.3	52.5	90	90	0
	SV5_49C01	PREDICTED: Solanum tuberosum histone H2B.3 (LOC107063246), mRNA	Solanum tuberosum	971574036	XM_015314871	1	1	621	637	33	651	671	97.5	92.3	96.3	96.3	0
	SV5_49C02	No hit found
	SV5_49C03	PREDICTED: Solanum tuberosum auxin-responsive protein IAA13 (LOC102585970), mRNA	Solanum tuberosum	971565519	XM_006355826	1	1	824	824	210	1041	1624	100	51.2	93.9	93.9	0
	SV5_49C04	Solanum tuberosum protein BASIC PENTACYSTEINE2-like (BBR/BPC1), mRNA	Solanum tuberosum	568815681	NM_001288700	1	5	809	816	4	801	1041	98.7	76.7	95.7	95.7	0
	SV5_49C05	Solanum tuberosum caffeoyl-CoA O-methyltransferase (LOC102586657), mRNA	Solanum tuberosum	972777337	NM_001318579	1	1	825	846	77	910	1023	97.5	81.5	94.6	94.6	0
	SV5_49C06	PREDICTED: Solanum tuberosum 60S ribosomal protein L38 (LOC102598365), mRNA	Solanum tuberosum	971547845	XM_006345771	1	1	427	446	68	491	508	95.7	83.5	97.9	97.9	0
	SV5_49C07	PREDICTED: Solanum tuberosum 1,2-dihydroxy-3-keto-5-methylthiopentene dioxygenase 1 (LOC102599891), mRNA	Solanum tuberosum	971579347	XM_006363413	1	1	709	736	93	803	821	96.3	86.6	98.6	98.6	0
	SV5_49C08	PREDICTED: Solanum tuberosum probable BOI-related E3 ubiquitin-protein ligase 3 (LOC102579240), transcript variant X2, mRNA	Solanum tuberosum	971567626	XM_015313174	1	11	812	815	66	865	1207	98.4	66.3	98.8	98.8	0
	SV5_49C10	PREDICTED: Solanum pennellii jasmonic acid-amido synthetase JAR1-like (LOC107002523), mRNA	Solanum pennellii	970058702	XM_015200575	1	5	566	898	986	1546	2094	62.6	26.8	92.5	92.5	0
	SV5_49C11	Solanum tuberosum MYBST1 protein (MYBST1), mRNA	Solanum tuberosum	568214376	NM_001288078	1	3	843	843	1	838	1465	99.8	57.2	92.4	92.4	0
	SV5_49D01	PREDICTED: Solanum tuberosum alpha,alpha-trehalose-phosphate synthase [UDP-forming] 5 (LOC102605988), transcript variant X2, mRNA	Solanum tuberosum	971560036	XM_006352820	1	1	818	819	2353	3168	3230	99.9	25.3	95.5	95.5	0
	SV5_49D02	PREDICTED: Solanum pennellii protein QUIRKY-like (LOC107004637), mRNA	Solanum pennellii	970062979	XM_015202918	1	3	792	841	1737	2511	3523	93.9	22	86.7	86.7	0
	SV5_49D03	PREDICTED: Solanum tuberosum chlorophyll a-b binding protein 3C, chloroplastic-like (LOC102603644), misc_RNA	Solanum tuberosum	971565887	XR_367991	1	1	700	865	282	979	1144	80.9	61	95.3	95.3	0
	SV5_49D04	PREDICTED: Glycine max somatic embryogenesis receptor kinase 1-like (LOC100816279), transcript variant X1, mRNA	Glycine max	955390928	XM_014772259	1	45	288	498	114	357	1357	49	18	81.3	81.3	3e-57
	SV5_49D05	PREDICTED: Solanum tuberosum transmembrane 9 superfamily member 3 (LOC102596418), mRNA	Solanum tuberosum	971549551	XM_006346702	1	3	829	861	212	1050	2219	96.1	37.8	93.9	93.9	0
	SV5_49D06	Solanum tuberosum oxygen-evolving enhancer protein 2, chloroplastic-like (LOC102603839), mRNA	Solanum tuberosum	568214771	NM_001288020	1	13	738	853	1	725	1089	85.1	66.6	95.5	95.5	0
	SV5_49D07	PREDICTED: Solanum tuberosum heat shock cognate 70 kDa protein 2-like (LOC102593249), mRNA	Solanum tuberosum	971553277	XM_006348936	1	4	373	411	1809	2184	2247	90	16.7	97.1	97.1	1e-174
	SV5_49D08	PREDICTED: Solanum tuberosum chitinase-like protein 1 (LOC102595303), mRNA	Solanum tuberosum	971581599	XM_006364599	1	1	837	837	95	935	1361	100	61.8	95.4	95.4	0
	SV5_49D09	PREDICTED: Solanum tuberosum protease Do-like 7 (LOC102582840), transcript variant X2, misc_RNA	Solanum tuberosum	971580411	XR_001471903	1	1	840	842	42	885	2972	99.8	28.4	95	95	0
	SV5_49D11	No hit found
	SV5_49D12	PREDICTED: Solanum pennellii protein DETOXIFICATION 40 (LOC107025536), mRNA	Solanum pennellii	970040829	XM_015226322	1	1	170	925	643	809	1647	18.4	10.1	88.2	88.2	1e-52
	SV5_49E01	No hit found
	SV5_49E02	PREDICTED: Solanum tuberosum cyclic dof factor 3-like (LOC102583986), mRNA	Solanum tuberosum	971563486	XM_006354713	1	1	253	852	8	244	2052	29.7	11.6	68.4	68.4	6e-12
	SV5_49E04	PREDICTED: Solanum tuberosum ribonuclease 1-like (LOC102588793), mRNA	Solanum tuberosum	971587688	XM_006367757	1	15	741	836	2	718	744	87	96.4	90.1	90.1	0
	SV5_49E05	Solanum tuberosum alpha-1,4 glucan phosphorylase L-1 isozyme, chloroplastic/amyloplastic-like (LOC102596766), mRNA	Solanum tuberosum	568214934	NM_001288286	1	7	873	873	2798	3676	4942	99.3	17.8	92	92	0
	SV5_49E06	PREDICTED: Solanum tuberosum cytochrome c1-2, heme protein, mitochondrial-like (LOC102598087), mRNA	Solanum tuberosum	971535186	XM_006338613	1	1	787	849	79	864	1436	92.7	54.7	95.3	95.3	0
	SV5_49E08	PREDICTED: Solanum tuberosum L-ascorbate oxidase homolog (LOC102595490), mRNA	Solanum tuberosum	971573509	XM_006360170	1	1	820	824	371	1199	2501	99.5	33.2	92.7	92.7	0
	SV5_49E09	PREDICTED: Solanum tuberosum L-allo-threonine aldolase-related protein (LOC102577840), transcript variant X3, mRNA	Solanum tuberosum	971575533	XM_006361362	1	27	685	882	97	752	1556	74.7	42.2	92.4	92.4	0
	SV5_49E10	PREDICTED: Solanum pennellii protein RNA-directed DNA methylation 3 (LOC107004482), transcript variant X2, mRNA	Solanum pennellii	970062550	XM_015202688	1	1	63	929	3921	3983	5373	6.8	1.2	95.2	95.2	2e-18
	SV5_49E11	PREDICTED: Solanum tuberosum probably inactive leucine-rich repeat receptor-like protein kinase IMK2 (LOC102602994), mRNA	Solanum tuberosum	971538912	XM_006340632	1	1	755	864	309	1058	1650	87.4	45.5	92.6	92.6	0
	SV5_49E12	PREDICTED: Solanum tuberosum ADP-ribosylation factor 1 (LOC102590846), transcript variant X2, mRNA	Solanum tuberosum	971545974	XM_015307565	1	3	316	892	389	692	927	35.2	32.8	73.3	73.3	5e-45
	SV5_49F03	PREDICTED: Solanum tuberosum glutathione S-transferase (LOC102583107), mRNA	Solanum tuberosum	971565404	XM_006355737	1	8	695	879	40	727	1013	78.3	67.9	94.5	94.5	0
	SV5_49F04	PREDICTED: Solanum tuberosum protein GRIP (LOC102590817), transcript variant X2, mRNA	Solanum tuberosum	971539117	XM_006340764	1	6	716	755	2098	2808	2880	94.2	24.7	95.9	95.9	0
	SV5_49F05	No hit found
	SV5_49F06	PREDICTED: Solanum tuberosum eukaryotic translation initiation factor 5A-4-like (LOC102587998), mRNA	Solanum tuberosum	971544997	XM_006344191	1	1	753	861	118	868	882	87.5	85.2	92.6	92.6	0
	SV5_49F07	PREDICTED: Juglans regia cytochrome P450 86A8-like (LOC108979193), mRNA	Juglans regia	1098799158	XM_018949807	1	57	258	829	3	204	687	24.4	29.4	68.8	68.8	2e-11
	SV5_49F08	PREDICTED: Solanum tuberosum pectinesterase inhibitor-like (LOC107059927), mRNA	Solanum tuberosum	971543764	XM_015307029	1	45	555	623	6	507	507	82	99	83	83	1e-146
	SV5_49F09	PREDICTED: Solanum tuberosum pectinesterase inhibitor-like (LOC107059927), mRNA	Solanum tuberosum	971543764	XM_015307029	1	48	550	628	6	498	507	80.1	97.2	79.6	79.6	8e-123
	SV5_49F10	No hit found
	SV5_49F11	No hit found
	SV5_49F12	PREDICTED: Solanum tuberosum endoglucanase 25-like (LOC102596032), mRNA	Solanum tuberosum	971570524	XM_006358427	1	6	668	680	1790	2463	2489	97.5	27.1	95.4	95.4	0
	SV5_49G01	Solanum tuberosum 40S ribosomal protein S14-2-like (LOC102581547), mRNA	Solanum tuberosum	568215321	NM_001287966	1	19	491	896	715	235	724	52.8	66.4	90.7	90.7	0
	SV5_49G02	Solanum tuberosum 40S ribosomal protein S14-2-like (LOC102581547), mRNA	Solanum tuberosum	568215321	NM_001287966	1	97	273	881	631	456	724	20.1	24.3	65.2	65.2	5e-07
	SV5_49G03	PREDICTED: Solanum tuberosum acyl carrier protein 1, chloroplastic-like (LOC102579239), mRNA	Solanum tuberosum	971567139	XM_006356631	1	1	215	325	530	744	744	66.2	28.9	99.1	99.1	6e-102
	SV5_49G04	PREDICTED: Solanum tuberosum glutamate--glyoxylate aminotransferase 2 (LOC102586190), mRNA	Solanum tuberosum	971568856	XM_006357552	1	1	797	797	473	1266	1962	100	40.5	95.7	95.7	0
	SV5_49G05	PREDICTED: Solanum tuberosum GRF1-interacting factor 1-like (LOC102593346), mRNA	Solanum tuberosum	971586049	XM_006366965	1	1	723	853	393	1112	1237	84.8	58.2	94.7	94.7	0
	SV5_49G06	PREDICTED: Solanum tuberosum peptidyl-prolyl cis-trans isomerase CYP19-3-like (LOC102605090), mRNA	Solanum tuberosum	971556762	XM_006350896	1	1	722	775	80	800	846	93.2	85.2	95.7	95.7	0
	SV5_49G07	PREDICTED: Nicotiana tomentosiformis sorcin-like (LOC104114713), transcript variant X1, mRNA	Nicotiana tomentosiformis	1083900241	XM_009625227	1	18	513	836	82	577	962	59.3	51.6	92.3	92.3	0
	SV5_49G08	PREDICTED: Solanum tuberosum DNA-directed RNA polymerase III subunit RPC5-like (LOC102594031), transcript variant X4, mRNA	Solanum tuberosum	971564768	XM_006355382	1	1	368	864	1119	1471	1822	42.6	19.4	83.4	83.4	3e-98
	SV5_49G09	PREDICTED: Solanum tuberosum IAA-amino acid hydrolase ILR1-like 6 (LOC102600823), mRNA	Solanum tuberosum	971557299	XM_006351213	1	1	804	806	720	1523	1950	99.8	41.2	96	96	0
	SV5_49G10	PREDICTED: Solanum tuberosum non-specific lipid-transfer protein 2 (LOC102597633), mRNA	Solanum tuberosum	971586765	XM_006367334	1	5	579	612	60	629	701	94	81.3	90.3	90.3	0
	SV5_49G11	No hit found
	SV5_49G12	PREDICTED: Solanum pennellii basic 7S globulin-like (LOC107028076), mRNA	Solanum pennellii	970046230	XM_015229131	1	9	845	871	2	841	1326	96.1	63.4	89.6	89.6	0
	SV5_49H01	PREDICTED: Solanum tuberosum protein SPIRAL1-like 1 (LOC102592684), mRNA	Solanum tuberosum	565363922	XM_006348616	1	1	587	611	99	692	732	96.1	81.2	97.5	97.5	0
	SV5_49H02	No hit found
	SV5_49H03	PREDICTED: Solanum tuberosum histone deacetylase HDT1 (LOC102595604), mRNA	Solanum tuberosum	971539704	XM_006341109	1	8	873	873	51	933	1145	99.2	77.1	93.8	93.8	0
	SV5_49H04	PREDICTED: Solanum tuberosum protein DJ-1 homolog B (LOC102603619), mRNA	Solanum tuberosum	971552126	XM_006348230	1	1	836	851	31	871	1522	98.2	55.3	95.6	95.6	0
	SV5_49H05	PREDICTED: Solanum tuberosum probable plastidic glucose transporter 3 (LOC102605214), transcript variant X3, mRNA	Solanum tuberosum	971566014	XM_015312704	1	1	412	429	1889	2300	2302	96	17.9	97.6	97.6	0
	SV5_49H06	Populus trichocarpa membrane family protein (POPTR_0006s14630g) mRNA, complete cds	Populus trichocarpa	566176442	XM_006381585	1	19	384	494	142	513	799	74.1	46.6	71.3	71.3	2e-41
	SV5_49H07	PREDICTED: Solanum pennellii phosphoenolpyruvate carboxylase kinase 2-like (LOC107015663), mRNA	Solanum pennellii	970020494	XM_015215993	1	26	559	575	831	1343	1401	92.9	36.6	87.7	87.7	0
	SV5_49H08	PREDICTED: Solanum tuberosum 40S ribosomal protein S25 (LOC102584409), mRNA	Solanum tuberosum	971554299	XM_006349529	2	1	584	605	52	606	606	92.9	91.6	99.1	100	0
	SV5_49H09	No hit found
	SV5_49H10	PREDICTED: Solanum tuberosum casein kinase I isoform delta-like (LOC102590454), mRNA	Solanum tuberosum	971568516	XM_006357329	1	6	733	873	1113	1850	2079	83.4	35.5	92.4	92.4	0
	SV5_49H12	Solanum tuberosum pyrophosphate-fructose 6-phosphate 1-phosphotransferase beta-subunit (PFP-BETA), mRNA	Solanum tuberosum	568215141	NM_001288395	1	1	600	874	190	777	1986	68.7	29.6	86.3	86.3	0
	SV5_50A02	PREDICTED: Solanum tuberosum heat shock cognate protein 80-like (LOC102600008), mRNA	Solanum tuberosum	971546159	XM_006344843	1	1	562	857	64	616	2489	65.6	22.2	92.9	92.9	0
	SV5_50A03	PREDICTED: Solanum tuberosum early nodulin-75-like (LOC107062994), mRNA	Solanum tuberosum	971537680	XM_015314338	7	22	817	817	1	815	840	97.4	97	77	85.7	0
	SV5_50A04	PREDICTED: Solanum tuberosum glycine-rich RNA-binding protein RZ1C (LOC102605479), transcript variant X2, mRNA	Solanum tuberosum	971576179	XM_015315427	1	1	673	798	622	1296	1296	84.3	52.1	94.4	94.4	0
	SV5_50A05	PREDICTED: Solanum tuberosum glycine-rich RNA-binding protein RZ1C (LOC102605479), transcript variant X2, mRNA	Solanum tuberosum	971576179	XM_015315427	1	1	661	842	622	1286	1296	78.5	51.3	93.6	93.6	0
	SV5_50A07	PREDICTED: Solanum tuberosum 60S ribosomal protein L35a-2 (LOC102586281), mRNA	Solanum tuberosum	971588399	XM_006368002	1	1	230	247	438	672	713	93.1	33	94.9	94.9	2e-99
	SV5_50A08	PREDICTED: Solanum tuberosum prolyl endopeptidase-like (LOC102598534), mRNA	Solanum tuberosum	971564189	XM_006355112	1	1	658	837	259	913	2923	78.6	22.4	89.8	89.8	0
	SV5_50A09	PREDICTED: Solanum tuberosum blue-light photoreceptor PHR2 (LOC102601320), mRNA	Solanum tuberosum	971572929	XM_006359787	1	1	816	827	349	1168	1837	98.7	44.6	97.2	97.2	0
	SV5_50B02	PREDICTED: Solanum tuberosum acyl carrier protein 3, mitochondrial (LOC102598187), mRNA	Solanum tuberosum	971559218	XM_006352299	1	1	646	682	167	812	812	94.7	79.6	98.8	98.8	0
	SV5_50B03	PREDICTED: Solanum lycopersicum Hop-interacting protein THI034 (LOC101055521), transcript variant X1, mRNA	Solanum lycopersicum	1104606787	XM_010317557	1	1	476	833	209	679	1379	57.1	34.2	90.6	90.6	0
	SV5_50B04	PREDICTED: Solanum tuberosum interactor of constitutive active ROPs 3-like (LOC102600795), transcript variant X11, mRNA	Solanum tuberosum	971584820	XM_015304868	1	1	806	807	1071	1890	2209	99.9	37.1	96.7	96.7	0
	SV5_50B06	PREDICTED: Solanum tuberosum cyprosin-like (LOC102582495), mRNA	Solanum tuberosum	971580709	XM_006364102	1	1	816	828	355	1175	1874	98.6	43.8	96.7	96.7	0
	SV5_50B08	PREDICTED: Solanum tuberosum RNA-binding protein pno1 (LOC102579439), mRNA	Solanum tuberosum	971556667	XM_006350831	1	1	828	828	34	858	923	100	89.4	96.3	96.3	0
	SV5_50B09	PREDICTED: Solanum lycopersicum fructose-bisphosphate aldolase 3, chloroplastic (LOC101264821), mRNA	Solanum lycopersicum	1104622614	XM_004238829	1	1	805	805	424	1228	1508	100	53.4	95.3	95.3	0
	SV5_50B10	PREDICTED: Solanum tuberosum subtilisin-like protease SBT1.7 (LOC102604251), mRNA	Solanum tuberosum	971576878	XM_006362004	1	8	459	857	106	549	2762	52.7	16.1	88.3	88.3	3e-161
	SV5_50B12	PREDICTED: Solanum tuberosum GDSL esterase/lipase At2g31540-like (LOC102584250), mRNA	Solanum tuberosum	971545627	XM_006344548	1	1	827	841	104	932	1238	98.3	67	97.2	97.2	0
	SV5_50C01	PREDICTED: Capsicum annuum protein GLUTAMINE DUMPER 6-like (LOC107858353), mRNA	Capsicum annuum	1026024221	XM_016703014	1	5	309	449	74	384	399	67.9	77.9	81.2	81.2	9e-76
	SV5_50C03	PREDICTED: Solanum tuberosum polyadenylate-binding protein-interacting protein 9-like (LOC102601723), mRNA	Solanum tuberosum	971552274	XM_006348313	1	1	695	839	532	1234	1642	82.8	42.8	94.5	94.5	0
	SV5_50C04	PREDICTED: Solanum tuberosum SAL1 phosphatase-like (LOC102601366), mRNA	Solanum tuberosum	971547743	XM_006345695	1	1	803	808	663	1468	1488	99.4	54.2	97.8	97.8	0
	SV5_50C05	PREDICTED: Solanum tuberosum C2 domain-containing protein At1g53590-like (LOC102587285), transcript variant X1, mRNA	Solanum tuberosum	971555022	XM_006349930	6	1	335	889	208	516	2838	37.7	10.9	80.1	86	2e-82
	SV5_50C06	PREDICTED: Solanum tuberosum V-type proton ATPase subunit D (LOC102592386), mRNA	Solanum tuberosum	971571734	XM_006359078	1	1	800	830	208	1005	1254	96.4	63.6	96	96	0
	SV5_50C10	PREDICTED: Solanum tuberosum glucose-6-phosphate 1-dehydrogenase 4, chloroplastic (LOC102592547), mRNA	Solanum tuberosum	971545984	XM_006344741	1	1	800	809	73	837	2468	98.9	31	93.3	93.3	0
	SV5_50C12	PREDICTED: Solanum tuberosum 14-3-3 protein 8 (LOC102600258), transcript variant X2, mRNA	Solanum tuberosum	971555089	XM_006349968	1	1	784	806	62	849	1095	97.3	72	96.1	96.1	0
	SV5_50D01	PREDICTED: Solanum tuberosum WD-40 repeat-containing protein MSI2-like (LOC102599978), mRNA	Solanum tuberosum	971572590	XM_006359637	1	1	821	843	99	910	1574	97.4	51.6	91.2	91.2	0
	SV5_50D02	PREDICTED: Solanum tuberosum dynamin-related protein 3A-like (LOC102589822), transcript variant X2, mRNA	Solanum tuberosum	971572104	XM_006359307	1	1	500	817	795	1292	3176	61.2	15.7	89	89	0
	SV5_50D03	PREDICTED: Solanum lycopersicum protein LNK1 (LOC101244909), transcript variant X5, mRNA	Solanum lycopersicum	1104595274	XM_010316791	1	3	797	797	376	1167	2590	99.8	30.6	94.6	94.6	0
	SV5_50D05	PREDICTED: Solanum tuberosum thaumatin-like protein 1 (LOC107063226), mRNA	Solanum tuberosum	971573838	XM_015314819	1	1	425	492	350	774	774	86.4	54.9	98.6	98.6	0
	SV5_50D06	PREDICTED: Solanum tuberosum 40S ribosomal protein S24-1 (LOC102590529), transcript variant X1, mRNA	Solanum tuberosum	971554441	XM_006349626	1	1	706	719	41	746	787	98.2	89.7	98.9	98.9	0
	SV5_50D07	PREDICTED: Solanum tuberosum SUMO-conjugating enzyme SCE1-like (LOC102581266), mRNA	Solanum tuberosum	971542176	XM_006342576	1	1	656	675	88	743	750	97.2	87.5	98.3	98.3	0
	SV5_50D09	PREDICTED: Solanum tuberosum transcription factor GTE8-like (LOC102597253), transcript variant X2, mRNA	Solanum tuberosum	971535184	XM_006338611	1	1	829	829	1600	2427	2711	100	30.5	98.1	98.1	0
	SV5_50D10	PREDICTED: Solanum tuberosum histone acetyltransferase KAT6B-like (LOC102602327), mRNA	Solanum tuberosum	971574575	XM_006360795	1	1	677	695	93	774	809	97.4	84.3	95.9	95.9	0
	SV5_50D11	Solanum tuberosum flavonoid 3-glucosyl transferase (LOC102577753), mRNA	Solanum tuberosum	568214268	NM_001288088	1	19	824	834	1	809	1347	96.6	60.1	95.7	95.7	0
	SV5_50E01	PREDICTED: Solanum tuberosum heparan-alpha-glucosaminide N-acetyltransferase-like (LOC102591964), transcript variant X6, mRNA	Solanum tuberosum	971574633	XM_015315028	1	272	651	811	1172	1551	4502	46.9	8.4	75.3	75.3	3e-66
	SV5_50E02	PREDICTED: Solanum tuberosum endoribonuclease Dicer homolog 2-like (LOC102580326), transcript variant X2, mRNA	Solanum tuberosum	971571017	XM_015314105	1	1	782	821	3519	4305	4492	95.3	17.5	93.8	93.8	0
	SV5_50E03	Glycine max glyoxalase GLYI-21 (GMGLYI-21), transcript variant 2, mRNA	Glycine max	1220273969	NM_001353886	1	72	795	811	146	870	1186	89.3	61.1	79	79	3e-173
	SV5_50E04	No hit found
	SV5_50E05	PREDICTED: Solanum tuberosum tryptophan synthase alpha chain-like (LOC102592296), mRNA	Solanum tuberosum	971576531	XM_006361826	1	4	846	847	63	904	1267	99.5	66.5	97.3	97.3	0
	SV5_50E06	PREDICTED: Solanum tuberosum 17.3 kDa class II heat shock protein-like (LOC102604529), mRNA	Solanum tuberosum	971557836	XM_006351549	1	72	615	761	15	557	817	71.5	66.5	96.3	96.3	0
	SV5_50E07	PREDICTED: Nicotiana attenuata myb-like protein V (LOC109206654), transcript variant X2, mRNA	Nicotiana attenuata	1111036370	XM_019369498	1	21	687	823	514	1172	1848	81	35.7	86.5	86.5	0
	SV5_50F03	PREDICTED: Solanum pennellii 26S protease regulatory subunit 7 homolog A-like (LOC107023237), mRNA	Solanum pennellii	970036039	XM_015223861	1	2	340	883	639	976	1604	38.4	21.1	96.8	96.8	7e-157
	SV5_50F04	PREDICTED: Solanum tuberosum cellulose synthase-like protein D3 (LOC102588915), transcript variant X2, mRNA	Solanum tuberosum	971560091	XM_015311119	1	1	796	796	1352	2144	3852	100	20.6	97.5	97.5	0
	SV5_50F07	PREDICTED: Solanum tuberosum protein-tyrosine sulfotransferase (LOC102585997), transcript variant X1, mRNA	Solanum tuberosum	971537967	XM_006340122	1	1	612	853	57	658	1970	71.8	30.6	92.8	92.8	0
	SV5_50F08	PREDICTED: Solanum tuberosum 40S ribosomal protein S26-3-like (LOC102599327), mRNA	Solanum tuberosum	971574601	XM_006360786	1	15	313	899	59	355	706	33.3	42.1	94.7	94.7	2e-126
	SV5_50F09	No hit found
	SV5_50G05	PREDICTED: Solanum tuberosum AP-4 complex subunit sigma (LOC102605220), mRNA	Solanum tuberosum	971534501	XM_006338131	1	1	720	747	32	750	750	96.4	95.9	98.1	98.1	0
	SV5_50G07	PREDICTED: Solanum tuberosum CBS domain-containing protein CBSX5 (LOC102594632), mRNA	Solanum tuberosum	971578463	XM_006362888	1	1	829	829	11	841	1544	100	53.8	96.3	96.3	0
	SV5_50G08	PREDICTED: Solanum tuberosum protein transport protein Sec24-like CEF (LOC102595564), transcript variant X2, mRNA	Solanum tuberosum	971559853	XM_015311073	1	1	831	832	2929	3766	3790	99.9	22.1	97	97	0
	SV5_50G09	PREDICTED: Solanum tuberosum probable aquaporin TIP1-1 (LOC102591890), mRNA	Solanum tuberosum	565360902	XM_006347141	1	1	324	858	358	681	1340	37.8	24.2	92	92	8e-131
	SV5_50G11	PREDICTED: Solanum tuberosum subtilisin-like protease SBT1.7 (LOC102580470), mRNA	Solanum tuberosum	971541759	XM_006342325	1	3	253	872	281	530	2504	28.8	10	92.8	92.8	6e-101
	SV5_50H01	PREDICTED: Solanum tuberosum probable inactive purple acid phosphatase 29 (LOC102600152), mRNA	Solanum tuberosum	971553311	XM_006348957	1	1	710	824	487	1201	1527	86.2	46.8	94.4	94.4	0
	SV5_50H03	PREDICTED: Solanum tuberosum mitogen-activated protein kinase homolog MMK2 (LOC102580899), mRNA	Solanum tuberosum	971536828	XM_015312004	1	1	800	816	82	884	1850	98	43.4	94.9	94.9	0
	SV5_50H04	PREDICTED: Nicotiana tabacum actin-97-like (LOC107830629), mRNA	Nicotiana tabacum	1025365039	XM_016658252	1	69	701	830	197	813	1574	76.3	39.2	90.7	90.7	0
	SV5_50H06	PREDICTED: Solanum tuberosum UPF0496 protein At4g34320-like (LOC102595853), transcript variant X1, mRNA	Solanum tuberosum	971583231	XM_006365447	1	1	780	824	391	1164	1905	94.7	40.6	91.1	91.1	0
	SV5_50H08	PREDICTED: Solanum tuberosum coproporphyrinogen-III oxidase 1, chloroplastic (LOC102600601), mRNA	Solanum tuberosum	971559588	XM_006352558	1	1	502	852	688	1186	1530	58.9	32.6	92	92	0
	SV5_50H10	Solanum tuberosum short-chain dehydrogenase/reductase (LOC102577811), mRNA	Solanum tuberosum	568215661	NM_001288255	1	1	271	273	704	974	1216	99.3	22.3	98.5	98.5	1e-129
	SV5_50H11	PREDICTED: Solanum tuberosum GDSL esterase/lipase At2g31540-like (LOC102584250), mRNA	Solanum tuberosum	971545627	XM_006344548	1	1	340	845	104	439	1238	40.2	27.1	95.6	95.6	9e-149
	SV5_51A08	PREDICTED: Solanum tuberosum haloacid dehalogenase-like hydrolase domain-containing protein Sgpp (LOC102599074), mRNA	Solanum tuberosum	971558938	XM_006352146	1	1	827	830	249	1077	1354	99.6	61.2	96.3	96.3	0
	SV5_51A12	PREDICTED: Solanum tuberosum probable galacturonosyltransferase 9 (LOC102593929), mRNA	Solanum tuberosum	971534688	XM_006338250	1	1	265	280	1970	2238	2355	94.6	11.4	98.1	98.1	5e-127
	SV5_51B01	PREDICTED: Solanum tuberosum peptidyl-prolyl cis-trans isomerase CYP19-4 (LOC102589666), mRNA	Solanum tuberosum	971556589	XM_006350777	1	1	270	870	70	334	942	31	28.1	83.3	83.3	2e-74
	SV5_51B02	PREDICTED: Solanum tuberosum vicilin-like antimicrobial peptides 2-3 (LOC102598565), mRNA	Solanum tuberosum	971574505	XM_006360703	1	1	733	834	41	770	1985	87.9	36.8	90	90	0
	SV5_51B05	PREDICTED: Solanum tuberosum calnexin homolog 1 (LOC102601553), mRNA	Solanum tuberosum	971540275	XM_006341392	1	1	765	835	799	1564	2051	91.6	37.4	95.3	95.3	0
	SV5_51B06	PREDICTED: Solanum tuberosum 60S ribosomal protein L21-2 (LOC102598242), mRNA	Solanum tuberosum	971577182	XM_006362145	1	15	684	700	36	705	775	95.7	86.5	97.9	97.9	0
	SV5_51B07	PREDICTED: Solanum tuberosum protein DCL, chloroplastic-like (LOC102599571), mRNA	Solanum tuberosum	971581504	XM_006364533	1	1	751	815	44	808	817	92.2	93.6	94.5	94.5	0
	SV5_51B08	No hit found
	SV5_51B09	PREDICTED: Solanum tuberosum probable sugar phosphate/phosphate translocator At2g25520 (LOC102580484), mRNA	Solanum tuberosum	971582154	XM_006364876	1	5	590	835	65	654	1560	70.2	37.8	95.6	95.6	0
	SV5_51C01	PREDICTED: Solanum tuberosum vacuolar protein sorting-associated protein 54, chloroplastic-like (LOC102605373), transcript variant X3, mRNA	Solanum tuberosum	971579650	XM_006363581	1	1	359	881	1820	2176	3147	40.8	11.3	94.2	94.2	1e-154
	SV5_51C03	PREDICTED: Solanum lycopersicum subtilisin-like protease SBT1.7 (LOC101255047), mRNA	Solanum lycopersicum	1104611432	XM_004231854	1	1	626	851	682	1305	2684	73.6	23.3	89	89	0
	SV5_51C06	PREDICTED: Solanum tuberosum topless-related protein 4 (LOC102602466), transcript variant X2, mRNA	Solanum tuberosum	971580740	XM_015303824	1	1	823	832	577	1393	3911	98.9	20.9	95.9	95.9	0
	SV5_51C09	PREDICTED: Solanum tuberosum serine/threonine-protein kinase STY17-like (LOC102580018), mRNA	Solanum tuberosum	971539080	XM_006340728	1	1	660	857	794	1444	2366	77	27.5	94.3	94.3	0
	SV5_51C10	PREDICTED: Solanum tuberosum protein argonaute 4-like (LOC102593796), mRNA	Solanum tuberosum	565361899	XM_006347628	1	32	355	873	1	316	2955	37.1	10.7	79	79	2e-74
	SV5_51D02	PREDICTED: Solanum tuberosum zinc finger protein ZAT11-like (LOC102588802), mRNA	Solanum tuberosum	971556483	XM_006350688	1	1	706	800	156	856	861	88.3	81.4	95.4	95.4	0
	SV5_51D03	PREDICTED: Solanum tuberosum protein transport protein Sec61 subunit alpha-like (LOC102596929), mRNA	Solanum tuberosum	971569828	XM_006358039	1	1	571	587	1260	1834	1859	97.3	30.9	97.4	97.4	0
	SV5_51D05	PREDICTED: Nicotiana tabacum pentatricopeptide repeat-containing protein At5g19020, mitochondrial-like (LOC107828648), mRNA	Nicotiana tabacum	1025356064	XM_016656000	1	80	314	421	2268	2497	4081	55.8	5.6	92.8	92.8	4e-92
	SV5_51D06	PREDICTED: Solanum tuberosum PHD finger protein At1g33420 (LOC102593406), mRNA	Solanum tuberosum	971573872	XM_006360392	1	1	821	823	2246	3065	3308	99.8	24.8	95.6	95.6	0
	SV5_51D07	PREDICTED: Solanum tuberosum UDP-glucuronic acid decarboxylase 2 (LOC102592280), mRNA	Solanum tuberosum	971572180	XM_006359312	1	4	567	810	22	582	1659	69.6	33.8	92.7	92.7	0
	SV5_51D08	PREDICTED: Solanum tuberosum probable sugar phosphate/phosphate translocator At1g06470 (LOC102596992), transcript variant X1, mRNA	Solanum tuberosum	971555073	XM_015309855	1	443	813	816	907	1307	3303	45.5	12.1	72.6	72.6	4e-46
	SV5_51D09	PREDICTED: Solanum tuberosum transcription factor MYB35-like (LOC102603892), mRNA	Solanum tuberosum	971570625	XM_006358454	1	2	830	834	593	1416	1788	99.4	46.1	97.4	97.4	0
	SV5_51D10	PREDICTED: Solanum tuberosum stress-related protein (LOC102605278), mRNA	Solanum tuberosum	971545780	XM_006344606	1	1	751	769	321	1070	1109	97.7	67.6	96.7	96.7	0
	SV5_51D12	Solanum lycopersicum S26 Type I signal peptidase family protein (LOC101259874), mRNA	Solanum lycopersicum	1109453696	NM_001347557	1	1	471	488	539	1012	1063	96.5	44.6	97.1	97.1	0
	SV5_51E01	PREDICTED: Solanum tuberosum zinc finger protein ZAT11-like (LOC102588802), mRNA	Solanum tuberosum	971556483	XM_006350688	1	1	707	798	156	856	861	88.6	81.4	94.5	94.5	0
	SV5_51E02	Solanum tuberosum NAD-dependent malic enzyme 62 kDa isoform, mitochondrial-like (NAD-ME), mRNA	Solanum tuberosum	568214947	NM_001288349	1	185	843	845	2	658	2251	78	29.2	95.9	95.9	0
	SV5_51E03	PREDICTED: Solanum tuberosum protein EARLY FLOWERING 3-like (LOC102581245), mRNA	Solanum tuberosum	971538079	XM_006340186	1	1	605	627	2366	2972	2991	96.5	20.3	97.7	97.7	0
	SV5_51E04	PREDICTED: Solanum tuberosum RHOMBOID-like protein 2 (LOC102580896), mRNA	Solanum tuberosum	971571238	XM_006358814	1	1	195	219	1058	1250	1250	89	15.4	97	97	7e-86
	SV5_51E05	PREDICTED: Solanum tuberosum serine/arginine-rich SC35-like splicing factor SCL30A (LOC102600835), mRNA	Solanum tuberosum	971562248	XM_006354079	1	492	827	836	343	680	1230	40.2	27.5	93.2	93.2	4e-141
	SV5_51E06	PREDICTED: Solanum tuberosum peptidyl-prolyl cis-trans isomerase E (LOC102602240), mRNA	Solanum tuberosum	971579497	XM_006363505	1	1	539	666	48	587	826	80.9	65.4	98.3	98.3	0
	SV5_51E07	PREDICTED: Sesamum indicum protein CELLULOSE SYNTHASE INTERACTIVE 1-like (LOC110012572), mRNA	Sesamum indicum	1173821971	XM_020696643	1	1	584	810	964	1547	1855	72.1	31.5	84.4	84.4	0
	SV5_51E09	PREDICTED: Solanum tuberosum nascent polypeptide-associated complex subunit alpha-like protein 1 (LOC102583896), mRNA	Solanum tuberosum	971536178	XM_006339185	1	3	827	828	73	895	918	99.6	89.7	95.3	95.3	0
	SV5_51E10	PREDICTED: Juglans regia MAU2 chromatid cohesion factor homolog (LOC108989169), transcript variant X2, mRNA	Juglans regia	1098823862	XM_018962692	2	4	798	846	1196	1911	2640	83.7	26.9	77.8	79.2	1e-90
	SV5_51E12	PREDICTED: Solanum tuberosum L-ascorbate peroxidase 1, cytosolic (APX), mRNA	Solanum tuberosum	971584308	XM_006366063	1	1	465	826	599	1060	1061	56.3	43.5	95.3	95.3	0
	SV5_51F01	PREDICTED: Solanum tuberosum DNA-damage-repair/toleration protein DRT102 (LOC102598159), mRNA	Solanum tuberosum	971551245	XM_006347732	1	1	810	823	118	918	1293	98.4	62	94.7	94.7	0
	SV5_51F02	PREDICTED: Solanum tuberosum protein NBR1 homolog (LOC102585254), mRNA	Solanum tuberosum	971550725	XM_006347366	1	1	740	838	686	1415	2645	88.3	27.6	92.3	92.3	0
	SV5_51F03	PREDICTED: Solanum tuberosum protein DEHYDRATION-INDUCED 19 homolog 3 (LOC102593652), mRNA	Solanum tuberosum	971545848	XM_006344656	1	1	817	817	49	864	1295	100	63	94.6	94.6	0
	SV5_51F04	Solanum tuberosum aquaporin PIP2-7-like (LOC102590714), mRNA	Solanum tuberosum	972781199	NM_001318604	1	5	799	799	9	800	1046	99.5	75.7	96.4	96.4	0
	SV5_51F05	PREDICTED: Solanum tuberosum lipoxygenase homology domain-containing protein 1-like (LOC102590334), mRNA	Solanum tuberosum	971564572	XM_006355298	1	1	374	861	59	431	781	43.4	47.8	91.7	91.7	2e-151
	SV5_51F06	PREDICTED: Solanum tuberosum hsp70-Hsp90 organizing protein 2-like (LOC102583884), mRNA	Solanum tuberosum	971564868	XM_006355435	1	1	828	828	707	1537	2163	100	38.4	97.1	97.1	0
	SV5_51F07	PREDICTED: Solanum tuberosum proline dehydrogenase 2, mitochondrial-like (LOC102588726), mRNA	Solanum tuberosum	971534664	XM_006338234	1	1	823	827	119	944	1841	99.5	44.9	96	96	0
	SV5_51F08	PREDICTED: Solanum tuberosum nucleolar GTP-binding protein 1-like (LOC102601522), misc_RNA	Solanum tuberosum	971563160	XR_367830	1	34	830	844	2504	1714	2526	94.4	31.3	95	95	0
	SV5_51F09	PREDICTED: Solanum tuberosum prostatic spermine-binding protein-like (LOC102599494), mRNA	Solanum tuberosum	971555231	XM_006350052	1	1	781	796	123	906	909	98.1	86.3	94.3	94.3	0
	SV5_51F10	PREDICTED: Solanum tuberosum WD repeat-containing protein 55 (LOC102592919), mRNA	Solanum tuberosum	971555926	XM_006350377	1	1	630	835	99	720	1609	75.5	38.7	93	93	0
	SV5_51F12	PREDICTED: Solanum tuberosum probable adenylate kinase 6, chloroplastic (LOC102582917), mRNA	Solanum tuberosum	971538691	XM_006340490	1	1	533	553	690	1225	1319	96.4	40.6	97.4	97.4	0
	SV5_51G01	Solanum tuberosum 40S ribosomal protein S6-1-like (LOC102584897), mRNA	Solanum tuberosum	568214953	NM_001288025	1	22	532	695	1	505	1032	73.5	48.9	94.7	94.7	0
	SV5_51G02	PREDICTED: Solanum tuberosum serine/threonine-protein phosphatase 4 regulatory subunit 3 (LOC102583086), transcript variant X1, mRNA	Solanum tuberosum	971554720	XM_006349772	1	1	437	454	2723	3160	3393	96.3	12.9	97.5	97.5	0
	SV5_51G04	PREDICTED: Solanum tuberosum 26S protease regulatory subunit 8 homolog A (LOC102583713), mRNA	Solanum tuberosum	971583374	XM_006365558	1	1	820	825	76	900	1739	99.4	47.4	96.9	96.9	0
	SV5_51G06	PREDICTED: Solanum pennellii influenza virus NS1A-binding protein homolog B-like (LOC107001590), mRNA	Solanum pennellii	970056834	XM_015199574	1	48	103	825	1	58	2052	6.8	2.8	86.2	86.2	4e-07
	SV5_51G07	PREDICTED: Solanum tuberosum protein TIC 56, chloroplastic (LOC102601433), mRNA	Solanum tuberosum	971572392	XM_006359491	1	1	838	839	257	1092	2111	99.9	39.6	97.7	97.7	0
	SV5_51G08	PREDICTED: Solanum tuberosum ribonucleoside-diphosphate reductase small chain A (LOC102601428), mRNA	Solanum tuberosum	971536491	XM_006339352	1	86	644	658	824	1385	1467	85	38.3	98	98	0
	SV5_51G09	No hit found
	SV5_51G11	Morus notabilis Zinc finger CCCH domain-containing protein 7 partial mRNA	Morus notabilis	703064362	XM_010088885	1	1	370	792	5648	6017	6141	46.7	6	74.3	74.3	3e-59
	SV5_51G12	PREDICTED: Solanum tuberosum autophagy-related protein 8f (LOC102602207), mRNA	Solanum tuberosum	971570328	XM_006358290	1	1	679	703	74	734	777	96.6	85.1	92.4	92.4	0
	SV5_51H02	PREDICTED: Solanum tuberosum cytochrome P450 89A2-like (LOC102602556), mRNA	Solanum tuberosum	971575051	XM_006361025	1	1	807	807	164	983	1778	100	46.1	94.6	94.6	0
	SV5_51H04	PREDICTED: Nicotiana attenuata collagen alpha-1(VIII) chain-like (LOC109235372), mRNA	Nicotiana attenuata	1111148267	XM_019401454	1	53	349	679	141	398	599	43.7	43.1	74.4	74.4	1e-50
	SV5_51H05	PREDICTED: Solanum pennellii abscisic-aldehyde oxidase-like (LOC107005011), mRNA	Solanum pennellii	970001683	XM_015203467	1	1	833	833	2525	3362	4519	100	18.5	93	93	0
	SV5_51H06	PREDICTED: Solanum tuberosum nucleolar protein 10 (LOC102593933), mRNA	Solanum tuberosum	971535708	XM_006338877	1	1	442	879	664	1099	2465	50.3	17.7	91.2	91.2	3e-174
	SV5_51H07	PREDICTED: Solanum tuberosum glycine-rich protein A3 (LOC102584329), mRNA	Solanum tuberosum	971571738	XM_006359051	1	1	404	422	526	929	935	95.7	43.2	98.8	98.8	0
	SV5_51H08	Solanum tuberosum StubSNF1 protein (SNF1), mRNA	Solanum tuberosum	568214264	NM_001288024	1	1	440	470	1522	1956	1966	93.6	22.1	96.8	96.8	0
	SV5_51H09	Solanum tuberosum eukaryotic translation initiation factor 4E (EIF4E), mRNA	Solanum tuberosum	568215159	NM_001288431	1	1	440	834	258	696	696	52.8	63.1	97.5	97.5	0
	SV5_51H11	PREDICTED: Solanum tuberosum peroxisome biogenesis protein 12 (LOC102592664), mRNA	Solanum tuberosum	971547932	XM_006345840	1	1	677	691	852	1526	1549	98	43.6	97.9	97.9	0
	SV5_51H12	PREDICTED: Capsicum annuum protein TAR1-like (LOC107853526), mRNA	Capsicum annuum	1026004362	XM_016698525	1	1	505	834	544	42	1164	60.6	43.2	94.3	94.3	0
	SV5_52A01	PREDICTED: Solanum tuberosum protein GPR107-like (LOC102602425), mRNA	Solanum tuberosum	565343875	XM_006338988	1	1	439	462	1361	1801	1801	95	24.5	97.1	97.1	0
	SV5_52A02	PREDICTED: Solanum tuberosum 3-isopropylmalate dehydratase large subunit-like (LOC102602969), mRNA	Solanum tuberosum	971565885	XM_006356009	1	3	480	608	155	622	1824	78.6	25.7	90.6	90.6	0
	SV5_52A03	PREDICTED: Solanum tuberosum ATP-dependent Clp protease ATP-binding subunit ClpA homolog CD4B, chloroplastic (LOC102577503), mRNA	Solanum tuberosum	971549185	XM_006346574	1	1	816	826	2314	3124	3350	98.8	24.2	95.6	95.6	0
	SV5_52A04	PREDICTED: Solanum tuberosum ferredoxin, root R-B2-like (LOC102581844), transcript variant X1, mRNA	Solanum tuberosum	971547885	XM_015308072	1	1	797	798	36	830	844	99.9	94.2	91.1	91.1	0
	SV5_52A05	PREDICTED: Solanum tuberosum calvin cycle protein CP12-3, chloroplastic (LOC102589731), mRNA	Solanum tuberosum	971541439	XM_006342135	1	1	519	534	74	592	607	97.2	85.5	98.1	98.1	0
	SV5_52A06	PREDICTED: Solanum tuberosum 40S ribosomal protein S30 (LOC102588595), mRNA	Solanum tuberosum	971560089	XM_006352853	1	1	409	453	65	473	473	90.3	86.5	98.3	98.3	0
	SV5_52A08	PREDICTED: Solanum tuberosum methylthioribose kinase (LOC102601472), mRNA	Solanum tuberosum	971548662	XM_006346296	1	1	827	827	79	907	1644	100	50.4	95.9	95.9	0
	SV5_52A09	PREDICTED: Solanum pennellii COP9 signalosome complex subunit 2-like (LOC107003114), transcript variant X2, mRNA	Solanum pennellii	970060207	XM_015201376	1	2	712	847	37	755	1138	83.9	63.2	95.4	95.4	0
	SV5_52A10	No hit found
	SV5_52A11	PREDICTED: Solanum tuberosum AP-4 complex subunit epsilon (LOC102584455), mRNA	Solanum tuberosum	971572984	XM_015314599	1	1	838	838	2375	3214	3890	100	21.6	97.9	97.9	0
	SV5_52A12	PREDICTED: Solanum tuberosum vesicle-associated protein 4-1-like (LOC102583795), mRNA	Solanum tuberosum	971573350	XM_006360061	1	1	838	838	23	862	1345	100	62.5	97.4	97.4	0
	SV5_52B01	Solanum tuberosum MATE efflux family protein 5-like (LOC102604804), mRNA	Solanum tuberosum	568215082	NM_001287854	1	1	763	812	419	1184	1760	94	43.5	92.2	92.2	0
	SV5_52B05	Solanum tuberosum 14-3-3-like protein 16R-like (16R), mRNA	Solanum tuberosum	568214739	NM_001288133	1	1	828	833	41	868	1219	99.4	67.9	97.4	97.4	0
	SV5_52B07	No hit found
	SV5_52B09	PREDICTED: Solanum tuberosum endoglucanase 25-like (LOC102580651), mRNA	Solanum tuberosum	971566483	XM_006356345	1	1	810	810	321	1130	2466	100	32.9	97.8	97.8	0
	SV5_52B10	PREDICTED: Solanum tuberosum luminal-binding protein 5 (LOC102594892), mRNA	Solanum tuberosum	971556092	XM_006350457	1	1	802	804	319	1120	2357	99.8	34	97.6	97.6	0
	SV5_52B11	PREDICTED: Solanum tuberosum pyrrolidone-carboxylate peptidase 1-like (LOC102587519), mRNA	Solanum tuberosum	971566517	XM_006356366	1	1	328	579	67	395	977	56.7	33.7	98.8	98.8	9e-160
	SV5_52C04	PREDICTED: Solanum tuberosum methylenetetrahydrofolate reductase 2-like (LOC102598073), mRNA	Solanum tuberosum	971560648	XM_006353175	1	1	796	830	260	1040	2156	95.9	36.2	90.5	90.5	0
	SV5_52C09	PREDICTED: Solanum tuberosum tubulin beta-1 chain (LOC102594131), mRNA	Solanum tuberosum	971560754	XM_006353237	1	1	754	837	21	765	1664	90.1	44.8	92.1	92.1	0
	SV5_52C10	Solanum tuberosum transaldolase-like protein (LOC102577741), mRNA	Solanum tuberosum	568215283	NM_001288054	1	1	802	802	462	1264	1462	100	54.9	98	98	0
	SV5_52C11	PREDICTED: Solanum tuberosum ATP-dependent DNA helicase SRS2-like protein At4g25120 (LOC102601979), mRNA	Solanum tuberosum	971569952	XM_006358137	1	26	803	831	58	847	4088	93.6	19.3	92.2	92.2	0
	SV5_52C12	PREDICTED: Solanum tuberosum probable NADH dehydrogenase [ubiquinone] 1 alpha subcomplex subunit 5, mitochondrial (LOC102579808), transcript variant X2, misc_RNA	Solanum tuberosum	971573476	XR_368324	2	1	821	830	92	836	1014	90	73.3	96.1	98.3	0
	SV5_52D02	PREDICTED: Solanum lycopersicum protein CASP-like (LOC101262097), transcript variant X2, misc_RNA	Solanum lycopersicum	1104616723	XR_740653	1	27	362	638	134	471	945	52.7	35.8	93.9	93.9	2e-143
	SV5_52D04	PREDICTED: Nicotiana attenuata DNA repair RAD52-like protein 1, mitochondrial (LOC109243987), mRNA	Nicotiana attenuata	1111030767	XM_019411010	1	1	653	832	56	730	1362	78.5	49.6	86.9	86.9	0
	SV5_52D05	PREDICTED: Solanum tuberosum mitochondrial outer membrane protein porin 2 (LOC102596232), mRNA	Solanum tuberosum	971556232	XM_006350551	1	1	818	823	99	910	1292	99.4	62.9	96.2	96.2	0
	SV5_52D06	PREDICTED: Solanum tuberosum pyridoxal 5'-phosphate synthase-like subunit PDX1.2 (LOC102588309), mRNA	Solanum tuberosum	971540573	XM_006341614	1	1	453	471	855	1295	1410	96.2	31.3	96.7	96.7	0
	SV5_52D07	Medicago truncatula C2H2 type zinc finger protein mRNA	Medicago truncatula	922381966	XM_013605757	1	277	794	796	740	1259	2407	65.1	21.6	74	74	7e-87
	SV5_52D09	PREDICTED: Solanum tuberosum probable cyclic nucleotide-gated ion channel 5 (LOC102587558), transcript variant X2, mRNA	Solanum tuberosum	971543909	XM_006343588	1	1	821	824	1495	2318	2473	99.6	33.3	96.1	96.1	0
	SV5_52D10	PREDICTED: Nicotiana sylvestris keratin, type I cytoskeletal 9-like (LOC104239855), mRNA	Nicotiana sylvestris	698493188	XM_009794583	1	35	244	852	28	222	1161	24.7	16.8	71.4	71.4	1e-20
	SV5_52D12	Populus trichocarpa kinase-like protein TMKL1 precursor (POPTR_0002s25300g) mRNA, complete cds	Populus trichocarpa	566159908	XM_002303049	1	3	392	725	1588	1973	2261	53.8	17.1	74.1	74.1	2e-61
	SV5_52E01	Solanum tuberosum 1-aminocyclopropane-1-carboxylate oxidase (ACO2), mRNA	Solanum tuberosum	568215480	NM_001288279	1	1	699	830	20	709	1265	84.2	54.6	92.7	92.7	0
	SV5_52E02	PREDICTED: Solanum tuberosum protein RALF-like 27 (LOC102600341), mRNA	Solanum tuberosum	971583441	XM_006365597	1	21	343	467	60	385	385	69.2	84.7	92.7	92.7	4e-131
	SV5_52E03	Solanum tuberosum transcription initiation factor TFIID subunit 7-like (LOC102594176), mRNA	Solanum tuberosum	568815654	NM_001288683	1	27	256	822	152	380	1271	28	18	95.7	95.7	3e-98
	SV5_52E04	No hit found
	SV5_52E05	PREDICTED: Solanum tuberosum IAA-amino acid hydrolase ILR1-like 6 (LOC102600823), mRNA	Solanum tuberosum	971557299	XM_006351213	1	1	828	835	151	988	1950	99.2	43	96	96	0
	SV5_52E06	PREDICTED: Solanum tuberosum B3 domain-containing protein REM16-like (LOC102596141), mRNA	Solanum tuberosum	971535313	XM_006338695	1	1	680	838	3	674	1104	81.2	60.9	96.5	96.5	0
	SV5_52E07	PREDICTED: Solanum tuberosum DEAD-box ATP-dependent RNA helicase 28 (LOC102602227), mRNA	Solanum tuberosum	971541266	XM_006342003	1	1	807	807	28	834	2728	100	29.6	98.6	98.6	0
	SV5_52E08	Solanum tuberosum tubulin beta-2 chain-like (LOC102590108), mRNA	Solanum tuberosum	568214973	NM_001288277	1	1	826	829	22	842	1611	99.6	51	96.1	96.1	0
	SV5_52F01	PREDICTED: Solanum tuberosum nodal modulator 3 (LOC102593922), mRNA	Solanum tuberosum	971565446	XM_006355770	1	1	709	812	119	824	4124	87.3	17.1	93.8	93.8	0
	SV5_52F06	PREDICTED: Nicotiana sylvestris non-specific lipid-transfer protein 2-like (LOC104227199), mRNA	Nicotiana sylvestris	698581964	XM_009779392	1	44	349	506	66	374	501	60.5	61.7	74.8	74.8	8e-46
	SV5_52F08	PREDICTED: Solanum lycopersicum metallothiol transferase FosB-like (LOC101258312), mRNA	Solanum lycopersicum	1104593908	XM_004231280	2	337	831	833	17	416	788	48.1	50.8	80.7	80.9	5e-63
	SV5_52F09	PREDICTED: Solanum tuberosum D-3-phosphoglycerate dehydrogenase 3, chloroplastic-like (LOC102588117), mRNA	Solanum tuberosum	971545375	XM_006344425	1	1	711	869	51	749	2166	81.8	32.3	89.8	89.8	0
	SV5_52F10	PREDICTED: Solanum tuberosum 40S ribosomal protein S16-like (LOC102601557), mRNA	Solanum tuberosum	971540874	XM_006341788	1	1	550	567	29	578	621	97	88.6	98.4	98.4	0
	SV5_52F11	PREDICTED: Solanum tuberosum dehydration-responsive element-binding protein 1E-like (LOC102585755), mRNA	Solanum tuberosum	971570336	XM_006358326	1	307	369	441	1106	1168	1168	14.3	5.4	100	100	5e-22
	SV5_52G01	PREDICTED: Solanum tuberosum NADH--cytochrome b5 reductase 1 (LOC102598093), transcript variant X1, mRNA	Solanum tuberosum	971536119	XM_006339144	1	1	744	826	57	804	1389	90.1	53.9	95.7	95.7	0
	SV5_52G02	PREDICTED: Solanum tuberosum cathepsin B-like (LOC102605367), mRNA	Solanum tuberosum	971577761	XM_006362540	1	62	664	809	1	604	1412	74.5	42.8	92.6	92.6	0
	SV5_52G07	PREDICTED: Solanum lycopersicum protein MARD1-like (LOC101250672), mRNA	Solanum lycopersicum	1104641698	XM_004252492	1	1	446	463	475	877	950	96.3	42.4	82.2	82.2	3e-133
	SV5_52G08	PREDICTED: Solanum lycopersicum RNA-binding protein 39 (LOC101259103), transcript variant X1, mRNA	Solanum lycopersicum	1104639673	XM_010314155	1	11	564	816	37	592	2136	67.9	26	88.6	88.6	0
	SV5_52G09	PREDICTED: Solanum tuberosum tubulin beta-1 chain (LOC102594131), mRNA	Solanum tuberosum	971560754	XM_006353237	1	4	833	850	28	844	1664	97.7	49.1	92.8	92.8	0
	SV5_52G10	PREDICTED: Solanum tuberosum protein TAP1-like (LOC102581611), mRNA	Solanum tuberosum	565396993	XM_006364027	2	12	498	532	47	508	525	67.1	69.5	83.7	88.9	8e-84
	SV5_52G11	PREDICTED: Capsicum annuum 40S ribosomal protein S18-like (LOC107875746), mRNA	Capsicum annuum	1026067247	XM_016722570	1	1	552	842	883	1426	1643	65.6	33.1	89	89	0
	SV5_52G12	PREDICTED: Solanum tuberosum protein disulfide-isomerase-like (LOC102598658), mRNA	Solanum tuberosum	971534456	XM_006338112	1	1	794	809	869	1662	1708	98.2	46.5	96.9	96.9	0
	SV5_52H01	PREDICTED: Solanum tuberosum aldose 1-epimerase-like (LOC102590459), mRNA	Solanum tuberosum	565342675	XM_006338406	1	1	820	824	262	1077	1380	99.5	59.1	94.8	94.8	0
	SV5_52H02	No hit found
	SV5_52H03	PREDICTED: Solanum tuberosum mannan endo-1,4-beta-mannosidase 6 (LOC102591414), mRNA	Solanum tuberosum	971577317	XM_006362276	1	205	558	857	171	517	1619	41.3	21.4	89	89	7e-125
	SV5_52H04	PREDICTED: Solanum tuberosum protein CREG1 (LOC102606236), mRNA	Solanum tuberosum	971534999	XM_006338455	1	2	628	739	253	878	1256	84.8	49.8	97.1	97.1	0
	SV5_52H07	Solanum tuberosum glycine dehydrogenase (decarboxylating), mitochondrial-like (LOC102601213), mRNA	Solanum tuberosum	972781146	NM_001318671	1	4	815	823	624	1427	3381	98.7	23.8	93.7	93.7	0
	SV5_52H08	No hit found
	SV5_52H10	PREDICTED: Solanum pennellii fimbrin-2 (LOC107031710), mRNA	Solanum pennellii	970054039	XM_015233164	1	1	730	846	1620	2333	2507	86.3	28.5	92.1	92.1	0
	SV5_52H11	PREDICTED: Solanum tuberosum DNA repair protein REV1 (LOC102599689), transcript variant X8, mRNA	Solanum tuberosum	971548658	XM_015308265	1	1	804	807	2436	3241	4670	99.6	17.3	96.5	96.5	0
	SV5_52H12	No hit found
	SV5_53A01	PREDICTED: Solanum tuberosum stromal 70 kDa heat shock-related protein, chloroplastic (LOC102588246), mRNA	Solanum tuberosum	971553792	XM_006349257	1	1	543	829	1333	1874	2631	65.5	20.6	97.2	97.2	0
	SV5_53A02	PREDICTED: Solanum tuberosum glucan/water dikinase (GWD3), transcript variant X2, mRNA	Solanum tuberosum	971571046	XM_006358751	1	1	379	875	1430	1805	4167	43.3	9	93.1	93.1	2e-158
	SV5_53A03	PREDICTED: Ipomoea nil vignain-like (LOC109171560), mRNA	Ipomoea nil	1109203553	XM_019320603	1	29	240	490	80	291	3136	43.3	6.8	82.1	82.1	3e-51
	SV5_53A05	PREDICTED: Solanum tuberosum disease resistance protein RGA2-like (LOC102593005), misc_RNA	Solanum tuberosum	971585732	XR_001472387	1	1	637	825	1611	2244	2257	77.2	28.1	88.1	88.1	0
	SV5_53A06	PREDICTED: Solanum pennellii 40S ribosomal protein S9-2 (LOC107020589), mRNA	Solanum pennellii	970030442	XM_015221018	1	1	574	600	286	857	985	95.7	58.1	93.6	93.6	0
	SV5_53A08	PREDICTED: Solanum tuberosum classical arabinogalactan protein 5 (LOC102589511), mRNA	Solanum tuberosum	971579018	XM_006363242	1	2	680	832	41	717	745	81.6	90.9	95	95	0
	SV5_53A10	Solanum tuberosum major intrinsic protein 1-like protein (MIP1), mRNA	Solanum tuberosum	568214813	NM_001288459	1	1	673	835	195	867	867	80.6	77.6	97.5	97.5	0
	SV5_53A11	PREDICTED: Solanum tuberosum heat shock cognate protein 80-like (LOC102600008), mRNA	Solanum tuberosum	971546159	XM_006344843	1	49	659	834	2313	1703	2489	73.3	24.6	84.2	84.2	0
	SV5_53B01	PREDICTED: Solanum lycopersicum histone H2A (LOC101265996), transcript variant X3, mRNA	Solanum lycopersicum	1104639731	XM_019211008	1	23	451	799	25	454	680	53.7	63.2	96.5	96.5	0
	SV5_53B02	PREDICTED: Solanum tuberosum protein transport protein Sec61 subunit gamma-1-like (LOC102603715), mRNA	Solanum tuberosum	971550663	XM_006347333	1	2	551	766	40	588	588	71.8	93.4	97.1	97.1	0
	SV5_53B03	Solanum tuberosum 40S ribosomal protein S6-like (LOC102600285), mRNA	Solanum tuberosum	568215147	NM_001288100	1	5	812	812	4	811	1056	99.5	76.5	98.5	98.5	0
	SV5_53B04	PREDICTED: Solanum tuberosum ATP-citrate synthase alpha chain protein 2 (LOC102588828), mRNA	Solanum tuberosum	971570537	XM_006358492	1	1	609	623	1108	1716	1804	97.8	33.8	99.5	99.5	0
	SV5_53B08	PREDICTED: Solanum tuberosum protein DETOXIFICATION 46, chloroplastic-like (LOC102606365), mRNA	Solanum tuberosum	971574247	XM_006360568	1	1	657	672	1399	2044	2106	97.8	30.7	95.5	95.5	0
	SV5_53B09	PREDICTED: Solanum tuberosum membrane steroid-binding protein 2-like (LOC102595734), mRNA	Solanum tuberosum	971579060	XM_015303387	1	1	804	804	141	946	1085	100	74.3	95.1	95.1	0
	SV5_53C03	PREDICTED: Solanum tuberosum dnaJ protein homolog 2-like (LOC102591116), transcript variant X1, mRNA	Solanum tuberosum	971586039	XM_006366958	1	1	645	824	71	701	1584	78.3	39.8	86.8	86.8	0
	SV5_53C06	PREDICTED: Solanum tuberosum alpha/beta hydrolase domain-containing protein 11 (LOC102603092), mRNA	Solanum tuberosum	971566856	XM_006356458	1	1	818	825	266	1082	1742	99.2	46.9	94.6	94.6	0
	SV5_53C07	PREDICTED: Solanum tuberosum alpha-L-arabinofuranosidase 1-like (LOC102584490), mRNA	Solanum tuberosum	565398468	XM_006364735	1	96	777	790	1	678	2013	86.3	33.7	95.9	95.9	0
	SV5_53C08	PREDICTED: Solanum tuberosum syntaxin-71-like (LOC102589069), transcript variant X1, mRNA	Solanum tuberosum	971537735	XM_015314509	1	1	118	842	1008	891	1481	14	8	97.5	97.5	9e-48
	SV5_53C10	PREDICTED: Solanum tuberosum probable methyltransferase PMT15 (LOC102589482), mRNA	Solanum tuberosum	971536575	XM_006339400	1	1	380	839	468	844	2417	45.3	15.6	82.6	82.6	5e-114
	SV5_53C11	PREDICTED: Solanum tuberosum copper-transporting ATPase RAN1 (LOC102603262), mRNA	Solanum tuberosum	971582303	XM_006364929	1	1	427	843	2436	2858	3401	50.7	12.4	92	92	3e-173
	SV5_53C12	PREDICTED: Solanum lycopersicum erlin-2-B (LOC101244287), mRNA	Solanum lycopersicum	723698556	XM_004239007	1	1	565	821	101	662	1403	68.8	40.1	87.5	87.5	0
	SV5_53D02	PREDICTED: Solanum tuberosum protein EARLY RESPONSIVE TO DEHYDRATION 15-like (LOC102604076), mRNA	Solanum tuberosum	971557317	XM_006351223	1	1	770	781	61	830	859	98.6	89.6	96.5	96.5	0
	SV5_53D03	PREDICTED: Solanum tuberosum E3 ubiquitin-protein ligase RNF5-like (LOC102590885), transcript variant X2, mRNA	Solanum tuberosum	971554312	XM_006349548	1	36	788	788	396	1148	1150	95.6	65.5	98.1	98.1	0
	SV5_53D04	PREDICTED: Solanum tuberosum probable receptor-like protein kinase At5g24010 (LOC102586020), mRNA	Solanum tuberosum	971543081	XM_006343140	1	1	510	855	1369	1872	2754	59.7	18.3	89	89	0
	SV5_53D06	PREDICTED: Solanum tuberosum phosphoglycerate mutase-like protein AT74 (LOC102589831), mRNA	Solanum tuberosum	971540017	XM_015306128	1	260	816	816	1	559	684	68.3	81.7	98.2	98.2	0
	SV5_53D07	PREDICTED: Solanum tuberosum coilin-like (LOC102604548), transcript variant X2, mRNA	Solanum tuberosum	971568853	XM_015313498	1	1	657	849	387	1039	2967	77.4	22	90.3	90.3	0
	SV5_53D08	PREDICTED: Solanum tuberosum replication protein A 32 kDa subunit B-like (LOC102587963), mRNA	Solanum tuberosum	971536081	XM_006339112	1	1	810	812	64	875	1190	99.8	68.2	96.9	96.9	0
	SV5_53D09	PREDICTED: Solanum tuberosum nodulin homeobox (LOC102594863), transcript variant X2, mRNA	Solanum tuberosum	971584735	XM_006366317	2	1	824	824	1556	2439	3433	100	24.2	97.2	99.2	0
	SV5_53D11	PREDICTED: Solanum tuberosum cytochrome c (LOC102582196), mRNA	Solanum tuberosum	971553763	XM_006349239	1	1	677	692	5	681	681	97.8	99.4	95.9	95.9	0
	SV5_53D12	PREDICTED: Solanum tuberosum DNA polymerase alpha subunit B (LOC102588311), mRNA	Solanum tuberosum	971540692	XM_006341692	1	1	827	832	928	1756	2406	99.4	34.5	95.6	95.6	0
	SV5_53E01	PREDICTED: Solanum tuberosum dynamin-related protein 4C-like (LOC102581679), transcript variant X1, mRNA	Solanum tuberosum	971571477	XM_006358971	1	1	760	819	795	1544	2373	92.8	31.6	93.6	93.6	0
	SV5_53E02	No hit found
	SV5_53E03	PREDICTED: Solanum tuberosum E3 ubiquitin-protein ligase RNF5-like (LOC102590885), transcript variant X1, mRNA	Solanum tuberosum	971554311	XM_006349547	1	1	631	816	160	787	949	77.3	66.2	93.7	93.7	0
	SV5_53E07	PREDICTED: Solanum tuberosum ALA-interacting subunit 1-like (LOC102598366), mRNA	Solanum tuberosum	971547955	XM_006345860	2	1	786	805	568	1841	2046	97.6	53.7	95.2	97.1	0
	SV5_53E10	PREDICTED: Solanum tuberosum troponin T, fast skeletal muscle (LOC102584411), mRNA	Solanum tuberosum	971554853	XM_006349859	1	1	743	749	84	817	1662	99.2	44.2	96	96	0
	SV5_53E11	PREDICTED: Solanum tuberosum eukaryotic peptide chain release factor GTP-binding subunit ERF3A-like (LOC102584824), transcript variant X2, mRNA	Solanum tuberosum	971583009	XM_006365341	1	1	831	852	42	874	2131	97.5	39.1	95	95	0
	SV5_53E12	PREDICTED: Solanum pennellii RING-H2 finger protein ATL8-like (LOC107009171), mRNA	Solanum pennellii	970006174	XM_015208450	1	1	647	827	26	672	935	78.2	69.2	94.9	94.9	0
	SV5_53F02	PREDICTED: Solanum tuberosum heat shock cognate protein 80 (LOC102604977), mRNA	Solanum tuberosum	565371919	XM_006352486	1	5	607	852	54	653	2346	70.8	25.6	96.4	96.4	0
	SV5_53F03	PREDICTED: Solanum tuberosum zinc finger A20 and AN1 domain-containing stress-associated protein 8-like (SAP3), transcript variant X1, mRNA	Solanum tuberosum	971575217	XM_006361154	1	41	804	813	115	876	1000	94	76.2	95.8	95.8	0
[truncated: 4,784 more rows]

## Sheet: b
	(b) Protein BLAST results.
	Best BLASTx hits in the refseq_protein database
	EST	Sequence description	Species	GI	Accession nb	Nb HSPs	Query start	Query end	Query len.	Subj. start	Subj. end	Subj. len.	Query cov.	Subj. cov.	Ave. ident.	Max. ident.	Ave. pos.	Max. pos.	E-value
	SV5_01A01	PREDICTED: YTH domain-containing family protein 3-like isoform X1 [Juglans regia]	Juglans regia	1098736163	XP_018833884	1	29	700	856	257	479	704	78.5	31.7	67.4	67.4	76.3	76.3	2e-93
	SV5_01A02	PREDICTED: proline-, glutamic acid- and leucine-rich protein 1 [Theobroma cacao]	Theobroma cacao	1063474362	XP_017972123	1	350	556	824	65	127	160	25.1	39.4	47.8	47.8	63.8	63.8	1e-09
	SV5_01A03	PREDICTED: bZIP transcription factor 53 [Solanum tuberosum]	Solanum tuberosum	565378805	XP_006355836	2	378	739	825	1	119	144	43.9	82.6	67.2	84.9	68.9	86.8	3e-26
	SV5_01A04	No hit found
	SV5_01A05	No hit found
	SV5_01A06	PREDICTED: protein TRANSPARENT TESTA GLABRA 1-like [Solanum tuberosum]	Solanum tuberosum	565361550	XP_006347519	1	33	818	819	1	262	342	96	76.6	95	95	95.8	95.8	2e-179
	SV5_01A07	No hit found
	SV5_01A09	embryo-abundant family protein [Populus trichocarpa]	Populus trichocarpa	224090001	XP_002308901	1	9	749	840	16	262	263	88.2	93.9	70.5	70.5	82.6	82.6	1e-127
	SV5_01A11	PREDICTED: zinc finger BED domain-containing protein RICESLEEPER 2-like [Nicotiana tabacum]	Nicotiana tabacum	1025169848	XP_016470655	2	323	758	837	274	424	424	52.1	35.6	61.6	63.1	75.5	75.7	2e-40
	SV5_01A12	PREDICTED: glycine-rich RNA-binding protein 6, mitochondrial [Solanum tuberosum]	Solanum tuberosum	565343852	XP_006339038	1	72	485	697	1	138	138	59.4	100	97.8	97.8	98.6	98.6	4e-75
	SV5_01B03	PREDICTED: cysteine proteinase inhibitor B [Solanum tuberosum]	Solanum tuberosum	565385891	XP_006358790	1	88	423	639	25	135	135	52.6	82.2	97.3	97.3	99.1	99.1	2e-68
	SV5_01B04	No hit found
	SV5_01B05	PREDICTED: ubiquitin-conjugating enzyme E2 22 [Solanum pennellii]	Solanum pennellii	970057947	XP_015055650	1	216	782	826	1	189	263	68.6	71.9	98.4	98.4	98.4	98.4	5e-132
	SV5_01B06	PREDICTED: UDP-glucuronate 4-epimerase 1 [Solanum pennellii]	Solanum pennellii	970041897	XP_015082338	1	4	564	657	239	425	425	85.4	44	99.5	99.5	99.5	99.5	7e-120
	SV5_01B07	PREDICTED: protein trichome birefringence-like 42 [Solanum tuberosum]	Solanum tuberosum	565364268	XP_006348848	1	1	156	430	378	429	429	36.3	12.1	100	100	100	100	2e-25
	SV5_01B08	PREDICTED: ubiquinone biosynthesis protein COQ9-B, mitochondrial [Solanum tuberosum]	Solanum tuberosum	565403993	XP_006367435	1	119	511	803	171	301	304	48.9	43.1	94.7	94.7	95.4	95.4	2e-81
	SV5_01B09	PREDICTED: histone deacetylase HDT2 [Solanum tuberosum]	Solanum tuberosum	565364746	XP_006349079	2	15	303	596	175	264	293	48.3	30.7	87.5	97.2	92.7	100	4e-25
	SV5_01B10	PREDICTED: haloacid dehalogenase-like hydrolase domain-containing protein At3g48420 isoform X2 [Solanum lycopersicum]	Solanum lycopersicum	460374808	XP_004233201	1	1	840	841	3	281	368	99.9	75.8	80.7	80.7	84.6	84.6	2e-133
	SV5_01B11	PREDICTED: protein TIC 20-v, chloroplastic [Solanum lycopersicum]	Solanum lycopersicum;Solanum pennellii	460413103	XP_004251935	1	1	591	840	1	197	197	70.4	100	98	98	99	99	1e-111
	SV5_01B12	PREDICTED: CASP-like protein 5B1 [Solanum tuberosum]	Solanum tuberosum	565378487	XP_006355687	1	361	498	791	108	153	153	17.5	30.1	100	100	100	100	4e-20
	SV5_01C01	No hit found
	SV5_01C02	PREDICTED: lysosomal Pro-X carboxypeptidase-like [Solanum tuberosum]	Solanum tuberosum	971553358	XP_006349128	1	23	112	231	477	506	506	39	5.9	93.3	93.3	100	100	6e-10
	SV5_01C03	PREDICTED: zinc finger BED domain-containing protein DAYSLEEPER-like [Solanum tuberosum]	Solanum tuberosum	971546699	XP_015163242	1	3	701	824	195	427	867	84.8	26.9	95.3	95.3	95.3	95.3	2e-150
	SV5_01C05	PREDICTED: probable DNA double-strand break repair Rad50 ATPase isoform X2 [Gossypium hirsutum]	Gossypium hirsutum	1028955350	XP_016721123	1	4	720	805	213	454	660	89.1	36.7	46.3	46.3	70.7	70.7	1e-60
	SV5_01C06	PREDICTED: zinc finger CCCH domain-containing protein 55-like isoform X2 [Capsicum annuum]	Capsicum annuum	1026008256	XP_016555893	1	1	255	710	1251	1335	1335	35.9	6.4	95.3	95.3	97.7	97.7	1e-41
	SV5_01C07	No hit found
	SV5_01C08	PREDICTED: FKBP12-interacting protein of 37 kDa [Solanum tuberosum]	Solanum tuberosum	565355108	XP_006344445	2	6	367	798	250	342	342	35.7	27.2	95.8	97.5	95.8	97.5	2e-36
	SV5_01C09	PREDICTED: pectinesterase inhibitor-like [Nicotiana attenuata]	Nicotiana attenuata	1111099063	XP_019244473	1	6	515	628	4	172	173	81.2	97.7	51.2	51.2	74.1	74.1	1e-52
	SV5_01C11	PREDICTED: importin subunit alpha [Solanum tuberosum]	Solanum tuberosum	565378815	XP_006355841	3	125	772	834	1	248	527	77.3	41	75.9	82.4	78.2	85.3	7e-69
	SV5_01D01	PREDICTED: probable acyl-activating enzyme 1, peroxisomal [Solanum tuberosum]	Solanum tuberosum	565397824	XP_006364484	3	18	682	835	211	431	553	79.5	40	85.1	94.3	87.3	95.1	4e-100
	SV5_01D03	PREDICTED: myb-related protein 3R-1-like [Solanum lycopersicum]	Solanum lycopersicum	723746070	XP_004251170	1	23	541	842	831	1003	1003	61.6	17.3	91.3	91.3	95.4	95.4	4e-98
	SV5_01D04	PREDICTED: J domain-containing protein spf31-like [Solanum tuberosum]	Solanum tuberosum	565346580	XP_006340329	1	8	679	830	1	224	258	81	86.8	96	96	96.9	96.9	9e-132
	SV5_01D05	PREDICTED: beta-glucuronosyltransferase GlcAT14B [Solanum tuberosum]	Solanum tuberosum	565342727	XP_006338492	1	15	320	494	329	430	430	61.9	23.7	100	100	100	100	2e-65
	SV5_01D06	No hit found
	SV5_01D07	PREDICTED: leucine aminopeptidase 2, chloroplastic isoform X2 [Solanum tuberosum]	Solanum tuberosum	971555215	XP_015165363	1	61	795	795	26	271	577	92.5	42.6	89.4	89.4	90.2	90.2	2e-108
	SV5_01D08	PREDICTED: pentatricopeptide repeat-containing protein At3g59040 isoform X2 [Solanum lycopersicum]	Solanum lycopersicum	1104628783	XP_019070431	1	2	307	484	75	176	533	63.2	19.1	99	99	100	100	7e-65
	SV5_01D09	ribosomal protein L2 (chloroplast) [Rehmannia solanifolia]	Rehmannia solanifolia	1181492270	YP_009354159	1	9	419	863	1	137	289	47.6	47.4	83.2	83.2	85.4	85.4	4e-70
	SV5_01D11	No hit found
	SV5_01D12	PREDICTED: magnesium-chelatase subunit ChlI, chloroplastic [Solanum tuberosum]	Solanum tuberosum	565390673	XP_006361060	1	1	792	831	82	346	427	95.3	62.1	92.8	92.8	94	94	1e-153
	SV5_01E01	No hit found
	SV5_01E02	No hit found
	SV5_01E03	No hit found
	SV5_01E04	No hit found
	SV5_01E05	PREDICTED: RING-box protein 1a [Solanum lycopersicum]	Solanum lycopersicum;Solanum tuberosum;Solanum pennellii	460412611	XP_004251691	1	51	398	679	1	116	116	51.3	100	100	100	100	100	2e-79
	SV5_01E06	PREDICTED: DNA polymerase delta subunit 4 [Populus euphratica]	Populus euphratica	743942539	XP_011015765	1	34	387	695	1	119	121	50.9	98.4	61.3	61.3	81.5	81.5	1e-42
	SV5_01E07	PREDICTED: histone deacetylase HDT1-like [Solanum tuberosum]	Solanum tuberosum	565343654	XP_006338944	1	41	748	839	1	236	287	84.4	82.2	91.1	91.1	92.4	92.4	1e-92
	SV5_01E08	PREDICTED: CRM-domain containing factor CFM3, chloroplastic/mitochondrial [Ipomoea nil]	Ipomoea nil	1109289555	XP_019169351	1	251	691	823	109	258	270	53.6	55.6	67.6	67.6	76.8	76.8	2e-35
	SV5_01E09	PREDICTED: peroxisome biogenesis protein 16 isoform X1 [Solanum tuberosum]	Solanum tuberosum	565344806	XP_006339495	1	228	794	849	1	188	367	66.8	51.2	84.7	84.7	86.8	86.8	6e-86
	SV5_01E10	No hit found
	SV5_01F01	PREDICTED: 60S ribosomal protein L29-2-like [Solanum lycopersicum]	Solanum lycopersicum;Solanum pennellii	460388442	XP_004239876	1	32	211	398	1	60	60	45.2	100	98.3	98.3	98.3	98.3	4e-32
	SV5_01F02	No hit found
	SV5_01F03	No hit found
	SV5_01F04	PREDICTED: polygalacturonase At1g48100 [Solanum tuberosum]	Solanum tuberosum	565380041	XP_006356424	1	8	622	831	278	482	511	74	40.1	95.6	95.6	95.6	95.6	1e-122
	SV5_01F05	PREDICTED: heavy metal-associated isoprenylated plant protein 6-like [Nicotiana attenuata]	Nicotiana attenuata	1111049949	XP_019231651	2	151	406	840	140	222	365	30.5	22.7	57.5	62.9	72.3	80	8e-08
	SV5_01F06	PREDICTED: calcium-transporting ATPase 2, plasma membrane-type-like [Solanum pennellii]	Solanum pennellii	970010556	XP_015066172	1	2	172	598	2	58	1017	28.6	5.6	98.3	98.3	98.3	98.3	1e-28
	SV5_01F07	PREDICTED: TBC1 domain family member 22B [Capsicum annuum]	Capsicum annuum	1026003821	XP_016553748	5	140	772	800	4	238	445	68.4	41.6	80.1	90	85.3	93.3	4e-54
	SV5_01F08	PREDICTED: GDSL esterase/lipase At5g62930 [Solanum tuberosum]	Solanum tuberosum	565361413	XP_006347451	1	26	751	837	1	242	244	86.7	99.2	94.2	94.2	95	95	5e-157
	SV5_01F09	C2H2-like zinc finger protein [Medicago truncatula]	Medicago truncatula	357438393	XP_003589472	1	195	770	845	35	223	403	68.2	46.9	66.8	66.8	75.7	75.7	2e-57
	SV5_01F10	PREDICTED: dihydrolipoyllysine-residue acetyltransferase component 1 of pyruvate dehydrogenase complex, mitochondrial isoform X3 [Solanum pennellii]	Solanum pennellii	970063030	XP_015058429	1	11	409	742	483	615	615	53.8	21.6	97.7	97.7	97.7	97.7	9e-72
	SV5_01F12	PREDICTED: polyadenylate-binding protein RBP45 [Solanum pennellii]	Solanum pennellii	970041718	XP_015082248	1	3	506	843	195	362	410	59.8	41	99.4	99.4	100	100	3e-114
	SV5_01G01	PREDICTED: protein prenyltransferase alpha subunit repeat-containing protein 1 isoform X2 [Solanum tuberosum]	Solanum tuberosum	971572586	XP_015169998	1	3	575	633	129	319	319	90.5	59.9	99	99	99	99	2e-135
	SV5_01G02	PREDICTED: cullin-1-like [Solanum tuberosum]	Solanum tuberosum	565372455	XP_006352809	1	3	773	837	43	299	740	92.1	34.7	86	86	86.4	86.4	2e-148
	SV5_01G03	PREDICTED: 14 kDa proline-rich protein DC2.15-like [Nicotiana attenuata]	Nicotiana attenuata	1111023711	XP_019262906	1	30	428	619	1	134	134	64.5	100	79.1	79.1	87.3	87.3	3e-34
	SV5_01G05	PREDICTED: endonuclease MutS2-like isoform X2 [Nicotiana tabacum]	Nicotiana tabacum	1025344531	XP_016509116	1	2	190	817	448	510	719	23.1	8.8	93.7	93.7	98.4	98.4	1e-21
	SV5_01G06	PREDICTED: enoyl-CoA delta isomerase 1, peroxisomal-like [Solanum tuberosum]	Solanum tuberosum	565344707	XP_006339447	1	1	654	823	4	221	248	79.5	87.9	97.3	97.3	97.3	97.3	3e-133
	SV5_01G07	PREDICTED: heat shock 70 kDa protein 15-like [Solanum tuberosum]	Solanum tuberosum	565359565	XP_006346577	1	2	715	826	446	683	849	86.4	28	93.3	93.3	93.7	93.7	2e-96
	SV5_01G09	fructose 1,6-bisphosphate aldolase [Solanum lycopersicum]	Solanum lycopersicum;Solanum pennellii	1102130378	NP_001333917	1	83	298	846	1	72	358	25.5	20.1	83.3	83.3	84.7	84.7	1e-27
	SV5_01G10	PREDICTED: serine/threonine-protein kinase STY17-like [Solanum pennellii]	Solanum pennellii	970010454	XP_015066121	1	280	630	841	446	562	562	41.7	20.8	94.9	94.9	97.4	97.4	1e-59
	SV5_01G11	PREDICTED: pyruvate dehydrogenase E1 component subunit beta-1, mitochondrial [Solanum lycopersicum]	Solanum lycopersicum	460379226	XP_004235365	1	2	220	504	305	377	377	43.5	19.4	100	100	100	100	2e-40
	SV5_01H01	PREDICTED: protein BPS1, chloroplastic-like [Solanum tuberosum]	Solanum tuberosum	565345061	XP_006339617	1	1	603	786	137	337	352	76.7	57.1	92.5	92.5	94	94	4e-127
	SV5_01H02	PREDICTED: transcription factor TCP2-like isoform X2 [Solanum tuberosum]	Solanum tuberosum	565377911	XP_006355409	1	114	710	804	207	405	405	74.3	49.1	99.5	99.5	99.5	99.5	5e-113
	SV5_01H04	PREDICTED: nuclear/nucleolar GTPase 2-like [Solanum pennellii]	Solanum pennellii	970041779	XP_015082281	2	95	602	840	1	168	516	60	32.4	78.6	97.8	79.8	97.8	9e-61
	SV5_01H05	PREDICTED: calcium-dependent protein kinase 10 [Solanum pennellii]	Solanum pennellii	970019619	XP_015071018	1	2	790	823	229	491	538	95.9	48.9	95.1	95.1	95.8	95.8	9e-168
	SV5_01H06	PREDICTED: T-complex protein 1 subunit beta-like, partial [Nicotiana tabacum]	Nicotiana tabacum	1025183682	XP_016473501	1	103	798	826	1	233	387	84.3	60.2	84.6	84.6	87.1	87.1	6e-126
	SV5_01H07	PREDICTED: aspartic proteinase nepenthesin-1-like [Solanum tuberosum]	Solanum tuberosum	565341835	XP_006338076	1	8	544	674	257	435	435	79.7	41.2	99.4	99.4	99.4	99.4	2e-102
	SV5_01H08	PREDICTED: AAA-ATPase At3g28600-like [Solanum tuberosum]	Solanum tuberosum	565342729	XP_006338493	1	138	620	833	350	509	509	58	31.4	95	95	96.9	96.9	5e-87
	SV5_01H09	PREDICTED: gibberellin-regulated protein 5-like [Nicotiana attenuata]	Nicotiana attenuata	1111057648	XP_019235497	1	22	336	397	8	111	111	79.4	93.7	55.2	55.2	65.7	65.7	2e-32
	SV5_01H10	No hit found
	SV5_01H11	PREDICTED: leucine-rich repeat receptor-like protein kinase PEPR2 [Nicotiana attenuata]	Nicotiana attenuata	1111125672	XP_019251315	1	36	338	587	1	91	234	51.6	38.9	67.3	67.3	75.3	75.3	1e-25
	SV5_02A04	protein CELLULOSE SYNTHASE INTERACTIVE 1-like [Sesamum indicum]	Sesamum indicum	1173821972	XP_020552302	1	3	452	820	265	414	414	54.9	36.2	96.7	96.7	99.3	99.3	5e-84
	SV5_02A06	No hit found
	SV5_02A07	PREDICTED: zinc finger CCCH domain-containing protein 64 [Solanum pennellii]	Solanum pennellii	970069593	XP_015061933	1	1	93	505	566	596	596	18.4	5.2	93.6	93.6	96.8	96.8	2e-10
	SV5_02A09	PREDICTED: SNF1-related protein kinase catalytic subunit alpha KIN10-like [Solanum pennellii]	Solanum pennellii	970019856	XP_015071132	1	117	425	855	1	103	504	36.1	20.4	96.1	96.1	96.1	96.1	6e-57
	SV5_02A10	PREDICTED: TBC1 domain family member 13-like isoform X1 [Solanum tuberosum]	Solanum tuberosum	565399892	XP_006365474	1	3	515	645	306	476	476	79.5	35.9	98.8	98.8	98.8	98.8	1e-116
	SV5_02A11	calcineurin B-like 10 [Solanum lycopersicum]	Solanum lycopersicum	356460907	NP_001239045	1	4	738	827	9	253	257	88.9	95.3	90.6	90.6	94.7	94.7	4e-139
	SV5_02B05	No hit found
	SV5_02B07	F-box/WD-40 repeat-containing protein At3g52030-like [Solanum tuberosum]	Solanum tuberosum	937575229	NP_001302469	1	2	643	815	151	364	442	78.8	48.4	98.1	98.1	99.1	99.1	2e-127
	SV5_02B08	PREDICTED: glutathione S-transferase L3-like [Solanum tuberosum]	Solanum tuberosum	565343884	XP_006339054	1	32	619	830	1	196	235	70.8	83.4	96.4	96.4	96.9	96.9	2e-131
	SV5_02B10	No hit found
	SV5_02B11	PREDICTED: cytosolic sulfotransferase 12-like [Solanum pennellii]	Solanum pennellii	970062065	XP_015057916	1	1	672	834	103	326	329	80.6	68.1	92	92	96.4	96.4	3e-150
	SV5_02B12	PREDICTED: probable chromatin-remodeling complex ATPase chain [Solanum pennellii]	Solanum pennellii	970036037	XP_015079346	1	1	300	676	955	1054	1061	44.4	9.4	100	100	100	100	3e-57
	SV5_02C06	PREDICTED: rop guanine nucleotide exchange factor 7-like isoform X1 [Solanum pennellii]	Solanum pennellii	970058517	XP_015055962	1	1	702	813	274	506	671	86.4	34.7	82.2	82.2	84.7	84.7	5e-131
	SV5_02C07	PREDICTED: F-box protein GID2 [Solanum pennellii]	Solanum pennellii	970020507	XP_015071487	1	34	453	836	1	140	214	50.2	65.4	90.7	90.7	95.7	95.7	6e-62
	SV5_02C08	PREDICTED: thioredoxin M3, chloroplastic-like isoform X1 [Solanum tuberosum]	Solanum tuberosum	565359199	XP_006346404	1	3	428	854	6	147	180	49.9	78.9	91.6	91.6	91.6	91.6	3e-80
	SV5_02C09	PREDICTED: F-box protein At2g27310 [Solanum pennellii]	Solanum pennellii	970061849	XP_015057795	1	37	561	841	1	176	350	62.4	50.3	88.1	88.1	89.8	89.8	4e-103
	SV5_02C10	No hit found
	SV5_02C11	tRNA (guanosine(18)-2'-O)-methyltransferase [Morus notabilis]	Morus notabilis	703134615	XP_010105682	1	2	274	890	48	138	213	30.7	42.7	79.1	79.1	84.6	84.6	3e-41
	SV5_02C12	PREDICTED: chaperonin-60 beta subunit isoform X1 [Solanum tuberosum]	Solanum tuberosum	971571770	XP_015169779	1	21	617	775	309	506	599	77	33.1	95	95	95.5	95.5	7e-116
	SV5_02D05	PREDICTED: probable cinnamyl alcohol dehydrogenase 1 [Solanum lycopersicum]	Solanum lycopersicum	460369778	XP_004230734	1	3	440	723	212	357	357	60.6	40.9	100	100	100	100	2e-96
	SV5_02D07	protein response to dessication 2 [Solanum lycopersicum]	Solanum lycopersicum	1040460925	NP_001315571	1	2	412	826	6	142	177	49.8	77.4	84.7	84.7	87.6	87.6	1e-61
	SV5_02D10	pyruvate kinase, cytosolic isozyme [Solanum tuberosum]	Solanum tuberosum	568215310	NP_001275085	1	180	662	828	1	161	510	58.3	31.6	88.2	88.2	88.8	88.8	2e-90
	SV5_02D12	PREDICTED: factor of DNA methylation 4 [Solanum tuberosum]	Solanum tuberosum	565368276	XP_006350773	1	41	550	832	591	760	760	61.3	22.4	98.8	98.8	99.4	99.4	2e-97
	SV5_02E10	PREDICTED: sufE-like protein 1, chloroplastic/mitochondrial [Solanum tuberosum]	Solanum tuberosum	565356090	XP_006344906	1	2	349	819	2	119	391	42.5	30.2	83.1	83.1	83.9	83.9	7e-25
	SV5_02E12	PREDICTED: two-component response regulator-like APRR5 [Solanum tuberosum]	Solanum tuberosum	565361544	XP_006347516	1	3	584	841	487	680	680	69.2	28.5	96.4	96.4	97.9	97.9	2e-126
	SV5_02F01	PREDICTED: ubiquitin-40S ribosomal protein S27a-like [Populus euphratica]	Populus euphratica	743918324	XP_011003162	1	28	291	876	43	130	202	30.1	43.6	90.9	90.9	90.9	90.9	3e-45
	SV5_02F03	sulfite exporter TauE/SafE family protein 3-like isoform X1 [Manihot esculenta]	Manihot esculenta	1216252963	XP_021610314	1	105	245	858	1	49	522	16.4	9.4	71.4	71.4	81.6	81.6	5e-09
	SV5_02F04	PREDICTED: U-box domain-containing protein 44-like isoform X1 [Solanum pennellii]	Solanum pennellii	970004359	XP_015062972	1	6	179	834	875	932	993	20.9	5.8	82.8	82.8	84.5	84.5	2e-18
	SV5_02F05	No hit found
	SV5_02F07	Polynucleotidyl transferase, ribonuclease H-like superfamily protein [Arabidopsis thaliana]	Arabidopsis thaliana	18400647	NP_566502	1	169	549	853	70	196	337	44.7	37.7	70.1	70.1	80.3	80.3	7e-57
	SV5_02F08	No hit found
	SV5_02F10	No hit found
	SV5_02F12	No hit found
	SV5_02G01	protein SGM1-like [Dendrobium catenatum]	Dendrobium officinale	1179569287	XP_020704820	1	164	586	717	11	155	445	59	32.6	57.2	57.2	75.2	75.2	2e-42
	SV5_02G02	PREDICTED: protein DETOXIFICATION 43-like [Solanum tuberosum]	Solanum tuberosum	565357240	XP_006345453	1	4	108	886	495	529	537	11.9	6.5	91.4	91.4	91.4	91.4	3e-09
	SV5_02G05	PREDICTED: homeobox-leucine zipper protein ANTHOCYANINLESS 2-like isoform X2 [Nicotiana tomentosiformis]	Nicotiana tomentosiformis	697187652	XP_009602857	2	1	235	607	673	753	753	38.6	10.8	88.9	97.6	91.4	97.6	3e-25
	SV5_02G06	No hit found
	SV5_02G09	PREDICTED: F-box/LRR-repeat protein 3 [Solanum tuberosum]	Solanum tuberosum	565395977	XP_006363611	1	169	657	831	1	163	675	58.8	24.2	86.5	86.5	87.7	87.7	1e-86
	SV5_02G10	PREDICTED: DTW domain-containing protein 2 [Nicotiana tomentosiformis]	Nicotiana tomentosiformis	697107124	XP_009607395	1	6	227	818	24	97	279	27.1	26.5	86.5	86.5	89.2	89.2	9e-35
	SV5_02G11	PREDICTED: F-box protein At2g17036 [Solanum tuberosum]	Solanum tuberosum	565347578	XP_006340801	1	1	513	864	11	181	483	59.4	35.4	93	93	94.2	94.2	3e-105
	SV5_02G12	PREDICTED: short-chain dehydrogenase/reductase 2b isoform X1 [Solanum lycopersicum]	Solanum lycopersicum	723746099	XP_010313459	1	49	597	808	1	183	299	68	61.2	95.6	95.6	98.9	98.9	1e-120
	SV5_02H01	No hit found
	SV5_02H04	PREDICTED: PGR5-like protein 1B, chloroplastic [Solanum tuberosum]	Solanum tuberosum	565384948	XP_006358383	1	40	375	866	1	112	319	38.8	35.1	85.7	85.7	87.5	87.5	9e-55
	SV5_02H05	PREDICTED: transportin-1 isoform X2 [Solanum tuberosum]	Solanum tuberosum	565397864	XP_006364504	3	2	798	844	460	725	890	93.8	29.9	89.6	98.9	91.5	98.9	2e-100
	SV5_02H07	PREDICTED: protein translation factor SUI1 homolog [Solanum tuberosum]	Solanum tuberosum	565371807	XP_006352492	1	91	429	707	1	113	113	48	100	100	100	100	100	2e-74
	SV5_02H08	PREDICTED: SEC12-like protein 1 [Solanum tuberosum]	Solanum tuberosum	565389526	XP_006360504	1	1	396	839	187	318	384	47.2	34.4	83.3	83.3	84.1	84.1	1e-57
	SV5_02H09	PREDICTED: acetyl-coenzyme A synthetase, chloroplastic/glyoxysomal-like [Solanum pennellii]	Solanum pennellii	970038862	XP_015080763	1	15	566	862	394	576	677	64	27	86.4	86.4	87	87	1e-103
	SV5_02H10	RmlC-like cupins superfamily protein [Arabidopsis thaliana]	Arabidopsis thaliana	15235021	NP_192768	1	1	300	488	35	134	134	61.5	74.6	74	74	84	84	8e-47
	SV5_02H11	PREDICTED: lysine histidine transporter-like 8 [Solanum tuberosum]	Solanum tuberosum	565390315	XP_006360889	1	2	559	801	2	187	496	69.7	37.5	85.5	85.5	87.1	87.1	3e-83
	SV5_03A01	PREDICTED: cytochrome P450 94C1-like [Solanum tuberosum]	Solanum tuberosum	565348475	XP_006341238	1	303	683	832	1	128	496	45.8	25.8	89.1	89.1	92.2	92.2	1e-55
	SV5_03A02	PREDICTED: DNA mismatch repair protein MLH3 isoform X6 [Solanum tuberosum]	Solanum tuberosum	565347680	XP_006340852	1	188	361	816	1037	1089	1218	21.3	4.4	65.5	65.5	74.1	74.1	5e-14
	SV5_03A04	PREDICTED: ferredoxin, root R-B2-like [Solanum tuberosum]	Solanum tuberosum	971547886	XP_015163558	1	127	576	832	1	150	150	54.1	100	96	96	98	98	1e-96
	SV5_03A06	No hit found
	SV5_03A08	protein APEM9 [Sesamum indicum]	Sesamum indicum	747063301	XP_011078192	1	70	609	838	9	206	349	64.4	56.7	54	54	69	69	1e-58
	SV5_03A11	No hit found
	SV5_03A12	PREDICTED: plant UBX domain-containing protein 4 [Solanum tuberosum]	Solanum tuberosum	565362866	XP_006348165	1	17	763	850	1	249	304	87.9	81.9	97.6	97.6	98	98	2e-133
	SV5_03B02	No hit found
	SV5_03B03	No hit found
	SV5_03B04	PREDICTED: disease resistance protein RPS2-like [Solanum lycopersicum]	Solanum lycopersicum	723750945	XP_004252495	1	1	633	825	651	861	1359	76.7	15.5	75.8	75.8	82	82	4e-85
	SV5_03B05	PREDICTED: cysteine proteinase inhibitor B [Solanum tuberosum]	Solanum tuberosum	565385891	XP_006358790	1	10	417	630	1	135	135	64.8	100	95.6	95.6	97.8	97.8	7e-69
	SV5_03B06	PREDICTED: rac-like GTP-binding protein 5 [Solanum lycopersicum]	Solanum lycopersicum;Solanum tuberosum;Solanum pennellii	460370399	XP_004231040	1	1	447	842	50	198	198	53.1	75.3	100	100	100	100	2e-87
	SV5_03B07	PREDICTED: defensin-like protein 183 [Capsicum annuum]	Capsicum annuum	1026095543	XP_016546956	1	3	203	330	22	92	92	60.9	77.2	80.3	80.3	84.5	84.5	2e-31
	SV5_03B08	PREDICTED: S-adenosylmethionine synthase 3-like [Solanum pennellii]	Solanum pennellii	970058131	XP_015055751	1	1	174	544	333	390	390	32	14.9	98.3	98.3	98.3	98.3	6e-30
	SV5_03B09	PREDICTED: fasciclin-like arabinogalactan protein 1 [Solanum tuberosum]	Solanum tuberosum	971546036	XP_015163068	1	96	644	857	1	183	267	64.1	68.5	96.7	96.7	96.7	96.7	2e-99
	SV5_03B10	PREDICTED: muscle M-line assembly protein unc-89 [Solanum tuberosum]	Solanum tuberosum	565374215	XP_006353659	1	1	561	833	757	943	943	67.4	19.8	97.3	97.3	98.9	98.9	1e-93
	SV5_03B11	PREDICTED: DEAD-box ATP-dependent RNA helicase 56-like [Solanum tuberosum]	Solanum tuberosum	565374279	XP_006353691	1	90	653	841	1	187	428	67.1	43.7	79.9	79.9	82	82	1e-77
	SV5_03B12	golgin subfamily A member 6-like protein 6 [Sesamum indicum]	Sesamum indicum	747061297	XP_011077111	1	3	140	513	476	521	521	26.9	8.8	97.8	97.8	100	100	8e-19
	SV5_03C04	PREDICTED: signal peptide peptidase-like 2 [Solanum tuberosum]	Solanum tuberosum	565354134	XP_006343972	1	2	463	847	204	357	544	54.6	28.3	92.2	92.2	92.9	92.9	5e-87
	SV5_03C05	No hit found
	SV5_03C06	PREDICTED: probable protein S-acyltransferase 14 [Solanum tuberosum]	Solanum tuberosum	565362265	XP_006347869	1	1	702	816	76	309	309	86	75.7	96.6	96.6	97	97	2e-134
	SV5_03C07	PREDICTED: ATPase family AAA domain-containing protein 1-A-like, partial [Nicotiana tabacum]	Nicotiana tabacum	1025138654	XP_016465976	1	1	150	843	455	504	540	17.8	9.3	94	94	96	96	2e-15
	SV5_03C08	PREDICTED: brefeldin A-inhibited guanine nucleotide-exchange protein 5-like [Nicotiana sylvestris]	Nicotiana sylvestris	698549877	XP_009768793	1	2	592	833	19	215	215	71	91.6	92.4	92.4	95.9	95.9	1e-129
	SV5_03C09	NAC domain transcription factor [Solanum lycopersicum]	Solanum lycopersicum	779174786	NP_001266277	1	1	753	860	29	278	329	87.6	76	74.9	74.9	76.9	76.9	2e-123
	SV5_03C10	PREDICTED: cyclin-dependent kinase F-4 isoform X4 [Solanum tuberosum]	Solanum tuberosum	971575271	XP_015170674	1	1	495	852	169	333	445	58.1	37.1	96.4	96.4	97.6	97.6	2e-107
	SV5_03C11	PREDICTED: endoglucanase 18-like [Solanum tuberosum]	Solanum tuberosum	971544355	XP_006343926	1	18	557	833	1	179	510	64.8	35.1	96.1	96.1	97.8	97.8	3e-114
	SV5_03C12	Expansin-related protein 2 precursor [Populus trichocarpa]	Populus trichocarpa	224091885	XP_002309385	1	19	324	870	23	124	124	35.2	82.3	67.7	67.7	77.5	77.5	3e-40
	SV5_03D01	PREDICTED: copper chaperone for superoxide dismutase, chloroplastic/cytosolic isoform X1 [Solanum tuberosum]	Solanum tuberosum	565396162	XP_006363700	2	63	757	835	1	232	312	83.2	74.4	95.7	98.5	97.4	99.5	1e-111
	SV5_03D02	tubulin beta-8 chain-like [Momordica charantia]	Momordica charantia	1229784875	XP_022145759	1	3	500	821	33	198	214	60.7	77.6	98.2	98.2	98.8	98.8	3e-116
	SV5_03D03	PREDICTED: aspartic proteinase CDR1-like [Nicotiana sylvestris]	Nicotiana sylvestris;Nicotiana tabacum	698502627	XP_009796952	1	3	635	835	196	410	419	75.8	51.3	41.6	41.6	57.5	57.5	6e-36
	SV5_03D04	PREDICTED: probable DNA-3-methyladenine glycosylase 2 [Solanum tuberosum]	Solanum tuberosum	565360387	XP_006346951	1	1	189	552	300	362	362	34.2	17.4	95.2	95.2	95.2	95.2	5e-17
	SV5_03D05	PREDICTED: monoacylglycerol lipase ABHD6 [Nicotiana sylvestris]	Nicotiana sylvestris	698431045	XP_009793916	1	33	665	840	139	349	351	75.4	60.1	91.9	91.9	95.3	95.3	2e-138
	SV5_03D06	PREDICTED: DNA repair protein REV1 isoform X2 [Solanum lycopersicum]	Solanum lycopersicum	723665116	XP_010315212	1	13	345	869	64	174	1112	38.3	10	95.5	95.5	96.4	96.4	4e-62
	SV5_03D07	PREDICTED: anthocyanidin 3-O-glucosyltransferase 6-like [Daucus carota subsp. sativus]	Daucus carota subsp. sativus	1040856782	XP_017239369	1	170	643	826	488	642	697	57.4	22.2	64.6	64.6	74.7	74.7	7e-38
	SV5_03D08	dihydroflavonol 4-reductase [Solanum tuberosum]	Solanum tuberosum	568214726	NP_001274988	1	1	495	802	218	382	382	61.7	43.2	97	97	98.2	98.2	1e-111
	SV5_03D10	PREDICTED: RING-H2 finger protein ATL2 [Solanum tuberosum]	Solanum tuberosum	971572873	XP_015170065	1	2	499	714	39	205	205	69.8	81.5	96.4	96.4	97	97	2e-85
	SV5_03D12	PREDICTED: ubiquitin-conjugating enzyme E2 22 isoform X2 [Solanum tuberosum]	Solanum tuberosum	565344261	XP_006339235	1	243	611	835	1	123	263	44.2	46.8	82.9	82.9	82.9	82.9	5e-60
	SV5_03E01	PREDICTED: ribosomal RNA-processing protein 7 homolog A-like [Capsicum annuum]	Capsicum annuum	1026008431	XP_016555976	1	282	512	847	33	109	143	27.3	53.9	71.4	71.4	74	74	4e-18
	SV5_03E02	N-carbamoylputrescine amidase [Solanum tuberosum]	Solanum tuberosum	568215204	NP_001275125	2	60	336	853	1	92	300	32.5	30.7	75.8	87.1	77.9	90.3	3e-27
	SV5_03E03	PREDICTED: bromodomain-containing protein DDB_G0280777 [Solanum tuberosum]	Solanum tuberosum	565361738	XP_006347610	2	120	559	832	1	154	369	52.9	41.7	69	78.1	72.3	78.1	1e-15
	SV5_03E04	PREDICTED: 25.3 kDa vesicle transport protein-like [Capsicum annuum]	Capsicum annuum	1026103135	XP_016550631	1	1	279	838	126	218	218	33.3	42.7	100	100	100	100	6e-56
	SV5_03E07	PREDICTED: pollen-specific leucine-rich repeat extensin-like protein 1 [Solanum tuberosum]	Solanum tuberosum	565400669	XP_006365842	1	45	278	834	1	78	327	28.1	23.9	97.4	97.4	98.7	98.7	3e-42
	SV5_03E08	PREDICTED: calpain-type cysteine protease DEK1-like [Nicotiana tomentosiformis]	Nicotiana tomentosiformis	697094451	XP_009606412	2	2	536	829	16	193	195	64.1	90.8	94.9	100	95.5	100	6e-97
	SV5_03E09	PREDICTED: periodic tryptophan protein 2 homolog [Solanum lycopersicum]	Solanum lycopersicum	460379939	XP_004235716	1	1	303	842	792	892	892	36	11.3	100	100	100	100	1e-60
	SV5_03E10	UDP-N-acetylglucosamine transferase subunit ALG14-like protein [Solanum lycopersicum]	Solanum lycopersicum	1125649721	NP_001334887	1	125	490	856	1	121	233	42.8	51.9	57.4	57.4	61.5	61.5	6e-09
	SV5_03E12	PREDICTED: 3-oxoacyl-[acyl-carrier-protein] reductase FabG-like [Solanum pennellii]	Solanum pennellii	970055438	XP_015089365	2	1	334	858	107	217	307	38.8	36.2	71.2	85.9	75.7	90.6	1e-31
	SV5_03F01	PREDICTED: F-box protein At5g03100-like [Nicotiana attenuata]	Nicotiana attenuata	1111050549	XP_019231965	1	1	507	825	325	493	520	61.5	32.5	62.7	62.7	77.5	77.5	1e-54
	SV5_03F05	PREDICTED: long chain acyl-CoA synthetase 6, peroxisomal-like [Solanum pennellii]	Solanum pennellii	970054031	XP_015088646	1	1	633	852	49	259	280	74.3	75.4	75.8	75.8	78.7	78.7	8e-106
	SV5_03F06	stress-associated protein 5 [Solanum lycopersicum]	Solanum lycopersicum;Solanum tuberosum	994313886	NP_001307106	1	69	584	838	1	172	172	61.6	100	100	100	100	100	5e-120
	SV5_03F08	PREDICTED: leucine-rich repeat receptor-like protein kinase PEPR2 [Nicotiana attenuata]	Nicotiana attenuata	1111125672	XP_019251315	1	51	353	819	1	91	234	37	38.9	65.4	65.4	73.3	73.3	2e-23
	SV5_03F09	No hit found
	SV5_03F10	No hit found
	SV5_03F12	No hit found
	SV5_03G03	No hit found
	SV5_03G06	PREDICTED: NAC domain-containing protein 100-like [Solanum lycopersicum]	Solanum lycopersicum	460391961	XP_004241586	1	201	716	833	1	172	339	61.9	50.7	65.7	65.7	71.5	71.5	3e-65
	SV5_03G08	PREDICTED: leucine-rich repeat receptor-like protein kinase PEPR2 [Nicotiana attenuata]	Nicotiana attenuata	1111125672	XP_019251315	1	51	353	856	1	91	234	35.4	38.9	67.3	67.3	73.3	73.3	2e-23
	SV5_03G09	PREDICTED: shaggy-related protein kinase epsilon [Solanum tuberosum]	Solanum tuberosum	565396814	XP_006364003	1	237	785	848	1	183	410	64.7	44.6	77.6	77.6	79.2	79.2	2e-85
	SV5_03G10	PREDICTED: protein STRICTOSIDINE SYNTHASE-LIKE 6-like [Solanum tuberosum]	Solanum tuberosum	565347614	XP_006340819	1	17	580	843	187	374	374	66.9	50.3	97.9	97.9	98.9	98.9	7e-118
	SV5_03H02	casein kinase II subunit alpha-4, chloroplastic isoform X1 [Hevea brasiliensis]	Hevea brasiliensis	1217009782	XP_021644383	1	3	197	821	2	66	262	23.8	24.8	81.5	81.5	89.2	89.2	2e-22
	SV5_03H03	PREDICTED: protein BOLA4, chloroplastic/mitochondrial [Solanum tuberosum]	Solanum tuberosum	565361746	XP_006347614	1	17	460	837	1	148	160	53.1	92.5	100	100	100	100	7e-104
	SV5_03H04	PREDICTED: 3-ketoacyl-CoA synthase 10 [Solanum lycopersicum]	Solanum lycopersicum	460399351	XP_004245205	1	1	306	533	434	535	535	57.4	19.1	98	98	100	100	2e-62
	SV5_03H07	PREDICTED: protein YLS9-like [Solanum tuberosum]	Solanum tuberosum	565363507	XP_006348478	1	6	494	605	49	211	211	80.8	77.3	96.9	96.9	100	100	2e-113
	SV5_03H09	PREDICTED: protein EXORDIUM-like [Solanum tuberosum]	Solanum tuberosum	565395285	XP_006363272	1	59	613	848	1	185	311	65.5	59.5	91.4	91.4	91.9	91.9	5e-111
	SV5_03H10	PREDICTED: ras-related protein Rab11D [Solanum tuberosum]	Solanum tuberosum	565359941	XP_006346741	1	59	694	836	1	209	222	76.1	94.1	96.7	96.7	97.6	97.6	2e-143
	SV5_03H11	PREDICTED: B3 domain-containing protein At5g42700-like isoform X2 [Solanum tuberosum]	Solanum tuberosum	565359225	XP_006346417	1	22	798	819	1	261	309	94.9	84.5	87.4	87.4	88.9	88.9	5e-144
	SV5_03H12	No hit found
	SV5_04A01	PREDICTED: alpha-1,3-mannosyl-glycoprotein 2-beta-N-acetylglucosaminyltransferase isoform X1 [Solanum tuberosum]	Solanum tuberosum	565397545	XP_006364351	1	92	304	499	1	71	446	42.7	15.9	100	100	100	100	1e-38
	SV5_04A02	PREDICTED: signal recognition particle 9 kDa protein [Solanum lycopersicum]	Solanum lycopersicum;Solanum tuberosum;Solanum pennellii	460415069	XP_004252883	1	119	427	846	1	103	103	36.5	100	100	100	100	100	4e-66
	SV5_04A04	Thioredoxin family protein [Arabidopsis thaliana]	Arabidopsis thaliana	18413285	NP_567349	3	280	777	841	83	270	333	59	51.1	70.4	80	81.4	100	4e-53
	SV5_04A05	RING-variant domain-containing protein [Solanum lycopersicum]	Solanum lycopersicum	1041841912	NP_001316059	1	108	797	830	1	225	254	83.1	88.6	79.6	79.6	82.2	82.2	2e-111
	SV5_04A06	calmodulin-like [Brassica napus]	Brassica napus	923681636	XP_013653706	1	67	192	341	15	56	168	37	25	92.9	92.9	95.2	95.2	7e-16
	SV5_04A07	calmodulin-like [Brassica napus]	Brassica napus	923681636	XP_013653706	1	68	193	342	15	56	168	36.8	25	92.9	92.9	95.2	95.2	7e-16
	SV5_04A08	No hit found
	SV5_04A09	PREDICTED: eukaryotic peptide chain release factor GTP-binding subunit ERF3A isoform X2 [Solanum lycopersicum]	Solanum lycopersicum	723708871	XP_010322616	2	3	411	832	399	534	534	49.2	25.5	97.8	98.7	98.6	98.7	6e-66
	SV5_04A11	PREDICTED: WEB family protein At3g02930, chloroplastic-like [Solanum tuberosum]	Solanum tuberosum	565361704	XP_006347593	1	3	539	748	791	969	969	71.8	18.5	98.9	98.9	99.4	99.4	1e-102
	SV5_04A12	PREDICTED: ATP phosphoribosyltransferase 2, chloroplastic [Solanum tuberosum]	Solanum tuberosum	565365284	XP_006349345	1	75	395	608	1	107	394	52.8	27.2	94.4	94.4	97.2	97.2	2e-50
	SV5_04B02	No hit found
	SV5_04B04	PREDICTED: switch-associated protein 70 [Solanum tuberosum]	Solanum tuberosum	565398489	XP_006364807	1	1	669	839	1	223	499	79.7	44.7	94.2	94.2	95.1	95.1	2e-131
	SV5_04B06	PREDICTED: pectinesterase 2-like [Solanum tuberosum]	Solanum tuberosum	565384591	XP_006358214	1	136	783	809	1	218	218	80.1	100	95.4	95.4	95.9	95.9	9e-138
	SV5_04B07	PREDICTED: pectinesterase 2-like [Solanum tuberosum]	Solanum tuberosum	565384591	XP_006358214	1	136	783	821	1	218	218	78.9	100	95.9	95.9	96.3	96.3	1e-138
	SV5_04B08	60S ribosomal protein L12-like [Solanum tuberosum]	Solanum tuberosum	568815622	NP_001275600	1	2	394	643	36	166	166	61.1	78.9	100	100	100	100	3e-84
	SV5_04B09	DUF1685 family protein [Medicago truncatula]	Medicago truncatula	922329899	XP_003629806	1	140	442	798	145	242	242	38	40.5	56.4	56.4	79.2	79.2	1e-25
	SV5_04B11	No hit found
	SV5_04B12	PREDICTED: protein SPA1-RELATED 4-like [Solanum tuberosum]	Solanum tuberosum	565363056	XP_006348254	2	59	848	854	168	432	880	92	30	89.4	98.2	91.3	100	4e-104
	SV5_04C03	PREDICTED: universal stress protein A-like protein [Solanum tuberosum]	Solanum tuberosum	565372461	XP_006352812	1	151	237	431	129	157	157	20.2	18.5	100	100	100	100	6e-10
	SV5_04C04	No hit found
	SV5_04C05	PREDICTED: high mobility group B protein 6 isoform X1 [Nicotiana sylvestris]	Nicotiana sylvestris	698490377	XP_009791683	1	23	619	800	1	197	207	74.6	95.2	73.4	73.4	80.8	80.8	9e-86
	SV5_04C06	PREDICTED: nucleolar protein 56-like [Solanum tuberosum]	Solanum tuberosum	565355798	XP_006344769	1	3	554	729	370	553	553	75.7	33.3	98.9	98.9	98.9	98.9	3e-75
	SV5_04C08	PREDICTED: peptidyl-prolyl cis-trans isomerase CYP59 [Solanum tuberosum]	Solanum tuberosum	565358460	XP_006346045	1	2	793	837	240	504	587	94.6	45.1	91.3	91.3	92.1	92.1	9e-154
	SV5_04C09	PREDICTED: CBL-interacting serine/threonine-protein kinase 7-like [Solanum tuberosum]	Solanum tuberosum	565392994	XP_006362170	1	11	499	876	150	310	437	55.8	36.8	82.2	82.2	84.7	84.7	2e-86
	SV5_04C10	PREDICTED: CBL-interacting serine/threonine-protein kinase 7-like [Solanum pennellii]	Solanum pennellii	970050251	XP_015086642	4	3	665	859	149	367	434	74.5	48.9	83	100	85.3	100	7e-81
	SV5_04C11	PREDICTED: protein SPA1-RELATED 4-like [Solanum tuberosum]	Solanum tuberosum	565363056	XP_006348254	3	49	606	848	164	348	880	64.4	20.7	79.7	84.6	80.8	84.6	6e-65
	SV5_04C12	PREDICTED: protein SPA1-RELATED 4-like [Solanum lycopersicum]	Solanum lycopersicum	460397354	XP_004244232	2	48	780	850	164	406	879	85.8	27.5	90.1	91.3	91.8	92.4	4e-94
	SV5_04D01	PREDICTED: proline dehydrogenase 2, mitochondrial-like [Solanum tuberosum]	Solanum tuberosum	565342299	XP_006338296	1	11	451	837	37	183	494	52.7	29.8	92.5	92.5	94.6	94.6	2e-87
	SV5_04D02	No hit found
	SV5_04D04	PREDICTED: ATP synthase gamma chain, chloroplastic [Solanum tuberosum]	Solanum tuberosum	565362769	XP_006348117	1	254	835	837	1	194	377	69.5	51.5	74.3	74.3	79.2	79.2	7e-53
	SV5_04D05	PREDICTED: BTB/POZ domain-containing protein At2g13690 [Solanum pennellii]	Solanum pennellii	970062816	XP_015058316	1	1	753	826	276	526	544	91.2	46.1	86.5	86.5	88.1	88.1	2e-131
	SV5_04D06	PREDICTED: GDT1-like protein 2, chloroplastic isoform X2 [Solanum pennellii]	Solanum pennellii	970053248	XP_015088258	1	2	94	499	329	359	359	18.6	8.6	100	100	100	100	5e-08
	SV5_04D07	PREDICTED: GDT1-like protein 2, chloroplastic isoform X2 [Solanum pennellii]	Solanum pennellii	970053248	XP_015088258	1	2	94	499	329	359	359	18.6	8.6	100	100	100	100	5e-08
	SV5_04D08	PREDICTED: probable carboxylesterase 12 [Solanum tuberosum]	Solanum tuberosum	565359311	XP_006346459	1	54	704	825	1	217	307	78.9	70.7	84.8	84.8	87.6	87.6	1e-128
	SV5_04D10	No hit found
	SV5_04D12	precursor of CEP14 [Prunus avium]	Prunus avium	1220054289	XP_021813206	1	83	346	677	5	97	97	39	95.9	53.8	53.8	76.3	76.3	3e-22
	SV5_04E02	PREDICTED: coatomer subunit zeta-2-like [Solanum tuberosum]	Solanum tuberosum;Solanum pennellii	565378307	XP_006355599	1	99	413	807	1	105	177	39	59.3	94.3	94.3	94.3	94.3	1e-50
	SV5_04E03	PREDICTED: CRM-domain containing factor CFM3, chloroplastic/mitochondrial [Ipomoea nil]	Ipomoea nil	1109289555	XP_019169351	1	330	635	834	109	209	270	36.7	37.4	73.5	73.5	82.4	82.4	5e-27
	SV5_04E04	PREDICTED: synaptotagmin-1-like [Solanum pennellii]	Solanum pennellii	970002656	XP_015062081	1	2	556	843	82	266	539	65.8	34.3	97.8	97.8	98.4	98.4	3e-120
	SV5_04E05	No hit found
	SV5_04E10	PREDICTED: serine-rich adhesin for platelets isoform X2 [Theobroma cacao]	Theobroma cacao	1063478064	XP_017973233	1	75	434	836	1963	2094	2124	43.1	6.2	39.4	39.4	58.3	58.3	2e-08
	SV5_04E11	No hit found
	SV5_04F01	PREDICTED: protein RER1A-like [Solanum tuberosum]	Solanum tuberosum	565376724	XP_006354846	1	21	416	731	65	196	196	54.2	67.4	100	100	100	100	3e-87
	SV5_04F02	No hit found
	SV5_04F03	PREDICTED: phosphatidylinositol/phosphatidylcholine transfer protein SFH9 [Solanum tuberosum]	Solanum tuberosum	565380794	XP_006356777	1	3	212	667	524	593	593	31.5	11.8	98.6	98.6	98.6	98.6	2e-35
	SV5_04F04	DNA-directed RNA polymerase II [Medicago truncatula]	Medicago truncatula	922356544	XP_003614901	1	6	623	841	251	448	479	73.5	41.3	68.1	68.1	82.6	82.6	1e-77
	SV5_04F05	PREDICTED: hyccin [Citrus sinensis]	Citrus sinensis	568832550	XP_006470495	1	624	1	819	85	307	316	76.2	70.6	57.1	57.1	73.2	73.2	1e-77
	SV5_04F06	No hit found
	SV5_04F07	No hit found
	SV5_04F08	PREDICTED: mannosyl-oligosaccharide 1,2-alpha-mannosidase MNS3 [Solanum pennellii]	Solanum pennellii	970010659	XP_015066227	3	2	606	826	410	610	629	73.1	32	97.1	99.4	97.6	100	2e-92
	SV5_04F10	PREDICTED: short-chain dehydrogenase TIC 32, chloroplastic [Solanum tuberosum]	Solanum tuberosum	565348092	XP_006341052	2	66	312	872	1	82	320	28.3	25.6	68.6	81.6	72.1	85.7	4e-18
	SV5_04F11	PREDICTED: midasin [Solanum lycopersicum]	Solanum lycopersicum	460366578	XP_004229158	1	54	743	854	543	771	784	80.8	29.2	73.9	73.9	79.6	79.6	2e-106
	SV5_04F12	PREDICTED: proteinase inhibitor type-2-like [Solanum tuberosum]	Solanum tuberosum	565383000	XP_006357816	1	29	457	585	1	145	145	73.3	100	93.1	93.1	93.1	93.1	1e-74
	SV5_04G01	RNA polymerase alpha subunit [Solanum bulbocastanum]	Solanum commersonii;Solanum tuberosum;Solanum berthaultii;Solanum bulbocastanum	91209019	YP_538881	1	2	763	764	15	266	337	99.7	74.8	85.4	85.4	87	87	4e-151
	SV5_04G02	PREDICTED: extensin-like [Erythranthe guttata]	Mimulus guttatus	848883636	XP_012842112	1	201	440	816	59	146	360	29.4	24.4	58	58	65.9	65.9	8e-07
	SV5_04G04	PREDICTED: PITH domain-containing protein At3g04780 [Solanum tuberosum]	Solanum tuberosum	565362044	XP_006347762	1	45	572	762	1	176	176	69.3	100	88.1	88.1	89.2	89.2	2e-104
	SV5_04G05	PREDICTED: PITH domain-containing protein At3g04780 [Solanum tuberosum]	Solanum tuberosum	565362044	XP_006347762	1	45	572	771	1	176	176	68.5	100	98.3	98.3	98.3	98.3	1e-120
	SV5_04G06	PREDICTED: adenylate kinase isoenzyme 6 homolog [Solanum tuberosum]	Solanum tuberosum	565346726	XP_006340398	1	12	539	754	2	177	177	70	99.4	97.2	97.2	97.7	97.7	4e-105
	SV5_04G07	PREDICTED: adenylate kinase isoenzyme 6 homolog [Solanum tuberosum]	Solanum tuberosum	565346726	XP_006340398	2	38	542	813	10	177	177	62	94.9	95.8	100	97	100	2e-75
	SV5_04G08	PREDICTED: ankyrin repeat domain-containing protein 2B-like [Solanum tuberosum]	Solanum tuberosum	565349684	XP_006341819	1	1	357	809	230	348	348	44.1	34.2	96.6	96.6	97.5	97.5	2e-73
	SV5_04G09	PREDICTED: stress-induced-phosphoprotein 1 [Solanum tuberosum]	Solanum tuberosum	565390025	XP_006360747	1	16	240	855	79	153	316	26.3	23.7	100	100	100	100	7e-41
	SV5_04G11	No hit found
	SV5_04G12	No hit found
	SV5_04H01	PREDICTED: ATP phosphoribosyltransferase 2, chloroplastic [Solanum tuberosum]	Solanum tuberosum	565365284	XP_006349345	1	75	377	845	1	101	394	35.9	25.6	97	97	98	98	1e-46
	SV5_04H02	PREDICTED: serine carboxypeptidase-like 11 [Solanum tuberosum]	Solanum tuberosum	565380943	XP_006356850	1	1	771	808	6	262	481	95.4	53.4	87.2	87.2	88.3	88.3	4e-145
	SV5_04H03	PREDICTED: methylcrotonoyl-CoA carboxylase subunit alpha, mitochondrial [Solanum tuberosum]	Solanum tuberosum	565366048	XP_006349707	1	1	666	834	432	653	734	79.9	30.3	98.2	98.2	98.2	98.2	3e-138
	SV5_04H07	PREDICTED: adenylate kinase isoenzyme 6 homolog [Solanum tuberosum]	Solanum tuberosum	565346726	XP_006340398	1	9	305	821	1	99	177	36.2	55.9	58.6	58.6	65.7	65.7	5e-13
	SV5_04H08	PREDICTED: protein RRP6-like 2 [Solanum tuberosum]	Solanum tuberosum	565343545	XP_006338891	1	2	358	554	739	857	857	64.4	13.9	96.6	96.6	99.2	99.2	3e-69
	SV5_04H09	PREDICTED: bZIP transcription factor 53-like [Solanum tuberosum]	Solanum tuberosum	565392714	XP_006362037	1	503	808	842	14	114	166	36.3	60.8	55.3	55.3	61.2	61.2	3e-14
	SV5_04H10	PREDICTED: L-type lectin-domain containing receptor kinase VIII.2 [Solanum lycopersicum]	Solanum lycopersicum	460401716	XP_004246363	1	10	315	518	258	359	359	59.1	28.4	98	98	99	99	6e-64
	SV5_04H11	PREDICTED: ATP synthase subunit d, mitochondrial [Ricinus communis]	Ricinus communis	255577651	XP_002529702	1	2	73	365	145	168	168	19.7	14.3	100	100	100	100	4e-07
	SV5_04H12	PREDICTED: mitochondrial outer membrane protein porin 2 [Solanum tuberosum]	Solanum tuberosum	565367943	XP_006350613	1	59	667	847	1	203	274	71.9	74.1	95.1	95.1	95.1	95.1	1e-126
	SV5_05A02	PREDICTED: probable glutathione S-transferase [Solanum tuberosum]	Solanum tuberosum	565397579	XP_006364366	1	55	666	752	1	204	219	81.4	93.2	97.6	97.6	97.6	97.6	7e-140
	SV5_05A03	PREDICTED: probable NAD(P)H dehydrogenase (quinone) FQR1-like 2 [Solanum tuberosum]	Solanum tuberosum	565403079	XP_006366993	1	82	627	629	25	206	235	86.8	77.5	92.3	92.3	95.1	95.1	6e-111
	SV5_05A04	PREDICTED: probable NAD(P)H dehydrogenase (quinone) FQR1-like 2 [Solanum tuberosum]	Solanum tuberosum	565403079	XP_006366993	2	19	611	611	1	199	235	92.8	81.3	47.9	51	55.7	64.7	4e-27
	SV5_05A12	PREDICTED: gibberellin-regulated protein 5-like [Ipomoea nil]	Ipomoea nil	1109272900	XP_019160600	1	40	357	516	5	111	111	61.6	96.4	56	56	71.6	71.6	7e-35
	SV5_05B01	No hit found
	SV5_05B02	zinc finger family protein [Populus trichocarpa]	Populus trichocarpa	224109016	XP_002315052	1	3	482	755	108	267	280	63.6	57.1	77.6	77.6	85.7	85.7	4e-53
	SV5_05B03	PREDICTED: spermine synthase isoform X2 [Solanum tuberosum]	Solanum tuberosum	971556182	XP_015165629	1	320	736	738	1	143	326	56.5	43.9	94.4	94.4	94.4	94.4	2e-84
	SV5_05B05	No hit found
	SV5_05B07	PREDICTED: protein YLS9-like [Solanum tuberosum]	Solanum tuberosum	565344114	XP_006339162	1	3	509	716	43	211	211	70.8	80.1	97.6	97.6	99.4	99.4	1e-117
	SV5_05B08	PREDICTED: actin-depolymerizing factor 2 [Solanum lycopersicum]	Solanum lycopersicum;Solanum tuberosum;Solanum pennellii	460389429	XP_004240356	1	105	515	688	1	137	137	59.7	100	97.8	97.8	98.5	98.5	9e-92
	SV5_05B09	PREDICTED: M-phase inducer phosphatase-like isoform X1 [Solanum tuberosum]	Solanum tuberosum	971558920	XP_006352198	1	192	611	732	1	144	245	57.4	58.8	93.8	93.8	94.4	94.4	2e-61
	SV5_05B10	No hit found
	SV5_05B11	No hit found
	SV5_05B12	No hit found
	SV5_05C04	PREDICTED: probable 1-acyl-sn-glycerol-3-phosphate acyltransferase 5 [Solanum tuberosum]	Solanum tuberosum	565399962	XP_006365508	1	147	644	645	1	166	408	77.2	40.7	98.2	98.2	98.8	98.8	1e-112
	SV5_05C05	PREDICTED: inactive poly [ADP-ribose] polymerase RCD1 [Solanum tuberosum]	Solanum tuberosum	565372651	XP_006352905	1	3	329	537	481	589	589	60.9	18.5	99.1	99.1	100	100	2e-68
	SV5_05C06	PREDICTED: protein SRC2-like isoform X2 [Solanum tuberosum]	Solanum tuberosum	565351693	XP_006342789	1	9	242	807	97	174	299	29	26.1	94.9	94.9	97.4	97.4	5e-27
	SV5_05C07	No hit found
	SV5_05C08	cyclin-dependent protein kinase p34cdc2 [Solanum lycopersicum]	Solanum lycopersicum;Solanum pennellii	915407854	NP_001234381	1	132	692	719	1	187	294	78	63.6	98.9	98.9	98.9	98.9	3e-129
	SV5_05C09	PREDICTED: mediator of RNA polymerase II transcription subunit 20a-like [Solanum tuberosum]	Solanum tuberosum	565374013	XP_006353559	1	137	763	783	1	210	223	80.1	94.2	94.8	94.8	96.2	96.2	7e-142
	SV5_05C10	PREDICTED: probable signal peptidase complex subunit 2 [Solanum tuberosum]	Solanum tuberosum	565386463	XP_006359031	1	16	588	726	1	191	191	78.9	100	99	99	99.5	99.5	5e-117
	SV5_05D01	PREDICTED: FACT complex subunit POB3 [Ricinus communis]	Ricinus communis	255580338	XP_002530997	1	24	302	730	82	174	227	38.2	41	67.7	67.7	79.6	79.6	2e-21
	SV5_05D03	ubiquitin-conjugating enzyme E2 10-like, partial [Helianthus annuus]	Helianthus annuus	1228795635	XP_022032718	1	1	204	483	18	85	85	42.2	80	97.1	97.1	97.1	97.1	1e-38
	SV5_05D04	PREDICTED: mannose-6-phosphate isomerase 2 [Solanum tuberosum]	Solanum tuberosum	565383075	XP_006357852	1	178	711	723	1	178	440	73.9	40.5	97.8	97.8	98.9	98.9	7e-123
	SV5_05D05	Glycoprotein membrane precursor GPI-anchored [Arabidopsis thaliana]	Arabidopsis thaliana	15239687	NP_197426	1	133	597	803	28	183	196	57.9	79.6	68	68	80.1	80.1	4e-67
	SV5_05D06	PREDICTED: histone H1 [Solanum tuberosum]	Solanum tuberosum	565370039	XP_006351636	1	83	457	800	1	125	283	46.9	44.2	99.2	99.2	99.2	99.2	2e-40
	SV5_05D07	PREDICTED: short-chain-enoyl-CoA hydratase [Solanum tuberosum]	Solanum tuberosum	565402547	XP_006366736	1	1	396	496	14	145	265	79.8	49.8	87.1	87.1	88.6	88.6	3e-62
	SV5_05D08	PREDICTED: short-chain-enoyl-CoA hydratase [Solanum tuberosum]	Solanum tuberosum	565402547	XP_006366736	2	1	403	405	14	147	265	99.5	50.6	82.2	97.6	84.4	97.6	2e-50
	SV5_05D10	No hit found
	SV5_05D11	PREDICTED: protein GrpE isoform X2 [Solanum tuberosum]	Solanum tuberosum	971536147	XP_015165651	1	58	774	777	1	240	305	92.3	78.7	90.4	90.4	92.5	92.5	5e-103
	SV5_05D12	PREDICTED: electron transfer flavoprotein subunit beta, mitochondrial [Solanum lycopersicum]	Solanum lycopersicum	460404497	XP_004247718	1	50	697	699	1	216	251	92.7	86.1	99.5	99.5	100	100	6e-153
	SV5_05E01	PREDICTED: dolichyl-diphosphooligosaccharide--protein glycosyltransferase subunit 2-like [Solanum tuberosum]	Solanum tuberosum	565389856	XP_006360664	1	2	736	736	383	628	689	99.9	35.7	88.6	88.6	89.4	89.4	2e-131
	SV5_05E02	PREDICTED: DNA-directed RNA polymerases II and V subunit 6B [Solanum lycopersicum]	Solanum lycopersicum;Solanum pennellii	460401883	XP_004246445	1	95	484	614	15	144	144	63.5	90.3	98.5	98.5	99.2	99.2	8e-52
	SV5_05E03	PREDICTED: protein TIC 22-like, chloroplastic [Solanum tuberosum]	Solanum tuberosum	565385827	XP_006358762	1	70	648	649	8	200	266	89.2	72.6	96.9	96.9	96.9	96.9	6e-130
	SV5_05E05	PREDICTED: vacuolar protein 8 [Solanum tuberosum]	Solanum tuberosum	565396742	XP_006363968	1	2	505	738	390	557	557	68.3	30.2	98.8	98.8	98.8	98.8	2e-99
	SV5_05E07	PREDICTED: RING-H2 finger protein ATL7-like [Fragaria vesca subsp. vesca]	Fragaria vesca subsp. vesca	470142294	XP_004306846	3	361	730	733	1	125	203	50.5	61.6	66.7	72.2	76.2	83.3	1e-28
	SV5_05E08	No hit found
	SV5_05E09	PREDICTED: probable rRNA-processing protein EBP2 homolog [Solanum tuberosum]	Solanum tuberosum	565375309	XP_006354174	1	49	468	469	1	140	297	89.6	47.1	98.6	98.6	99.3	99.3	1e-79
	SV5_05E11	PREDICTED: transcription factor HY5 isoform X1 [Solanum pennellii]	Solanum pennellii	970044224	XP_015083521	1	44	511	786	1	156	158	59.5	98.7	100	100	100	100	8e-50
	SV5_05E12	glucan endo-1,3-beta-glucosidase 8-like precursor [Solanum tuberosum]	Solanum tuberosum	972777063	NP_001305571	1	2	676	682	188	412	469	99	48	98.2	98.2	99.1	99.1	3e-157
	SV5_05F01	PREDICTED: myb family transcription factor EFM-like [Solanum lycopersicum]	Solanum lycopersicum	460375694	XP_004233639	1	47	613	695	1	190	371	81.6	51.2	87.9	87.9	91.1	91.1	2e-107
	SV5_05F02	No hit found
	SV5_05F04	No hit found
	SV5_05F05	PREDICTED: calpain-type cysteine protease DEK1 isoform X2 [Solanum lycopersicum]	Solanum lycopersicum	723752639	XP_010314669	1	6	542	544	1719	1897	2055	98.7	8.7	98.3	98.3	98.3	98.3	9e-115
[truncated: 6,471 more rows]

## Sheet: c
	(c) Sequence descriptions.
[truncated: 6,783 more rows]

## Sheet: d
	(d) GO functional annotations.
[truncated: 6,783 more rows]

## Sheet: e
	(e) Enzyme predictions.
[truncated: 2,153 more rows]

[truncated: 3 more sheets: f, g, h]
